# Supplementary material for: Public RNA-seq data-based identification and functional analyses reveal that MXRA5 retains proliferative and migratory abilities of dental pulp stem cells
Source: Sci Rep. 2023 Sep 20;13:15574. doi: 10.1038/s41598-023-42684-z (PMC10511426; doi:10.1038/s41598-023-42684-z)
Supplement: Supplementary file 2 — Supplementary Information 2. [file 41598_2023_42684_MOESM2_ESM.xlsx]

## Sheet: cellular_component
Term	logP
extracellular matrix	-10.1383
plasma membrane part	-8.28406
collagen-containing extracellular matrix	-8.01993
intrinsic component of plasma membrane	-7.36576
integral component of plasma membrane	-7.11463
extracellular region part	-6.63623
voltage-gated sodium channel complex	-5.62175
cell periphery	-5.07358
germ cell nucleus	-5.01215
plasma membrane	-4.99841
extracellular region	-4.75629
sodium channel complex	-4.63735
extracellular space	-4.51707
exocytic vesicle	-4.45697
cytoplasmic periphery of the nuclear pore complex	-4.34693
BMP receptor complex	-4.34693
basement membrane	-3.72888
insulin-like growth factor ternary complex	-3.66023
female germ cell nucleus	-3.66023
nuclear pore cytoplasmic filaments	-3.66023
ribose phosphate diphosphokinase complex	-3.4403
insulin-like growth factor binding protein complex	-3.4403
insulin receptor complex	-3.4403
growth factor complex	-3.4403
early endosome lumen	-3.4403
synaptic vesicle	-3.30616
symbiont-containing vacuole membrane	-3.26119
CRD-mediated mRNA stability complex	-3.26119
dendrite	-3.23476
dendritic tree	-3.21816
transport vesicle	-3.1494
axon	-3.11245
symbiont-containing vacuole	-3.11025
ion channel complex	-3.06317
extrinsic component of external side of plasma membrane	-2.97993
axon cytoplasm	-2.93794
cation channel complex	-2.89329
neuron part	-2.89283
membrane raft	-2.88248
membrane microdomain	-2.87162
extracellular membrane-bounded organelle	-2.86535
membrane part	-2.82906
transmembrane transporter complex	-2.8075
microfibril	-2.76319
host cell cytoplasm part	-2.76319
CatSper complex	-2.76319
membrane region	-2.74507
transporter complex	-2.72463
beta-catenin-TCF complex	-2.67107
host cell cytoplasm	-2.67107
meiotic spindle	-2.67107
Wnt signalosome	-2.58726
histone deacetylase complex	-2.57753
endoplasmic reticulum-Golgi intermediate compartment membrane	-2.55308
cell-cell contact zone	-2.55308
mitochondria-associated endoplasmic reticulum membrane	-2.5104
membrane	-2.49724
neuron projection	-2.47486
synapse part	-2.47004
intracellular region of host	-2.43948
melanosome membrane	-2.43948
synaptic cleft	-2.43948
pigment granule membrane	-2.43948
chromocenter	-2.43948
host intracellular part	-2.43948
chitosome	-2.43948
neuromuscular junction	-2.4366
transcription factor complex	-2.42952
somatodendritic compartment	-2.41586
extrinsic component of plasma membrane	-2.38002
male germ cell nucleus	-2.37367
caveola	-2.32886
host cell part	-2.31231
signal recognition particle, endoplasmic reticulum targeting	-2.31231
leading edge membrane	-2.29936
presynapse	-2.29417
neuron projection cytoplasm	-2.26796
nuclear pore	-2.17207
signal recognition particle	-2.14998
integral component of membrane	-2.1124
integral component of mitochondrial outer membrane	-2.10186
organelle membrane contact site	-2.10186
extrinsic component of membrane	-2.0717
ruffle membrane	-2.06531
intrinsic component of mitochondrial outer membrane	-2.05623
cell surface	-2.03366
synapse	-1.9689
endoplasmic reticulum lumen	-1.9515
filopodium	-1.91985
pigment granule	-1.88965
melanosome	-1.88965
mitotic spindle	-1.84568
plasma membrane raft	-1.83136
phosphatidylinositol 3-kinase complex	-1.82382
intrinsic component of membrane	-1.77124
spindle	-1.66379
endoplasmic reticulum-Golgi intermediate compartment	-1.62277
hippocampal mossy fiber to CA3 synapse	-1.6152
endosome lumen	-1.56427
neuron projection terminus	-1.48786
synaptonemal complex	-1.47132
synaptonemal structure	-1.47132
vesicle	-1.47034
axon part	-1.44033
transferase complex, transferring phosphorus-containing groups	-1.43892
cytoplasmic vesicle membrane	-1.43833
plasma membrane region	-1.43627
apical part of cell	-1.41697
voltage-gated calcium channel complex	-1.40828
aggresome	-1.40828
plasma membrane bounded cell projection part	-1.40153
cell projection part	-1.40153
blood microparticle	-1.39662
extracellular organelle	-1.37055
vesicle membrane	-1.3551
nucleoplasm	-1.33569
cytoplasmic side of plasma membrane	-1.3308
cell leading edge	-1.31676
dendritic spine	-1.28628
integral component of postsynaptic density membrane	-1.27898
intercalated disc	-1.27898
neuron spine	-1.26902
plasma membrane protein complex	-1.26656
extracellular matrix component	-1.26224
nuclear lumen	-1.2529
intrinsic component of postsynaptic density membrane	-1.22989
endocytic vesicle membrane	-1.21901
Golgi apparatus part	-1.19769
cytosol	-1.19186
ruffle	-1.17152
intercellular bridge	-1.1409
cytoplasmic side of membrane	-1.13373
mitochondrial outer membrane	-1.13373
integral component of Golgi membrane	-1.12712
organelle membrane	-1.12587
extracellular exosome	-1.11124
cytoplasmic vesicle	-1.10061
side of membrane	-1.09724
intracellular vesicle	-1.09466
cell projection	-1.07057
extracellular vesicle	-1.06458
intrinsic component of Golgi membrane	-1.06219
calcium channel complex	-1.04993
cytoplasmic stress granule	-1.04993
lamellipodium	-1.02917
bounding membrane of organelle	-1.01601
postsynapse	-1.01212
Golgi membrane	-1.00347
endosome	-0.979407
organelle outer membrane	-0.978279
protein-DNA complex	-0.972135
host cell	-0.970105
host	-0.970105
integral component of mitochondrial membrane	-0.970105
outer membrane	-0.966038
integral component of postsynaptic specialization membrane	-0.959483
postsynaptic density membrane	-0.959483
intrinsic component of mitochondrial membrane	-0.959483
phagocytic vesicle membrane	-0.938772
actin-based cell projection	-0.936237
plasma membrane bounded cell projection cytoplasm	-0.93041
plasma membrane bounded cell projection	-0.930039
other organism cell	-0.928674
intrinsic component of postsynaptic specialization membrane	-0.928674
other organism part	-0.928674
whole membrane	-0.919242
heterochromatin	-0.918741
cytoplasmic ribonucleoprotein granule	-0.91319
lipid droplet	-0.889892
inclusion body	-0.880578
receptor complex	-0.876775
Golgi subcompartment	-0.875109
actin cytoskeleton	-0.869778
transcriptional repressor complex	-0.862385
nuclear part	-0.856041
ribonucleoprotein granule	-0.853211
condensed chromosome	-0.842813
collagen trimer	-0.836124
voltage-gated potassium channel complex	-0.836124
photoreceptor outer segment	-0.827632
Golgi apparatus	-0.819246
extrinsic component of cytoplasmic side of plasma membrane	-0.802899
azurophil granule lumen	-0.802899
Golgi cisterna membrane	-0.794893
organelle subcompartment	-0.792204
COPII-coated ER to Golgi transport vesicle	-0.787002
trans-Golgi network	-0.778724
potassium channel complex	-0.763993
external side of plasma membrane	-0.752129
cell junction	-0.75049
brush border	-0.741931
condensed nuclear chromosome	-0.741931
nuclear speck	-0.738088
postsynaptic specialization membrane	-0.727719
perinuclear region of cytoplasm	-0.708265
synaptic vesicle membrane	-0.707108
exocytic vesicle membrane	-0.707108
condensed chromosome kinetochore	-0.700419
nucleosome	-0.687299
membrane-bounded organelle	-0.682079
nucleus	-0.677459
protein kinase complex	-0.674516
endomembrane system	-0.65172
photoreceptor cell cilium	-0.649908
9+0 non-motile cilium	-0.63806
DNA packaging complex	-0.63806
Golgi cisterna	-0.632245
integral component of postsynaptic membrane	-0.626501
cell-cell adherens junction	-0.626501
synaptic membrane	-0.626252
condensed chromosome, centromeric region	-0.620826
axon terminus	-0.61522
intrinsic component of postsynaptic membrane	-0.598802
distal axon	-0.589295
intracellular organelle lumen	-0.583407
organelle lumen	-0.583407
membrane-enclosed lumen	-0.583407
coated vesicle	-0.57238
plasma membrane receptor complex	-0.555997
cell-cell junction	-0.551963
phagocytic vesicle	-0.548068
kinetochore	-0.533944
endocytic vesicle	-0.530839
sarcolemma	-0.529341
membrane protein complex	-0.518643
endoplasmic reticulum	-0.51766
apical junction complex	-0.498494
apical plasma membrane	-0.481378
Golgi stack	-0.473844
postsynaptic membrane	-0.473177
secretory vesicle	-0.471981
postsynaptic density	-0.470476
non-motile cilium	-0.469885
cluster of actin-based cell projections	-0.469885
cell projection membrane	-0.462473
neuronal cell body	-0.462219
integral component of synaptic membrane	-0.462091
asymmetric synapse	-0.459838
primary lysosome	-0.443295
azurophil granule	-0.443295
cytoplasm	-0.44234
presynaptic membrane	-0.428934
RNA polymerase II transcription factor complex	-0.421967
spindle pole	-0.418535
intrinsic component of synaptic membrane	-0.418535
postsynaptic specialization	-0.410352
chromosomal region	-0.40803
endoplasmic reticulum part	-0.407078
neuron to neuron synapse	-0.405722
integral component of organelle membrane	-0.405722
mitochondrial membrane	-0.402465
endosomal part	-0.399906
growth cone	-0.395438
vacuolar lumen	-0.392266
early endosome	-0.392162
site of polarized growth	-0.379878
Golgi-associated vesicle	-0.37386
adherens junction	-0.362486
endoplasmic reticulum membrane	-0.347355
clathrin-coated vesicle	-0.342713
intrinsic component of organelle membrane	-0.34056
mitochondrial envelope	-0.340037
cell body	-0.337884
anchoring junction	-0.336303
chromatin	-0.336303
chromosome, centromeric region	-0.332152
intracellular membrane-bounded organelle	-0.326946
nuclear outer membrane-endoplasmic reticulum membrane network	-0.321819
nuclear transcription factor complex	-0.312148
transport vesicle membrane	-0.295782
cytoplasmic part	-0.293597
focal adhesion	-0.29266
chromosomal part	-0.292637
transferase complex	-0.288022
cell-substrate adherens junction	-0.287784
organelle	-0.283173
intermediate filament	-0.282535
cell-substrate junction	-0.28141
basolateral plasma membrane	-0.27408
cytoplasmic vesicle part	-0.261999
mitochondrial membrane part	-0.25227
intermediate filament cytoskeleton	-0.214245
nuclear envelope	-0.214027
endosome membrane	-0.196849
chromosome	-0.180335
nucleolus	-0.174806
ubiquitin ligase complex	-0.170959
cytoplasmic region	-0.169327
protein-containing complex	-0.158259
cell	-0.156704
nuclear membrane	-0.154608
secretory granule membrane	-0.152413
nucleoplasm part	-0.145375
RISC complex	-0.134676
RNAi effector complex	-0.134676
secretory granule lumen	-0.129428
catalytic complex	-0.126458
cytoplasmic vesicle lumen	-0.125821
cell part	-0.124713
vesicle lumen	-0.124058
nuclear body	-0.121066
organelle envelope	-0.118167
envelope	-0.118167
nuclear chromosome part	-0.116437
microtubule cytoskeleton	-0.113414
mitochondrion	-0.110919
intracellular organelle	-0.100749
nuclear chromosome	-0.0956701
mitochondrial part	-0.0947249
cytoskeleton	-0.0871422
nuclear chromatin	-0.0868451
ribonucleoprotein complex	-0.0778788
microtubule	-0.0667893
lysosome	-0.0619185
lytic vacuole	-0.0615677
organelle part	-0.0529852
intracellular organelle part	-0.0519892
supramolecular fiber	-0.0495555
ciliary part	-0.0480563
supramolecular polymer	-0.0478151
supramolecular complex	-0.0475713
polymeric cytoskeletal fiber	-0.045768
intracellular part	-0.0443622
intracellular	-0.0443622
vacuole	-0.0357499
centrosome	-0.0351151
intracellular non-membrane-bounded organelle	-0.0332186
cytoskeletal part	-0.0327311
non-membrane-bounded organelle	-0.0323478
secretory granule	-0.0263032
vacuolar part	-0.0233552
cilium	-0.0170931
microtubule organizing center	-0.00757035
Cul4-RING E3 ubiquitin ligase complex	-3.10669e-11
sperm midpiece	-2.83102e-11
myosin II complex	-2.83102e-11
lamellipodium membrane	-2.83102e-11
mast cell granule	-2.83102e-11
myosin filament	-2.83102e-11
perinuclear endoplasmic reticulum	-2.83102e-11
sperm principal piece	-2.83102e-11
mitochondrial proton-transporting ATP synthase complex	-2.83102e-11
chaperone complex	-2.83102e-11
U5 snRNP	-2.83102e-11
proteasome regulatory particle	-2.83102e-11
recycling endosome	-2.56202e-11
SAGA complex	-2.33563e-11
node of Ranvier	-2.33563e-11
trans-Golgi network transport vesicle membrane	-2.33563e-11
PRC1 complex	-2.33563e-11
integral component of peroxisomal membrane	-2.33563e-11
cytoplasmic side of endoplasmic reticulum membrane	-2.33563e-11
NADPH oxidase complex	-2.33563e-11
intrinsic component of nuclear inner membrane	-2.33563e-11
COPII vesicle coat	-2.33563e-11
pronucleus	-2.33563e-11
integral component of presynaptic active zone membrane	-2.33563e-11
Cul2-RING ubiquitin ligase complex	-2.33563e-11
Ino80 complex	-2.33563e-11
low-density lipoprotein particle	-2.33563e-11
condensed nuclear chromosome kinetochore	-2.33563e-11
cation-transporting ATPase complex	-2.33563e-11
septin cytoskeleton	-2.33563e-11
integral component of nuclear inner membrane	-2.33563e-11
DNA replication factor A complex	-2.33563e-11
AP-2 adaptor complex	-2.33563e-11
intrinsic component of peroxisomal membrane	-2.33563e-11
DNA helicase complex	-2.33563e-11
COPI vesicle coat	-2.33563e-11
Ada2/Gcn5/Ada3 transcription activator complex	-2.33563e-11
CHD-type complex	-2.33563e-11
BLOC-1 complex	-2.33563e-11
nBAF complex	-2.33563e-11
spindle pole centrosome	-2.33563e-11
eukaryotic 48S preinitiation complex	-2.33563e-11
NuRD complex	-2.33563e-11
RNA polymerase II, core complex	-2.33563e-11
9+2 motile cilium	-2.29365e-11
multivesicular body	-2.24061e-11
microbody lumen	-2.24061e-11
peroxisomal matrix	-2.24061e-11
precatalytic spliceosome	-2.24061e-11
proton-transporting two-sector ATPase complex	-2.24061e-11
basal part of cell	-2.24061e-11
terminal bouton	-2.24061e-11
ionotropic glutamate receptor complex	-2.24061e-11
dynein complex	-2.24061e-11
plasma membrane proton-transporting V-type ATPase complex	-2.07754e-11
lateral loop	-2.07754e-11
IgA immunoglobulin complex, circulating	-2.07754e-11
phosphopyruvate hydratase complex	-2.07754e-11
perinuclear theca	-2.07754e-11
perisynaptic extracellular matrix	-2.07754e-11
muscle thin filament tropomyosin	-2.07754e-11
nuclear cohesin complex	-2.07754e-11
LUBAC complex	-2.07754e-11
spine apparatus	-2.07754e-11
clathrin-sculpted glutamate transport vesicle membrane	-2.07754e-11
terminal cisterna	-2.07754e-11
outer acrosomal membrane	-2.07754e-11
phosphatidylinositol 3-kinase complex, class III, type II	-2.07754e-11
GAIT complex	-2.07754e-11
Rad51B-Rad51C-Rad51D-XRCC2 complex	-2.07754e-11
vacuolar proton-transporting V-type ATPase, V0 domain	-2.07754e-11
dendritic spine neck	-2.07754e-11
SPOTS complex	-2.07754e-11
sperm connecting piece	-2.07754e-11
actomyosin contractile ring	-2.07754e-11
retromer, cargo-selective complex	-2.07754e-11
synaptobrevin 2-SNAP-25-syntaxin-1a-complexin I complex	-2.07754e-11
ERCC4-ERCC1 complex	-2.07754e-11
eukaryotic translation elongation factor 1 complex	-2.07754e-11
catenin-TCF7L2 complex	-2.07754e-11
symmetric, GABA-ergic, inhibitory synapse	-2.07754e-11
dentate gyrus mossy fiber	-2.07754e-11
microspike	-2.07754e-11
proximal neuron projection	-2.07754e-11
IgA immunoglobulin complex	-2.07754e-11
elastic fiber	-2.07754e-11
MIS12/MIND type complex	-2.07754e-11
CCAAT-binding factor complex	-2.07754e-11
tRNA-intron endonuclease complex	-2.07754e-11
NMS complex	-2.07754e-11
ASAP complex	-2.07754e-11
Ndc80 complex	-2.07754e-11
RNA polymerase I transcription factor complex	-2.07754e-11
keratohyalin granule	-2.07754e-11
polymeric IgA immunoglobulin complex	-2.07754e-11
retromer, tubulation complex	-2.07754e-11
histone locus body	-2.07754e-11
tricellular tight junction	-2.07754e-11
syntrophin complex	-2.07754e-11
synaptobrevin 2-SNAP-25-syntaxin-1a complex	-2.07754e-11
mitochondrial permeability transition pore complex	-2.07754e-11
extrinsic component of synaptic vesicle membrane	-2.07754e-11
RNA-directed RNA polymerase complex	-2.07754e-11
nuclear meiotic cohesin complex	-2.07754e-11
perinuclear endoplasmic reticulum membrane	-2.07754e-11
cytoplasmic side of endosome membrane	-2.07754e-11
extrinsic component of vacuolar membrane	-2.07754e-11
protein phosphatase 4 complex	-2.07754e-11
phagocytic vesicle lumen	-2.07754e-11
Wnt-Frizzled-LRP5/6 complex	-2.07754e-11
CBM complex	-2.07754e-11
FACT complex	-2.07754e-11
box H/ACA scaRNP complex	-2.07754e-11
multivesicular body, internal vesicle	-2.07754e-11
GID complex	-2.07754e-11
RSC-type complex	-2.07754e-11
enzyme activator complex	-2.07754e-11
IRE1-TRAF2-ASK1 complex	-2.07754e-11
USH2 complex	-2.07754e-11
ciliary neurotrophic factor receptor complex	-2.07754e-11
PR-DUB complex	-2.07754e-11
acrosomal matrix	-2.07754e-11
epidermal lamellar body	-2.07754e-11
amylin receptor complex	-2.07754e-11
internode region of axon	-2.07754e-11
omegasome membrane	-2.07754e-11
SOSS complex	-2.07754e-11
Rab-protein geranylgeranyltransferase complex	-2.07754e-11
TRAMP complex	-2.07754e-11
mannosyltransferase complex	-2.07754e-11
Gtr1-Gtr2 GTPase complex	-2.07754e-11
delta DNA polymerase complex	-2.07754e-11
DNA-dependent protein kinase-DNA ligase 4 complex	-2.07754e-11
alphav-beta3 integrin-IGF-1-IGF1R complex	-2.07754e-11
phosphatidylinositol 3-kinase complex, class III, type I	-2.07754e-11
monomeric IgA immunoglobulin complex	-2.07754e-11
secretory IgA immunoglobulin complex	-2.07754e-11
I-kappaB/NF-kappaB complex	-2.07754e-11
transcription factor AP-1 complex	-2.07754e-11
perisynaptic space	-2.07754e-11
NLRP1 inflammasome complex	-2.07754e-11
actin cap	-2.07754e-11
synapse-associated extracellular matrix	-2.07754e-11
interphotoreceptor matrix	-2.07754e-11
condensed nuclear chromosome outer kinetochore	-2.07754e-11
TIM22 mitochondrial import inner membrane insertion complex	-2.07754e-11
postsynaptic endosome membrane	-2.07754e-11
Piccolo NuA4 histone acetyltransferase complex	-2.07754e-11
integral component of lysosomal membrane	-2.07754e-11
inner dynein arm	-2.07754e-11
B cell receptor complex	-2.07754e-11
telomeric heterochromatin	-2.07754e-11
clathrin-sculpted glutamate transport vesicle	-2.07754e-11
gamma-tubulin small complex	-2.07754e-11
growth cone filopodium	-2.07754e-11
tRNA methyltransferase complex	-2.07754e-11
extrinsic component of Golgi membrane	-2.07754e-11
anchored component of presynaptic active zone membrane	-2.07754e-11
NELF complex	-2.07754e-11
smooth muscle contractile fiber	-2.07754e-11
cell body fiber	-2.05743e-11
SMAD protein complex	-2.05743e-11
basal dendrite	-2.05743e-11
TORC1 complex	-2.05743e-11
shelterin complex	-2.05743e-11
intraciliary transport particle A	-2.05743e-11
glycogen granule	-2.05743e-11
ribonuclease MRP complex	-2.05743e-11
smooth endoplasmic reticulum membrane	-2.05743e-11
collagen network	-2.05743e-11
pi-body	-2.05743e-11
nuclear pore central transport channel	-2.05743e-11
multivesicular body lumen	-2.05743e-11
H3 histone acetyltransferase complex	-2.05743e-11
membrane attack complex	-2.05743e-11
activin receptor complex	-2.05743e-11
chromatin silencing complex	-2.05743e-11
pre-snoRNP complex	-2.05743e-11
stereocilia coupling link	-2.05743e-11
smooth endoplasmic reticulum part	-2.05743e-11
meiotic cohesin complex	-2.05743e-11
extrinsic component of endoplasmic reticulum membrane	-2.05743e-11
eukaryotic translation initiation factor 3 complex, eIF3m	-2.05743e-11
presynaptic endocytic zone membrane	-2.05743e-11
intrinsic component of the cytoplasmic side of the plasma membrane	-2.05743e-11
oxoglutarate dehydrogenase complex	-2.05743e-11
NLRP3 inflammasome complex	-2.05743e-11
MOZ/MORF histone acetyltransferase complex	-2.05743e-11
paraspeckles	-2.05743e-11
G protein-coupled receptor dimeric complex	-2.05743e-11
cardiac myofibril	-2.05743e-11
transcriptional preinitiation complex	-2.05743e-11
PTW/PP1 phosphatase complex	-2.05743e-11
network-forming collagen trimer	-2.05743e-11
radial spoke	-2.05743e-11
growth cone membrane	-2.05743e-11
dystroglycan complex	-2.05743e-11
SUMO ligase complex	-2.05743e-11
Mre11 complex	-2.05743e-11
male pronucleus	-2.05743e-11
junctional membrane complex	-2.05743e-11
Lsm2-8 complex	-2.05743e-11
glycinergic synapse	-2.05743e-11
prefoldin complex	-2.05743e-11
phosphatidylinositol 3-kinase complex, class III	-2.05743e-11
box C/D snoRNP complex	-2.05743e-11
zona pellucida receptor complex	-2.05743e-11
Smc5-Smc6 complex	-2.05743e-11
cell tip	-2.05743e-11
DNA recombinase mediator complex	-2.05743e-11
Barr body	-2.05743e-11
Elongator holoenzyme complex	-2.05743e-11
BRCA1-A complex	-2.05743e-11
Hrd1p ubiquitin ligase ERAD-L complex	-2.05743e-11
U7 snRNP	-2.05743e-11
kinetochore microtubule	-2.05743e-11
AP-1 adaptor complex	-2.05743e-11
VCP-NPL4-UFD1 AAA ATPase complex	-2.03396e-11
chromaffin granule	-2.03396e-11
pinosome	-2.03396e-11
mitotic spindle astral microtubule	-2.03396e-11
mRNA editing complex	-2.03396e-11
cyclin/CDK positive transcription elongation factor complex	-2.03396e-11
endoplasmic reticulum palmitoyltransferase complex	-2.03396e-11
clathrin-sculpted gamma-aminobutyric acid transport vesicle	-2.03396e-11
microtubule minus-end	-2.03396e-11
serine C-palmitoyltransferase complex	-2.03396e-11
central element	-2.03396e-11
proteasome regulatory particle, lid subcomplex	-2.03396e-11
clathrin complex	-2.03396e-11
HFE-transferrin receptor complex	-2.03396e-11
cytosolic proteasome complex	-2.03396e-11
postsynaptic cytoskeleton	-2.03396e-11
HAUS complex	-2.03396e-11
replication fork protection complex	-2.03396e-11
hemidesmosome	-2.03396e-11
proteasome core complex, alpha-subunit complex	-2.03396e-11
axon hillock	-2.03396e-11
protein-cysteine S-palmitoyltransferase complex	-2.03396e-11
presynaptic cytoskeleton	-2.03396e-11
gamma-tubulin large complex	-2.03396e-11
paranodal junction	-2.03396e-11
outer dynein arm	-2.03396e-11
Hrd1p ubiquitin ligase complex	-2.03396e-11
macropinosome	-2.03396e-11
postsynaptic endocytic zone	-2.03396e-11
flotillin complex	-2.03396e-11
Pwp2p-containing subcomplex of 90S preribosome	-2.03396e-11
Lewy body	-2.03396e-11
dynactin complex	-2.03396e-11
BBSome	-2.03396e-11
sperm fibrous sheath	-2.03396e-11
RNA N6-methyladenosine methyltransferase complex	-2.03396e-11
glycosylphosphatidylinositol-N-acetylglucosaminyltransferase (GPI-GnT) complex	-2.03396e-11
spherical high-density lipoprotein particle	-2.03396e-11
basement membrane collagen trimer	-2.03396e-11
insulin-responsive compartment	-2.03396e-11
neurofilament	-2.03396e-11
Ctf18 RFC-like complex	-2.03396e-11
zonula adherens	-2.03396e-11
varicosity	-2.03396e-11
spectrin	-2.03396e-11
BORC complex	-2.03396e-11
gamma-tubulin ring complex	-2.03396e-11
pyruvate dehydrogenase complex	-2.03396e-11
Atg1/ULK1 kinase complex	-2.03396e-11
condensin complex	-2.03396e-11
Cdc73/Paf1 complex	-2.03396e-11
tRNA-splicing ligase complex	-2.03396e-11
F-actin capping protein complex	-2.03396e-11
fibrinogen complex	-2.03396e-11
core mediator complex	-2.03396e-11
clathrin-sculpted gamma-aminobutyric acid transport vesicle membrane	-2.03396e-11
Swr1 complex	-1.90887e-11
MCM complex	-1.90887e-11
beta-catenin destruction complex	-1.90887e-11
astrocyte projection	-1.90887e-11
mRNA cap binding complex	-1.90887e-11
RNA polymerase III transcription factor complex	-1.90887e-11
GATOR2 complex	-1.90887e-11
spanning component of membrane	-1.90887e-11
L-type voltage-gated calcium channel complex	-1.90887e-11
Set1C/COMPASS complex	-1.90887e-11
interstitial matrix	-1.90887e-11
proteasome regulatory particle, base subcomplex	-1.90887e-11
clathrin-sculpted vesicle	-1.90887e-11
mitochondrial respiratory chain complex IV	-1.90887e-11
aminoacyl-tRNA synthetase multienzyme complex	-1.90887e-11
early phagosome	-1.90887e-11
nuclear cyclin-dependent protein kinase holoenzyme complex	-1.90887e-11
U2-type catalytic step 1 spliceosome	-1.90887e-11
anchored component of synaptic membrane	-1.90887e-11
paranode region of axon	-1.90887e-11
methylosome	-1.90887e-11
nucleotide-excision repair complex	-1.90887e-11
multivesicular body membrane	-1.90887e-11
Cul4A-RING E3 ubiquitin ligase complex	-1.90887e-11
Gemini of coiled bodies	-1.90887e-11
TRAPP complex	-1.90887e-11
hemoglobin complex	-1.90887e-11
nuclear pore nuclear basket	-1.90887e-11
catalytic step 1 spliceosome	-1.90887e-11
Golgi transport complex	-1.90887e-11
STAGA complex	-1.90887e-11
npBAF complex	-1.90887e-11
sodium:potassium-exchanging ATPase complex	-1.90887e-11
methyltransferase complex	-1.53274e-11
smooth endoplasmic reticulum	-1.49069e-11
lumenal side of membrane	-1.49069e-11
spindle midzone	-1.49069e-11
cytochrome complex	-1.49069e-11
protein complex involved in cell adhesion	-1.49069e-11
basal plasma membrane	-1.49069e-11
integral component of synaptic vesicle membrane	-1.49069e-11
acrosomal vesicle	-1.41026e-11
DNA-directed RNA polymerase complex	-1.41026e-11
sperm flagellum	-1.29774e-11
dendrite membrane	-1.24033e-11
axoneme part	-1.24033e-11
cleavage furrow	-9.53762e-12
postsynaptic specialization of symmetric synapse	-8.69601e-12
centralspindlin complex	-8.69601e-12
DNA ligase IV complex	-8.69601e-12
adrenomedullin receptor complex	-8.69601e-12
IgM immunoglobulin complex	-8.69601e-12
intrinsic component of endosome membrane	-8.69601e-12
MAML1-RBP-Jkappa- ICN1 complex	-8.69601e-12
interleukin-18 receptor complex	-8.69601e-12
ciliary pocket membrane	-8.69601e-12
muscle tendon junction	-8.69601e-12
PET complex	-8.69601e-12
plus-end kinesin complex	-8.69601e-12
mitochondrial processing peptidase complex	-8.69601e-12
cyclin-dependent protein kinase activating kinase holoenzyme complex	-8.69601e-12
dendritic branch	-8.69601e-12
cytoplasmic side of early endosome membrane	-8.69601e-12
alphav-beta3 integrin-PKCalpha complex	-8.69601e-12
interleukin-12 complex	-8.69601e-12
type III intermediate filament	-8.69601e-12
serine protease inhibitor complex	-8.69601e-12
nuclear MIS12/MIND complex	-8.69601e-12
dendritic microtubule	-8.69601e-12
RZZ complex	-8.69601e-12
SLIK (SAGA-like) complex	-8.69601e-12
dolichol-phosphate-mannose synthase complex	-8.69601e-12
tRNA (m1A) methyltransferase complex	-8.69601e-12
cyclin E1-CDK2 complex	-8.69601e-12
Noc complex	-8.69601e-12
FAR/SIN/STRIPAK complex	-8.69601e-12
mitochondrial ribonuclease P complex	-8.69601e-12
alphav-beta3 integrin-vitronectin complex	-8.69601e-12
interleukin-23 complex	-8.69601e-12
core-binding factor complex	-8.69601e-12
integrin alpha2-beta1 complex	-8.69601e-12
ASTRA complex	-8.69601e-12
senescence-associated heterochromatin focus	-8.69601e-12
dense core granule membrane	-8.69601e-12
collagen type V trimer	-8.69601e-12
BAT3 complex	-8.69601e-12
nuclear cap binding complex	-8.69601e-12
growth cone lamellipodium	-8.69601e-12
BLOC-2 complex	-8.69601e-12
supraspliceosomal complex	-8.69601e-12
striated muscle myosin thick filament	-8.69601e-12
apical plasma membrane urothelial plaque	-8.69601e-12
nucleotide-excision repair factor 1 complex	-8.69601e-12
glycerol-3-phosphate dehydrogenase complex	-8.69601e-12
U2-type post-mRNA release spliceosomal complex	-8.69601e-12
growing cell tip	-8.69601e-12
UDP-N-acetylglucosamine transferase complex	-8.69601e-12
cytoophidium	-8.69601e-12
secretory dimeric IgA immunoglobulin complex	-8.69601e-12
beta-catenin-TCF7L2 complex	-8.69601e-12
SREBP-SCAP-Insig complex	-8.69601e-12
vacuolar proton-transporting V-type ATPase, V1 domain	-8.69601e-12
postsynaptic endocytic zone membrane	-8.69601e-12
protein kinase 5 complex	-8.69601e-12
laminin-5 complex	-8.69601e-12
rough endoplasmic reticulum lumen	-8.69601e-12
translation release factor complex	-8.69601e-12
Ski complex	-8.69601e-12
hippocampal mossy fiber	-8.69601e-12
synaptobrevin 2-SNAP-25-syntaxin-1a-complexin II complex	-8.69601e-12
collagen type IX trimer	-8.69601e-12
Mpp10 complex	-8.69601e-12
glutamyl-tRNA(Gln) amidotransferase complex	-8.69601e-12
interphase microtubule organizing center	-8.69601e-12
axonemal outer doublet	-8.69601e-12
Lewy body core	-8.69601e-12
SUMO activating enzyme complex	-8.69601e-12
CAF-1 complex	-8.69601e-12
ribonuclease H2 complex	-8.69601e-12
CORVET complex	-8.69601e-12
Slx1-Slx4 complex	-8.69601e-12
axonal spine	-8.69601e-12
cyclin A2-CDK2 complex	-8.69601e-12
cytoskeletal calyx	-8.69601e-12
cardiac Troponin complex	-8.69601e-12
Dsl1/NZR complex	-8.69601e-12
ESCRT II complex	-8.69601e-12
laminin-11 complex	-8.69601e-12
serine-type peptidase complex	-8.69601e-12
tumor necrosis factor receptor superfamily complex	-8.69601e-12
ESCRT-0 complex	-8.69601e-12
anchoring collagen complex	-8.69601e-12
GINS complex	-8.69601e-12
CA3 pyramidal cell dendrite	-8.69601e-12
terminal web	-8.69601e-12
t-UTP complex	-8.69601e-12
collagen type VI trimer	-8.69601e-12
mitotic spindle microtubule	-8.69601e-12
clathrin-sculpted acetylcholine transport vesicle	-8.69601e-12
extrinsic component of omegasome membrane	-8.69601e-12
cytoplasmic side of apical plasma membrane	-8.69601e-12
6-phosphofructokinase complex	-8.69601e-12
host cell nucleus	-8.69601e-12
activin responsive factor complex	-8.69601e-12
NatC complex	-8.69601e-12
anchored component of postsynaptic density membrane	-8.69601e-12
phosphatidylinositol 3-kinase complex, class IB	-8.69601e-12
Schwann cell microvillus	-8.69601e-12
CNTFR-CLCF1 complex	-8.69601e-12
Atg12-Atg5-Atg16 complex	-8.69601e-12
integrin alpha8-beta1 complex	-8.69601e-12
brahma complex	-8.69601e-12
glial limiting end-foot	-8.69601e-12
nuclear condensin complex	-8.69601e-12
AIM2 inflammasome complex	-8.69601e-12
Parkin-FBXW7-Cul1 ubiquitin ligase complex	-8.69601e-12
mitochondrion-derived vesicle	-8.69601e-12
XPC complex	-8.69601e-12
apolipoprotein B mRNA editing enzyme complex	-8.69601e-12
Fc-epsilon receptor I complex	-8.69601e-12
dimeric IgA immunoglobulin complex	-8.69601e-12
U4atac snRNP	-8.69601e-12
pentameric IgM immunoglobulin complex	-8.69601e-12
G protein-coupled receptor heterodimeric complex	-8.69601e-12
kinociliary basal body	-8.69601e-12
endothelial microparticle	-8.69601e-12
nuclear pre-replicative complex	-8.69601e-12
Elg1 RFC-like complex	-8.69601e-12
ryanodine receptor complex	-8.69601e-12
nuclear proteasome complex	-8.69601e-12
UTP-C complex	-8.69601e-12
myosin II filament	-8.69601e-12
CST complex	-8.69601e-12
ciliary pocket	-8.69601e-12
anchored component of postsynaptic specialization membrane	-8.69601e-12
inhibin-betaglycan-ActRII complex	-8.69601e-12
mitochondrial pyruvate dehydrogenase complex	-8.69601e-12
postsynaptic early endosome	-8.69601e-12
aryl hydrocarbon receptor complex	-8.69601e-12
HCN channel complex	-8.69601e-12
inward rectifier potassium channel complex	-8.69601e-12
Fc receptor complex	-8.69601e-12
FANCM-MHF complex	-8.69601e-12
axonemal central apparatus	-8.69601e-12
collagen beaded filament	-8.69601e-12
proteasome activator complex	-8.69601e-12
IgM immunoglobulin complex, circulating	-8.69601e-12
alphav-beta3 integrin-HMGB1 complex	-8.69601e-12
host cell nuclear part	-8.69601e-12
germinal vesicle	-8.69601e-12
Pex17p-Pex14p docking complex	-8.69601e-12
Myb complex	-8.69601e-12
nuclear pore inner ring	-8.69601e-12
laminin-1 complex	-8.69601e-12
laminin-10 complex	-8.69601e-12
nuclear RNA export factor complex	-8.69601e-12
cortical microtubule cytoskeleton	-8.69601e-12
clathrin-sculpted acetylcholine transport vesicle membrane	-8.69601e-12
activating signal cointegrator 1 complex	-8.69601e-12
nucleocytoplasmic transport complex	-8.69601e-12
CURI complex	-8.69601e-12
inward rectifying potassium channel	-8.69601e-12
Ku70:Ku80 complex	-8.69601e-12
mitotic spindle astral microtubule end	-8.69601e-12
discoidal high-density lipoprotein particle	-8.69601e-12
pre-replicative complex	-8.69601e-12
kinesin II complex	-8.69601e-12
core TFIIH complex portion of holo TFIIH complex	-8.69601e-12
interleukin-28 receptor complex	-8.69601e-12
U4/U6 snRNP	-8.69601e-12
RAVE complex	-8.69601e-12
interleukin-6 receptor complex	-8.69601e-12
peroxisomal importomer complex	-8.69601e-12
radial spoke stalk	-8.69601e-12
nuclear pore outer ring	-8.2815e-12
multimeric ribonuclease P complex	-8.2815e-12
contractile ring	-8.2815e-12
ISWI-type complex	-8.2815e-12
box H/ACA RNP complex	-8.2815e-12
manchette	-8.2815e-12
ciliary rootlet	-8.2815e-12
unconventional myosin complex	-8.2815e-12
ESCRT I complex	-8.2815e-12
N-terminal protein acetyltransferase complex	-8.2815e-12
tetraspanin-enriched microdomain	-8.2815e-12
juxtaparanode region of axon	-8.2815e-12
cholinergic synapse	-8.2815e-12
laminin complex	-8.2815e-12
fascia adherens	-8.2815e-12
ribbon synapse	-8.2815e-12
proton-transporting V-type ATPase, V0 domain	-8.2815e-12
ER membrane protein complex	-8.2815e-12
ESCRT III complex	-8.2815e-12
protein phosphatase type 1 complex	-8.2815e-12
Derlin-1 retrotranslocation complex	-8.2815e-12
messenger ribonucleoprotein complex	-8.2815e-12
extrinsic component of endosome membrane	-8.2815e-12
MHC class I protein complex	-8.2815e-12
vacuolar membrane	-8.22297e-12
cell body membrane	-7.9057e-12
SAGA-type complex	-7.9057e-12
endoplasmic reticulum exit site	-7.9057e-12
small nucleolar ribonucleoprotein complex	-7.9057e-12
organellar small ribosomal subunit	-7.9057e-12
M band	-7.9057e-12
intraciliary transport particle	-7.9057e-12
axonal growth cone	-7.9057e-12
Golgi cis cisterna	-7.9057e-12
mitochondrial small ribosomal subunit	-7.9057e-12
integrator complex	-7.9057e-12
endolysosome membrane	-7.18169e-12
mitochondrial respiratory chain complex III	-7.18169e-12
TOR complex	-7.18169e-12
Fanconi anaemia nuclear complex	-7.18169e-12
extrinsic component of mitochondrial inner membrane	-7.18169e-12
condensed chromosome outer kinetochore	-7.18169e-12
axolemma	-7.18169e-12
platelet dense granule lumen	-7.18169e-12
cytoplasmic exosome (RNase complex)	-7.18169e-12
ribonuclease P complex	-7.18169e-12
tricarboxylic acid cycle enzyme complex	-7.18169e-12
presynaptic cytosol	-7.18169e-12
transcription export complex	-7.18169e-12
mismatch repair complex	-7.18169e-12
zymogen granule	-7.18169e-12
secondary lysosome	-7.18169e-12
transcription factor TFTC complex	-7.18169e-12
preribosome, small subunit precursor	-7.18169e-12
RNA cap binding complex	-7.18169e-12
nucleotide-activated protein kinase complex	-7.18169e-12
compact myelin	-7.18169e-12
respiratory chain complex III	-7.18169e-12
septin ring	-7.18169e-12
inflammasome complex	-7.18169e-12
septin complex	-7.18169e-12
TIM23 mitochondrial import inner membrane translocase complex	-7.18169e-12
endocytic patch	-6.74891e-12
cytoplasmic ubiquitin ligase complex	-6.74891e-12
eukaryotic translation initiation factor 3 complex	-6.74891e-12
phagophore assembly site membrane	-6.74891e-12
prespliceosome	-6.74891e-12
outer mitochondrial membrane protein complex	-6.74891e-12
nuclear membrane part	-6.74891e-12
clathrin coat of endocytic vesicle	-6.74891e-12
DNA polymerase complex	-6.74891e-12
actin cortical patch	-6.74891e-12
ESC/E(Z) complex	-6.74891e-12
presynaptic active zone cytoplasmic component	-6.74891e-12
MHC class II protein complex	-6.74891e-12
Sin3-type complex	-6.74891e-12
U2-type prespliceosome	-6.74891e-12
parallel fiber to Purkinje cell synapse	-6.74891e-12
invadopodium	-6.74891e-12
U12-type spliceosomal complex	-5.35027e-12
mitotic spindle pole	-5.35027e-12
U2 snRNP	-5.35027e-12
COPI-coated vesicle	-5.35027e-12
AMPA glutamate receptor complex	-5.35027e-12
neuronal cell body membrane	-5.35027e-12
phagocytic cup	-5.35027e-12
nuclear replisome	-4.95104e-12
region of cytosol	-4.95104e-12
glial cell projection	-4.95104e-12
intrinsic component of external side of plasma membrane	-4.95104e-12
endoplasmic reticulum quality control compartment	-4.95104e-12
calyx of Held	-4.95104e-12
intrinsic component of endoplasmic reticulum membrane	-4.08194e-12
clathrin coat	-2.62244e-12
alveolar lamellar body	-2.33564e-12
MHC class I peptide loading complex	-2.33564e-12
Ragulator complex	-2.33564e-12
pICln-Sm protein complex	-2.33564e-12
myelin sheath adaxonal region	-2.33564e-12
integral component of cytoplasmic side of endoplasmic reticulum membrane	-2.33564e-12
sperm plasma membrane	-2.33564e-12
EKC/KEOPS complex	-2.33564e-12
mitochondrial crista	-2.33564e-12
sarcoglycan complex	-2.33564e-12
intercellular canaliculus	-2.33564e-12
cytoskeleton of presynaptic active zone	-2.33564e-12
ATPase dependent transmembrane transport complex	-2.33564e-12
Bcl-2 family protein complex	-2.33564e-12
RNA polymerase II transcription repressor complex	-2.33564e-12
spanning component of plasma membrane	-2.33564e-12
photoreceptor ribbon synapse	-2.33564e-12
intrinsic component of vacuolar membrane	-2.33564e-12
periciliary membrane compartment	-2.33564e-12
THO complex part of transcription export complex	-2.33564e-12
endodeoxyribonuclease complex	-2.33564e-12
U2AF	-2.33564e-12
collagen type IV trimer	-2.33564e-12
transcription factor TFIIIB complex	-2.33564e-12
gamma-secretase complex	-2.33564e-12
ELL-EAF complex	-2.33564e-12
microvesicle	-2.33564e-12
extrinsic component of postsynaptic specialization membrane	-2.33564e-12
stereocilia ankle link	-2.33564e-12
signal peptidase complex	-2.33564e-12
eukaryotic translation initiation factor 2B complex	-2.33564e-12
signal recognition particle receptor complex	-2.33564e-12
VCB complex	-2.33564e-12
invadopodium membrane	-2.33564e-12
postsynaptic recycling endosome	-2.33564e-12
asymmetric, glutamatergic, excitatory synapse	-2.33564e-12
microtubule bundle	-2.33564e-12
extrinsic component of presynaptic membrane	-2.33564e-12
FACIT collagen trimer	-2.33564e-12
outer dense fiber	-2.33564e-12
myelin sheath abaxonal region	-2.33564e-12
mitochondrial tricarboxylic acid cycle enzyme complex	-2.33564e-12
cerebellar mossy fiber	-2.33564e-12
histone pre-mRNA 3'end processing complex	-2.33564e-12
sex chromatin	-2.33564e-12
transcription factor TFIIIC complex	-2.33564e-12
cortical endoplasmic reticulum	-2.33564e-12
sorting endosome	-2.33564e-12
ATP-binding cassette (ABC) transporter complex	-2.33564e-12
integral component of vacuolar membrane	-2.33564e-12
apical cortex	-2.33564e-12
GATOR1 complex	-2.33564e-12
proton-transporting ATP synthase complex, catalytic core F(1)	-2.33564e-12
THO complex	-2.33564e-12
Cul5-RING ubiquitin ligase complex	-2.33564e-12
CD95 death-inducing signaling complex	-2.33564e-12
chromaffin granule membrane	-2.33564e-12
CCR4-NOT core complex	-2.33564e-12
platelet dense granule membrane	-2.33564e-12
mitochondrial proton-transporting ATP synthase complex, catalytic core F(1)	-2.33564e-12
neuronal dense core vesicle	-2.33564e-12
stereocilia ankle link complex	-2.33564e-12
sperm annulus	-2.33564e-12
dense body	-2.33564e-12
NURF complex	-2.33564e-12
ripoptosome	-2.33564e-12
ribosomal subunit	-1.76294e-12
ciliary base	-7.22371e-13
nuclear heterochromatin	-7.22371e-13
anchored component of membrane	-6.41169e-13
sarcoplasm	-4.56397e-13
mitochondrial intermembrane space	-4.56397e-13
cellular_component	0
NA	0
platelet alpha granule	2.42706e-13
specific granule membrane	2.42706e-13
late endosome	9.16628e-13
neurotransmitter receptor complex	1.72186e-12
brush border membrane	1.72186e-12
ficolin-1-rich granule membrane	1.90098e-12
catenin complex	2.13041e-12
MLL1/2 complex	2.13041e-12
MLL1 complex	2.13041e-12
Flemming body	2.13041e-12
integral component of lumenal side of endoplasmic reticulum membrane	2.13041e-12
clathrin adaptor complex	2.13041e-12
nuclear transcriptional repressor complex	2.13041e-12
lumenal side of endoplasmic reticulum membrane	2.13041e-12
clathrin vesicle coat	2.13041e-12
microtubule end	2.13041e-12
nuclear outer membrane	3.56386e-12
exoribonuclease complex	3.56386e-12
ESCRT complex	3.56386e-12
condensed nuclear chromosome, centromeric region	3.56386e-12
rough endoplasmic reticulum membrane	3.56386e-12
MHC protein complex	3.56386e-12
replisome	3.56386e-12
high-density lipoprotein particle	3.56386e-12
proton-transporting V-type ATPase complex	3.56386e-12
histone methyltransferase complex	3.9258e-12
rough endoplasmic reticulum	3.9258e-12
specific granule	4.54083e-12
Golgi-associated vesicle membrane	4.60928e-12
actomyosin	4.73969e-12
ATPase complex	4.73969e-12
intrinsic component of mitochondrial inner membrane	4.89214e-12
integral component of mitochondrial inner membrane	4.89214e-12
protein serine/threonine phosphatase complex	4.89214e-12
AP-type membrane coat adaptor complex	4.89214e-12
ciliary tip	4.89214e-12
phosphatase complex	4.89214e-12
mitochondrial respirasome	4.89218e-12
organelle envelope lumen	4.89218e-12
serine/threonine protein kinase complex	4.89218e-12
autophagosome	5.38377e-12
growth cone part	5.45781e-12
SMN-Sm protein complex	5.45781e-12
apicolateral plasma membrane	5.45781e-12
filopodium tip	5.45781e-12
stereocilium tip	5.45781e-12
muscle myosin complex	5.45781e-12
postsynaptic density, intracellular component	5.45781e-12
translation preinitiation complex	5.45781e-12
filopodium membrane	5.45781e-12
actin filament	5.58482e-12
nuclear matrix	5.58955e-12
caveola neck	6.06501e-12
intracellular canaliculus	6.06501e-12
Mis6-Sim4 complex	6.06501e-12
integral component of spine apparatus membrane	6.06501e-12
integrin alpha9-beta1 complex	6.06501e-12
plasma membrane respiratory chain complex I	6.06501e-12
U12 snRNP	6.06501e-12
viral factory	6.06501e-12
macropinocytic cup	6.06501e-12
citrate lyase complex	6.06501e-12
mitochondrial chromosome	6.06501e-12
presynaptic endosome	6.06501e-12
integrin alphaIIb-beta3 complex	6.06501e-12
stereocilia tip link	6.06501e-12
mitochondrial oxoglutarate dehydrogenase complex	6.06501e-12
BAX complex	6.06501e-12
collagen type VII trimer	6.06501e-12
neuronal dense core vesicle lumen	6.06501e-12
basal tubulobulbar complex	6.06501e-12
TRAPPI protein complex	6.06501e-12
cone matrix sheath	6.06501e-12
nuclear microtubule	6.06501e-12
collagen type XIV trimer	6.06501e-12
host cell PML body	6.06501e-12
protein C inhibitor-PLAT complex	6.06501e-12
egg coat	6.06501e-12
collagen type XV trimer	6.06501e-12
Lewy body corona	6.06501e-12
COPI-coated Golgi to ER transport vesicle	6.06501e-12
mucin granule	6.06501e-12
integral component of endoplasmic reticulum-Golgi intermediate compartment (ERGIC) membrane	6.06501e-12
G protein-coupled receptor homodimeric complex	6.06501e-12
dendritic spine cytoplasm	6.06501e-12
DRM complex	6.06501e-12
host cell perinuclear region of cytoplasm	6.06501e-12
apical distal dendrite	6.06501e-12
axonemal central pair projection	6.06501e-12
serine-type endopeptidase complex	6.06501e-12
proton-transporting ATP synthase, catalytic core	6.06501e-12
serine-pyruvate aminotransferase complex	6.06501e-12
Cry-Per complex	6.06501e-12
paraferritin complex	6.06501e-12
spine apparatus membrane	6.06501e-12
6-phosphofructo-2-kinase/fructose-2,6-biphosphatase complex	6.06501e-12
myosin VII complex	6.06501e-12
ooplasm	6.06501e-12
Lewy neurite	6.06501e-12
host cell presynaptic membrane	6.06501e-12
NLS-dependent protein nuclear import complex	6.06501e-12
cell trailing edge membrane	6.06501e-12
intrinsic component of nuclear outer membrane	6.06501e-12
rhabdomere	6.06501e-12
interleukin-12 receptor complex	6.06501e-12
translation initiation ternary complex	6.06501e-12
negative cofactor 2 complex	6.06501e-12
collagen type VII anchoring fibril	6.06501e-12
concave side of sperm head	6.06501e-12
ARC complex	6.06501e-12
Rad17 RFC-like complex	6.06501e-12
distal dendrite	6.06501e-12
phagolysosome membrane	6.06501e-12
laminin-8 complex	6.06501e-12
perivitelline space	6.06501e-12
external encapsulating structure	6.06501e-12
BAK complex	6.06501e-12
katanin complex	6.06501e-12
stereocilia tip-link density	6.06501e-12
RES complex	6.06501e-12
sumoylated E2 ligase complex	6.06501e-12
nucleotide-excision repair factor 2 complex	6.06501e-12
GET complex	6.06501e-12
interleukin-13 receptor complex	6.06501e-12
podosome core	6.06501e-12
Lsd1/2 complex	6.06501e-12
parallel fiber	6.06501e-12
cortical microtubule	6.06501e-12
interfibrillar mitochondrion	6.06501e-12
dense core granule lumen	6.06501e-12
subapical complex	6.06501e-12
intrinsic component of endoplasmic reticulum-Golgi intermediate compartment (ERGIC) membrane	6.06501e-12
axonemal basal plate	6.06501e-12
mitochondrial crista junction	6.06501e-12
cytosolic aryl hydrocarbon receptor complex	6.06501e-12
meiotic spindle pole	6.06501e-12
cytoplasmic chromatin	6.06501e-12
mitochondrial proton-transporting ATP synthase, catalytic core	6.06501e-12
GTPase activator complex	6.06501e-12
protein C inhibitor-plasma kallikrein complex	6.06501e-12
classical Lewy body	6.06501e-12
spindle matrix	6.06501e-12
C zone	6.06501e-12
fatty acid beta-oxidation multienzyme complex	6.06501e-12
neuron projection branch point	6.06501e-12
host cell viral assembly compartment	6.06501e-12
EMILIN complex	6.06501e-12
sperm mitochondrial sheath	6.06501e-12
recycling endosome lumen	6.06501e-12
kinesin I complex	6.06501e-12
protein C inhibitor-TMPRSS11E complex	6.06501e-12
collagen type XII trimer	6.06501e-12
presynaptic intermediate filament cytoskeleton	6.06501e-12
protein C inhibitor-coagulation factor V complex	6.06501e-12
apical ectoplasmic specialization	6.06501e-12
Ire1 complex	6.06501e-12
multivesicular body, internal vesicle lumen	6.06501e-12
potassium:proton exchanging ATPase complex	6.06501e-12
BCOR complex	6.06501e-12
ACF complex	6.06501e-12
stereocilium shaft	6.06501e-12
cytosolic tRNA wobble base thiouridylase complex	6.06501e-12
U4atac/U6atac snRNP	6.06501e-12
intracellular cyclic nucleotide activated cation channel complex	6.06501e-12
protein C inhibitor-KLK3 complex	6.06501e-12
TCR signalosome	6.06501e-12
BRCA2-MAGE-D1 complex	6.06501e-12
lysosomal matrix	6.06501e-12
succinate-CoA ligase complex (GDP-forming)	6.06501e-12
host cell synapse	6.06501e-12
integrin alpha6-beta4 complex	6.06501e-12
synaptic vesicle lumen	6.06501e-12
host cell mitochondrion	6.06501e-12
protein C inhibitor-TMPRSS7 complex	6.06501e-12
lumenal side of Golgi membrane	6.06501e-12
U2-type post-spliceosomal complex	6.06501e-12
gamma-catenin-TCF7L2 complex	6.06501e-12
fungal-type vacuole membrane	6.06501e-12
NF-kappaB p50/p65 complex	6.06501e-12
mitochondrial DNA-directed RNA polymerase complex	6.06501e-12
protein N-acetylglucosaminyltransferase complex	6.06501e-12
mesaxon	6.06501e-12
mitotic checkpoint complex	6.06501e-12
Bcl3-Bcl10 complex	6.06501e-12
fungal-type vacuole	6.06501e-12
condensin core heterodimer	6.06501e-12
centrosomal corona	6.06501e-12
collagen type VIII trimer	6.06501e-12
Sec62/Sec63 complex	6.06501e-12
glomerular endothelium fenestra	6.06501e-12
collagen sheet	6.06501e-12
cortical granule	6.06501e-12
postsynaptic early endosome membrane	6.06501e-12
upper tip-link density	6.06501e-12
integral component of nuclear outer membrane	6.06501e-12
hinge region between urothelial plaques of apical plasma membrane	6.06501e-12
PAS complex	6.06501e-12
translation initiation complex	6.06501e-12
mRNA cleavage stimulating factor complex	6.06501e-12
insulin-like growth factor binary complex	6.06501e-12
epididymosome	6.06501e-12
inner mucus layer	6.06501e-12
cytoplasmic microtubule bundle	6.06501e-12
cochlear hair cell ribbon synapse	6.06501e-12
Grb2-Sos complex	6.06501e-12
U11/U12 snRNP	6.06501e-12
4-aminobutyrate transaminase complex	6.06501e-12
ciliary inversin compartment	6.06501e-12
inactive sex chromosome	6.06501e-12
plasma membrane respiratory chain complex II	6.06501e-12
pseudopodium membrane	6.06501e-12
SMN-Gemin2 complex	6.06501e-12
Rad6-Rad18 complex	6.06501e-12
integral component of external side of plasma membrane	6.06501e-12
NuA3b histone acetyltransferase complex	6.06501e-12
amyloid-beta complex	6.06501e-12
host cell mitochondrial envelope	6.06501e-12
calcium ion-transporting ATPase complex	6.06501e-12
Toll-like receptor 2-Toll-like receptor 6 protein complex	6.06501e-12
Golgi-associated vesicle lumen	6.06501e-12
proximal portion of axoneme	6.06501e-12
Golgi cis cisterna membrane	6.06501e-12
protein C inhibitor-coagulation factor XI complex	6.06501e-12
mitochondrial fatty acid beta-oxidation multienzyme complex	6.06501e-12
late recombination nodule	6.06501e-12
perinuclear endoplasmic reticulum lumen	6.06501e-12
Cdc48p-Npl4p-Vms1p AAA ATPase complex	6.06501e-12
apical tubulobulbar complex	6.06501e-12
interleukin-5 receptor complex	6.06501e-12
distal portion of axoneme	6.06501e-12
nucleotide-excision repair factor 3 complex	6.06501e-12
collagen type II trimer	6.06501e-12
rod spherule	6.06501e-12
cerebellar Golgi cell to granule cell synapse	6.06501e-12
pinceau fiber	6.06501e-12
mitochondrial endopeptidase Clp complex	6.06501e-12
AP-5 adaptor complex	6.06501e-12
host cell mitochondrial intermembrane space	6.06501e-12
9+0 motile cilium	6.06501e-12
growth cone leading edge	6.06501e-12
perinucleolar compartment	6.06501e-12
chylomicron remnant	6.06501e-12
protein C inhibitor-PLAU complex	6.06501e-12
terminal cisterna lumen	6.06501e-12
plasma membrane succinate dehydrogenase complex	6.06501e-12
collagen type XVI trimer	6.06501e-12
Noc1p-Noc2p complex	6.06501e-12
activin A complex	6.06501e-12
DNA polymerase III complex	6.06501e-12
cellularization cleavage furrow	6.06501e-12
transverse filament	6.06501e-12
host cell membrane	6.06501e-12
septin collar	6.06501e-12
sheet-forming collagen trimer	6.06501e-12
cytoplasmic side of nuclear pore	6.06501e-12
L-cysteine desulfurase complex	6.06501e-12
longitudinal sarcoplasmic reticulum	6.06501e-12
intrinsic component of omegasome membrane	6.06501e-12
Dcp1-Dcp2 complex	6.06501e-12
eukaryotic 80S initiation complex	6.06501e-12
autophagosome lumen	6.06501e-12
cyclin D2-CDK6 complex	6.06501e-12
collagen anchoring fibril	6.06501e-12
stereocilium base	6.06501e-12
nuclear subtelomeric heterochromatin	6.06501e-12
chromaffin granule lumen	6.06501e-12
basal ectoplasmic specialization	6.06501e-12
extrinsic component of postsynaptic early endosome membrane	6.06501e-12
bub1-bub3 complex	6.06501e-12
inhibin B complex	6.06501e-12
H zone	6.06501e-12
neurosecretory vesicle	6.06501e-12
integral component of omegasome membrane	6.06501e-12
mature chylomicron	6.06501e-12
acrosomal lumen	6.06501e-12
integrin alpha7-beta1 complex	6.06501e-12
protein C inhibitor-coagulation factor Xa complex	6.06501e-12
extrinsic component of lysosome membrane	6.06501e-12
protein C inhibitor-thrombin complex	6.06501e-12
short-chain collagen trimer	6.06501e-12
nucleolar chromatin	6.06501e-12
postsynaptic spectrin-associated cytoskeleton	6.06501e-12
nuclear pore transmembrane ring	6.06501e-12
nucleolus organizer region	6.06501e-12
Las1 complex	6.06501e-12
granulocyte macrophage colony-stimulating factor receptor complex	6.06501e-12
outer mucus layer	6.06501e-12
ectoplasm	6.06501e-12
myosin V complex	6.06501e-12
NuA3 histone acetyltransferase complex	6.06501e-12
chromosome, centromeric core domain	6.06501e-12
Noc2p-Noc3p complex	6.06501e-12
host cell surface	6.06501e-12
mitochondrial proton-transporting ATP synthase, stator stalk	6.06501e-12
cytoplasmic viral factory	6.06501e-12
lysosomal proton-transporting V-type ATPase complex	6.06501e-12
isoamylase complex	6.06501e-12
PCNA complex	6.06501e-12
subsarcolemmal mitochondrion	6.06501e-12
collagen type XIII trimer	6.06501e-12
subtelomeric heterochromatin	6.06501e-12
anchored component of the cytoplasmic side of the plasma membrane	6.06501e-12
RNA polymerase I core factor complex	6.06501e-12
proton-transporting ATP synthase, stator stalk	6.06501e-12
striated muscle dense body	6.06501e-12
protein complex involved in cell-matrix adhesion	6.06501e-12
matrix side of mitochondrial inner membrane	6.06501e-12
DNA polymerase processivity factor complex	6.06501e-12
DNA ligase III-XRCC1 complex	6.06501e-12
ensheathing process	6.06501e-12
NOS2-CD74 complex	6.06501e-12
A axonemal microtubule	6.06501e-12
nucleus-vacuole junction	6.06501e-12
intrinsic component of spine apparatus membrane	6.06501e-12
uropod membrane	6.06501e-12
transmembrane collagen trimer	6.06501e-12
lipid tube	6.06501e-12
extrinsic component of presynaptic active zone membrane	6.06501e-12
pyruvate kinase complex	6.06501e-12
eRF1 methyltransferase complex	6.06501e-12
alpha9-beta1 integrin-ADAM8 complex	6.06501e-12
NuA3a histone acetyltransferase complex	6.06501e-12
glial cytoplasmic inclusion	6.06501e-12
HIR complex	6.06501e-12
oligosaccharyltransferase III complex	6.06501e-12
integrin alpha4-beta1 complex	6.06501e-12
activin complex	6.06501e-12
CAK-ERCC2 complex	6.06501e-12
spot adherens junction	6.06501e-12
RecQ helicase-Topo III complex	6.06501e-12
collagen type III trimer	6.06501e-12
sarcomere	7.00947e-12
mitochondrial matrix	7.72295e-12
replication fork	7.9137e-12
sarcoplasmic reticulum	7.9137e-12
autophagosome membrane	8.07216e-12
U1 snRNP	8.07216e-12
endonuclease complex	8.07216e-12
plasma lipoprotein particle	8.07216e-12
Cul3-RING ubiquitin ligase complex	8.07216e-12
mediator complex	8.07216e-12
lipoprotein particle	8.07216e-12
nuclear chromosome, telomeric region	8.49421e-12
ciliary plasm	8.49421e-12
INO80-type complex	8.72057e-12
exosome (RNase complex)	8.72057e-12
proteasome accessory complex	8.72057e-12
transcriptionally active chromatin	8.72057e-12
desmosome	8.72057e-12
midbody	9.79849e-12
GABA-ergic synapse	1.01799e-11
presynaptic active zone	1.01799e-11
respirasome	1.03821e-11
peroxisomal part	1.03821e-11
microbody part	1.03821e-11
PML body	1.03821e-11
contractile fiber part	1.03948e-11
motile cilium	1.05102e-11
large ribosomal subunit	1.06381e-11
respiratory chain complex	1.08503e-11
histone acetyltransferase complex	1.08503e-11
X chromosome	1.13156e-11
dihydrolipoyl dehydrogenase complex	1.13156e-11
nuclear membrane microtubule tethering complex	1.13156e-11
microtubule organizing center attachment site	1.13156e-11
haptoglobin-hemoglobin complex	1.13156e-11
palmitoyltransferase complex	1.13156e-11
nuclear membrane protein complex	1.13156e-11
astral microtubule	1.13156e-11
fibrillar collagen trimer	1.13156e-11
Schmidt-Lanterman incisure	1.13156e-11
meiotic nuclear membrane microtubule tethering complex	1.13156e-11
nuclear lamina	1.13156e-11
Arp2/3 protein complex	1.13156e-11
semaphorin receptor complex	1.13156e-11
endoplasmic reticulum chaperone complex	1.13156e-11
proteasome core complex, beta-subunit complex	1.13156e-11
SMN complex	1.13156e-11
TORC2 complex	1.13156e-11
chaperonin-containing T-complex	1.13156e-11
CD40 receptor complex	1.13156e-11
platelet dense tubular network	1.13156e-11
mitochondrial proton-transporting ATP synthase complex, coupling factor F(o)	1.13156e-11
banded collagen fibril	1.13156e-11
sperm head	1.13156e-11
G-protein beta/gamma-subunit complex	1.13156e-11
zymogen granule membrane	1.13156e-11
aster	1.13156e-11
symmetric synapse	1.13156e-11
NMDA selective glutamate receptor complex	1.13156e-11
myofibril	1.13308e-11
cell cortex	1.18292e-11
chromosome, telomeric region	1.20969e-11
mitochondrial ribosome	1.21744e-11
organellar ribosome	1.21744e-11
catalytic step 2 spliceosome	1.21744e-11
microbody	1.27705e-11
peroxisome	1.27705e-11
site of double-strand break	1.27968e-11
vesicle coat	1.27968e-11
nuclear inner membrane	1.27968e-11
cytosolic large ribosomal subunit	1.2952e-11
clathrin-coated endocytic vesicle	1.2952e-11
RNA polymerase II, holoenzyme	1.44333e-11
microvillus	1.44333e-11
small nuclear ribonucleoprotein complex	1.44916e-11
centriole	1.45929e-11
extrinsic component of organelle membrane	1.50664e-11
tertiary granule	1.53944e-11
polysome	1.57794e-11
immunoglobulin complex, circulating	1.57794e-11
small ribosomal subunit	1.57794e-11
ciliary membrane	1.57794e-11
NADH dehydrogenase complex	1.61445e-11
mitochondrial respiratory chain complex I	1.61445e-11
chloride channel complex	1.61445e-11
respiratory chain complex I	1.61445e-11
excitatory synapse	1.61445e-11
U2-type precatalytic spliceosome	1.61445e-11
spliceosomal snRNP complex	1.66248e-11
spliceosomal complex	1.67317e-11
microtubule organizing center part	1.67317e-11
cytosolic part	1.68938e-11
ficolin-1-rich granule lumen	1.71537e-11
ficolin-1-rich granule	1.71537e-11
axoneme	1.71537e-11
protein-lipid complex	1.76274e-11
photoreceptor connecting cilium	1.76274e-11
A band	1.76274e-11
transcription factor TFIID complex	1.76274e-11
cell division site part	1.79623e-11
proteasome complex	1.79623e-11
U2-type spliceosomal complex	1.80234e-11
cortical actin cytoskeleton	1.80234e-11
peptidase complex	1.80234e-11
mitochondrial nucleoid	1.87956e-11
nuclear ubiquitin ligase complex	1.87956e-11
H4 histone acetyltransferase complex	1.87956e-11
nucleoid	1.87956e-11
tertiary granule lumen	1.95486e-11
kinesin complex	1.95486e-11
proton-transporting ATP synthase complex, coupling factor F(o)	1.98297e-11
extrinsic component of synaptic membrane	1.98297e-11
nuclear inclusion body	1.98297e-11
mitotic spindle midzone	1.98297e-11
dendrite terminus	1.98297e-11
HOPS complex	1.98297e-11
post-mRNA release spliceosomal complex	1.98297e-11
lateral element	1.98297e-11
WASH complex	1.98297e-11
postsynaptic endosome	1.98297e-11
dendritic spine membrane	1.98297e-11
MLL3/4 complex	1.98297e-11
MKS complex	1.98297e-11
chromatoid body	1.98297e-11
U6 snRNP	1.98297e-11
Sin3 complex	1.98297e-11
cAMP-dependent protein kinase complex	1.98297e-11
chylomicron	1.98297e-11
nuclear telomere cap complex	1.98297e-11
XY body	1.98297e-11
RNA polymerase I complex	1.98297e-11
guanyl-nucleotide exchange factor complex	1.98297e-11
dopaminergic synapse	1.98297e-11
transcription factor TFIIH holo complex	1.98297e-11
Prp19 complex	1.98297e-11
anchored component of synaptic vesicle membrane	1.98297e-11
clathrin coat of trans-Golgi network vesicle	1.98297e-11
telomere cap complex	1.98297e-11
cell trailing edge	1.98297e-11
oligosaccharyltransferase complex	1.98297e-11
U4 snRNP	1.98297e-11
eukaryotic translation initiation factor 4F complex	1.98297e-11
uropod	1.98297e-11
T-tubule	2.01362e-11
stereocilium	2.01362e-11
cyclin-dependent protein kinase holoenzyme complex	2.02439e-11
DNA repair complex	2.02439e-11
cell cortex region	2.02439e-11
membrane coat	2.07067e-11
coated membrane	2.07067e-11
ciliary basal body	2.09422e-11
inner mitochondrial membrane protein complex	2.09422e-11
spliceosomal tri-snRNP complex	2.12107e-11
U4/U6 x U5 tri-snRNP complex	2.12107e-11
cytosolic small ribosomal subunit	2.12107e-11
clathrin-coated endocytic vesicle membrane	2.12107e-11
endopeptidase complex	2.16882e-11
cornified envelope	2.16882e-11
myosin complex	2.16882e-11
SCF ubiquitin ligase complex	2.16882e-11
lysosomal membrane	2.17279e-11
clathrin-coated vesicle membrane	2.25801e-11
P-body	2.26964e-11
photoreceptor disc membrane	2.40718e-11
pore complex	2.40718e-11
acrosomal membrane	2.40718e-11
proton-transporting two-sector ATPase complex, proton-transporting domain	2.40718e-11
microvillus membrane	2.40718e-11
proton-transporting ATP synthase complex	2.40718e-11
endoplasmic reticulum subcompartment	2.40718e-11
preribosome, large subunit precursor	2.40718e-11
T cell receptor complex	2.41333e-11
recycling endosome membrane	2.44317e-11
microtubule associated complex	2.53296e-11
nuclear periphery	2.55323e-11
nuclear DNA-directed RNA polymerase complex	2.63362e-11
basal cortex	2.69642e-11
DNA replication factor C complex	2.69642e-11
transcription factor TFIIA complex	2.69642e-11
host intracellular membrane-bounded organelle	2.69642e-11
intermediate-density lipoprotein particle	2.69642e-11
succinate dehydrogenase complex (ubiquinone)	2.69642e-11
clathrin-sculpted monoamine transport vesicle membrane	2.69642e-11
MSL complex	2.69642e-11
alpha-beta T cell receptor complex	2.69642e-11
phosphorylase kinase complex	2.69642e-11
SAM complex	2.69642e-11
ER membrane insertion complex	2.69642e-11
NSL complex	2.69642e-11
calcineurin complex	2.69642e-11
MMXD complex	2.69642e-11
granular component	2.69642e-11
Weibel-Palade body	2.69642e-11
GPI-anchor transamidase complex	2.69642e-11
kainate selective glutamate receptor complex	2.69642e-11
succinate dehydrogenase complex	2.69642e-11
PAM complex, Tim23 associated import motor	2.69642e-11
PCAF complex	2.69642e-11
transcription export complex 2	2.69642e-11
HULC complex	2.69642e-11
peptidase inhibitor complex	2.69642e-11
Holliday junction resolvase complex	2.69642e-11
phosphatidylinositol 3-kinase complex, class I	2.69642e-11
cytoplasmic side of lysosomal membrane	2.69642e-11
endoplasmic reticulum tubular network membrane	2.69642e-11
respiratory chain complex II	2.69642e-11
extrinsic component of postsynaptic density membrane	2.69642e-11
MPP7-DLG1-LIN7 complex	2.69642e-11
mitochondrial alpha-ketoglutarate dehydrogenase complex	2.69642e-11
NatA complex	2.69642e-11
rDNA heterochromatin	2.69642e-11
chromosome passenger complex	2.69642e-11
condensed chromosome inner kinetochore	2.69642e-11
epsilon DNA polymerase complex	2.69642e-11
Cul7-RING ubiquitin ligase complex	2.69642e-11
host intracellular organelle	2.69642e-11
lipopolysaccharide receptor complex	2.69642e-11
cytoplasmic side of rough endoplasmic reticulum membrane	2.69642e-11
box H/ACA snoRNP complex	2.69642e-11
endolysosome lumen	2.69642e-11
proximal dendrite	2.69642e-11
alpha DNA polymerase:primase complex	2.69642e-11
translocon complex	2.69642e-11
nuclear stress granule	2.69642e-11
3M complex	2.69642e-11
Cul4B-RING E3 ubiquitin ligase complex	2.69642e-11
piP-body	2.69642e-11
inner acrosomal membrane	2.69642e-11
polar microtubule	2.69642e-11
Mon1-Ccz1 complex	2.69642e-11
nascent polypeptide-associated complex	2.69642e-11
stereocilium membrane	2.69642e-11
postsynaptic actin cytoskeleton	2.69642e-11
phagolysosome	2.69642e-11
KICSTOR complex	2.69642e-11
box H/ACA telomerase RNP complex	2.69642e-11
EGO complex	2.69642e-11
Sec61 translocon complex	2.69642e-11
uniplex complex	2.69642e-11
astrocyte end-foot	2.69642e-11
anchored component of postsynaptic membrane	2.69642e-11
R2TP complex	2.69642e-11
GARP complex	2.69642e-11
CIA complex	2.69642e-11
EARP complex	2.69642e-11
spermatoproteasome complex	2.69642e-11
cis-Golgi network membrane	2.69642e-11
interchromatin granule	2.69642e-11
clathrin-sculpted monoamine transport vesicle	2.69642e-11
protease inhibitor complex	2.69642e-11
nucleolar ribonuclease P complex	2.69642e-11
neurofibrillary tangle	2.69642e-11
tubular endosome	2.69642e-11
commitment complex	2.69642e-11
AP-4 adaptor complex	2.69642e-11
mitochondrial intermembrane space protein transporter complex	2.69642e-11
perichromatin fibrils	2.69642e-11
annulate lamellae	2.69642e-11
checkpoint clamp complex	2.69642e-11
other organism cell membrane	2.69642e-11
FHF complex	2.69642e-11
Lsm1-7-Pat1 complex	2.69642e-11
equatorial microtubule organizing center	2.69642e-11
BRISC complex	2.69642e-11
mitochondrial respiratory chain complex II, succinate dehydrogenase complex (ubiquinone)	2.69642e-11
deuterosome	2.69642e-11
calcitonin family receptor complex	2.69642e-11
PeBoW complex	2.69642e-11
central region of growth cone	2.69642e-11
fumarate reductase complex	2.69642e-11
cytolytic granule	2.69642e-11
eukaryotic translation initiation factor 2 complex	2.69642e-11
DNA replication preinitiation complex	2.69642e-11
lamin filament	2.69642e-11
RNA polymerase complex	2.75066e-11
cytosolic ribosome	2.75066e-11
oxidoreductase complex	2.75066e-11
Golgi lumen	2.75895e-11
nuclear pericentric heterochromatin	2.86397e-11
bleb	2.86397e-11
AP-3 adaptor complex	2.86397e-11
G protein-coupled receptor complex	2.86397e-11
transcription factor TFIIH core complex	2.86397e-11
slit diaphragm	2.86397e-11
ciliary transition fiber	2.86397e-11
junctional sarcoplasmic reticulum membrane	2.86397e-11
cuticular plate	2.86397e-11
nuclear envelope lumen	2.86397e-11
proton-transporting V-type ATPase, V1 domain	2.86397e-11
mitochondrial outer membrane translocase complex	2.86397e-11
IkappaB kinase complex	2.86397e-11
elongin complex	2.86397e-11
troponin complex	2.86397e-11
RISC-loading complex	2.86397e-11
Golgi medial cisterna	2.86397e-11
extrinsic component of postsynaptic membrane	2.86397e-11
autolysosome	2.86397e-11
dendritic spine head	2.86397e-11
platelet dense tubular network membrane	2.86397e-11
ubiquitin conjugating enzyme complex	2.86397e-11
anchored component of presynaptic membrane	2.86397e-11
centriolar subdistal appendage	2.86397e-11
origin recognition complex	2.86397e-11
MICOS complex	2.86397e-11
MutLalpha complex	2.86397e-11
dendritic growth cone	2.86397e-11
SCAR complex	2.86397e-11
sarcoplasmic reticulum lumen	2.86397e-11
late endosome lumen	2.86397e-11
presynaptic endocytic zone	2.86397e-11
spectrin-associated cytoskeleton	2.86397e-11
filtration diaphragm	2.86397e-11
9+2 non-motile cilium	2.86397e-11
axonemal microtubule	2.86397e-11
nuclear origin of replication recognition complex	2.86397e-11
nonhomologous end joining complex	2.86397e-11
ER ubiquitin ligase complex	2.86397e-11
kinocilium	2.86397e-11
female pronucleus	2.86397e-11
death-inducing signaling complex	2.86397e-11
Golgi trans cisterna	2.86397e-11
lytic vacuole membrane	2.87306e-11
cell cortex part	2.89725e-11
sperm part	2.91237e-11
dendritic shaft	2.92663e-11
COP9 signalosome	2.92663e-11
immunological synapse	2.92663e-11
lysosomal lumen	2.95671e-11
acetyltransferase complex	2.95671e-11
keratin filament	2.95671e-11
protein acetyltransferase complex	2.95671e-11
vesicle tethering complex	2.97127e-11
platelet alpha granule lumen	2.97127e-11
ciliary transition zone	2.97127e-11
mitochondrial protein complex	3.03349e-11
glutamatergic synapse	3.04326e-11
CGRP receptor complex	3.05294e-11
mitotic cohesin complex	3.05294e-11
tubulobulbar complex	3.05294e-11
intrinsic component of dense core granule membrane	3.05294e-11
UBC13-MMS2 complex	3.05294e-11
serotonin-activated cation-selective channel complex	3.05294e-11
cone cell pedicle	3.05294e-11
DNA recombinase complex	3.05294e-11
MutSalpha complex	3.05294e-11
integrin alphaM-beta2 complex	3.05294e-11
viral integration complex	3.05294e-11
inhibin complex	3.05294e-11
plasma membrane respirasome	3.05294e-11
cyclin E2-CDK2 complex	3.05294e-11
complement component C1 complex	3.05294e-11
extrinsic component of mitochondrial outer membrane	3.05294e-11
PCSK9-AnxA2 complex	3.05294e-11
CRLF-CLCF1 complex	3.05294e-11
heteromeric SMAD protein complex	3.05294e-11
microprocessor complex	3.05294e-11
Tle3-Aes complex	3.05294e-11
ATF1-ATF4 transcription factor complex	3.05294e-11
TEAD-2-YAP complex	3.05294e-11
calcium- and calmodulin-dependent protein kinase complex	3.05294e-11
post-spliceosomal complex	3.05294e-11
mucus layer	3.05294e-11
RNA nuclear export complex	3.05294e-11
integral component of autophagosome membrane	3.05294e-11
growth hormone receptor complex	3.05294e-11
hexameric IgM immunoglobulin complex	3.05294e-11
Rb-E2F complex	3.05294e-11
nuclear SCF ubiquitin ligase complex	3.05294e-11
laminin-3 complex	3.05294e-11
oncostatin-M receptor complex	3.05294e-11
methionine adenosyltransferase complex	3.05294e-11
IRE1-RACK1-PP2A complex	3.05294e-11
TAP complex	3.05294e-11
neurofilament cytoskeleton	3.05294e-11
serotonergic synapse	3.05294e-11
cleavage body	3.05294e-11
Dbf4-dependent protein kinase complex	3.05294e-11
chiasma	3.05294e-11
eukaryotic translation initiation factor 3 complex, eIF3e	3.05294e-11
protein farnesyltransferase complex	3.05294e-11
gamma DNA polymerase complex	3.05294e-11
early phagosome membrane	3.05294e-11
apoptosome	3.05294e-11
viral replication complex	3.05294e-11
oligosaccharyltransferase I complex	3.05294e-11
Derlin-1-VIMP complex	3.05294e-11
ferritin complex	3.05294e-11
sperm head plasma membrane	3.05294e-11
amylin receptor complex 2	3.05294e-11
NatB complex	3.05294e-11
autosome	3.05294e-11
CHRAC	3.05294e-11
dehydrodolichyl diphosphate synthase complex	3.05294e-11
proteasome storage granule	3.05294e-11
DNA topoisomerase complex (ATP-hydrolyzing)	3.05294e-11
RQC complex	3.05294e-11
postsynaptic intermediate filament cytoskeleton	3.05294e-11
DBIRD complex	3.05294e-11
ribonuclease III complex	3.05294e-11
interleukin-2 receptor complex	3.05294e-11
cytoplasmic chromosome	3.05294e-11
nuclear RNA-directed RNA polymerase complex	3.05294e-11
HSP90-CDC37 chaperone complex	3.05294e-11
Noc4p-Nop14p complex	3.05294e-11
laminin-2 complex	3.05294e-11
cyclin B1-CDK1 complex	3.05294e-11
molybdopterin synthase complex	3.05294e-11
condensed nuclear chromosome inner kinetochore	3.05294e-11
MCM8-MCM9 complex	3.05294e-11
cyclin K-CDK12 complex	3.05294e-11
meprin A complex	3.05294e-11
sperm cytoplasmic droplet	3.05294e-11
cytoplasmic cyclin-dependent protein kinase holoenzyme complex	3.05294e-11
ribonucleoside-diphosphate reductase complex	3.05294e-11
integrin alpha4-beta7 complex	3.05294e-11
succinate-CoA ligase complex	3.05294e-11
postsynaptic endocytic zone cytoplasmic component	3.05294e-11
U11 snRNP	3.05294e-11
granular vesicle	3.05294e-11
extrinsic component of phagophore assembly site membrane	3.05294e-11
neuronal ribonucleoprotein granule	3.05294e-11
procollagen-proline 4-dioxygenase complex	3.05294e-11
amphisome	3.05294e-11
amylin receptor complex 3	3.05294e-11
neuronal dense core vesicle membrane	3.05294e-11
integral component of neuronal dense core vesicle membrane	3.05294e-11
CERF complex	3.05294e-11
transcription factor TFIIE complex	3.05294e-11
Y chromosome	3.05294e-11
BRCA1-BARD1 complex	3.05294e-11
prominosome	3.05294e-11
integrin alpha1-beta1 complex	3.05294e-11
snRNA-activating protein complex	3.05294e-11
integrin alphaL-beta2 complex	3.05294e-11
glutamate-cysteine ligase complex	3.05294e-11
extrinsic component of postsynaptic endosome membrane	3.05294e-11
Bcl3/NF-kappaB2 complex	3.05294e-11
anchored component of postsynaptic recycling endosome membrane	3.05294e-11
TRAF2-GSTP1 complex	3.05294e-11
RNA polymerase transcription factor SL1 complex	3.05294e-11
DNA-dependent protein kinase complex	3.05294e-11
Rix1 complex	3.05294e-11
cyclin K-CDK13 complex	3.05294e-11
lumenal side of lysosomal membrane	3.05294e-11
tubulin complex	3.05294e-11
glycine cleavage complex	3.05294e-11
intrinsic component of postsynaptic recycling endosome membrane	3.05294e-11
mitochondrial degradosome	3.05294e-11
cyclin D2-CDK4 complex	3.05294e-11
endopeptidase Clp complex	3.05294e-11
integrin alphav-beta3 complex	3.05294e-11
TRAPPII protein complex	3.05294e-11
protein kinase CK2 complex	3.05294e-11
recombination nodule	3.05294e-11
synaptobrevin 2-SNAP-25-syntaxin-3-complexin complex	3.05294e-11
BLOC-3 complex	3.05294e-11
cytoplasmic side of late endosome membrane	3.05294e-11
phosphatidylinositol 3-kinase complex, class IA	3.05294e-11
guanylate cyclase complex, soluble	3.05294e-11
CHOP-ATF3 complex	3.05294e-11
alpha9-beta1 integrin-vascular cell adhesion molecule-1 complex	3.05294e-11
perinucleolar chromocenter	3.05294e-11
transcription factor TFIIF complex	3.05294e-11
muscle cell projection membrane	3.05294e-11
endoplasmic reticulum Sec complex	3.05294e-11
polycystin complex	3.05294e-11
GMP reductase complex	3.05294e-11
dendritic filopodium	3.05294e-11
nuclear telomeric heterochromatin	3.05294e-11
ATF4-CREB1 transcription factor complex	3.05294e-11
lateral cell cortex	3.05294e-11
Shc-EGFR complex	3.05294e-11
interleukin-23 receptor complex	3.05294e-11
follicle-stimulating hormone complex	3.05294e-11
inhibin A complex	3.05294e-11
tRNA-specific adenosine-34 deaminase complex	3.05294e-11
DSIF complex	3.05294e-11
amylin receptor complex 1	3.05294e-11
integrin alpha3-beta1 complex	3.05294e-11
UBC13-UEV1A complex	3.05294e-11
collagen type I trimer	3.05294e-11
hyaluranon cable	3.05294e-11
MutSbeta complex	3.05294e-11
integrin alphav-beta6 complex	3.05294e-11
hippocampal mossy fiber expansion	3.05294e-11
TERT-RMRP complex	3.05294e-11
NF-kappaB complex	3.05294e-11
cyclin A1-CDK2 complex	3.05294e-11
alveolar lamellar body membrane	3.05294e-11
Toll-like receptor 1-Toll-like receptor 2 protein complex	3.05294e-11
integrin alphav-beta5 complex	3.05294e-11
cytoplasmic side of mitochondrial outer membrane	3.05294e-11
photoreceptor inner segment membrane	3.05294e-11
mRNA cap methyltransferase complex	3.05294e-11
Scc2-Scc4 cohesin loading complex	3.05294e-11
mitochondrial inner membrane peptidase complex	3.05294e-11
glucosidase II complex	3.05294e-11
Scrib-APC-beta-catenin complex	3.05294e-11
multi-eIF complex	3.05294e-11
UFD1-NPL4 complex	3.05294e-11
PCSK9-LDLR complex	3.05294e-11
IPAF inflammasome complex	3.05294e-11
SMC loading complex	3.05294e-11
AIP1-IRE1 complex	3.05294e-11
TEAD-1-YAP complex	3.05294e-11
integrin alpha11-beta1 complex	3.05294e-11
lateral part of cell	3.05294e-11
phenylalanine-tRNA ligase complex	3.05294e-11
anchored component of postsynaptic endosome membrane	3.05294e-11
primary dendrite	3.05294e-11
dense fibrillar component	3.05294e-11
PCNA-p21 complex	3.05294e-11
endosome to plasma membrane transport vesicle	3.05294e-11
intracellular ferritin complex	3.05294e-11
omegasome	3.05294e-11
macrophage migration inhibitory factor receptor complex	3.05294e-11
intrinsic component of autophagosome membrane	3.05294e-11
muscle cell projection	3.05294e-11
CSF1-CSF1R complex	3.05294e-11
VCP-NSFL1C complex	3.05294e-11
taste receptor complex	3.05294e-11
apical cytoplasm	3.05294e-11
angiogenin-PRI complex	3.05294e-11
integrin alpha10-beta1 complex	3.05294e-11
intrinsic component of neuronal dense core vesicle membrane	3.05294e-11
methylcrotonoyl-CoA carboxylase complex	3.05294e-11
CAAX-protein geranylgeranyltransferase complex	3.05294e-11
peripheral region of growth cone	3.05294e-11
m-AAA complex	3.05294e-11
integrin alphav-beta8 complex	3.05294e-11
transcription factor TFIIK complex	3.05294e-11
RIC1-RGP1 guanyl-nucleotide exchange factor complex	3.05294e-11
U6atac snRNP	3.05294e-11
glycine-gated chloride channel complex	3.05294e-11
climbing fiber	3.05294e-11
Rad51C-XRCC3 complex	3.05294e-11
Nem1-Spo7 phosphatase complex	3.05294e-11
Grb2-EGFR complex	3.05294e-11
intrinsic component of postsynaptic endosome membrane	3.05294e-11
Shu complex	3.05294e-11
pericellular basket	3.05294e-11
postsynaptic recycling endosome membrane	3.05294e-11
cell pole	3.05294e-11
leading edge of lamellipodium	3.05294e-11
RSF complex	3.05294e-11
TSC1-TSC2 complex	3.05294e-11
TRC complex	3.05294e-11
sweet taste receptor complex	3.05294e-11
amino acid transport complex	3.05294e-11
new growing cell tip	3.05294e-11
3-methylcrotonyl-CoA carboxylase complex, mitochondrial	3.05294e-11
CHOP-ATF4 complex	3.05294e-11
collagen type XI trimer	3.05294e-11
extrinsic component of presynaptic endocytic zone membrane	3.05294e-11
TRAPPIII protein complex	3.05294e-11
Swi5-Sfr1 complex	3.05294e-11
extrinsic component of autophagosome membrane	3.05294e-11
pituitary gonadotropin complex	3.05294e-11
DUBm complex	3.05294e-11
telomerase catalytic core complex	3.05294e-11
MHC class Ib protein complex	3.05294e-11
perineuronal net	3.05294e-11
PAN complex	3.05294e-11
lamellar body membrane	3.05294e-11
interleukin-1 receptor complex	3.05294e-11
storage vacuole	3.05294e-11
CHOP-C/EBP complex	3.05294e-11
actomyosin, actin portion	3.05294e-11
zeta DNA polymerase complex	3.05294e-11
mitochondrial inner membrane	3.0979e-11
photoreceptor inner segment	3.11359e-11
myelin sheath	3.11359e-11
intrinsic component of presynaptic membrane	3.13015e-11
Schaffer collateral - CA1 synapse	3.13015e-11
organelle inner membrane	3.1595e-11
late endosome membrane	3.1775e-11
perikaryon	3.1775e-11
cortical cytoskeleton	3.19842e-11
Sm-like protein family complex	3.19842e-11
triglyceride-rich plasma lipoprotein particle	3.2317e-11
proteasome core complex	3.2317e-11
COPI-coated vesicle membrane	3.2317e-11
clathrin coat of coated pit	3.2317e-11
mRNA cleavage factor complex	3.2317e-11
P granule	3.2317e-11
cytoplasmic dynein complex	3.2317e-11
dense core granule	3.2317e-11
endocytic vesicle lumen	3.2317e-11
GABA receptor complex	3.2317e-11
endolysosome	3.2317e-11
respiratory chain complex IV	3.2317e-11
retromer complex	3.2317e-11
H4/H2A histone acetyltransferase complex	3.2317e-11
NuA4 histone acetyltransferase complex	3.2317e-11
exon-exon junction complex	3.2317e-11
germ plasm	3.2317e-11
intraciliary transport particle B	3.2317e-11
pericentric heterochromatin	3.2317e-11
axon initial segment	3.2317e-11
pole plasm	3.2317e-11
BLOC complex	3.2317e-11
very-low-density lipoprotein particle	3.2317e-11
microtubule plus-end	3.2317e-11
PcG protein complex	3.34736e-11
SNARE complex	3.34736e-11
intrinsic component of synaptic vesicle membrane	3.34736e-11
bicellular tight junction	3.36306e-11
clathrin-coated pit	3.54919e-11
cytoplasmic microtubule	3.54919e-11
cell division site	3.54919e-11
cullin-RING ubiquitin ligase complex	3.59991e-11
immunoglobulin complex	3.59991e-11
ribosome	3.67528e-11
I band	3.91131e-11
tight junction	3.94826e-11
nuclear replication fork	3.96557e-11
complex of collagen trimers	3.98161e-11
GABA-A receptor complex	3.98161e-11
costamere	3.98161e-11
exocyst	3.98161e-11
anchored component of external side of plasma membrane	3.98161e-11
glycoprotein complex	3.98161e-11
endoplasmic reticulum tubular network	3.98161e-11
dystrophin-associated glycoprotein complex	3.98161e-11
protein phosphatase type 2A complex	3.98161e-11
intrinsic component of presynaptic active zone membrane	3.98161e-11
SWI/SNF complex	3.98161e-11
dendrite cytoplasm	4.01873e-11
filamentous actin	4.01873e-11
phagophore assembly site	4.01873e-11
polysomal ribosome	4.01873e-11
myofilament	4.01873e-11
gap junction	4.01873e-11
vacuolar proton-transporting V-type ATPase complex	4.07193e-11
acetylcholine-gated channel complex	4.07193e-11
proton-transporting two-sector ATPase complex, catalytic domain	4.07193e-11
lamellar body	4.07193e-11
axonemal dynein complex	4.07193e-11
platelet alpha granule membrane	4.07193e-11
eukaryotic 43S preinitiation complex	4.07193e-11
inhibitory synapse	4.07193e-11
cohesin complex	4.07193e-11
apical dendrite	4.07193e-11
Seh1-associated complex	4.07193e-11
RNA polymerase III complex	4.07193e-11
postsynaptic cytosol	4.07193e-11
pseudopodium	4.07193e-11
CCR4-NOT complex	4.07193e-11
photoreceptor outer segment membrane	4.07193e-11
mRNA cleavage and polyadenylation specificity factor complex	4.07193e-11
nuclear exosome (RNase complex)	4.07193e-11
tertiary granule membrane	4.07557e-11
integral component of presynaptic membrane	4.07557e-11
site of DNA damage	4.07557e-11
stress fiber	4.09891e-11
contractile actin filament bundle	4.09891e-11
cis-Golgi network	4.09891e-11
main axon	4.09891e-11
microbody membrane	4.10145e-11
peroxisomal membrane	4.10145e-11
podosome	4.12816e-11
heterotrimeric G-protein complex	4.12816e-11
presynaptic active zone membrane	4.12816e-11
U2-type catalytic step 2 spliceosome	4.12816e-11
GTPase complex	4.12816e-11
nuclear euchromatin	4.12816e-11
centriolar satellite	4.12816e-11
Cajal body	4.28222e-11
euchromatin	4.30559e-11
sarcoplasmic reticulum membrane	4.30559e-11
nuclear nucleosome	4.30559e-11
small-subunit processome	4.30559e-11
trans-Golgi network membrane	4.35056e-11
specific granule lumen	4.35082e-11
ER to Golgi transport vesicle membrane	4.35082e-11
Z disc	4.36435e-11
fibrillar center	4.36435e-11
gamma-tubulin complex	4.39548e-11
telomerase holoenzyme complex	4.39548e-11
postsynaptic specialization, intracellular component	4.39548e-11
[truncated: 28 more rows]
