# Supplementary material for: Public RNA-seq data-based identification and functional analyses reveal that MXRA5 retains proliferative and migratory abilities of dental pulp stem cells
Source: Sci Rep. 2023 Sep 20;13:15574. doi: 10.1038/s41598-023-42684-z (PMC10511426; doi:10.1038/s41598-023-42684-z)
Supplement: Supplementary file 3 — Supplementary Information 3. [file 41598_2023_42684_MOESM3_ESM.xlsx]

## Sheet: condenseGenes_GSE105145_DPSCvsM
Transcript/RepeatID (cmd=analyzeRepeats.pl rna hg38 -strand both -count exons -d GSE105145_DPSC_1_TagDir/ GSE105145_DPSC_2_TagDir/ GSE105145_DPSC_3_TagDir/ GSE105145_BMSC_T7E_TagDir/ GSE105145_BMSC_T8E_TagDir/ GSE105145_BMSC_T9E_TagDir/ -noadj -condenseGenes) (cmd=getDiffExpression.pl condenseGenes_raw-Genes_GSE105145_DPSCvsMSC.txt DPSC DPSC DPSC MSC MSC MSC)	chr	start	end	strand	Length	Copies	Annotation/Divergence	GSE105145_DPSC_1_TagDir/ (34215609.0 total)	GSE105145_DPSC_2_TagDir/ (37152943.0 total)	GSE105145_DPSC_3_TagDir/ (34533413.5 total)	GSE105145_BMSC_T7E_TagDir/ (32420531.0 total)	GSE105145_BMSC_T8E_TagDir/ (29926852.0 total)	GSE105145_BMSC_T9E_TagDir/ (33364234.5 total)	DPSC vs. MSC Log2 Fold Change	DPSC vs. MSC p-value	DPSC vs. MSC adj. p-value	DPSC vs. MSCFold Change
NR_033925	chr16	86474525	86508860	-	3095	1	FENDRR|FOXF1-AS1|FOXF1AS1|TCONS_00024240|lincFOXF1|onco-lncRNA-21|-|16q24.1|ncRNA	11.4418	12.4303	12.1889	4.25034	4.23098	4.23913	-13.1423	8e-33	2.84e-30	9041.41
NM_001451	chr16	86510527	86515422	+	3516	1	FOXF1|ACDMPV|FKHL5|FREAC1|-|16q24.1|protein-coding	12.6117	13.1106	13.1703	4.52087	4.60065	4.65278	-12.7454	7.67e-71	1.7e-67	6866.75
NM_001001933	chr1	75128434	75161533	+	2361	1	LHX8|LHX7|-|1p31.1|protein-coding	10.3447	9.92444	8.92979	3.68488	3.66664	3.48633	-12.7106	5.11e-23	6.43e-21	6702.88
NM_173833	chr8	27869883	27992673	-	3960	1	SCARA5|NET33|Tesr|-|8p21.1|protein-coding	7.62397	9.78836	3.36551	2.85444	2.83813	2.67572	-11.6451	3.58e-05	0.000292591	3202.85
NM_182511	chr18	72536681	72544342	-	2740	1	CBLN2|-|-|18q22.3|protein-coding	8.36943	9.52427	5.42494	3.17321	3.1567	2.99319	-11.5459	1.09e-07	1.67e-06	2990.03
NM_207315	chr2	6848309	6865819	-	3007	1	CMPK2|NDK|TMPK2|TYKi|UMP-CMPK2|-|2p25.2|protein-coding	9.59243	9.74118	12.1847	4.22078	3.98108	3.66903	-11.0745	9.12e-23	1.12e-20	2156.57
NR_038897	chr2	174326027	174330642	+	3119	1	LINC01305|-|-|2q31.1|ncRNA	6.94132	8.63601	8.07339	3.32057	3.30506	3.15195	-10.9593	2.27e-16	1.36e-14	1991.05
NM_001145250	chr2	174334954	174338500	+	2550	1	SP9|ZNF990|-|2q31.1|protein-coding	6.60573	8.40113	8.10021	3.28328	3.26811	3.11836	-10.8192	1.4e-15	7.56e-14	1806.82
NM_003222	chr20	56629306	56639282	+	2852	1	TFAP2C|AP2-GAMMA|ERF1|TFAP2G|hAP-2g|-|20q13.31|protein-coding	11.1868	11.4208	10.9717	4.08536	4.64494	3.87768	-10.6033	9.62e-56	1.22e-52	1555.63
NM_001122659	chr13	77895487	77918831	-	4291	1	EDNRB|ABCDS|ET-B|ET-BR|ETB|ETB1|ETBR|ETRB|HSCR|HSCR2|WS4A|-|13q22.3|protein-coding	6.80947	7.01483	8.31908	3.23608	3.22172	3.08024	-10.5032	8.56e-15	4.19e-13	1451.39
NM_001290268	chr20	50586110	50691542	-	4365	1	RIPOR3|C20orf175|C20orf176|FAM65C|-|20q13.13|protein-coding	10.8818	11.1239	10.3765	4.21842	4.08864	3.99961	-10.5013	1.83e-47	1.41e-44	1449.49
NM_003391	chr7	117275451	117323058	-	3849	1	WNT2|INT1L1|IRP|-|7q31.2|protein-coding	10.6573	10.2523	6.39236	3.65494	3.63584	3.44695	-10.4481	1.68e-16	1.01e-14	1396.98
NM_009587	chr17	27631188	27649560	+	1711	1	LGALS9|HUAT|LGALS9A|-|17q11.2|protein-coding	8.48702	9.23493	11.7975	3.84687	4.16013	3.51064	-10.2725	1.24e-10	3.42e-09	1236.88
NM_001348946	chr7	87503017	87600884	-	5175	1	ABCB1|ABC20|CD243|CLCS|GP170|MDR1|P-GP|PGY1|-|7q21.12|protein-coding	5.65913	6.76671	8.18523	3.08423	3.07051	2.93527	-10.2713	3.54e-12	1.24e-10	1235.9
NM_001127366	chr2	222199887	222298998	-	3345	1	PAX3|CDHS|HUP2|WS1|WS3|-|2q36.1|protein-coding	8.39977	8.81766	7.47063	3.41256	3.54038	3.23781	-10.2535	1.85e-15	9.72e-14	1220.71
NM_052941	chr1	89181145	89198942	-	6127	1	GBP4|Mpa2|-|1p22.2|protein-coding	7.82043	8.76209	11.2029	3.84739	3.7026	3.6317	-9.77506	1.47e-18	1.18e-16	876.164
NR_148694	chr18	72743756	72867987	-	6756	1	NETO1|BCTL1|BTCL1|-|18q22.3|protein-coding	6.82569	6.79736	8.61671	3.3814	3.21431	3.06892	-9.69667	4.37e-12	1.52e-10	829.828
NM_153000	chr18	10454635	10489949	+	3796	1	APCDD1|B7323|DRAPC1|FP7019|HHS|HTS|HYPT1|-|18p11.22|protein-coding	11.4012	10.387	9.89089	4.38847	4.27193	3.86587	-9.67435	2.69e-39	1.36e-36	817.09
NR_152592	chr14	101557300	101560422	-	1929	1	DIO3OS|C14orf134|DIO3-AS1|DIO3-OS|NCRNA00041|-|14q32.31|ncRNA	7.26568	6.197	3.23555	2.69353	2.6821	2.5695	-9.54561	6.4e-05	0.000483599	747.336
NM_002462	chr21	41426239	41459212	+	2757	1	MX1|IFI-78K|IFI78|MX|MxA|-|21q22.3|protein-coding	13.4442	13.9244	15.4031	6.41148	6.86668	7.1015	-9.5295	3.49e-53	3.87e-50	739.036
NM_024768	chr3	129001629	129040742	+	2681	1	EFCC1|C3orf73|CCDC48|-|3q21.3|protein-coding	5.3004	7.12548	4.23758	2.78001	2.76955	2.66707	-9.28201	1.08e-08	2.09e-07	622.533
NM_019609	chr20	2794074	2800627	-	2360	1	CPXM1|CPX1|CPXM|-|20p13|protein-coding	10.2874	9.03321	8.80451	3.80546	3.90811	3.71731	-9.22226	1.51e-27	3.05e-25	597.28
NM_012152	chr1	84811602	84893206	-	3510	1	LPAR3|EDG7|Edg-7|GPCR|HOFNH30|LP-A3|LPA3|RP4-678I3|-|1p22.3|protein-coding	7.19654	9.86658	11.2624	4.02937	3.64144	4.0847	-9.21357	1.5e-09	3.4e-08	593.692
NM_001348239	chr21	45643725	45942450	+	2328	1	PCBP3|ALPHA-CP3|PCBP3-OT1|PCBP3OT|-|21q22.3|protein-coding	8.37058	8.93622	8.19576	3.89111	3.48914	3.32711	-8.93671	3.51e-22	4.07e-20	490.025
NM_139125	chr3	187234082	187292022	-	4166	1	MASP1|3MC1|CRARF|CRARF1|MAP1|MASP|MASP3|MAp44|PRSS5|RaRF|-|3q27.3|protein-coding	12.7241	14.4432	12.3693	6.44066	6.38933	6.32179	-8.85474	5.85e-46	4.15e-43	462.957
NM_018557	chr2	140231427	142131701	-	16438	1	LRP1B|LRP-1B|LRP-DIT|LRPDIT|-|2q22.1-q22.2|protein-coding	6.83172	6.87562	6.53089	3.24809	3.23637	3.25361	-8.74086	1.04e-12	3.9e-11	427.82
NR_135551	chr3	187291272	187297933	+	1971	1	LOC101929130|-|-|3q27.3|ncRNA	8.52195	9.1653	8.22169	3.67687	3.52094	3.71446	-8.71021	6.31e-25	1.02e-22	418.827
NM_000504	chr13	113122799	113149529	+	1526	1	F10|FX|FXA|-|13q34|protein-coding	9.88755	10.8989	9.95451	4.36847	4.43725	4.05065	-8.69904	3.29e-48	2.78e-45	415.596
NM_005127	chr12	9852369	9869859	-	2031	1	CLEC2B|AICL|CLECSF2|HP10085|IFNRG1|-|12p13.31|protein-coding	5.63754	6.64798	8.4304	3.0991	3.08498	3.22422	-8.62997	8.18e-10	1.94e-08	396.167
NM_002620	chr4	73853296	73854483	+	738	1	PF4V1|CXCL4L1|CXCL4V1|PF4-ALT|PF4A|SCYB4V1|-|4q13.3|protein-coding	6.06608	4.3448	8.53626	2.85286	3.00945	2.85863	-8.59448	2.4e-08	4.27e-07	386.543
NM_016816	chr12	112906962	112919903	+	1623	1	OAS1|E18/E16|IFI-4|OIAS|OIASI|-|12q24.13|protein-coding	10.8529	11.3889	12.9718	5.09501	5.00677	5.93757	-8.47853	3.74e-29	8.62e-27	356.692
NM_003081	chr20	10218798	10307420	+	2077	1	SNAP25|CMS18|RIC-4|RIC4|SEC9|SNAP|SNAP-25|SUP|bA416N4.2|dJ1068F16.2|-|20p12.2|protein-coding	9.54539	9.76847	6.9356	3.67253	3.78096	3.80559	-8.46066	6.81e-19	5.75e-17	352.299
NM_021073	chr6	55753653	55875590	-	3961	1	BMP5|-|-|6p12.1|protein-coding	4.16755	7.25876	5.33623	2.78845	2.77764	2.82184	-8.41267	1.7e-07	2.52e-06	340.773
NM_002422	chr11	102835801	102843609	-	1810	1	MMP3|CHDS6|MMP-3|SL-1|STMY|STMY1|STR1|-|11q22.2|protein-coding	11.8662	12.0182	11.8957	4.46647	5.38125	5.95551	-8.39066	8.17e-25	1.31e-22	335.615
NR_126382	chr1	110082688	110109719	+	575	1	LINC01397|-|-|1p13.3|ncRNA	5.76498	5.02543	2.51371	2.48849	2.48134	2.41221	-8.36865	1.54e-05	0.000140821	330.533
NM_001295	chr3	46201711	46208313	-	2642	1	CCR1|CD191|CKR-1|CKR1|CMKBR1|HM145|MIP1aR|SCYAR1|-|3p21.31|protein-coding	5.41988	5.82829	6.9544	3.07943	3.06917	3.10256	-8.32504	1.75e-09	3.92e-08	320.692
NM_004833	chr1	159062484	159076766	-	1386	1	AIM2|PYHIN4|-|1q23.1-q23.2|protein-coding	5.51757	5.11043	7.02667	2.9953	2.98512	3.02258	-8.29618	1.14e-08	2.18e-07	314.34
NM_020927	chr16	77788564	77980107	+	3780	1	VAT1L|-|-|16q23.1|protein-coding	11.0597	11.7611	10.231	4.84312	4.82105	5.06168	-8.29203	2.66e-50	2.62e-47	313.437
NM_001018039	chr10	7158624	7409341	-	7899	1	SFMBT2|-|-|10p14|protein-coding	6.19819	6.1983	6.34753	3.34505	3.19542	3.09943	-8.27249	1.46e-11	4.7e-10	309.22
NM_000587	chr5	40909497	40984643	+	5696	1	C7|-|-|5p13.1|protein-coding	6.33839	8.82981	8.07517	3.32477	3.45691	3.53434	-8.20625	1.75e-14	8.31e-13	295.343
NM_001290024	chr19	18058995	18098816	-	2753	1	IL12RB1|CD212|IL-12R-BETA1|IL12RB|IMD30|-|19p13.11|protein-coding	4.61688	5.46046	6.89571	2.92392	3.0658	2.81864	-8.17237	5.14e-08	8.53e-07	288.489
NM_033427	chr7	117710651	117873441	-	5879	1	CTTNBP2|C7orf8|CORTBP2|Orf4|-|7q31.31|protein-coding	8.74795	7.69372	7.31502	3.39736	3.38188	3.70241	-8.1609	7.18e-17	4.61e-15	286.205
NM_001348484	chr8	103500610	104256094	+	9343	1	RIMS2|OBOE|RAB3IP3|RIM2|-|8q22.3|protein-coding	3.82317	2.81329	5.46815	2.36071	2.35455	2.29522	-8.13658	8.42e-06	8.29e-05	281.419
NM_203412	chr1	110112443	110113947	+	1502	1	UBL4B|-|-|1p13.3|protein-coding	7.42369	6.59224	2.45284	2.64261	2.63049	2.82161	-8.09021	0.0102174	0.0359188	272.519
NR_040710	chr20	10023812	10219506	-	2954	1	SNAP25-AS1|-|-|20p12.2|ncRNA	4.60449	5.34948	3.44656	2.85563	2.85179	2.81646	-8.03886	7.79e-07	9.89e-06	262.99
NM_001002295	chr10	8054688	8075198	+	3075	1	GATA3|HDR|HDRS|-|10p14|protein-coding	4.49108	3.155	5.46928	2.60494	2.59921	2.5446	-8.02666	2.01e-06	2.31e-05	260.774
NM_001101648	chr7	44512536	44541330	-	4960	1	NPC1L1|LDLCQ7|NPC11L1|SLC65A2|-|7p13|protein-coding	4.50439	5.32449	4.07983	2.84054	2.83541	2.78689	-7.94715	4.95e-08	8.25e-07	246.792
NM_001030060	chr6	147508690	147570021	+	6322	1	SAMD5|dJ875H10.1|-|6q24.3|protein-coding	10.4728	10.5305	8.65976	4.32427	3.9878	4.7816	-7.92927	6.49e-24	9.13e-22	243.752
NM_014059	chr13	41457550	41470871	+	951	1	RGCC|C13orf15|RGC-32|RGC32|bA157L14.2|-|13q14.11|protein-coding	8.34883	9.62671	10.1619	3.99163	3.85366	4.44691	-7.92592	1.64e-24	2.5e-22	243.187
NM_001039523	chr2	174747595	174764472	-	2044	1	CHRNA1|ACHRA|ACHRD|CHRNA|CMS1A|CMS1B|CMS2A|FCCMS|SCCMS|-|2q31.1|protein-coding	6.21891	7.4351	10.3851	3.47781	3.31064	4.21701	-7.81045	2.75e-05	0.000232902	224.481
NM_018349	chr15	94298201	94483952	+	7596	1	MCTP2|-|-|15q26.2|protein-coding	10.1475	11.7807	11.3507	5.27398	5.53331	4.7985	-7.8011	1.09e-41	6.24e-39	223.031
NM_002463	chr21	41362027	41409392	+	3391	1	MX2|MXB|-|21q22.3|protein-coding	11.9979	12.2743	13.5816	6.72143	6.93067	5.18106	-7.80009	2e-24	3e-22	222.875
NM_002535	chr12	112978519	113011723	+	4610	1	OAS2|-|-|12q24.13|protein-coding	13.0489	13.1715	14.4811	7.15388	7.49264	7.41498	-7.79112	1.38e-56	2.22e-53	221.493
NM_001286615	chr12	100794776	101128629	+	2650	2	ANO4|TMEM16D|-|12q23.1|protein-coding	4.88396	5.30692	6.31833	3.15511	3.00729	2.92892	-7.79061	2.51e-08	4.45e-07	221.415
NM_001329095	chr2	30910467	31138440	-	2562	1	GALNT14|GALNT15|GalNac-T10|GalNac-T14|-|2p23.1|protein-coding	7.63948	7.60665	7.68605	3.6858	3.39995	3.51057	-7.66547	1.05e-23	1.42e-21	203.019
NR_051961	chr13	113105791	113120685	+	3089	1	F7|SPCA|-|13q34|protein-coding	5.56214	5.40569	5.74085	3.26097	3.12358	3.05276	-7.65617	9.55e-10	2.24e-08	201.714
NM_001712	chr19	42507306	42528481	-	3480	1	CEACAM1|BGP|BGP1|BGPI|-|19q13.2|protein-coding	2.90535	3.12139	4.84419	2.28016	2.27566	2.2329	-7.65571	2.45e-05	0.000210939	201.651
NR_040017	chr17	76140556	76154648	+	2169	1	RNF157-AS1|-|-|17q25.1|ncRNA	4.89284	6.16421	5.00145	3.13347	2.98887	2.91623	-7.64717	4.83e-08	8.09e-07	200.46
NM_003733	chr12	121020292	121039242	-	2077	1	OASL|OASL1|OASLd|TRIP-14|TRIP14|p59 OASL|p59-OASL|p59OASL|-|12q24.31|protein-coding	9.25194	9.95848	12.6131	4.72839	4.62721	6.118	-7.63358	2.19e-08	3.94e-07	198.58
NR_126359	chr2	6828554	6840464	-	828	1	NRIR|lncRNA-CMPK2|-|2p25.2|ncRNA	4.09665	3.67255	4.84752	2.72974	2.72584	2.68932	-7.54529	4.8e-07	6.42e-06	186.792
NM_000962	chr9	122371024	122395703	+	5007	1	PTGS1|COX1|COX3|PCOX1|PES-1|PGG/HS|PGHS-1|PGHS1|PHS1|PTGHS|-|9q33.2|protein-coding	12.6841	13.6855	12.5407	7.23586	7.02765	6.54719	-7.49849	3.1e-60	5.5e-57	180.83
NM_030622	chr19	41193219	41207539	+	2601	1	CYP2S1|CYPIIS1|-|19q13.2|protein-coding	6.57841	7.50678	7.89693	3.48441	3.46949	3.44476	-7.49774	6.47e-17	4.19e-15	180.736
NM_001142649	chr11	22193085	22283357	+	6715	1	ANO5|GDD1|LGMD2L|LGMDR12|TMEM16E|-|11p14.3|protein-coding	3.04663	3.79012	5.92309	2.56972	2.39793	2.32657	-7.48706	2.17e-05	0.000190034	179.403
NR_105015	chr5	80947693	80960907	-	535	1	RASGRF2-AS1|-|-|5q14.1|ncRNA	4.04834	4.3172	4.55278	2.8473	2.84375	2.8108	-7.48672	2.96e-08	5.19e-07	179.361
NM_002426	chr11	102862743	102874982	-	1803	1	MMP12|HME|ME|MME|MMP-12|-|11q22.2|protein-coding	5.5798	4.49829	5.63547	3.14354	3.00514	2.93964	-7.48101	5.39e-08	8.86e-07	178.652
NM_005630	chr3	133932701	134029925	-	4051	1	SLCO2A1|MATR1|OATP2A1|PGT|PHOAR2|SLC21A2|-|3q22.1-q22.2|protein-coding	9.77266	8.31543	8.1284	3.99299	4.0781	3.88313	-7.48061	1.62e-24	2.5e-22	178.603
NM_002344	chr15	41503637	41513827	-	3050	1	LTK|TYK1|-|15q15.1|protein-coding	5.83476	6.33771	6.69538	3.20773	3.33727	3.22526	-7.4774	4.23e-11	1.26e-09	178.205
NM_052916	chr17	76142474	76240493	-	5033	1	RNF157|-|-|17q25.1|protein-coding	8.66871	10.4598	8.95889	4.23965	4.55821	4.10714	-7.47422	2.67e-26	4.77e-24	177.813
NM_052942	chr1	89258951	89272860	-	4036	1	GBP5|GBP-5|-|1p22.2|protein-coding	8.23039	5.85263	9.1543	3.86252	3.73137	3.30847	-7.31356	5.28e-13	2.06e-11	159.075
NR_038390	chr11	102783676	102836766	+	2634	1	WTAPP1|-|-|11q22.2|pseudo	9.29379	9.2215	7.85811	4.47104	3.88553	3.70261	-7.27365	1.45e-23	1.95e-21	154.735
NM_025208	chr11	103907191	104164147	-	3827	1	PDGFD|IEGF|MSTP036|SCDGF-B|SCDGFB|-|11q22.3|protein-coding	10.3917	11.3392	11.0316	5.97102	5.12634	4.58703	-7.23428	2.72e-31	8.05e-29	150.569
NM_057168	chr7	121329000	121341104	+	3144	1	WNT16|-|-|7q31.31|protein-coding	10.4354	11.5345	12.0234	4.48691	5.15295	6.60945	-7.20803	4.46e-08	7.53e-07	147.854
NM_133448	chr12	129071726	129904025	-	6124	1	TMEM132D|MOLT|PPP1R153|-|12q24.33|protein-coding	8.55982	6.24696	5.73534	3.11391	3.74907	2.95893	-7.1882	0.00024287	0.00153697	145.836
NM_022873	chr1	27666064	27672192	-	829	1	IFI6|6-16|FAM14C|G1P3|IFI-6-16|IFI616|-|1p35.3|protein-coding	15.2697	15.5987	16.0581	9.46472	9.87413	9.81738	-7.17853	1.34e-115	7.92e-112	144.862
NM_133455	chr22	29205896	29259597	+	2111	1	EMID1|EMI5|EMU1|-|22q12.2|protein-coding	7.96699	9.45343	7.33166	3.76469	4.3316	3.31588	-7.17047	4.73e-13	1.86e-11	144.054
NR_110952	chr9	72305436	72343210	+	2073	1	LINC01504|-|-|9q21.13|ncRNA	3.85283	3.79935	4.22773	2.74302	2.74032	2.71541	-7.16147	2.2e-07	3.18e-06	143.159
NM_006056	chr2	231523187	231530445	-	3216	1	NMUR1|(FM-3)|FM-3|FM3|GPC-R|GPR66|NMU1R|-|2q37.1|protein-coding	4.09063	4.17024	3.05105	2.57476	2.57181	2.54451	-7.15065	7.53e-06	7.51e-05	142.089
NM_001353985	chr1	56994778	57424306	-	5266	1	DAB1|SCA37|-|1p32.2|protein-coding	4.24874	2.62592	3.80951	2.41671	2.41371	2.38577	-7.11213	6.88e-05	0.00051543	138.345
NM_020130	chr8	40153482	40155310	+	1826	1	TCIM|C8orf4|TC-1|TC1|-|8p11.21|protein-coding	5.91869	5.91103	7.25974	3.45087	3.16272	3.18684	-7.08711	5.5e-11	1.63e-09	135.966
NM_153815	chr15	78959947	79005660	-	4824	1	RASGRF1|CDC25|CDC25L|GNRP|GRF1|GRF55|H-GRF55|PP13187|ras-GRF1|-|15q25.1|protein-coding	2.91969	3.58763	4.31008	2.46993	2.46706	2.44049	-7.07918	2.14e-05	0.000187669	135.221
NM_002994	chr4	73995642	73998677	-	2430	1	CXCL5|ENA-78|SCYB5|-|4q13.3|protein-coding	7.81868	8.69969	8.83075	3.59208	4.0526	4.12245	-7.0697	2.64e-26	4.77e-24	134.336
NR_151722	chr1	27660328	27662722	-	439	1	LINC02574|-|-|1p35.3|ncRNA	3.65192	3.72424	4.08302	2.68805	2.68559	2.66303	-7.02917	4.98e-07	6.63e-06	130.615
NM_016563	chr15	65053337	65067991	-	2512	1	RASL12|RIS|-|15q22.31|protein-coding	6.08956	8.33938	5.68008	3.41209	3.52291	2.96598	-7.01934	1.73e-09	3.88e-08	129.728
NM_006588	chr2	108377954	108388989	+	2841	1	SULT1C4|SULT1C|SULT1C2|-|2q12.3|protein-coding	4.22284	5.2277	4.78412	2.93808	2.93302	2.98851	-6.99355	3.86e-07	5.28e-06	127.429
NM_003399	chrX	129738979	129769536	+	3288	1	XPNPEP2|AEACEI|APP2|-|Xq26.1|protein-coding	3.83421	4.03595	3.15547	2.57504	2.57252	2.54922	-6.98184	5.03e-06	5.2e-05	126.399
NR_030599	chr15	45433050	45433129	+	79	1	MIR147B|MIRN147B|mir-147b|-|15q21.1|ncRNA	2.95597	2.99796	4.25419	2.3465	2.34379	2.31865	-6.9687	5.11e-05	0.000399793	125.253
NM_001039112	chr8	123851987	124120061	+	6008	1	FER1L6|C8ORFK23|-|8q24.13|protein-coding	3.87387	3.94633	3.33376	2.62146	2.61902	2.59658	-6.96394	1.76e-06	2.06e-05	124.84
NM_173841	chr2	113117893	113134016	+	1806	1	IL1RN|DIRA|ICIL-1RA|IL-1RN|IL-1ra|IL-1ra3|IL1F3|IL1RA|IRAP|MVCD4|-|2q14.1|protein-coding	3.46175	3.95998	2.7724	2.69672	2.6957	2.6866	-6.95248	0.000237656	0.00150935	123.853
NR_161172	chr2	222298147	222305217	+	1697	1	CCDC140|-|-|2q36.1|ncRNA	3.95762	3.81129	3.20687	2.63059	2.62851	2.60958	-6.94984	4.05e-06	4.29e-05	123.626
NM_004588	chr11	118162806	118176639	-	4931	1	SCN2B|ATFB14|-|11q23.3|protein-coding	4.06594	2.75575	3.64884	2.43331	2.43074	2.407	-6.94249	4.3e-05	0.000343395	122.998
NM_006909	chr5	80960363	81230162	+	8453	1	RASGRF2|GRF2|RAS-GRF2|-|5q14.1|protein-coding	10.0641	10.6571	11.0583	5.42421	5.57068	4.81041	-6.93236	1.19e-49	1.11e-46	122.137
NM_006820	chr1	78620448	78646145	+	5818	1	IFI44L|C1orf29|GS3686|-|1p31.1|protein-coding	12.8521	13.0682	13.1817	6.14841	7.47677	7.87384	-6.91935	1.42e-32	4.84e-30	121.041
NM_020361	chr8	67422038	67746360	-	1998	1	CPA6|CPAH|ETL5|FEB11|-|8q13.2|protein-coding	6.15317	7.80214	6.7455	3.2722	3.53556	3.49993	-6.8816	2.12e-13	8.51e-12	117.915
NM_014271	chrX	28587446	29956713	+	3597	1	IL1RAPL1|IL-1-RAPL-1|IL-1RAPL-1|IL1R8|IL1RAPL|IL1RAPL-1|MRX10|MRX21|MRX34|OPHN4|TIGIRR-2|-|Xp21.3-p21.2|protein-coding	2.74319	2.74011	4.13788	2.22105	2.21846	2.19447	-6.86831	0.00014022	0.000958512	116.833
NM_032229	chr13	85792791	85799419	-	4244	1	SLITRK6|DFNMYP|-|13q31.1|protein-coding	7.42278	4.24391	7.39044	3.04651	3.33053	3.30192	-6.84442	1.42e-08	2.66e-07	114.915
NM_001270928	chr10	89392623	89406487	+	4411	1	IFIT1|C56|G10P1|IFI-56|IFI-56K|IFI56|IFIT-1|IFNAI1|ISG56|P56|RNM561|-|10q23.31|protein-coding	12.9659	13.0615	14.9096	7.79569	7.9151	8.90419	-6.82684	3.9e-23	4.94e-21	113.523
NM_001184697	chr4	87832969	87846816	+	2197	1	MEPE|OF45|-|4q22.1|protein-coding	2.67522	2.77544	4.0717	2.21409	2.21161	2.1887	-6.81668	0.000154752	0.00104283	112.727
NM_004335	chr19	17402939	17405630	-	994	1	BST2|CD317|TETHERIN|-|19p13.11|protein-coding	10.0515	11.897	13.5092	7.28605	7.15814	5.44889	-6.81251	4.65e-13	1.83e-11	112.401
NM_001286841	chr8	98944403	98952104	+	2119	1	OSR2|-|-|8q22.2|protein-coding	8.54337	8.64068	9.33938	4.52591	4.25734	3.87492	-6.80236	7.81e-36	3.38e-33	111.613
NM_002522	chr17	80466834	80476607	-	5432	1	NPTX1|NP1|-|17q25.3|protein-coding	11.5378	8.87628	6.76785	4.49497	4.20864	5.65322	-6.78723	6.32e-06	6.41e-05	110.449
NM_006438	chr8	119067247	119108455	+	3125	1	COLEC10|3MC3|CL-34|CLL1|-|8q24.12|protein-coding	8.02535	8.82112	7.94987	3.94606	4.38331	3.39688	-6.77676	4.57e-20	4.33e-18	109.65
NM_012364	chr9	122614738	122615682	+	943	1	OR1Q1|HSTPCR106|OR1Q2|OR1Q3|OR9-25|OR9-A|OST226|OST226OR9-A|TPCR106|-|9q33.2|protein-coding	3.1962	3.81075	3.47153	2.52404	2.52198	2.50309	-6.74723	5.31e-06	5.47e-05	107.428
NM_001511	chr4	73869393	73871308	+	1168	1	CXCL1|FSP|GRO1|GROa|MGSA|MGSA-a|NAP-3|SCYB1|-|4q13.3|protein-coding	11.5532	12.4361	12.4767	5.36049	6.19703	7.56826	-6.74256	1.08e-17	7.65e-16	107.081
NM_001282427	chr7	106865282	106908980	+	6970	1	PIK3CG|PI3CG|PI3K|PI3Kgamma|PIK3|p110gamma|p120-PI3K|-|7q22.3|protein-coding	2.18861	2.67978	3.95425	2.04137	2.03892	2.01618	-6.74203	0.000677458	0.00368713	107.041
NM_001004452	chr9	122519141	122520082	+	940	1	OR1J4|HSHTPCRX01|HTPCRX01|OR9-21|-|9q33.2|protein-coding	2.77254	3.66448	3.64479	2.41795	2.41585	2.3966	-6.72129	4.14e-05	0.000332177	105.514
NM_001243512	chr1	216503246	216939673	-	5251	1	ESRRG|ERR-gamma|ERR3|ERRg|ERRgamma|NR3B3|-|1q41|protein-coding	3.66504	3.18531	3.57774	2.52763	2.52566	2.50759	-6.7088	4.31e-06	4.54e-05	104.605
NM_002421	chr11	102789919	102798160	-	1959	1	MMP1|CLG|CLGN|-|11q22.2|protein-coding	12.6711	12.5584	11.0056	7.50272	6.64004	5.34098	-6.69985	2.09e-17	1.41e-15	103.958
NM_001193434	chr10	113751682	113783429	+	4197	1	PLEKHS1|C10orf81|HEL185|-|10q25.3|protein-coding	3.82584	2.5332	3.18252	2.27678	2.27466	2.25511	-6.67689	0.000163408	0.00109136	102.316
NM_014935	chr1	204218853	204359929	-	7387	1	PLEKHA6|PEPP-3|PEPP3|-|1q32.1|protein-coding	9.8729	10.1037	10.4843	5.54276	5.25679	4.09714	-6.66556	6.65e-24	9.28e-22	101.516
NM_001085480	chr6	116752197	116765719	-	1026	1	FAM162B|C6orf189|bA86F4.2|-|6q22.1|protein-coding	7.33399	6.71983	6.4957	3.47055	3.45729	3.55165	-6.66134	4.82e-17	3.14e-15	101.219
NM_138456	chr11	64987945	64996971	-	2061	1	BATF2|SARI|-|11q13.1|protein-coding	7.72633	7.8025	10.0125	4.19414	3.8595	4.59734	-6.65241	5.44e-14	2.38e-12	100.595
NM_002996	chr16	57372490	57385044	+	3280	1	CX3CL1|ABCD-3|C3Xkine|CXC3|CXC3C|NTN|NTT|SCYD1|fractalkine|neurotactin|-|16q21|protein-coding	3.462	4.32516	4.88955	2.73832	2.73422	2.79592	-6.63487	1.12e-05	0.000106347	99.379
NM_003810	chr3	172505508	172523430	-	1869	1	TNFSF10|APO2L|Apo-2L|CD253|TL2|TNLG6A|TRAIL|-|3q26.31|protein-coding	8.24413	9.77369	10.95	4.63045	5.64931	4.239	-6.6288	4.53e-14	2.01e-12	98.9619
NM_012153	chr11	34621093	34663287	+	5387	1	EHF|ESE3|ESE3B|ESEJ|-|11p13|protein-coding	5.94923	4.20402	4.92893	2.9151	2.90827	3.06934	-6.61012	1.7e-06	1.99e-05	97.6888
NR_015417	chr18	76528655	76559827	+	2240	1	LINC00908|-|-|18q23|ncRNA	3.28739	3.28353	3.55464	2.49481	2.49306	2.47713	-6.58462	4.27e-06	4.5e-05	95.9774
NR_155743	chr10	3433512	3502838	-	1649	1	LINC02669|-|-|10p15.2|ncRNA	3.65423	3.23373	2.99306	2.41933	2.41751	2.40087	-6.57688	1.85e-05	0.000165249	95.4637
NM_030615	chr6	168017873	168045089	+	1499	1	KIF25|KNSL3|-|6q27|protein-coding	3.42134	3.53073	3.05753	2.45998	2.4582	2.44196	-6.57444	9.07e-06	8.87e-05	95.3026
NM_001549	chr10	89327997	89340968	+	2386	1	IFIT3|CIG-49|GARG-49|IFI60|IFIT4|IRG2|ISG60|P60|RIG-G|cig41|-|10q23.31|protein-coding	13.1772	12.8784	15.1642	8.08191	8.3965	9.3056	-6.54895	8.25e-19	6.83e-17	93.633
NM_000689	chr9	72900671	72953053	-	2081	1	ALDH1A1|ALDC|ALDH-E1|ALDH1|ALDH11|HEL-9|HEL-S-53e|HEL12|PUMB1|RALDH1|-|9q21.13|protein-coding	4.53284	6.83614	7.79071	3.24106	3.49133	3.21887	-6.52261	3.39e-09	7.15e-08	91.9392
NM_022147	chr3	187368385	187372076	+	1497	1	RTP4|IFRG28|Z3CXXC4|-|3q27.3|protein-coding	7.99531	8.11444	9.37378	4.39791	4.20524	4.0108	-6.50414	3.05e-24	4.46e-22	90.77
NM_001284260	chr7	151381126	151410038	-	2092	1	WDR86|-|-|7q36.1|protein-coding	4.73195	7.27253	3.73672	2.87727	2.86517	2.88392	-6.49202	1.41e-06	1.69e-05	90.0101
NM_001256023	chr6	45911623	46015889	-	2044	1	CLIC5|DFNB102|DFNB103|MST130|MSTP130|-|6p21.1|protein-coding	2.96972	3.61766	2.43715	2.19606	2.19423	2.17744	-6.49117	0.00028487	0.00176065	89.9577
NM_006137	chr17	82314873	82317608	-	1278	1	CD7|GP40|LEU-9|TP41|Tp40|-|17q25.3|protein-coding	3.16871	3.27665	3.38273	2.44824	2.44663	2.43204	-6.47768	6.03e-06	6.13e-05	89.12
NM_001370338	chr8	17497088	17570566	+	7600	1	SLC7A2|ATRC2|CAT2|HCAT2|-|8p22|protein-coding	10.75	11.3293	10.3885	4.67286	4.73332	6.66506	-6.4769	1.03e-12	3.85e-11	89.072
NM_001278655	chr20	50267486	50279795	+	2004	1	SMIM25|GCRL1|LINC01272|-|20q13.13|protein-coding	2.94936	3.43534	3.18007	2.38196	2.38036	2.36579	-6.43433	1.95e-05	0.000173	86.4824
NM_006573	chr13	108269629	108308484	+	2663	1	TNFSF13B|BAFF|BLYS|CD257|DTL|TALL-1|TALL1|THANK|TNFSF20|TNLG7A|ZTNF4|-|13q33.3|protein-coding	8.45146	8.71439	10.7636	4.51244	5.0218	5.07324	-6.40628	1.42e-16	8.7e-15	84.8167
NR_161373	chr3	133928146	133929812	-	1666	1	C3orf36|-|-|3q22.1|ncRNA	3.5573	2.16412	2.15627	1.88281	1.88091	1.8634	-6.40443	0.00138638	0.00677785	84.7081
NM_133261	chr19	3585478	3593541	+	4402	1	GIPC3|C19orf64|DFNB15|DFNB72|DFNB95|-|19p13.3|protein-coding	7.88917	8.23716	6.96732	3.6237	3.73387	4.1127	-6.39507	4.71e-19	4.04e-17	84.1602
NR_033662	chr17	40015440	40017813	+	1676	1	CSF3|C17orf33|CSF3OS|GCSF|-|17q21.1|protein-coding	2.66408	2.61694	3.54382	2.17262	2.17094	2.1556	-6.39425	0.000227077	0.00145309	84.1125
NM_001362	chr14	101561351	101563452	+	2099	1	DIO3|5DIII|D3|DIOIII|TXDI3|-|14q32.31|protein-coding	3.52055	2.2662	1.99925	1.86327	1.86141	1.84417	-6.3815	0.00184508	0.00862562	83.3726
NM_006187	chr12	112938474	112973251	+	6581	1	OAS3|p100|p100OAS|-|12q24.13|protein-coding	13.3116	13.2491	14.829	7.7653	8.03772	9.56803	-6.34047	1.08e-17	7.65e-16	81.0349
NM_198474	chr11	7485506	7511375	+	2761	1	OLFML1|MVAL564|UNQ564|-|11p15.4|protein-coding	7.8037	8.99789	9.59157	4.69664	4.28834	4.39395	-6.33453	1.72e-23	2.26e-21	80.7021
NM_001287763	chr4	4386256	4419058	+	2642	1	NSG1|D4S234|D4S234E|NEEP21|P21|-|4p16.3|protein-coding	6.23975	8.45035	7.86898	3.55258	4.25179	3.5021	-6.33424	2.44e-12	8.85e-11	80.6856
NM_000584	chr4	73740569	73743716	+	1636	1	CXCL8|GCP-1|GCP1|IL8|LECT|LUCT|LYNAP|MDNCF|MONAP|NAF|NAP-1|NAP1|-|4q13.3|protein-coding	10.3579	11.2809	12.2959	5.80102	6.25154	6.96052	-6.31251	2.84e-22	3.33e-20	79.4794
NM_006378	chr9	89377235	89479890	-	4804	1	SEMA4D|C9orf164|CD100|COLL4|M-sema-G|SEMAJ|coll-4|-|9q22.2|protein-coding	6.93118	8.99443	7.84118	3.99834	4.41042	3.46797	-6.3115	1.82e-13	7.43e-12	79.424
NM_001781	chr12	9752486	9760901	-	1669	1	CD69|AIM|BL-AC/P26|CLEC2C|EA1|GP32/28|MLR-3|-|12p13.31|protein-coding	1.71729	1.71604	2.97595	1.57204	1.5705	1.55627	-6.31115	0.00411123	0.016879	79.4044
NM_175733	chr11	7251904	7469043	+	3993	1	SYT9|-|-|11p15.4|protein-coding	4.18397	4.03695	4.13899	2.93691	2.83507	2.80766	-6.28716	1.63e-06	1.92e-05	78.0953
NM_001034914	chr2	95346658	95386077	+	3073	1	KCNIP3|CSEN|DREAM|KCHIP3|-|2q11.1|protein-coding	7.62276	8.86205	7.40989	4.03259	4.28559	3.73351	-6.27588	2.85e-19	2.5e-17	77.4871
NM_152750	chr7	105963264	106036432	+	6427	1	CDHR3|CDH28|-|7q22.3|protein-coding	5.01527	5.18728	4.80353	3.07047	3.0651	3.20751	-6.26014	4.89e-08	8.17e-07	76.6461
NM_001134363	chr10	110644336	110839468	+	7277	1	RBM20|-|-|10q25.2|protein-coding	5.53392	6.65076	5.86345	3.46873	3.33514	3.23179	-6.23959	1.61e-11	5.13e-10	75.562
NM_022168	chr2	162267074	162318684	-	3563	1	IFIH1|AGS7|Hlcd|IDDM19|MDA-5|MDA5|RLR-2|SGMRT1|-|2q24.2|protein-coding	10.288	10.5635	12.4522	6.3876	6.51781	6.39936	-6.23072	1.91e-21	2.12e-19	75.0992
NM_003004	chr17	82321024	82333766	-	1996	1	SECTM1|K12|SECTM|-|17q25.3|protein-coding	10.9314	11.0638	12.3051	5.30111	6.82541	6.92859	-6.22121	2.47e-18	1.93e-16	74.6054
NM_001105565	chr11	57542641	57550274	+	1640	1	SMTNL1|CHASM|-|11q12.1|protein-coding	4.16413	4.82265	5.34881	2.95062	2.94534	3.09497	-6.21178	1.8e-06	2.1e-05	74.1193
NM_130767	chr5	81329996	81394134	-	2069	1	ACOT12|CACH-1|Cach|STARD15|THEAL|-|5q14.1|protein-coding	4.12677	4.13916	3.44139	2.71162	2.70883	2.767	-6.17126	1.56e-05	0.000142636	72.0666
NM_020749	chr8	17643794	17697737	-	3791	1	MTUS1|ATBP|ATIP|ATIP3|ICIS|MP44|MTSG1|-|8p22|protein-coding	8.15602	10.5216	8.10288	3.72084	3.83336	5.71057	-6.15683	0.00164637	0.00782535	71.3495
NR_104139	chr16	86225580	86286247	-	730	1	LINC01081|TCONS00024764|TCONS_00024764|-|16q24.1|ncRNA	2.59148	2.86947	3.13632	2.19237	2.19108	2.17941	-6.14407	0.000124986	0.000865657	70.7211
NM_001252634	chr3	24117154	24494850	-	7650	1	THRB|C-ERBA-2|C-ERBA-BETA|ERBA2|GRTH|NR1A2|PRTH|THR1|THRB1|THRB2|-|3p24.2|protein-coding	6.81138	7.84751	8.03663	4.23684	3.94592	3.32073	-6.12822	1.17e-14	5.66e-13	69.9483
NM_198715	chr1	71005860	71047816	-	7757	1	PTGER3|EP3|EP3-I|EP3-II|EP3-III|EP3-IV|EP3-VI|EP3e|PGE2-R|-|1p31.1|protein-coding	2.80592	1.60516	1.52541	1.46212	1.46076	1.44821	-6.11495	0.00795174	0.0291323	69.3078
NM_001174166	chr17	68267026	68291127	-	3809	1	SLC16A6|MCT6|MCT7|-|17q24.2|protein-coding	6.66351	7.42851	8.04433	3.7095	3.56755	4.07699	-6.11303	3.04e-16	1.79e-14	69.2157
NM_002736	chr7	107044705	107161811	+	3120.5	2	PRKAR2B|PRKAR2|RII-BETA|-|7q22.3|protein-coding	11.1035	11.8187	11.4591	5.40727	6.066	7.32853	-6.11245	8.67e-19	7.09e-17	69.1881
NM_000905	chr7	24284190	24291860	+	547	1	NPY|PYY4|-|7p15.3|protein-coding	3.13625	2.66707	2.01107	1.96015	1.95877	1.9462	-6.11203	0.00269013	0.0118513	69.1679
NM_005101	chr1	1013497	1014539	+	632	1	ISG15|G1P2|IFI15|IMD38|IP17|UCRP|hUCRP|-|1p36.33|protein-coding	13.1257	13.3989	14.9031	9.11853	8.74425	9.07039	-6.10494	2.28e-28	5.06e-26	68.8288
NM_001111034	chr19	11574660	11578740	-	1564	1	ACP5|HPAP|TRACP5a|TRACP5b|TRAP|TrATPase|-|19p13.2|protein-coding	6.16181	8.12765	8.40985	3.84465	3.93397	4.01758	-6.10388	1.54e-14	7.38e-13	68.7782
NM_130782	chr1	192158462	192185815	+	2138	1	RGS18|RGS13|-|1q31.2|protein-coding	8.3583	10.654	8.59317	3.96352	4.26447	5.84316	-6.07905	2.58e-05	0.000220298	67.6044
NR_109922	chr20	62353010	62356478	+	823	1	LAMA5-AS1|-|-|20q13.33|ncRNA	3.37693	4.02557	3.9866	2.77938	2.67943	2.65596	-6.05327	2.26e-05	0.00019671	66.4072
NM_019554	chr1	153543621	153545806	-	556	1	S100A4|18A2|42A|CAPL|FSP1|MTS1|P9KA|PEL98|-|1q21.3|protein-coding	12.5584	13.2211	12.6024	6.92668	7.15718	8.64501	-6.04447	7.79e-22	8.8e-20	66.0036
NR_148983	chr4	23792021	24472905	-	7011	1	PPARGC1A|LEM6|PGC-1(alpha)|PGC-1alpha|PGC-1v|PGC1|PGC1A|PPARGC1|-|4p15.2|protein-coding	7.39514	5.69239	4.20618	2.95099	3.47549	3.10287	-6.0347	1.23e-06	1.49e-05	65.5579
NM_021065	chr6	26198784	26199293	-	507	1	HIST1H2AD|H2A.3|H2A/g|H2AFG|-|6p22.2|protein-coding	2.49125	2.6038	3.05498	2.09361	2.09243	2.08171	-6.02371	0.000272041	0.00168902	65.0606
NM_006194	chr14	36657568	36677806	+	3099	1	PAX9|STHAG3|-|14q13.3|protein-coding	9.37397	8.4353	9.19871	5.35227	4.49805	3.62268	-6.00102	9.71e-11	2.7e-09	64.0453
NM_054107	chr9	122510802	122511743	+	940	1	OR1J2|HG152|HSA5|OR1J3|OR1J5|OR9-19|OST044|-|9q33.2|protein-coding	1.98025	2.92897	2.65338	1.92734	1.92614	1.91521	-5.96791	0.00320074	0.0136988	62.5923
NM_001257118	chr11	105025510	105035144	-	1983	1	CASP1|ICE|IL1BC|P45|-|11q22.3|protein-coding	10.9076	10.8034	12.1436	6.43447	6.40913	6.90515	-5.96704	1.74e-32	5.71e-30	62.5544
NR_034143	chr6	22134602	22147193	-	2292	1	NBAT1|CASC14|NBAT-1|-|6p22.3|ncRNA	5.94414	6.13834	5.18251	3.44892	3.32119	3.22883	-5.96316	5.4e-11	1.6e-09	62.3866
NM_014788	chr9	98084353	98119222	-	4472	1	TRIM14|-|-|9q22.33|protein-coding	11.498	11.2853	12.6183	6.97139	7.55342	6.426	-5.95911	3.13e-27	6.23e-25	62.2114
NM_002164	chr8	39913891	39928790	+	1837	1	IDO1|IDO|IDO-1|INDO|-|8p11.21|protein-coding	1.78598	1.64078	2.98577	1.57697	1.57561	1.56316	-5.94632	0.00817504	0.029821	61.6623
NM_001300845	chr1	234214211	234324518	+	2820	1	SLC35F3|-|-|1q42.2|protein-coding	2.97989	1.93153	1.80147	1.67593	1.67465	1.66297	-5.92446	0.00483828	0.019255	60.735
NM_138786	chr3	149318498	149333636	-	3719	1	TM4SF18|L6D|-|3q25.1|protein-coding	6.22835	6.99539	7.93872	3.51383	3.4995	4.08891	-5.9239	1.3e-11	4.22e-10	60.7115
NM_032333	chr10	80408551	80437115	+	5793	1	PRXL2A|Adrx|C10orf58|FAM213A|PAMM|-|10q23.1|protein-coding	9.21809	9.6084	8.74687	5.52308	4.21636	4.43051	-5.91368	1.62e-18	1.29e-16	60.2831
NM_001278522	chr10	28846408	28881897	+	2141	1	C10orf126|bA492M23.1|-|10p12.1|protein-coding	2.74592	2.77104	2.53985	2.10074	2.0997	2.09029	-5.9116	0.000143941	0.000979797	60.1964
NM_002449	chr5	174724582	174730896	+	2191	1	MSX2|CRS2|FPP|HOX8|MSH|PFM|PFM1|-|5q35.2|protein-coding	9.62497	9.75914	10.5577	5.18744	5.40748	5.74519	-5.90946	8.2e-40	4.55e-37	60.1068
NM_001114133	chr10	73644886	73656029	-	4867	1	SYNPO2L|-|-|10q22.2|protein-coding	5.13441	6.23803	5.58695	3.42143	3.29393	3.2035	-5.89567	3.17e-10	8.2e-09	59.5352
NM_198124	chr8	112222930	113377152	-	12941	1	CSMD3|-|-|8q23.3|protein-coding	2.72549	2.54918	4.15438	2.31239	2.1939	2.16955	-5.8881	0.000945195	0.00489778	59.2237
NM_001045556	chr8	133036728	133102602	-	2984	1	SLA|SLA1|SLAP|-|8q24.22|protein-coding	7.48758	8.1035	7.30598	3.79908	3.89529	4.22279	-5.88544	1.51e-23	2.01e-21	59.1146
NM_019851	chr8	16992181	17002345	-	1835	1	FGF20|FGF-20|RHDA2|-|8p22|protein-coding	3.05413	3.37327	4.0707	2.60476	2.50329	2.48189	-5.87946	0.000143024	0.000975051	58.8701
NM_001308390	chr18	3496032	3874302	-	5296	1	DLGAP1|DAP-1|DAP-1-ALPHA|DAP-1-BETA|DAP1|DLGAP1A|DLGAP1B|GKAP|SAPAP1|-|18p11.31|protein-coding	4.59385	5.61311	5.20369	3.19852	3.06863	3.21526	-5.86983	3.24e-08	5.6e-07	58.4784
NR_110026	chr12	113744577	113773683	-	2219	1	LINC01234|LCAL84|onco-lncRNA-32|-|12q24.13|ncRNA	1.98911	2.43855	2.86294	1.87534	1.87425	1.86433	-5.857	0.00240397	0.0108246	57.9607
NM_017912	chr4	88378739	88443097	+	3864	1	HERC6|-|-|4q22.1|protein-coding	11.6877	11.283	11.8799	6.69063	6.9484	7.03946	-5.82962	2.14e-90	7.57e-87	56.8709
NM_181789	chr15	51341655	51408000	+	4920	1	GLDN|CLOM|COLM|CRG-L2|CRGL2|LCCS11|UNC-112|-|15q21.2|protein-coding	5.22689	5.55768	4.53445	3.19804	3.19046	3.11858	-5.81274	2.52e-08	4.47e-07	56.2093
NR_109857	chr7	151409161	151413354	+	745	1	WDR86-AS1|-|-|7q36.1|ncRNA	1.68388	2.84054	1.92127	1.62422	1.62306	1.6125	-5.80827	0.00775711	0.0285668	56.0355
NM_032413	chr15	45430529	45433449	+	947	1	C15orf48|FOAP-11|MIR147BHG|NMES1|-|15q21.1|protein-coding	6.34157	6.51621	8.54495	3.87507	3.95736	3.77944	-5.79035	1.79e-11	5.71e-10	55.3439
NM_001301687	chr2	236165236	236168386	-	2172	1	GBX2|-|-|2q37.2|protein-coding	5.01606	3.88795	5.7798	3.26758	2.90302	2.84172	-5.77801	1.51e-05	0.00013809	54.8726
NM_012409	chr20	4721909	4728460	+	3977	1	PRND|DOPPEL|DPL|PrPLP|dJ1068H6.4|-|20p13|protein-coding	1.66126	2.79202	1.65579	1.52803	1.52686	1.51624	-5.775	0.00897005	0.0322108	54.7581
NM_001286680	chr8	22024134	22036897	+	1478	1	NPM2|-|-|8p21.3|protein-coding	4.92875	5.88347	6.90812	3.41982	3.28261	3.39364	-5.76712	2.59e-09	5.62e-08	54.4599
NM_003012	chr8	41261962	41309473	-	4459	1	SFRP1|FRP|FRP-1|FRP1|FrzA|SARP2|-|8p11.21|protein-coding	12.1068	14.5981	11.8034	7.34505	7.40086	9.65655	-5.75427	9.5e-06	9.23e-05	53.9768
NM_016582	chr11	60937084	60952176	-	2496	1	SLC15A3|OCTP|PHT2|PTR3|-|11q12.2|protein-coding	10.1832	10.5166	12.2659	6.99507	6.61658	6.3624	-5.71582	1.49e-18	1.19e-16	52.5574
NM_001146054	chr4	89724099	89837161	-	3388	1	SNCA|NACP|PARK1|PARK4|PD1|-|4q22.1|protein-coding	3.41918	3.78648	3.08939	2.51345	2.51148	2.56925	-5.71541	0.000106687	0.000757324	52.5424
NM_018995	chr22	50090006	50161687	+	3928	1	MOV10L1|CHAMP|DJ402G11.8|-|22q13.33|protein-coding	6.67489	7.06176	5.57159	3.67461	3.28407	3.70682	-5.70759	3.54e-11	1.07e-09	52.2585
NM_001256765	chr10	5952371	5977611	-	1790	1	IL15RA|CD215|-|10p15.1|protein-coding	7.48581	8.62101	9.56244	4.55811	5.07279	4.25742	-5.70113	8.37e-16	4.63e-14	52.0249
NM_001098634	chr4	40423280	40629864	-	5105	1	RBM47|NET18|-|4p14|protein-coding	6.37604	6.13279	7.54444	3.72184	3.90733	3.33953	-5.69531	3.09e-12	1.1e-10	51.8155
NM_001142946	chr11	2295630	2301918	-	2907	1	C11orf21|-|-|11p15.5|protein-coding	6.50235	8.29038	7.92013	4.08145	4.52687	3.33922	-5.66645	1.64e-09	3.69e-08	50.7892
NR_002726	chr10	43787412	43790417	-	3005	1	HNRNPA3P1|D10S102|FBRNP|HNRPA3|HNRPA3P1|-|10q11.21|pseudo	4.5249	4.62236	3.65603	2.84226	2.94576	2.89605	-5.66496	1.13e-05	0.000107713	50.7367
NM_014368	chr9	122202582	122228957	-	3562	1	LHX6|LHX6.1|-|9q33.2|protein-coding	2.20423	2.64492	1.76565	1.71543	1.71448	1.70583	-5.66274	0.00675625	0.0254843	50.6589
NM_014400	chr19	43460787	43465608	-	1635	1	LYPD3|C4.4A|-|19q13.31|protein-coding	6.65892	7.05339	7.80418	4.04173	4.02456	3.56616	-5.65019	2.6e-17	1.74e-15	50.2201
NM_003641	chr11	314040	315272	+	664	1	IFITM1|9-27|CD225|DSPA2a|IFI17|LEU13|-|11p15.5|protein-coding	13.8464	14.3378	15.4734	9.84297	10.4643	9.74759	-5.60929	2.22e-26	4.14e-24	48.8161
NR_149047	chr5	177939527	177959800	+	463.6	5	LOC100128340|-|-|5q35.3|ncRNA	2.49675	1.88751	2.39415	1.78149	1.78062	1.77274	-5.60847	0.00343116	0.0144999	48.7886
NM_170743	chr1	24154172	24187289	-	4553	1	IFNLR1|CRF2/12|IFNLR|IL-28R1|IL28RA|LICR2|-|1p36.11|protein-coding	1.7858	2.33847	2.4963	1.73462	1.73374	1.72578	-5.59762	0.00647125	0.0245661	48.423
NM_001058	chr2	75046463	75199520	-	4772	1	TACR1|NK1R|NKIR|SPR|TAC1R|-|2p12|protein-coding	5.93733	5.40822	6.49827	3.24745	3.69451	3.37884	-5.56839	1.06e-10	2.94e-09	47.4519
NM_004877	chr19	39328359	39336043	-	605	1	GMFG|GMF-GAMMA|-|19q13.2|protein-coding	7.47799	8.62822	8.02749	4.79452	4.20134	3.9282	-5.55879	3.38e-19	2.95e-17	47.1372
NM_001034845	chr4	171813404	173041559	+	4006	1	GALNTL6|GALNACT20|GALNT17|GalNAc-T6L|-|4q34.1|protein-coding	3.64717	3.18701	2.73995	2.36506	2.36327	2.42301	-5.5533	0.000434955	0.00250424	46.9582
NR_120405	chr21	38877291	38938429	-	3819	1	LOC400867|-|-|21q22.2|ncRNA	2.11553	2.51001	1.78866	1.68385	1.68301	1.67539	-5.53573	0.00502226	0.0198429	46.3896
NM_000599	chr2	216672105	216695549	-	6233	1	IGFBP5|IBP5|-|2q35|protein-coding	17.2585	17.703	15.5363	13.2504	11.1226	12.1355	-5.52979	4.65e-13	1.83e-11	46.1989
NM_198148	chr10	123745639	123891807	-	3528	1	CPXM2|CPX2|UNQ676|-|10q26.13|protein-coding	11.1327	9.32339	10.1481	5.87067	5.63174	6.42822	-5.51204	1.98e-20	1.95e-18	45.6342
NM_004445	chr7_KI270803v1_alt	878132	894135	+	3976	2	EPHB6|HEP|-|7q34|protein-coding	6.80737	7.14499	5.42772	4.04895	3.42095	3.2989	-5.50357	3.76e-09	7.87e-08	45.3669
NM_130445	chr21	45405165	45513720	+	5354	1	COL18A1|KNO|KNO1|KS|-|21q22.3|protein-coding	14.5607	15.0215	13.7928	10.4832	9.03314	9.97033	-5.49822	4.92e-24	7.04e-22	45.1989
NM_022122	chr11	102691487	102705769	-	1864	1	MMP27|MMP-27|-|11q22.2|protein-coding	1.60705	2.47177	1.47825	1.42241	1.42151	1.4133	-5.49081	0.0154415	0.0499393	44.9675
NM_145256	chr19	18391137	18397622	-	2423	1	LRRC25|MAPA|-|19p13.11|protein-coding	2.27153	2.16512	2.32077	1.8127	1.81198	1.80547	-5.47844	0.000856096	0.00450855	44.5837
NM_031911	chr4	15428033	15446167	+	4315	1	C1QTNF7|CTRP7|ZACRP7|-|4p15.32|protein-coding	1.87692	2.23448	2.37152	1.72222	1.72146	1.71453	-5.47088	0.00304613	0.0131517	44.3505
NM_174934	chr11	118133377	118152915	-	4572	1	SCN4B|ATFB17|LQT10|Navbeta4|-|11q23.3|protein-coding	2.44432	1.68069	1.67582	1.50943	1.5086	1.50108	-5.44961	0.00878635	0.0316216	43.7015
NR_003569	chr16	18571248	18598285	+	2714	1	ABCC6P1|-|-|16p12.3|pseudo	1.72983	2.43479	1.61529	1.50411	1.50329	1.4958	-5.44396	0.00961341	0.0341203	43.5306
NR_106778	chr6	1390314	1390411	-	97	1	MIR6720|hsa-mir-6720|mir-6720|-|6p25.3|ncRNA	7.67035	7.834	6.92822	4.03979	4.11656	4.17593	-5.42409	3.21e-23	4.12e-21	42.9351
NM_145649	chr6	10521335	10629368	+	4514	2	GCNT2|CCAT|CTRCT13|GCNT2C|GCNT5|IGNT|II|NACGT1|NAGCT1|ULG3|bA360O19.2|bA421M1.1|-|6p24.3-p24.2|protein-coding	4.06229	3.92087	4.31162	2.84182	2.83889	2.96921	-5.42096	9.41e-06	9.16e-05	42.8423
NM_024761	chr9	27325209	27529814	-	6481	1	MOB3B|C9orf35|MOB1D|MOBKL2B|-|9p21.2|protein-coding	5.56595	5.83168	5.36557	3.47798	3.46814	3.27554	-5.40485	3.46e-12	1.22e-10	42.3665
NM_003737	chr11	6621330	6655809	-	10690	1	DCHS1|CDH19|CDH25|CDHR6|FIB1|MVP2|PCDH16|VMLDS1|-|11p15.4|protein-coding	12.3125	11.988	11.1739	7.44447	6.85204	7.91931	-5.39032	8.53e-29	1.92e-26	41.942
NM_002425	chr11	102770502	102780628	-	1747	1	MMP10|SL-2|STMY2|-|11q22.2|protein-coding	4.72599	6.07206	6.80233	3.16664	3.41905	3.66754	-5.37999	2.17e-07	3.15e-06	41.6427
NM_002091	chr18	59220158	59230770	+	852	1	GRP|BN|GRP-10|preproGRP|proGRP|-|18q21.32|protein-coding	1.62117	1.77346	2.35047	1.50996	1.5092	1.50235	-5.36783	0.0091779	0.0328441	41.2932
NM_001282447	chr20	3667965	3682690	-	4099	1	ADAM33|C20orf153|DJ964F7.1|-|20p13|protein-coding	9.75014	11.6021	10.3882	7.3262	6.00057	5.0653	-5.34596	2.21e-10	5.89e-09	40.672
NM_018286	chr17	55719627	55722864	-	1751	1	TMEM100|-|-|17q22|protein-coding	8.08216	10.0188	8.40076	5.1023	5.02697	5.1978	-5.34016	3.29e-16	1.93e-14	40.5088
NR_125947	chr1	153545742	153551769	+	1387	1	LOC101928034|-|-|1q21.3|ncRNA	9.07682	9.70457	9.03987	4.50704	4.71834	5.97922	-5.33403	2.07e-14	9.67e-13	40.3369
NM_000890	chr11	128891356	128921163	+	6063	1	KCNJ5|CIR|GIRK4|KATP1|KIR3.4|LQT13|-|11q24.3|protein-coding	2.11826	2.11574	1.9304	1.66459	1.66396	1.65826	-5.29359	0.00211089	0.00967693	39.222
NR_038904	chr11	12979534	12989548	-	1557	1	LINC00958|BLACAT2|-|11p15.3|ncRNA	3.06922	3.23089	2.18018	2.132	2.13049	2.19267	-5.28784	0.00444163	0.0179674	39.0658
NM_002448	chr4	4859665	4863933	+	1933	1	MSX1|ECTD3|HOX7|HYD1|STHAG1|-|4p16.2|protein-coding	12.1676	12.7413	11.9962	8.35002	8.01101	7.42135	-5.28628	1.23e-39	6.6e-37	39.0237
NM_002203	chr5	52989352	53094779	+	7811	1	ITGA2|BR|CD49B|GPIa|HPA-5|VLA-2|VLAA2|-|5q11.2|protein-coding	12.9134	13.3594	14.1556	8.68251	8.61945	9.84399	-5.27434	2.35e-21	2.55e-19	38.702
NR_110739	chr3	363373	385795	-	907	1	CHL1-AS1|-|-|3p26.3|ncRNA	1.87439	1.54309	2.20858	1.49237	1.49169	1.48548	-5.27411	0.0132684	0.0442329	38.6961
NM_053044	chr4	8269754	8307098	+	2528	1	HTRA3|Prsp|Tasp|-|4p16.1|protein-coding	12.2901	14.1118	11.4157	8.60541	9.12791	8.20844	-5.27141	9.29e-13	3.5e-11	38.6236
NM_001351472	chr9	23690105	23826240	-	3970	1	ELAVL2|HEL-N1|HELN1|HUB|-|9p21.3|protein-coding	1.64374	1.53789	2.24012	1.42778	1.42708	1.4207	-5.26833	0.0121217	0.0412397	38.5413
NM_001316963	chr4	74744760	74794523	-	2498	1	BTC|-|-|4q13.3|protein-coding	1.59707	1.5959	2.24304	1.43244	1.43174	1.42538	-5.268	0.0111264	0.0384811	38.5323
NR_131761	chr5	122391089	122464219	+	3882	1	SNCAIP|SYPH1|Sph1|-|5q23.2|protein-coding	11.9012	11.7299	10.6361	6.17375	7.27648	7.73158	-5.26586	2.65e-18	2.06e-16	38.4752
NM_015253	chr17	6070614	6124427	+	5810	1	WSCD1|-|-|17p13.2|protein-coding	5.73117	5.56127	6.77473	3.82378	3.25733	3.49534	-5.25692	2.68e-09	5.77e-08	38.2377
NM_017414	chr22	18150170	18177395	+	1843	1	USP18|ISG43|PTORCH2|UBP43|-|22q11.21|protein-coding	9.32658	9.31067	10.9277	5.76054	5.83646	6.21623	-5.23765	8.41e-19	6.92e-17	37.7303
NR_134982	chr1	59893308	59926798	-	2045	1	CYP2J2|CPJ2|CYPIIJ2|-|1p32.1|protein-coding	2.88109	2.6582	3.29363	2.34345	2.25731	2.24481	-5.23676	0.000735347	0.00396226	37.7069
NM_001014440	chr22	50530409	50532579	-	961	1	ODF3B|ODF3L3|-|22q13.33|protein-coding	8.89219	8.92221	9.51488	5.35875	5.04454	5.26298	-5.21837	4.2e-44	2.66e-41	37.2293
NM_198460	chr1	89363877	89388160	+	4854	1	GBP6|-|-|1p22.2|protein-coding	1.61465	1.51017	2.18004	1.40133	1.40066	1.39459	-5.21628	0.0130488	0.0436404	37.1754
NM_001452	chr6	1389576	1395603	+	2447	1	FOXF2|FKHL6|FREAC-2|FREAC2|-|6p25.3|protein-coding	12.6742	12.8667	11.8362	8.19923	8.44105	7.99093	-5.21465	1.62e-44	1.11e-41	37.1334
NM_182985	chr15	44736528	44767827	+	1726	2	TRIM69|HSD-34|HSD34|RNF36|Trif|-|15q21.1|protein-coding	2.94118	2.53786	3.21957	2.22462	2.22328	2.28042	-5.21093	0.000977942	0.00504095	37.0378
NM_001006627	chr7	136868652	137020247	+	5922	1	CHRM2|HM2|-|7q33|protein-coding	9.83844	8.24177	10.3923	4.74552	5.25557	6.40657	-5.20781	1.47e-10	4.01e-09	36.9578
NM_001254749	chr1	163142299	163202916	-	5675	1	RGS5|MST092|MST106|MST129|MSTP032|MSTP092|MSTP106|MSTP129|-|1q23.3|protein-coding	10.0402	11.9241	8.84501	6.68888	6.42919	6.76286	-5.20584	2.68e-11	8.28e-10	36.9075
NR_110058	chr12	129208601	129212660	+	1561	1	TMEM132D-AS2|-|-|12q24.33|ncRNA	2.15706	1.5981	1.49181	1.38641	1.38574	1.37975	-5.19616	0.0137007	0.0454206	36.6608
NR_145525	chr20	40980713	41025396	+	1983	1	LOC100128988|-|-|20q12|ncRNA	3.83159	3.82697	4.07471	2.78642	2.8759	2.83848	-5.19152	1.32e-05	0.000123015	36.5428
NM_006059	chr9	131009174	131094473	+	7425	1	LAMC3|OCCM|-|9q34.12|protein-coding	2.39053	3.24012	2.85048	2.25386	2.16534	2.1529	-5.18993	0.00179206	0.00840432	36.5027
NM_003265	chr4	186069155	186085098	+	3034	1	TLR3|CD283|IIAE2|-|4q35.1|protein-coding	9.04864	9.21622	10.9755	5.40578	5.42693	6.59758	-5.1856	5.35e-12	1.85e-10	36.3932
NR_160731	chr10	46284850	46285997	+	1147	1	LOC105378577|-|-|10q11.22|ncRNA	3.71657	5.09542	2.46034	2.41794	2.66948	2.48807	-5.18444	0.00165501	0.00785718	36.3641
NM_002423	chr11	102520508	102530747	-	1111	1	MMP7|MMP-7|MPSL1|PUMP-1|-|11q22.2|protein-coding	1.7799	1.85855	2.08046	1.54378	1.54319	1.53782	-5.17223	0.00422735	0.0172561	36.0575
NM_001093726	chr5	42799880	42812076	-	2320	1	SELENOP|SELP|SEPP|SEPP1|SeP|-|5p12|protein-coding	9.30554	9.63311	8.55748	4.67961	5.04067	5.88026	-5.17084	1.38e-17	9.55e-16	36.0228
NM_001366295	chr20	53943538	54070594	-	3251	1	BCAS1|AIBC1|NABC1|-|20q13.2|protein-coding	1.67869	1.72177	2.11589	1.47932	1.47871	1.47319	-5.16715	0.00709201	0.0265162	35.9309
NM_000443	chr7	87401696	87475680	-	4263	1	ABCB4|ABC21|GBD1|ICP3|MDR2|MDR2/3|MDR3|PFIC-3|PGY3|-|7q21.12|protein-coding	6.85039	5.83773	5.62042	3.66952	3.54852	3.6222	-5.16306	2.08e-11	6.53e-10	35.829
NM_001278736	chr17_KI270857v1_alt	106024	114892	-	1292.5	2	CCL5|D17S136E|RANTES|SCYA5|SIS-delta|SISd|TCP228|eoCP|-|17q12|protein-coding	1.58548	1.48222	2.1216	1.37454	1.3739	1.3681	-5.16227	0.0140846	0.0464042	35.8095
NM_001303236	chr15	88639016	88656483	+	3554	1	ISG20|CD25|HEM45|-|15q26.1|protein-coding	7.56671	8.41233	11.1496	6.4323	5.34932	5.37938	-5.14475	1.57e-07	2.35e-06	35.3772
NM_024837	chr15	49858238	50119222	-	5647	1	ATP8B4|ATPIM|-|15q21.2|protein-coding	8.98821	9.13625	7.14166	3.88581	4.45371	5.63223	-5.14021	1.29e-07	1.95e-06	35.2661
NM_001353136	chr17	6756046	6775645	+	3812	1	XAF1|BIRC4BP|HSXIAPAF1|XIAPAF1|-|17p13.1|protein-coding	12.3976	12.6814	13.6363	8.69431	8.99416	8.54693	-5.1375	2.83e-33	1.05e-30	35.1998
NM_001079823	chr6	128883138	129516565	+	9617	1	LAMA2|LAMM|MDC1A|-|6q22.33|protein-coding	12.4315	11.6169	12.1859	8.35776	7.65478	7.49578	-5.1306	3.15e-36	1.43e-33	35.0321
NM_002923	chr1	192809039	192812275	+	1341	1	RGS2|G0S8|-|1q31.2|protein-coding	10.818	11.5258	11.5451	6.97467	7.17721	7.31671	-5.1225	2.1e-56	3.11e-53	34.8357
NM_016569	chr12	114670255	114684175	-	4783	1	TBX3|TBX3-ISO|UMS|XHL|-|12q24.21|protein-coding	14.0922	14.0864	13.6351	8.88081	9.6932	10.1843	-5.11039	7.39e-31	2.05e-28	34.5447
NR_026830	chr2	199468098	199472758	+	3314	1	SATB2-AS1|-|-|2q33.1|ncRNA	5.67863	5.12215	4.48502	3.33752	3.22091	3.24479	-5.07632	4.65e-08	7.82e-07	33.7384
NR_038355	chr14	80211419	80455467	+	1586	1	DIO2-AS1|-|-|14q31.1|ncRNA	2.9533	2.5946	2.96149	2.21447	2.2918	2.20266	-5.0711	0.000785704	0.00419519	33.6165
NM_021948	chr1	156642117	156659528	+	3281	1	BCAN|BEHAB|CSPG7|-|1q23.1|protein-coding	1.80843	1.84283	1.86907	1.50277	1.50224	1.49747	-5.06409	0.0037746	0.0157309	33.4536
NR_038428	chrX	3271820	3284653	+	671	1	LINC01546|CXorf28|-|Xp22.33|ncRNA	1.61485	1.86133	1.88143	1.4846	1.48417	1.48033	-5.05914	0.00748636	0.0277425	33.339
NM_004139	chr20	38346482	38377013	+	1808	1	LBP|BPIFD2|-|20q11.23|protein-coding	4.60625	6.46636	4.22855	3.08493	3.2008	3.29419	-5.04058	5.53e-06	5.67e-05	32.9128
NM_000233	chr2	48686774	48755724	-	3063	1	LHCGR|HHG|LCGR|LGR2|LH/CG-R|LH/CGR|LHR|LHRHR|LSH-R|ULG5|-|2p16.3|protein-coding	3.83356	4.21581	4.61299	2.87132	2.86793	3.07656	-5.02926	2.09e-05	0.000184105	32.6556
NM_000655	chr1	169690667	169711620	-	2347	1	SELL|CD62L|LAM1|LECAM1|LEU8|LNHR|LSEL|LYAM1|PLNHR|TQ1|-|1q24.2|protein-coding	3.70765	3.62652	3.97688	2.73078	2.8992	2.70785	-5.02897	6.16e-05	0.000469443	32.649
NM_001330724	chr4	75576496	75630528	-	4919	1	CDKL2|KKIAMRE|P56|-|4q21.1|protein-coding	3.88118	4.24869	4.79727	3.00519	3.09442	2.86103	-5.01909	8.95e-06	8.78e-05	32.4263
NR_125892	chr4	4761760	4787374	+	2383	1	LOC101928279|-|-|4p16.2|ncRNA	1.7864	1.85258	1.66451	1.44318	1.44267	1.43806	-5.00923	0.00566223	0.0219892	32.2054
NM_003268	chr1	223109404	223143248	-	4227	1	TLR5|MELIOS|SLE1|SLEB1|TIL3|-|1q41|protein-coding	6.40542	7.13162	7.39638	3.75499	4.48581	3.70292	-5.00161	8.38e-13	3.17e-11	32.0357
NR_051996	chr5	122436497	122479087	-	1418	1	MGC32805|-|-|5q23.2|ncRNA	6.91621	6.76438	5.7178	3.52213	3.63038	4.13371	-5.0003	2.44e-10	6.47e-09	32.0067
NR_125376	chr15_KI270849v1_alt	52357	56232	+	2052	2	LOC100419583|-|-|15q21.1|pseudo	2.49325	2.36418	3.06116	2.05237	2.0512	2.10918	-4.99674	0.00243819	0.0109592	31.9277
NR_024406	chr16	86331850	86345679	-	2611	1	LINC00917|-|-|16q24.1|ncRNA	1.63252	1.63102	1.90071	1.39898	1.39845	1.39375	-4.99456	0.0077736	0.0286097	31.8796
NM_001145459	chr4	56647988	56656522	-	1184	1	HOPX|CAMEO|HOD|HOP|LAGY|NECC1|OB1|SMAP31|TOTO|-|4q12|protein-coding	2.19955	2.67991	2.95394	2.03511	2.03397	2.09179	-4.96587	0.00355508	0.014931	31.2519
NM_001369798	chr19	55349706	55354719	-	2083	1	COX6B2|COXVIB2|CT59|-|19q13.42|protein-coding	4.20928	4.14044	4.48142	2.9334	3.02822	3.06027	-4.95937	1.17e-06	1.42e-05	31.1114
NM_001330543	chr13	42886388	42992241	-	3125	1	EPSTI1|BRESI1|-|13q14.11|protein-coding	11.4861	11.9105	13.0874	8.1517	8.31987	8.28602	-4.95079	8.32e-24	1.13e-21	30.9269
NM_018440	chr8	80967811	81112068	-	10732	1	PAG1|CBP|PAG|-|8q21.13|protein-coding	8.38089	8.24607	8.55057	4.5497	4.86048	5.10819	-4.93665	8.76e-42	5.18e-39	30.6252
NM_153210	chr17	9645517	9729686	+	4167	1	USP43|-|-|17p13.1|protein-coding	5.61562	6.25729	6.10124	3.87996	3.46906	3.56948	-4.91963	3.56e-13	1.41e-11	30.266
NR_121599	chr9	8858018	8861727	+	1331	1	PTPRD-AS1|-|-|9p24.1|ncRNA	2.78038	2.58685	2.76433	2.22234	2.14437	2.13507	-4.91032	0.000908151	0.00473628	30.0714
NM_001369	chr5	13690329	13944480	-	15491	1	DNAH5|CILD3|DNAHC5|HL1|KTGNR|PCD|-|5p15.2|protein-coding	8.93895	9.31565	9.09037	5.9307	5.0741	5.09241	-4.88081	2.35e-30	5.87e-28	29.4626
NR_163434	chr16	50693606	50733073	+	4495	1	NOD2|ACUG|BLAU|BLAUS|CARD15|CD|CLR16.3|IBD1|NLRC2|NOD2B|PSORAS1|YAOS|-|16q12.1|protein-coding	3.91825	3.91352	4.6058	2.96039	2.95561	2.91117	-4.87869	7.28e-06	7.31e-05	29.4193
NR_134656	chr4	171812138	171813607	-	1469	1	LOC441052|-|-|4q34.1|ncRNA	1.71756	1.60765	1.60121	1.34413	1.34367	1.3395	-4.87616	0.00774935	0.0285441	29.3678
NM_001033054	chr17	6423738	6435121	-	2698	1	AIPL1|AIPL2|LCA4|-|17p13.2|protein-coding	1.55949	1.59474	1.71549	1.35001	1.34963	1.34616	-4.86704	0.0087136	0.0314427	29.1827
NM_001354803	chr7	44144271	44146144	-	1310	1	GCK|FGQTL3|GK|GLK|HHF3|HK4|HKIV|HXKP|LGLK|MODY2|-|7p13|protein-coding	3.35469	3.96116	3.13523	2.54989	2.72367	2.52832	-4.84672	0.00066818	0.00364559	28.7745
NM_001114974	chr17	4584529	4608319	+	2285	1	SMTNL2|-|-|17p13.2|protein-coding	2.49198	2.86665	2.3657	2.03613	2.11293	2.02593	-4.84648	0.00232924	0.0105443	28.7698
NM_001113756	chr22	50525753	50530012	-	1758	1	TYMP|ECGF|ECGF1|MEDPS1|MNGIE|MTDPS1|PDECGF|TP|hPD-ECGF|-|22q13.33|protein-coding	11.6546	11.8653	12.6646	8.52575	7.91403	7.87366	-4.84311	5.36e-31	1.53e-28	28.7025
NM_001348985	chr4	88090264	88231626	-	4709	1	ABCG2|ABC15|ABCP|BCRP|BCRP1|BMDP|CD338|CDw338|EST157481|GOUT1|MRX|MXR|MXR-1|MXR1|UAQTL1|-|4q22.1|protein-coding	7.30572	7.625	7.53826	4.64463	3.99835	4.37291	-4.84164	5.57e-28	1.19e-25	28.6734
NM_001142473	chr1	206903318	206921941	-	2616	1	FCMR|FAIM3|TOSO|-|1q32.1|protein-coding	5.71528	6.0249	5.53571	3.83531	3.54659	3.34961	-4.83824	4.18e-12	1.46e-10	28.6059
NM_002090	chr4	74036591	74038689	-	1067	1	CXCL3|CINC-2b|GRO3|GROg|MIP-2b|MIP2B|SCYB3|-|4q13.3|protein-coding	7.40941	8.539	8.33168	4.32026	4.61024	5.19586	-4.82269	6.07e-16	3.43e-14	28.2992
NR_027434	chr6	169962623	169967678	+	2836	1	LOC100131532|-|-|6q27|ncRNA	3.81856	4.48279	3.87405	2.92773	2.82512	2.9572	-4.81881	1.64e-05	0.000148437	28.2232
NM_052909	chr5	92168	189966	+	12569	1	PLEKHG4B|-|-|5p15.33|protein-coding	8.81925	8.05559	8.64131	4.5529	4.28081	5.70387	-4.81739	1.04e-11	3.41e-10	28.1954
NM_024409	chr2	231921811	231926396	-	1048	1	NPPC|CNP|CNP2|-|2q37.1|protein-coding	3.68521	4.70634	5.73545	3.02843	2.89256	3.30667	-4.81471	9.43e-05	0.000680252	28.1431
NM_002993	chr4	73836678	73838760	+	1531	1	CXCL6|CKA-3|GCP-2|GCP2|SCYB6|-|4q13.3|protein-coding	8.36668	9.98106	8.58246	4.2137	5.47744	6.10459	-4.81116	4.21e-08	7.11e-07	28.074
NM_001035223	chr19	11394061	11419314	-	2489	1	RGL3|-|-|19p13.2|protein-coding	6.10642	7.71065	6.83929	4.12756	4.46977	3.46352	-4.81086	9.17e-09	1.8e-07	28.0682
NR_104187	chr22	38991559	38998220	-	567.7	3	APOBEC3B-AS1|-|-|22q13.1|ncRNA	4.47298	3.98386	3.9649	2.87315	3.13716	2.84169	-4.79396	3.77e-05	0.000306519	27.7412
NM_152754	chr7	84995556	85121931	-	6239	1	SEMA3D|Sema-Z2|coll-2|-|7q21.11|protein-coding	7.8294	7.65793	8.57815	4.20899	4.4463	5.24402	-4.79389	5.18e-14	2.28e-12	27.7398
NM_001199021	chr4	1166933	1208962	-	2150	1	SPON2|DIL-1|DIL1|M-SPONDIN|MINDIN|-|4p16.3|protein-coding	10.4013	10.5484	10.175	5.9432	7.34028	5.5473	-4.78895	4.39e-14	1.95e-12	27.645
NM_015111	chr5	178113532	178126081	+	5978	1	N4BP3|LZTS4|-|5q35.3|protein-coding	3.98809	4.41066	3.59287	2.90521	2.90074	2.85933	-4.73579	1.9e-05	0.000169383	26.6449
NR_038332	chr19	42132629	42137099	+	682	1	LOC100505622|-|-|19q13.2|ncRNA	1.51654	1.3978	1.54259	1.21596	1.21554	1.21181	-4.72604	0.0130909	0.0437646	26.4655
NM_052889	chr11	105041326	105045324	-	752	1	CARD16|COP|COP1|PSEUDO-ICE|-|11q22.3|protein-coding	8.3233	8.6744	8.50657	4.87752	5.21757	5.11945	-4.72002	4.92e-48	3.97e-45	26.3553
NM_138995	chr2	170178147	170655167	+	6176	1	MYO3B|-|-|2q31.1|protein-coding	3.10374	3.73744	3.15406	2.58021	2.48935	2.54607	-4.71089	0.000444686	0.00255266	26.189
NM_021965	chr9	68356611	68531061	+	3613	1	PGM5|PGMRP|-|9q21.11|protein-coding	2.56187	3.81144	2.54989	2.18528	2.28496	2.25057	-4.70543	0.00331242	0.0140853	26.0901
NM_001351305	chr2	240906336	240993311	+	5336	1	CROCC2|-|-|2q37.3|protein-coding	6.42853	7.46418	5.04502	3.2728	3.40268	4.47851	-4.69462	0.000170395	0.00113198	25.8954
NM_006011	chr15	92393881	92468728	+	5647	1	ST8SIA2|HsT19690|SIAT8-B|SIAT8B|ST8SIA-II|ST8SiaII|STX|-|15q26.1|protein-coding	7.06166	6.73816	5.49591	4.33394	3.51918	3.70558	-4.69455	3.11e-08	5.41e-07	25.8941
NM_006536	chr1	86424171	86456553	+	3919	1	CLCA2|CACC|CACC3|CLCRG2|CaCC-3|-|1p22.3|protein-coding	9.55903	8.22635	6.19116	4.88498	5.02175	5.33465	-4.69046	5.14e-08	8.53e-07	25.8207
NM_033260	chr6	1312098	1314758	+	2658	1	FOXQ1|HFH1|-|6p25.3|protein-coding	9.52128	9.44925	8.04977	4.42903	6.33329	5.1398	-4.68041	1.19e-08	2.25e-07	25.6414
NM_016235	chr16	19856691	19884848	-	5138	1	GPRC5B|RAIG-2|RAIG2|-|16p12.3|protein-coding	10.8613	11.3754	11.7626	7.31915	7.64964	7.69163	-4.66769	4.78e-42	2.92e-39	25.4164
NM_001185023	chr17	7259903	7262945	-	1919	1	CLDN7|CEPTRL2|CLDN-7|CPETRL2|Hs.84359|claudin-1|-|17p13.1|protein-coding	5.77132	6.91008	7.73736	3.73202	4.1105	4.44675	-4.6633	8.71e-09	1.72e-07	25.3392
NM_012082	chr8	105318438	105804539	+	4951	1	ZFPM2|DIH3|FOG2|SRXY9|ZC2HC11B|ZNF89B|hFOG-2|-|8q23.1|protein-coding	10.0465	10.3582	10.6044	4.98555	5.71126	7.56894	-4.66286	6.68e-08	1.07e-06	25.3316
NR_033910	chr6	10412318	10416169	+	1301	1	TFAP2A-AS1|-|-|6p24.3|ncRNA	5.47705	5.3416	5.33982	3.82098	3.2504	3.29279	-4.66129	2.31e-08	4.13e-07	25.304
NR_027906	chr6	167823890	167826796	-	2309	1	AFDN-DT|AFDN-AS1|C6orf124|HGC6.4|MLLT4-AS1|dJ431P23.3|-|6q27|ncRNA	2.35203	2.6381	1.85878	1.81114	1.89062	1.80181	-4.66077	0.013967	0.0461626	25.2948
NR_046877	chr3	115100423	115103061	+	673	1	ZBTB20-AS4|-|-|3q13.31|ncRNA	1.42583	1.46109	1.38009	1.16484	1.16445	1.16092	-4.65313	0.0143836	0.0471967	25.1613
NM_015052	chr7	43112647	43566001	+	9421	1	HECW1|NEDL1|-|7p14.1-p13|protein-coding	8.92656	8.34479	8.21409	4.94115	5.08037	5.33658	-4.65301	4.26e-30	1.04e-27	25.1592
NM_002968	chr16	51135975	51151272	-	5138	1	SALL1|HEL-S-89|HSAL1|Sal-1|TBS|ZNF794|-|16q12.1|protein-coding	11.2043	12.0198	12.1774	7.61041	7.10467	8.752	-4.64856	3.52e-15	1.81e-13	25.0817
NM_017947	chr18	36187497	36272157	+	6165	1	MOCOS|HMCS|MCS|MOS|-|18q12.2|protein-coding	11.107	12.1724	10.7114	7.63892	7.94034	7.36711	-4.64722	2.09e-21	2.28e-19	25.0584
NM_001001938	chr9	88990863	88996142	+	4891	1	C9orf47|C9orf108|bA791O21.3|-|9q22.1|protein-coding	7.83617	8.14645	7.01338	4.15898	4.4715	4.98636	-4.6429	2.76e-14	1.25e-12	24.9834
NM_024888	chr19	812488	821952	-	2378	1	PLPPR3|LPPR3|LPR3|PRG-2|PRG2|-|19p13.3|protein-coding	6.29016	7.00507	6.39576	4.32511	4.00617	3.48153	-4.64085	2.33e-11	7.26e-10	24.948
NM_153446	chr17	49132769	49176838	+	9055	1	B4GALNT2|B4GALT|GALGT2|-|17q21.32|protein-coding	2.25352	2.36254	2.59089	1.928	1.92715	1.9805	-4.64049	0.00314371	0.0135072	24.9418
NM_005248	chr1	27612064	27635185	-	2622	1	FGR|SRC2|c-fgr|c-src2|p55-Fgr|p55c-fgr|p58-Fgr|p58c-fgr|-|1p35.3|protein-coding	2.18885	2.26745	2.64922	1.97493	1.89691	1.88907	-4.63678	0.0044783	0.0180928	24.8777
NM_001657	chr4	74445136	74455004	+	1225	1	AREG|AR|AREGB|CRDGF|SDGF|-|4q13.3|protein-coding	8.69507	10.5808	7.98708	4.09243	4.96003	6.90481	-4.62433	0.00316844	0.0135904	24.664
NM_007332	chr8	72021250	72075584	-	5162	1	TRPA1|ANKTM1|FEPS|FEPS1|-|8q21.11|protein-coding	9.49293	11.1227	11.2138	7.64779	7.21199	4.93735	-4.61727	2.56e-07	3.65e-06	24.5436
NM_005239	chr21	38805929	38824954	+	3655	1	ETS2|ETS2IT1|-|21q22.2|protein-coding	11.7651	12.805	11.9987	8.65159	8.38649	8.32683	-4.6057	2.22e-34	8.94e-32	24.3475
NM_004031	chr11_KI270832v1_alt	142448	145849	-	1996	2	IRF7|IMD39|IRF-7|IRF-7H|IRF7A|IRF7B|IRF7C|IRF7H|-|11p15.5|protein-coding	7.02843	7.77062	9.07068	4.62879	4.67507	5.35449	-4.56972	3.18e-10	8.21e-09	23.7478
NM_012309	chr11	70467856	71224796	-	10648	1	SHANK2|AUTS17|CORTBP1|CTTNBP1|ProSAP1|SHANK|SPANK-3|-|11q13.3-q13.4|protein-coding	7.45217	8.49692	6.52531	4.66514	4.36838	4.75612	-4.56796	3.57e-11	1.07e-09	23.7188
NM_006877	chr6	16238587	16295549	+	1497	1	GMPR|GMPR 1|GMPR1|-|6p22.3|protein-coding	8.61207	8.91874	10.9595	6.04657	6.55094	6.27607	-4.56024	2.89e-10	7.55e-09	23.5923
NM_000623	chr14	96204798	96244329	+	4192	1	BDKRB2|B2R|BK-2|BK2|BKR2|BRB2|-|14q32.2|protein-coding	13.3033	14.2431	13.1834	9.96324	9.66004	9.97285	-4.55725	8.22e-32	2.56e-29	23.5433
NM_021258	chr1	24119771	24143140	-	2808	1	IL22RA1|CRF2-9|IL22R|IL22R1|-|1p36.11|protein-coding	3.36596	4.10697	5.20294	3.00161	2.76885	3.00841	-4.55061	0.000260524	0.00163064	23.4352
NM_000758	chr5	132073789	132076170	+	782	1	CSF2|CSF|GMCSF|-|5q31.1|protein-coding	1.8251	1.87547	2.5759	1.65821	1.65735	1.7173	-4.5432	0.0145124	0.0474872	23.3152
NM_005302	chr7	124743885	124765792	-	5294	1	GPR37|EDNRBL|PAELR|hET(B)R-LP|-|7q31.33|protein-coding	5.55959	5.77148	7.63772	4.08023	3.31555	4.2745	-4.52903	2.74e-05	0.000232175	23.0873
NM_006456	chr17	76565377	76585860	-	1893	1	ST6GALNAC2|SAITL1|SIAT7|SIAT7B|SIATL1|ST6GalNAII|STHM|-|17q25.1|protein-coding	6.77456	7.41791	7.2849	4.40323	3.85564	4.60393	-4.52815	6.48e-16	3.62e-14	23.0733
NR_033851	chr6	2854657	2876510	-	1250	1	SERPINB9P1|SERPINB9P|-|6p25.2|pseudo	3.62294	5.55256	6.59802	3.39249	2.99563	3.73915	-4.52294	0.000389867	0.00228835	22.99
NM_001006638	chr17	74737256	74747335	+	2602	1	RAB37|-|-|17q25.1|protein-coding	4.52098	5.18239	4.84768	3.33775	3.12466	3.41003	-4.50744	1.67e-07	2.48e-06	22.7443
NM_022337	chr11	88113251	88175443	-	1427	1	RAB38|NY-MEL-1|rrGTPbp|-|11q14.2|protein-coding	7.88911	7.55041	7.93856	4.3027	4.52006	5.13452	-4.50609	5.81e-20	5.48e-18	22.7231
NM_000503	chr8	71197433	71362069	-	4143	1	EYA1|BOP|BOR|BOS1|OFC1|-|8q13.3|protein-coding	8.73762	6.88218	7.01943	4.90967	4.72313	4.46233	-4.50091	3.29e-10	8.48e-09	22.6417
NR_145423	chr14	51304311	51328385	-	784	1	LINC00519|C14orf30|c14_5317|-|14q21.3|ncRNA	5.35511	5.80872	5.59673	3.7463	3.64673	3.45963	-4.50029	2.82e-12	1.01e-10	22.632
NM_014585	chr2	189560590	189580811	-	3345	1	SLC40A1|FPN1|HFE4|IREG1|MST079|MSTP079|MTP1|SLC11A3|-|2q32.2|protein-coding	8.11493	7.01678	7.10729	4.66444	4.29416	4.6138	-4.4974	2.1e-15	1.1e-13	22.5867
NM_006080	chr7	83955777	84194789	-	8094	1	SEMA3A|COLL1|HH16|Hsema-I|Hsema-III|SEMA1|SEMAD|SEMAIII|SEMAL|SemD|coll-1|-|7q21.11|protein-coding	11.7315	12.0116	12.9183	6.32205	7.85907	9.58419	-4.48614	6.77e-07	8.79e-06	22.411
NM_001199241	chr2	142877664	143055833	+	15220	1	KYNU|KYNUU|VCRL2|-|2q22.2|protein-coding	10.6082	10.7916	10.756	4.47571	4.64367	8.24789	-4.48608	0.0125132	0.042296	22.4102
NM_194284	chr8	8701937	8704096	+	2157	2	CLDN23|CLDNL|hCG1646163|-|8p23.1|protein-coding	9.08486	9.00654	9.40559	4.87394	6.56264	4.87186	-4.48134	5.23e-10	1.3e-08	22.3366
NM_001037335	chr20	63558086	63574239	-	9980	1	HELZ2|PDIP-1|PRIC285|-|20q13.33|protein-coding	12.0965	12.3912	13.6676	9.11637	9.18392	9.25707	-4.47912	1.13e-19	1.02e-17	22.3023
NM_005226	chr9	88991468	89005154	+	4325	1	S1PR3|EDG-3|EDG3|LPB3|S1P3|-|9q22.1|protein-coding	12.6016	12.9586	11.8831	8.61998	8.60758	9.2156	-4.46812	3.37e-28	7.38e-26	22.1329
NM_014314	chr9	32455302	32526196	-	4608	1	DDX58|RIG-I|RIG1|RIGI|RLR-1|SGMRT2|-|9p21.1|protein-coding	11.7154	11.6249	13.3318	8.49862	8.83293	8.95481	-4.46362	2.71e-15	1.41e-13	22.0639
NM_001193289	chr22	38957522	38992778	+	1096	2	APOBEC3A_B|A3A|APOBEC3A|-|22q13 alternate reference locus|protein-coding	3.44344	3.14093	2.96957	2.43536	2.59161	2.41993	-4.46118	0.00122887	0.00613123	22.0267
NM_001710	chr6	31945944	31952084	+	2524.9	7	CFB|AHUS4|ARMD14|BF|BFD|CFAB|CFBD|FB|FBI12|GBG|H2-Bf|PBF2|-|6p21.33|protein-coding	7.57008	3.90737	6.98672	4.49347	3.49361	3.74443	-4.45042	9.65e-05	0.000692876	21.8631
NM_017554	chr3	122680839	122730840	+	7675	1	PARP14|ARTD8|BAL2|PARP-14|pART8|-|3q21.1|protein-coding	13.2309	13.5023	14.2488	9.88035	10.1649	10.0231	-4.45024	1.32e-35	5.56e-33	21.8602
NM_001304441	chr11	102711796	102724954	-	3133	1	MMP8|CLG1|HNC|MMP-8|PMNL-CL|-|11q22.2|protein-coding	3.28908	3.37545	2.39763	2.37992	2.37669	2.27222	-4.44612	0.00478	0.0190813	21.798
NM_004585	chr11	63536808	63546458	+	752	1	PLAAT4|HRASLS4|HRSL4|PLA1/2-3|PLAAT-4|RARRES3|RIG1|TIG3|-|11q12.3|protein-coding	8.45502	9.72133	10.5171	6.7043	6.06008	5.98597	-4.44061	8.4e-13	3.18e-11	21.7149
NR_146770	chr12	52006250	52007655	-	1405	1	GRASP-AS1|GRASPOS|-|12q13.13|ncRNA	2.21037	2.33727	2.16429	1.89667	1.8242	1.81785	-4.42833	0.00453504	0.0182721	21.5309
NR_036154	chr19	813584	813653	+	69	1	MIR3187|mir-3187|-|19p13.3|ncRNA	2.08585	2.32559	2.25343	1.88357	1.81081	1.80446	-4.42369	0.00524807	0.0206065	21.4617
NM_015419	chrX	3308566	3346652	-	9794	1	MXRA5|-|-|Xp22.33|protein-coding	14.2342	14.9014	13.5693	11.0664	10.6026	10.1389	-4.41397	1.47e-20	1.46e-18	21.3175
NM_015461	chr18	25061924	25352166	-	4877	1	ZNF521|EHZF|Evi3|-|18q11.2|protein-coding	10.1669	9.83333	8.96392	4.22427	4.58457	7.34454	-4.41334	0.00598748	0.0230104	21.3082
NM_139022	chr11	2302013	2318200	+	1364	1	TSPAN32|ART1|PHEMX|PHMX|TSSC6|-|11p15.5|protein-coding	6.65451	7.38815	6.94771	4.38384	4.61902	3.80209	-4.40591	4.9e-14	2.16e-12	21.1988
NM_001345887	chr10	99329099	99394330	+	6008	1	CNNM1|ACDP1|CLP-1|-|10q24.2|protein-coding	5.14233	4.9736	5.85185	3.36332	3.46096	3.68113	-4.39533	2.97e-08	5.2e-07	21.0439
NM_000044	chrX	67544021	67730619	+	10657	1	AR|AIS|AR8|DHTR|HUMARA|HYSP1|KD|NR3C4|SBMA|SMAX1|TFM|-|Xq12|protein-coding	9.71889	10.207	9.34394	5.73432	5.941	6.93639	-4.39039	1.8e-16	1.08e-14	20.972
NM_004171	chr11	35251205	35419558	-	11993	1	SLC1A2|EAAT2|EIEE41|GLT-1|HBGT|-|11p13|protein-coding	4.32287	5.98966	5.45316	3.68483	3.49554	3.20348	-4.37644	3.9e-06	4.15e-05	20.7702
NM_001330348	chr2	101007228	101151447	-	4233	1	TBC1D8|AD3|GRAMD8|HBLP1|TBC1D8A|VRP|-|2q11.2|protein-coding	8.72204	8.95625	9.36583	5.79796	5.80464	5.53763	-4.37019	9.36e-39	4.61e-36	20.6804
NM_005683	chr2	230907328	230925242	-	3840	1	GPR55|LPIR1|-|2q37.1|protein-coding	2.83366	3.14716	3.03146	2.34713	2.3459	2.45734	-4.36309	0.00143846	0.00700069	20.5789
NM_015564	chr5	138868921	138875335	-	6060	1	LRRTM2|-|-|5q31.2|protein-coding	7.79177	8.56968	8.49724	4.79968	4.84052	5.65129	-4.3447	1.48e-16	9.03e-15	20.3182
NM_001050	chr17	73165010	73176633	+	7681	1	SSTR2|-|-|17q25.1|protein-coding	5.89399	6.05073	6.39856	4.05604	3.78634	3.83177	-4.34355	4.48e-15	2.29e-13	20.302
NR_033948	chr12	121132876	121188032	+	5323	1	P2RX7|P2X7|-|12q24.31|protein-coding	7.06073	7.59902	7.29856	4.65991	4.8077	3.96513	-4.34141	1.1e-16	6.93e-15	20.2719
NM_001200	chr20	6767686	6780246	+	3540	1	BMP2|BDA2|BMP2A|SSFSC|-|20p12.3|protein-coding	6.1083	7.05175	8.3175	4.46885	4.04279	4.94021	-4.34128	1.22e-07	1.86e-06	20.2701
NM_152643	chr10	133160219	133226412	+	6989	1	KNDC1|C10orf23|RASGEF2|Very-KIND|bB439H18.3|v-KIND|-|10q26.3|protein-coding	4.50146	4.47803	4.54245	3.2596	3.25319	3.11635	-4.34094	5.9e-08	9.61e-07	20.2653
NM_001814	chr11	88293592	88337736	-	1861	1	CTSC|CPPI|DPP-I|DPP1|DPPI|HMS|JP|JPD|PALS|PDON1|PLS|-|11q14.2|protein-coding	12.3418	13.4318	12.8358	8.42094	8.43632	10.1933	-4.33954	7.01e-11	2.02e-09	20.2457
NM_001318046	chr7	108023555	108130361	-	5820	1	LAMB4|-|-|7q31.1|protein-coding	3.28818	3.63555	3.94386	2.75945	2.75578	2.72205	-4.33794	0.000105253	0.000748938	20.2232
NR_136706	chr16	67987395	68000619	-	2271	1	DPEP2|MBD2|-|16q22.1|protein-coding	2.35856	1.88798	1.83735	1.71861	1.64115	1.6347	-4.3374	0.014026	0.04628	20.2156
NM_002089	chr4	74097040	74099195	-	1109	1	CXCL2|CINC-2a|GRO2|GROb|MGSA-b|MIP-2a|MIP2|MIP2A|SCYB2|-|4q13.3|protein-coding	6.82595	7.97013	7.84509	4.44017	4.62949	4.9646	-4.33235	5.79e-15	2.91e-13	20.145
NR_121652	chr10	27744615	27767799	+	774	1	MKX-AS1|-|-|10p12.1|ncRNA	4.25632	4.33132	3.01356	2.81318	2.90204	2.76442	-4.32439	0.000395059	0.00231344	20.0342
NM_005761	chr12	94148577	94307675	+	7459	1	PLXNC1|CD232|PLXN-C1|VESPR|-|12q22|protein-coding	9.70581	10.6102	9.00642	6.29351	6.71416	6.45747	-4.32227	3.16e-17	2.11e-15	20.0048
NM_001363830	chr17	35474923	35537861	-	2726	1	SLFN12L|-|-|17q12|protein-coding	2.65964	3.27153	4.72358	2.66819	2.66141	2.39977	-4.31635	0.00400366	0.0165061	19.9229
NM_001039570	chr22	29073035	29146820	+	6170	1	KREMEN1|ECTD13|KREMEN|KRM1|-|22q12.1|protein-coding	11.0384	12.4638	10.1629	8.53818	8.24721	6.13521	-4.30343	5.1e-07	6.78e-06	19.7451
NR_027284	chr6	165987551	165989615	+	2064	1	LINC00602|-|-|6q27|ncRNA	6.49174	7.27361	4.96923	3.60992	3.59671	4.51429	-4.29972	1.76e-05	0.000157809	19.6945
NM_018043	chr11	70078540	70189530	+	4526	1	ANO1|DOG1|ORAOV2|TAOS2|TMEM16A|-|11q13.3|protein-coding	4.79912	6.05571	7.76367	4.77803	3.35649	3.22681	-4.29948	0.000804014	0.00428003	19.6912
NR_027115	chr6	961003	1101332	-	2334	1	LINC01622|-|-|6p25.3|ncRNA	4.19836	4.28073	3.6267	2.8545	3.11209	2.90601	-4.29906	5.65e-05	0.000436412	19.6855
NM_004900	chr22	38982347	38992779	+	1580	1	APOBEC3B|A3B|APOBEC1L|ARCD3|ARP4|DJ742C19.2|PHRBNL|bK150C2.2|-|22q13.1|protein-coding	7.6668	6.79516	7.3955	3.86117	5.26167	3.69949	-4.28882	4.98e-06	5.16e-05	19.5463
NM_002236	chr2	10911934	10914225	+	2289	1	KCNF1|IK8|KCNF|KV5.1|kH1|-|2p25.1|protein-coding	3.41816	3.44199	3.72427	2.63524	2.63336	2.81355	-4.28495	0.000328575	0.00198443	19.4939
NR_037141	chr6	42727576	42728194	+	618	1	ATP6V0CP3|-|-|6p21.1|pseudo	2.22851	2.03359	1.78297	1.63898	1.63831	1.69216	-4.28483	0.0134771	0.0448276	19.4923
NM_138551	chr5	111073374	111078026	+	2349	1	TSLP|-|-|5q22.1|protein-coding	8.90608	8.70508	7.15364	5.49567	5.63832	4.36471	-4.28097	4.05e-09	8.42e-08	19.4402
NM_006617	chr1	156668763	156677407	-	5562	1	NES|Nbla00170|-|1q23.1|protein-coding	11.6295	11.8467	12.1332	7.68016	8.13017	8.91555	-4.27772	4.14e-22	4.73e-20	19.3964
NR_049724	chr11	88504576	88524054	+	4815	1	GRM5-AS1|-|-|11q14.2|ncRNA	2.39374	2.99977	2.91027	2.26492	2.26415	2.35796	-4.27423	0.00861811	0.0312061	19.3495
NM_001351800	chr16	16149565	16223471	-	5115	2	ABCC6|ABC34|ARA|EST349056|GACI2|MLP1|MOAT-E|MOATE|MRP6|PXE|PXE1|URG7|-|16p13.11|protein-coding	1.78737	2.19156	2.0557	1.63944	1.63879	1.69213	-4.27062	0.0130284	0.0435962	19.3012
NM_145249	chr14	94081310	94102709	+	686	2	IFI27L1|FAM14B|ISG12C|-|14q32.12|protein-coding	4.95481	2.75279	2.81109	2.71466	2.48032	2.42264	-4.25651	0.00329671	0.0140354	19.1133
NM_001130698	chr4	121874481	121952060	-	8387	1	TRPC3|SCA41|TRP3|-|4q27|protein-coding	6.35459	5.57905	6.38461	4.25572	3.6705	3.73881	-4.25381	4.03e-10	1.02e-08	19.0777
NM_001958	chr20	63488014	63499083	-	1763	1	EEF1A2|EEF1AL|EF-1-alpha-2|EF1A|EIEE33|HS1|MRD38|STN|STNL|-|20q13.33|protein-coding	5.55865	4.54143	5.15696	3.59459	3.58419	3.13782	-4.2325	4.52e-06	4.74e-05	18.7979
NR_110875	chr17	69961707	69983544	+	694	1	LINC01497|-|-|17q24.3|ncRNA	2.03922	2.13289	1.75516	1.61321	1.61258	1.66572	-4.2285	0.0142142	0.046762	18.7459
NM_004711	chr22	39349991	39385575	+	4377	1	SYNGR1|-|-|22q13.1|protein-coding	9.16596	9.5155	9.05958	6.62893	5.77821	5.04904	-4.22082	2e-13	8.06e-12	18.6464
NM_032435	chr1	233327724	233385148	+	5841	1	MAP3K21|MLK4|dJ862P8.3|-|1q42.2|protein-coding	1.94045	2.04847	2.10469	1.74202	1.67107	1.66561	-4.21549	0.00855109	0.0310141	18.5776
NR_026860	chr6	165939456	165988039	-	1820	1	LINC00473|C6orf176|LNC473|bA142J11.1|-|6q27|ncRNA	7.99923	8.67416	6.00949	4.30567	4.10626	5.67724	-4.21224	1.71e-05	0.000154271	18.5357
NR_034070	chr11	104885718	104898670	-	1774	1	CASP12|CASP-12|CASP12P1|-|11q22.3|protein-coding	1.86407	1.97873	2.13231	1.63178	1.63117	1.68329	-4.2122	0.0104377	0.0365484	18.5352
NR_046615	chr3	52823935	52825314	+	392	1	ITIH4-AS1|-|-|3p21.1|ncRNA	1.81875	1.97744	2.16123	1.62749	1.69776	1.62125	-4.2103	0.0123276	0.0418121	18.5108
NM_138328	chr17	32265832	32324659	+	4992	1	RHBDL3|RHBDL4|VRHO|-|17q11.2|protein-coding	3.14192	4.45777	2.98478	2.50006	2.70187	2.64586	-4.20743	0.00197432	0.00913587	18.474
NM_001349333	chr5	39105252	39219563	-	5147	1	FYB1|ADAP|FYB|PRO0823|SLAP-130|SLAP130|THC3|-|5p13.1|protein-coding	3.63423	3.17011	4.37123	2.66325	2.84936	2.79662	-4.19671	0.000594939	0.00329465	18.3373
NM_000741	chr11	46383791	46391614	-	2876	1	CHRM4|HM4|M4R|-|11p11.2|protein-coding	7.35236	7.5431	8.2024	4.82992	4.96885	4.81123	-4.19343	5.84e-21	6.09e-19	18.2957
NM_001363729	chr20	36889775	36951708	-	4981	1	SAMHD1|CHBL2|DCIP|HDDC1|MOP-5|SBBI88|hSAMHD1|-|20q11.23|protein-coding	12.758	12.9507	13.5814	9.46628	9.76198	9.72895	-4.19238	1.6e-39	8.33e-37	18.2823
NM_002784	chr19	43253282	43269530	-	1699	1	PSG9|PS34|PSBG-11|PSBG-9|PSG11|PSGII|-|19q13.31|protein-coding	4.37301	5.1298	6.77725	3.24782	3.23755	4.09949	-4.18953	0.000395525	0.00231467	18.2462
NM_005560	chr20	62309065	62367312	-	11344	1	LAMA5|-|-|20q13.33|protein-coding	10.2557	11.1385	11.317	8.41497	6.85035	6.38271	-4.18839	2.28e-09	5e-08	18.2319
NM_030968	chr17	79024169	79049788	+	2880	1	C1QTNF1|CTRP1|GIP|ZSIG37|-|17q25.3|protein-coding	10.2937	10.6934	10.9273	7.29099	7.26443	7.26971	-4.1814	2.37e-54	2.8e-51	18.1438
NM_138712	chr3	12287850	12434356	+	1882	1	PPARG|CIMT1|GLM1|NR1C3|PPARG1|PPARG2|PPARgamma|-|3p25.2|protein-coding	6.23056	6.55706	5.15566	4.01599	3.74181	3.93158	-4.17018	7.23e-09	1.45e-07	18.0031
NM_025237	chr17	43753738	43758791	-	2292	1	SOST|CDD|DAND6|SOST1|VBCH|-|17q21.31|protein-coding	2.70488	2.70219	4.25514	2.29809	2.2954	2.60339	-4.16963	0.0127572	0.042973	17.9963
NM_013278	chr16	88638572	88640468	+	1055	1	IL17C|CX2|IL-17C|-|16q24.2|protein-coding	1.90444	2.13502	1.77459	1.58932	1.6597	1.58323	-4.16916	0.0143911	0.0472038	17.9905
NM_017631	chr4	168216294	168318752	-	5975	1	DDX60|-|-|4q32.3|protein-coding	11.4338	11.6534	12.0054	7.94014	8.43643	8.42853	-4.16173	2.63e-44	1.73e-41	17.898
NM_145343	chr22	36253071	36267531	+	3008	1	APOL1|APO-L|APOL|APOL-I|FSGS4|-|22q12.3|protein-coding	11.1491	12.1955	13.1346	8.89538	9.46002	8.10056	-4.16153	6.76e-11	1.95e-09	17.8956
NM_005282	chr19	45589765	45602212	-	3047	1	GPR4|-|-|19q13.32|protein-coding	6.21041	6.52589	5.33665	3.54084	3.83878	4.22629	-4.15531	1.25e-07	1.9e-06	17.8186
NM_007199	chr12	66189214	66254614	+	8306	1	IRAK3|ASRT5|IRAKM|-|12q14.3|protein-coding	9.26716	9.29453	8.77864	5.88824	6.4398	5.21922	-4.13705	1.23e-17	8.63e-16	17.5945
NM_001351070	chr10	114294824	114404778	-	4189	1	AFAP1L2|CTB-1144G6.4|KIAA1914|XB130|-|10q25.3|protein-coding	3.5181	5.19861	6.88211	4.15071	2.93722	3.10179	-4.13466	0.00435713	0.0176838	17.5654
NM_022120	chr1	39769523	39771348	-	1823	1	OXCT2|FKSG25|SCOTT|-|1p34.2|protein-coding	3.18343	3.68162	4.08807	2.65811	2.65577	2.91342	-4.13158	0.00188347	0.00878425	17.5278
NM_002825	chr7	137227346	137343733	-	1470	1	PTN|HARP|HB-GAM|HBBM|HBGF-8|HBGF8|HBNF|HBNF-1|NEGF1|OSF-1|-|7q33|protein-coding	12.98	13.3339	13.8117	8.91729	10.4616	10.0753	-4.12995	1.47e-15	7.9e-14	17.5081
NM_006633	chr5	76403285	76708132	+	5770	1	IQGAP2|-|-|5q13.3|protein-coding	4.33568	4.85691	4.20019	3.03389	3.30587	3.2339	-4.12672	5.31e-06	5.47e-05	17.4689
NM_001852	chr1	40300489	40317286	-	2818	1	COL9A2|DJ39G22.4|EDM2|MED|STL5|-|1p34.2|protein-coding	7.69912	7.86827	7.11237	4.91524	4.60381	4.87754	-4.12423	4.57e-21	4.88e-19	17.4388
NR_033875	chr2	19868854	19885047	+	3005	1	LINC00954|-|-|2p24.1|ncRNA	4.42212	5.18968	3.84162	3.08829	3.08234	3.33349	-4.11776	5.62e-05	0.000434472	17.3607
NM_000851	chr1	109712251	109718268	+	1551	1	GSTM5|GSTM5-5|GTM5|-|1p13.3|protein-coding	7.05012	9.64558	6.17113	5.06937	4.8925	5.87375	-4.09416	3.9e-05	0.00031514	17.0792
NM_003155	chr8	23841929	23854806	-	3862	1	STC1|STC|-|8p21.2|protein-coding	12.1448	13.3849	12.6011	8.03536	7.43676	10.4852	-4.08567	6.77e-06	6.85e-05	16.9789
NM_001207037	chr6	36366194	36387800	-	1767	1	ETV7|TEL-2|TEL2|TELB|-|6p21.31|protein-coding	7.85153	8.22353	9.85822	6.62629	5.35275	4.43423	-4.07427	9.07e-06	8.87e-05	16.8453
NM_001134848	chr5	42756818	42802439	+	3482	1	CCDC152|CH5400|-|5p12|protein-coding	9.22164	9.51767	8.77855	5.11809	5.34591	6.8524	-4.06868	6.04e-09	1.22e-07	16.7802
NM_001304783	chr20	36876121	36894231	+	1985	1	TLDC2|C20orf118|-|20q11.23|protein-coding	8.87524	9.08283	9.73272	6.17806	6.12889	6.08319	-4.0652	6.38e-29	1.45e-26	16.7397
NM_014349	chr22	36140329	36160755	-	2264	1	APOL3|APOLIII|CG121|CG12_1|apoL-III|-|22q12.3|protein-coding	8.7748	9.53705	10.4299	6.8918	6.38666	6.25443	-4.04713	8.75e-14	3.73e-12	16.5313
NR_132962	chr1	39514866	39516669	+	1803	1	OXCT2P1|OXCT2P|-|1p34.3|pseudo	4.16565	5.47783	6.0481	3.62437	3.52115	3.5787	-4.03416	7.21e-06	7.24e-05	16.3834
NM_052925	chr19_GL949746v1_alt	355711	368530	+	3640	4	LENG8|pp13842|-|19q13.42|protein-coding	6.46826	8.16193	8.37882	4.57021	5.23639	5.19675	-4.0336	4.32e-09	8.95e-08	16.3771
NM_000349	chr8	38142700	38150952	-	2556	1	STAR|STARD1|-|8p11.23|protein-coding	4.90062	5.09814	4.06704	3.08521	3.28584	3.49664	-4.03168	4.3e-05	0.000343395	16.3553
NM_001143957	chr6	96794125	96837477	-	6080	1	GPR63|PSP24(beta)|PSP24B|-|6q16.1|protein-coding	3.5165	3.80174	4.00388	2.94065	2.7668	2.8888	-4.02986	7.51e-05	0.000555569	16.3346
NM_001130699	chr6	154154483	154330081	-	6843	1	IPCEF1|PIP3-E|-|6q25.2|protein-coding	4.52657	4.29741	4.48247	3.25002	3.15648	3.25547	-4.02335	2.03e-07	2.97e-06	16.261
NM_001080480	chr6	20099686	20212469	-	4308	1	MBOAT1|LPEAT1|LPLAT|LPLAT 1|LPSAT|OACT1|dJ434O11.1|-|6p22.3|protein-coding	7.81659	7.92057	8.1369	5.01824	5.22916	5.13154	-4.01783	2.58e-37	1.2e-34	16.1989
NM_001007792	chr1	156815750	156881850	+	2552	1	NTRK1|MTC|TRK|TRK1|TRKA|Trk-A|p140-TrkA|-|1q23.1|protein-coding	2.75061	3.73105	2.31218	2.19241	2.37891	2.25634	-4.00821	0.0112474	0.0387865	16.0913
NM_000612	chr11	2129117	2139389	-	5574	1	IGF2|C11orf43|GRDF|IGF-II|PP9974|-|11p15.5|protein-coding	13.511	13.8516	15.2783	11.9619	8.96902	10.8096	-3.99023	3.27e-06	3.57e-05	15.8921
NM_006186	chr2	156324437	156332721	-	3462	1	NR4A2|HZF-3|NOT|NURR1|RNR1|TINUR|-|2q24.1|protein-coding	9.95722	10.9486	9.60432	6.70222	6.50372	7.68192	-3.9854	6.24e-12	2.13e-10	15.8389
NM_014737	chr20	4780023	4823608	-	5376	1	RASSF2|CENP-34|RASFADIN|-|20p13|protein-coding	9.51976	10.3555	8.91421	7.55323	5.67546	4.48316	-3.97889	6.93e-05	0.000517431	15.7676
NR_111906	chr20	50645471	50660291	+	635	1	LOC100506175|-|-|20q13.13|ncRNA	1.84069	1.76549	1.83086	1.57235	1.50312	1.49851	-3.97792	0.0148898	0.0484274	15.757
NM_001363910	chr2	209424047	209734110	+	9618	1	MAP2|MAP-2|MAP2A|MAP2B|MAP2C|-|2q34|protein-coding	5.95305	4.03178	4.45948	3.25132	3.67469	3.0555	-3.97762	0.000353936	0.00210816	15.7537
NR_003512	chr11	2129117	2161209	-	5120	1	INS-IGF2|INSIGF|-|11p15.5|protein-coding	13.4702	13.8227	15.2505	11.947	8.95248	10.7805	-3.97673	3.68e-06	3.95e-05	15.744
NR_110150	chr3	64561346	64590084	+	3927	1	ADAMTS9-AS1|-|-|3p14.1|ncRNA	2.71142	2.7086	2.87182	2.34966	2.20231	2.19281	-3.9738	0.00436246	0.0176933	15.7121
NM_018398	chr3	54122552	55074557	+	3749	1	CACNA2D3|HSA272268|-|3p21.1-p14.3|protein-coding	6.84699	6.59828	5.15729	3.90766	3.89377	4.43257	-3.9601	5.62e-07	7.39e-06	15.5636
NM_004633	chr2	101991960	102028544	+	1451	1	IL1R2|CD121b|CDw121b|IL-1R-2|IL-1RT-2|IL-1RT2|IL1R2c|IL1RB|-|2q11.2|protein-coding	3.73366	4.47549	3.6235	2.81303	3.07333	2.94049	-3.9523	0.000248587	0.00156699	15.4797
NM_001287242	chrX	11137545	11427818	-	3911	1	ARHGAP6|RHOGAP6|RHOGAPX-1|-|Xp22.2|protein-coding	8.69839	9.14087	7.92809	5.2545	5.89991	5.85485	-3.95153	1.75e-15	9.31e-14	15.4714
NM_174941	chr12	7354961	7444185	-	4592	1	CD163L1|CD163B|M160|SCARI2|WC1|-|12p13.31|protein-coding	6.54099	6.51995	6.25161	4.10556	4.2431	4.27582	-3.94984	6.01e-19	5.1e-17	15.4533
NM_001349977	chr2	33476649	33564731	+	4487	1	RASGRP3|GRP3|-|2p22.3|protein-coding	6.66172	5.34717	7.3825	4.54326	4.40495	3.80162	-3.94782	1.19e-06	1.45e-05	15.4317
NM_001352510	chr21	45512565	45542440	-	4987	1	SLC19A1|CHMD|FOLT|IFC-1|IFC1|REFC|RFC|RFC1|-|21q22.3|protein-coding	12.2215	12.5489	11.2395	8.97665	8.19047	9.15499	-3.94722	5.56e-16	3.16e-14	15.4253
NM_006258	chr10	51074487	52298350	+	6595	1	PRKG1|AAT8|PKG|PKG1|PRKG1B|PRKGR1B|cGK|cGK 1|cGK1|cGKI|cGKI-BETA|cGKI-alpha|-|10q11.23-q21.1|protein-coding	10.2707	11.1097	10.3619	7.52647	7.3119	7.4686	-3.9403	2.03e-30	5.15e-28	15.3515
NM_198075	chr11_KI270832v1_alt	67168	84552	+	2749	2	LRRC56|CILD39|-|11p15.5|protein-coding	6.32917	6.71973	6.45221	4.20263	4.33006	4.23547	-3.93721	8.43e-19	6.92e-17	15.3186
NR_110801	chr17	65100812	65111094	+	697	1	LOC100507002|-|-|17q24.1|ncRNA	3.88696	4.14189	4.0836	2.90463	3.07443	3.08937	-3.93482	1.07e-05	0.000102492	15.2932
NR_015444	chr9	92132834	92138629	+	1999	1	LOC100128076|-|-|9q22.31|pseudo	6.6175	6.34304	5.63139	3.93588	3.83025	4.40026	-3.9334	4.08e-09	8.46e-08	15.2782
NM_006688	chr17	44959693	44968303	-	1523	1	C1QL1|C1QRF|C1QTNF14|CRF|CTRP14|-|17q21.31|protein-coding	7.22815	8.90302	8.12528	4.6743	5.61482	5.6056	-3.933	2.52e-09	5.47e-08	15.2739
NM_002839	chr9	8314246	10613002	-	10341	1	PTPRD|HPTP|HPTPD|HPTPDELTA|PTPD|RPTPDELTA|-|9p24.1-p23|protein-coding	8.11428	7.97571	8.59267	5.44557	4.35722	5.86615	-3.93053	2.03e-09	4.47e-08	15.2478
NM_177405	chr22	17178790	17199655	-	3574	1	ADA2|ADGF|CECR1|IDGFL|PAN|SNEDS|VAIHS|-|22q11.1|protein-coding	4.66957	7.6481	5.43059	4.02662	4.52209	3.59162	-3.91144	0.000250603	0.00157745	15.0474
NM_014696	chr10	46543974	46556071	-	6893	1	GPRIN2|GRIN2|KIAA0514|-|10q11.22|protein-coding	2.80845	2.55548	2.70809	2.30282	2.15816	2.14936	-3.90429	0.00623744	0.0238162	14.973
NM_018962	chr21	37006702	37019662	+	2093	1	RIPPLY3|DSCR6|-|21q22.13|protein-coding	2.89743	2.49504	2.59335	2.27378	2.12426	2.11497	-3.9026	0.00851802	0.0309195	14.9555
NR_160780	chr1	94616356	94820232	-	3363	1	SLC44A3-AS1|LINC01057|XLOC_000303|-|1p21.3|ncRNA	3.79274	4.17138	4.16967	3.08971	3.08428	2.96401	-3.90222	1e-05	9.68e-05	14.9515
NM_004289	chr7	26152198	26187136	+	3733	1	NFE2L3|NRF3|-|7p15.2|protein-coding	9.80008	9.95217	11.9843	7.84784	7.48182	7.99774	-3.89824	1.23e-08	2.31e-07	14.9103
NM_001130966	chr7	139778242	140020320	+	2351	1	TBXAS1|BDPLT14|CYP5|CYP5A1|GHOSAL|THAS|TS|TXAS|TXS|-|7q34|protein-coding	6.99165	8.47041	8.03413	4.54073	4.95562	5.71264	-3.89746	1.1e-08	2.12e-07	14.9023
NR_028043	chr11	2140512	2148666	+	2065	1	IGF2-AS|IGF2-AS1|IGF2AS|PEG8|-|11p15.5|ncRNA	4.86932	4.86332	5.26651	3.87367	3.21351	3.25961	-3.89278	0.000128556	0.000885267	14.854
NM_012335	chr19	8520788	8577442	-	4140	1	MYO1F|-|-|19p13.2|protein-coding	5.48147	6.93565	7.74579	4.50494	4.60686	4.42014	-3.89176	2.63e-07	3.74e-06	14.8435
NM_206827	chr13	27270327	27273690	+	1537	1	RASL11A|-|-|13q12.2|protein-coding	9.74478	10.3003	7.79244	7.17754	5.77859	6.22006	-3.88948	3.84e-07	5.26e-06	14.8201
NM_001267585	chr17	18744054	18779349	+	3385	1	FBXW10|Fbw10|HREP|SM25H2|SM2SH2|-|17p11.2|protein-coding	2.65506	2.50145	2.42386	2.04195	2.04108	2.14818	-3.87674	0.00730659	0.0272004	14.6898
NM_012227	chrY	304750	318819	-	1895	2	GTPBP6|PGPL|-|Xp22.33 and Yp11.31|protein-coding	5.10204	6.37982	3.53558	3.49952	3.81398	3.17787	-3.85985	0.000796131	0.00424571	14.5188
NM_001007540	chr3	49790734	49799873	-	2505	1	CDHR4|CDH29|PRO34300|-|3p21.31|protein-coding	2.93679	3.087	3.24858	2.41584	2.41455	2.58119	-3.85573	0.00258076	0.0114781	14.4774
NM_004657	chr2	191834310	191847088	-	3050	1	CAVIN2|PS-p68|SDPR|SDR|cavin-2|-|2q32.3|protein-coding	9.05704	9.04976	9.90595	5.55643	5.40608	7.21525	-3.85517	1.22e-07	1.86e-06	14.4717
NM_001354701	chr3	38548062	38649687	-	8433	1	SCN5A|CDCD2|CMD1E|CMPD2|HB1|HB2|HBBD|HH1|ICCD|IVF|LQT3|Nav1.5|PFHB1|SSS1|VF1|-|3p22.2|protein-coding	3.58236	3.92033	4.72473	2.9627	3.13207	2.99147	-3.84646	0.000170511	0.00113198	14.3847
NM_018664	chr1	212686417	212699840	-	831	1	BATF3|JDP1|JUNDM1|SNFT|-|1q32.3|protein-coding	6.08029	5.8166	6.82455	4.21222	4.12366	4.17458	-3.84416	7.61e-11	2.17e-09	14.3618
NM_001098479	chr6_GL000256v2_alt	1029693	1033525	+	1412	7	HLA-F|CDA12|HLA-5.4|HLA-CDA12|HLAF|-|6p22.1|protein-coding	6.62134	6.56694	4.98206	3.5087	4.68334	3.49817	-3.84032	0.000331394	0.0019967	14.3236
NM_021197	chr16	84294878	84329844	+	1286	1	WFDC1|PS20|-|16q24.1|protein-coding	6.83055	6.54536	7.0806	5.08788	3.95569	3.90606	-3.8378	5.61e-07	7.39e-06	14.2986
NM_001367327	chr19	14053367	14057638	-	2415	1	PALM3|-|-|19p13.12|protein-coding	2.70544	2.90099	3.50612	2.34018	2.50122	2.39566	-3.83709	0.00392745	0.0162372	14.2915
NM_006207	chr8	17576433	17643133	+	1896	1	PDGFRL|PDGRL|PRLTS|-|8p22|protein-coding	9.02782	9.04708	9.16585	5.21863	5.09055	6.97874	-3.83503	2.22e-07	3.21e-06	14.2712
NM_001311313	chr5	76716126	76735770	+	3844	1	F2R|CF2R|HTR|PAR-1|PAR1|TR|-|5q13.3|protein-coding	13.7262	14.5327	13.8772	10.4596	11.0712	11.0632	-3.83105	3.78e-26	6.71e-24	14.2318
NM_015166	chr22	50059391	50085929	-	3946	1	MLC1|LVM|MLC|VL|-|22q13.33|protein-coding	8.50369	8.49671	4.39535	5.77075	3.68817	5.16662	-3.82559	0.00236331	0.0106686	14.178
NM_173200	chr9	99821855	99866891	+	5695	1	NR4A3|CHN|CSMF|MINOR|NOR1|TEC|-|9q31.1|protein-coding	9.60403	9.87983	8.30909	7.03152	5.90326	5.92629	-3.8247	9.88e-10	2.31e-08	14.1693
NM_153230	chr17	6776215	6787646	+	1679	1	FBXO39|CT144|Fbx39|-|17p13.1|protein-coding	3.39159	3.44924	3.97846	2.67503	2.98413	2.65354	-3.82375	0.00368969	0.0154124	14.16
NM_152426	chr22	39021127	39033277	+	2506	1	APOBEC3D|A3D|APOBEC3DE|APOBEC3E|ARP6|-|22q13.1|protein-coding	6.84078	7.50148	7.94604	4.81684	5.04784	4.88721	-3.81668	7.08e-15	3.51e-13	14.0908
NM_022750	chr7	140023744	140063721	-	3782	1	PARP12|ARTD12|MST109|MSTP109|ZC3H1|ZC3HDC1|-|7q34|protein-coding	10.4633	10.4887	11.9607	8.3351	8.06115	7.62766	-3.81524	3.17e-12	1.12e-10	14.0767
NM_001161334	chr1	149782689	149812373	-	995	1	HIST2H2BF|-|-|1q21.2|protein-coding	2.97713	3.30541	3.93442	2.64115	2.63758	2.67434	-3.80605	0.00104735	0.00534896	13.9874
NM_000842	chr11	88504576	89063678	-	7946	1	GRM5|GPRC1E|MGLUR5|PPP1R86|mGlu5|-|11q14.2-q14.3|protein-coding	2.47302	3.21824	3.00595	2.25774	2.2564	2.43515	-3.80366	0.0123579	0.0419066	13.9642
NM_024630	chr6	157381190	157678156	+	7322	1	ZDHHC14|NEW1CP|-|6q25.3|protein-coding	9.3647	9.93536	9.45215	6.67698	6.34337	6.76745	-3.79646	2.82e-33	1.05e-30	13.8947
NM_003355	chr11	73974671	73982844	-	1636	1	UCP2|BMIQ4|SLC25A8|UCPH|-|11q13.4|protein-coding	5.7988	7.17646	7.87758	4.67802	4.07823	5.08471	-3.79163	2.67e-06	2.98e-05	13.8483
NM_002612	chr7	95583501	95596516	-	3586	1	PDK4|-|-|7q21.3|protein-coding	7.59622	8.54818	7.93159	5.24646	5.18033	5.59266	-3.78645	3.59e-17	2.38e-15	13.7986
NM_001324462	chr14	80197526	80212178	-	6378	1	DIO2|5DII|D2|DIOII|SelY|TXDI2|-|14q31.1|protein-coding	11.0124	9.82941	10.9552	6.46263	5.80007	8.64303	-3.77856	2.57e-05	0.000219577	13.7234
NM_022748	chr7	47275154	47582111	-	7552	1	TNS3|TEM6|TENS1|-|7p12.3|protein-coding	13.7704	14.0832	14.1438	11.1689	9.34426	11.2597	-3.77742	6.45e-11	1.87e-09	13.7125
NM_012324	chr22	50600793	50613976	+	5684	1	MAPK8IP2|IB-2|IB2|JIP2|PRKM8IPL|-|22q13.33|protein-coding	5.42997	5.87132	6.35797	4.25183	3.7883	3.90458	-3.77566	5.19e-09	1.06e-07	13.6958
NM_017581	chr4	40335333	40355217	+	2265	1	CHRNA9|HSA243342|NACHRA9|-|4p14|protein-coding	5.4349	3.41328	3.23558	2.92308	2.91502	3.09163	-3.77243	0.0023535	0.0106324	13.6652
NM_032291	chr1	66534153	66751139	+	10710	1	SGIP1|-|-|1p31.3|protein-coding	11.3863	12.0873	11.5471	6.0565	6.25782	9.77636	-3.76212	0.00791853	0.0290226	13.5678
NM_001346880	chr2	24010085	24026775	+	2830	1	MFSD2B|-|-|2p23.3|protein-coding	5.07349	5.2429	5.6075	3.42094	3.30143	4.09487	-3.75512	0.000287896	0.00177812	13.5022
NM_005592	chr9	110668791	110806558	+	8278	1	MUSK|CMS9|FADS|FADS1|-|9q31.3|protein-coding	5.05607	4.88958	4.92705	3.54616	3.35949	3.65284	-3.75423	9.31e-09	1.83e-07	13.4939
NM_018423	chr12	10618923	10674052	-	2758	1	STYK1|NOK|SuRTK106|-|12p13.2|protein-coding	6.32108	6.30593	6.22151	3.79276	3.9705	4.60827	-3.75212	3.99e-09	8.31e-08	13.4741
NM_007289	chr3	155080011	155183729	+	5964	1	MME|CALLA|CD10|CMT2T|NEP|SCA43|SFE|-|3q25.2|protein-coding	12.6106	13.3884	12.0343	9.49253	10.0099	9.44233	-3.75068	8.07e-17	5.17e-15	13.4606
NM_021105	chr3	146515180	146544607	-	1965	1	PLSCR1|MMTRA1B|-|3q24|protein-coding	11.749	11.8836	12.7444	8.90339	9.17336	9.19857	-3.7477	8.05e-24	1.11e-21	13.4329
NM_001370458	chr6	133241357	133532128	+	5611	1	EYA4|CMD1J|DFNA10|-|6q23.2|protein-coding	6.88116	6.67007	5.62981	4.82638	4.04267	3.63693	-3.74769	1.11e-05	0.000106276	13.4329
NM_001319061	chr6	42155377	42180083	+	2323	1	GUCA1A|C6orf131|COD3|CORD14|GCAP|GCAP1|GUCA|GUCA1|-|6p21.1|protein-coding	5.78759	5.3294	4.86755	3.89173	3.64748	3.63045	-3.74394	8.27e-08	1.31e-06	13.3979
NM_003965	chr3	46407259	46409523	+	1696	1	CCRL2|ACKR5|CKRX|CRAM|CRAM-A|CRAM-B|HCR|-|3p21.31|protein-coding	5.07573	5.36455	6.13897	3.3	3.29273	4.3483	-3.74029	0.00645949	0.0245372	13.3641
NM_002153	chr16	82035253	82098534	+	1427	1	HSD17B2|EDH17B2|HSD17|SDR9C2|-|16q23.3|protein-coding	2.44255	2.9563	3.14114	2.22997	2.2287	2.40513	-3.73824	0.0139087	0.0460302	13.3451
NM_006417	chr1	78649831	78664073	+	1671	1	IFI44|MTAP44|TLDC5|p44|-|1p31.1|protein-coding	11.2759	11.5399	12.356	8.26211	9.05689	8.71109	-3.73753	6.77e-18	4.94e-16	13.3385
NM_005699	chr11	71999063	72002919	+	2790	1	IL18BP|IL18BPa|-|11q13.4|protein-coding	9.21541	9.61262	10.9883	7.05655	7.06943	7.34243	-3.73498	3.12e-11	9.57e-10	13.315
NM_001330230	chr17	43006784	43014456	+	1173	1	IFI35|IFP35|-|17q21.31|protein-coding	10.7771	10.816	12.2013	8.21836	8.56649	8.3029	-3.73311	9.5e-14	4.01e-12	13.2978
NM_006095	chr4	42408375	42657105	-	8229	1	ATP8A1|ATPASEII|ATPIA|ATPP2|-|4p13|protein-coding	6.95395	8.07149	6.64329	4.77476	5.05122	4.76088	-3.73302	4.65e-10	1.16e-08	13.297
NM_012168	chr1	11648387	11654429	-	1279	1	FBXO2|FBG1|FBX2|Fbs1|NFB42|OCP1|-|1p36.22|protein-coding	6.90381	7.36991	6.66116	5.06418	4.72119	3.66683	-3.73251	4.07e-06	4.3e-05	13.2922
NR_046541	chr13	113351673	113361867	+	1560	1	GRTP1-AS1|-|-|13q34|ncRNA	2.42584	2.38887	2.56592	2.0029	2.07315	2.05317	-3.72945	0.00587762	0.0226767	13.2641
NR_146624	chr5	61250561	61264929	-	633	1	LINC02057|-|-|5q12.1|ncRNA	5.15331	5.16158	5.54915	3.64379	3.44597	3.92228	-3.72127	6.41e-08	1.04e-06	13.1891
NR_026663	chr9	3898646	3901248	+	728	1	GLIS3-AS1|C9orf70|-|9p24.2|ncRNA	4.58235	5.25139	5.26084	3.47679	3.63717	3.6112	-3.72005	1.28e-07	1.94e-06	13.1779
NM_014243	chr4	72280969	72569221	-	6220	1	ADAMTS3|ADAMTS-4|HKLLS3|-|4q13.3|protein-coding	10.6947	9.36117	8.12268	6.18634	7.02954	7.06784	-3.70779	3.56e-07	4.92e-06	13.0664
NR_147452	chr19	16892951	16896947	-	1722	1	CPAMD8|ASGD8|K-CAP|VIP|-|19p13.11|protein-coding	3.02247	3.26079	3.03708	2.59003	2.51585	2.42817	-3.70377	0.00135364	0.00664343	13.0301
NM_001139444	chr6	116494989	116545684	-	2674	1	TRAPPC3L|BET3L|bA259P20.2|-|6q22.1|protein-coding	3.67257	3.61214	4.16478	3.05322	2.89151	2.85582	-3.70021	0.000141164	0.000963477	12.9979
NM_144677	chr17	76868404	76950393	+	4535	1	MGAT5B|GnT-IX|GnT-VB|-|17q25.2|protein-coding	6.52072	6.58835	7.30083	4.86749	4.70035	3.85855	-3.69593	3.33e-08	5.75e-07	12.9594
NM_003530	chr6	26196784	26199293	-	917	1	HIST1H3D|H3/b|H3FB|-|6p22.2|protein-coding	3.29128	3.65061	4.03464	2.79879	2.70611	2.95327	-3.69388	0.000965029	0.00498889	12.941
NM_004120	chr1	89106133	89126114	-	4074	1	GBP2|-|-|1p22.2|protein-coding	11.5162	11.9647	12.3469	8.5877	9.19213	8.96544	-3.68056	2.1e-26	3.97e-24	12.8221
NM_001161357	chr19	17747744	17788561	+	3161	1	FCHO1|-|-|19p13.11|protein-coding	4.4714	5.06071	5.60018	3.63784	3.45431	3.66464	-3.67993	2.52e-06	2.82e-05	12.8165
NR_120643	chr10	61452639	61493431	+	1237	1	TMEM26-AS1|-|-|10q21.2|ncRNA	5.25142	4.77175	4.32521	3.16758	3.6738	3.44194	-3.66845	6.92e-05	0.000517208	12.7149
NM_001128850	chr16	66921679	66925536	-	1469	1	RRAD|RAD|RAD1|REM3|-|16q22.1|protein-coding	7.52626	7.46848	8.65345	6.16039	4.77714	4.08564	-3.66819	4.48e-05	0.000355845	12.7126
NM_003524	chr6	26251651	26252075	+	422	1	HIST1H2BH|H2B/j|H2BFJ|-|6p22.2|protein-coding	2.93713	2.93402	3.0875	2.4362	2.3575	2.46809	-3.65773	0.00139334	0.00680626	12.6208
NR_036229	chr2	239305462	239305545	+	83	1	MIR4269|-|-|2q37.3|ncRNA	2.4361	2.45987	2.16628	1.96138	2.0237	2.00654	-3.65588	0.0106039	0.037036	12.6046
NM_024119	chr17	42101411	42112714	-	2575	1	DHX58|D11LGP2|D11lgp2e|LGP2|RLR-3|-|17q21.2|protein-coding	10.2275	10.1583	11.0305	7.56029	7.67526	7.46613	-3.65389	5.82e-25	9.56e-23	12.5872
NM_178505	chr10	61406642	61453381	-	5079	1	TMEM26|-|-|10q21.2|protein-coding	9.27208	8.27264	7.51402	4.73194	6.57654	5.23712	-3.65127	9.3e-06	9.06e-05	12.5644
NR_026913	chr8	142982031	143018390	-	465.5	2	LY6E-DT|-|-|8q24.3|ncRNA	5.85611	6.73545	6.1778	4.15521	4.62133	3.85065	-3.64383	2.35e-08	4.19e-07	12.4998
NM_001168531	chrX	15243987	15270467	-	1939	1	ASB9|-|-|Xp22.2|protein-coding	5.18389	4.5442	4.56233	3.38774	3.38059	3.58167	-3.63699	1.69e-06	1.99e-05	12.4407
NM_001270551	chr11	46381669	46383825	+	1146	1	MDK|ARAP|MK|NEGF2|-|11p11.2|protein-coding	13.5841	13.757	14.2835	11.0746	10.9502	10.5502	-3.63307	1.01e-30	2.75e-28	12.4069
NR_132748	chr5	160468251	160487426	+	2316	1	MIR3142HG|-|-|5q33.3|ncRNA	3.00691	2.81325	3.59475	2.40588	2.40426	2.64517	-3.63209	0.0115295	0.0395362	12.3984
NR_027341	chr9	92141467	92159608	+	1996	1	LINC00475|C9orf44|-|9q22.31|ncRNA	6.88268	7.22244	7.066	4.81405	4.89462	4.50828	-3.63145	1.17e-21	1.3e-19	12.393
NM_001018072	chr12	107318434	107659642	+	5727	1	BTBD11|ABTB2B|-|12q23.3|protein-coding	7.9141	8.82668	7.48948	4.9084	5.4775	5.97812	-3.62971	3.37e-09	7.12e-08	12.378
NM_001302753	chr20	46118314	46129855	+	1709	1	CD40|Bp50|CDW40|TNFRSF5|p50|-|20q13.12|protein-coding	7.54937	8.06193	9.17049	6.45189	5.54479	4.18325	-3.608	6.47e-05	0.000488308	12.1931
NM_000891	chr17	70169535	70180042	+	5382	1	KCNJ2|ATFB9|HHBIRK1|HHIRK1|IRK1|KIR2.1|LQT7|SQT3|-|17q24.3|protein-coding	7.36703	8.28615	7.04883	3.89457	4.58668	5.94826	-3.59886	0.000299747	0.00183723	12.1162
NM_152890	chr1	85729233	86156772	-	6772	1	COL24A1|-|-|1p22.3|protein-coding	8.76956	8.14473	7.79885	4.47205	4.98687	6.4596	-3.59287	1.37e-05	0.000127129	12.066
NM_021052	chr6	26216920	26217483	+	561	1	HIST1H2AE|H2A.1|H2A.2|H2A/a|H2AFA|-|6p22.2|protein-coding	2.77851	3.09827	3.77024	2.62012	2.53477	2.5039	-3.59095	0.00321445	0.0137445	12.0499
NM_001366908	chr10	61662929	61766406	+	1451	1	CABCOCO1|C10orf107|-|10q21.2|protein-coding	7.41754	6.41023	6.24645	4.55372	4.70451	4.47383	-3.58356	9.22e-10	2.16e-08	11.9884
NM_002514	chr8	119416446	119424433	+	2455	1	CCN3|IBP-9|IGFBP-9|IGFBP9|NOV|NOVh|-|8q24.12|protein-coding	7.34705	8.22681	7.41467	5.05676	5.40689	5.1908	-3.57662	6.28e-15	3.13e-13	11.9308
NR_135248	chr14	73244018	73246001	-	1703	1	LOC101928123|-|-|14q24.2|ncRNA	7.17873	7.54378	7.39134	5.04371	4.97658	4.95153	-3.57189	2.31e-26	4.26e-24	11.8917
NM_001127213	chr8	143018485	143022410	+	1165	2	LY6E|RIG-E|RIGE|SCA-2|SCA2|TSA-1|-|8q24.3|protein-coding	6.85999	7.23626	7.54022	4.74555	5.07196	4.83197	-3.57139	1.99e-17	1.35e-15	11.8876
NM_173576	chr10	27672874	27745819	-	3600	1	MKX|C10orf48|IFRX|IRXL1|-|10p12.1|protein-coding	11.1726	10.9898	9.27483	8.01685	8.23967	6.49769	-3.56422	5.07e-07	6.75e-06	11.8287
NM_000020	chr12	51907418	51923361	+	4251	1	ACVRL1|ACVRLK1|ALK-1|ALK1|HHT|HHT2|ORW2|SKR3|TSR-I|-|12q13.13|protein-coding	9.75562	11.0301	10.3315	7.52235	7.77788	7.425	-3.56386	4.5e-17	2.94e-15	11.8257
NR_135036	chr12	92146085	92185784	+	1916	1	LOC101928617|-|-|12q21.33|ncRNA	2.6839	2.89889	2.8581	2.24321	2.24212	2.40599	-3.56309	0.00707338	0.0264698	11.8195
NM_138287	chr3	122564338	122575202	+	5760	1	DTX3L|BBAP|RNF143|-|3q21.1|protein-coding	12.4822	12.5531	13.43	9.6909	10.1734	9.88594	-3.56204	5.71e-21	5.99e-19	11.8108
NM_030631	chr14	36677921	37172606	-	3881	1	SLC25A21|ODC|ODC1|-|14q13.3|protein-coding	7.31591	6.523	7.09125	4.93582	4.96117	4.16996	-3.55782	2.52e-10	6.65e-09	11.7764
NM_001112724	chr5	147235026	147387855	+	5318	1	STK32A|YANK1|-|5q32|protein-coding	4.66285	4.70959	4.91372	3.3229	3.56469	3.54362	-3.55319	1.12e-07	1.72e-06	11.7386
NM_001348543	chr14	67470269	67488721	-	4055	1	TMEM229B|C14orf83|-|14q24.1|protein-coding	5.27735	6.08246	7.91713	4.66897	4.97087	3.79115	-3.55287	0.000315386	0.00191784	11.736
NR_132749	chr3	55508311	56468467	-	6402	1	ERC2|CAST|CAST1|ELKSL|SPBC110|Spc110|-|3p14.3|protein-coding	3.49662	3.25755	3.35453	2.75493	2.67749	2.6496	-3.54932	0.000306505	0.00187025	11.7072
NM_207303	chr10	115093365	115948998	+	8714	1	ATRNL1|ALP|bA338L11.1|bA454H24.1|-|10q25.3|protein-coding	5.73492	6.25645	5.65482	4.14762	3.72633	4.2718	-3.5457	8.07e-09	1.6e-07	11.6778
NM_015689	chr7	140518420	140640813	-	3852	1	DENND2A|FAM31D|KIAA1277|-|7q34|protein-coding	8.94389	8.81343	9.95054	5.99125	4.39599	7.4679	-3.54306	0.000544246	0.00304723	11.6565
NM_000963	chr1	186671791	186680423	-	4498	1	PTGS2|COX-2|COX2|GRIPGHS|PGG/HS|PGHS-2|PHS-2|hCox-2|-|1q31.1|protein-coding	12.8488	13.39	10.271	9.77569	9.27015	10.0679	-3.52657	2.6e-06	2.9e-05	11.524
NM_001105556	chr1	27872544	27886675	+	2705	1	THEMIS2|C1orf38|ICB-1|ICB1|-|1p35.3|protein-coding	8.56968	9.14877	9.8801	6.36572	6.48058	6.77113	-3.51849	2.19e-14	1.02e-12	11.4597
NM_006399	chr14	75522469	75547004	+	920	1	BATF|B-ATF|BATF1|SFA-2|SFA2|-|14q24.3|protein-coding	3.35285	3.00428	3.33361	2.51636	2.59238	2.68244	-3.51659	0.00150031	0.0072342	11.4445
NM_173505	chr18	23598926	23662911	-	3375	1	ANKRD29|-|-|18q11.2|protein-coding	9.05142	8.87588	7.18681	4.56141	4.8845	6.87181	-3.50354	0.000342875	0.00205473	11.3415
NM_001202	chr14	53949736	53956825	-	1925	1	BMP4|BMP2B|BMP2B1|MCOPS6|OFC11|ZYME|-|14q22.2|protein-coding	9.95048	9.23053	9.95109	5.66783	7.37107	7.22263	-3.49374	1.03e-08	2.01e-07	11.2647
NM_006850	chr1	206897443	206904139	+	1967	1	IL24|C49A|FISP|IL10B|MDA7|MOB5|ST16|-|1q32.1|protein-coding	3.80619	4.48048	3.96676	3.12261	3.11698	3.13122	-3.49144	4.64e-05	0.000367322	11.2467
NM_031458	chr3	122527924	122564784	-	3427	1	PARP9|ARTD9|BAL|BAL1|MGC:7868|-|3q21.1|protein-coding	12.2153	12.3331	13.2657	9.46225	9.93958	9.92288	-3.48753	6.27e-18	4.6e-16	11.2164
NM_002795	chr17_KI270857v1_alt	2788060	2799544	+	754	2	PSMB3|HC10-II|-|17q12|protein-coding	3.85623	4.58476	7.23932	3.95815	3.94139	4.02996	-3.48314	0.00257289	0.0114572	11.1823
NM_001330450	chr17	69502262	69553865	+	13511	1	MAP2K6|MAPKK6|MEK6|MKK6|PRKMK6|SAPKK-3|SAPKK3|-|17q24.3|protein-coding	8.57506	10.5292	7.67761	6.83341	6.39223	6.92996	-3.46268	1.24e-05	0.000116542	11.0248
NM_033445	chr1	228457364	228457859	-	493	2	HIST3H2A|-|-|1q42.13|protein-coding	5.53628	5.40777	7.44831	4.46031	4.44248	4.26977	-3.45855	3.96e-05	0.000319772	10.9933
NM_001136218	chr1	15153747	15220478	+	1965	1	TMEM51|C1orf72|-|1p36.21|protein-coding	7.94379	8.5283	8.93326	5.84571	6.0823	5.8663	-3.45549	8.34e-18	5.99e-16	10.97
NM_173557	chr18	61808068	61893007	-	8740	1	RNF152|-|-|18q21.33|protein-coding	10.6595	11.7728	11.1162	8.50119	8.39372	8.3759	-3.45299	1.4e-20	1.41e-18	10.951
NM_001317895	chr8	143977158	143986460	-	3617	1	PARP10|ARTD10|-|8q24.3|protein-coding	11.492	11.5636	12.5462	8.88596	9.08657	9.30105	-3.45241	1.04e-17	7.4e-16	10.9466
NM_032446	chr5	127290796	127461218	+	7625	1	MEGF10|EMARDD|-|5q23.2|protein-coding	4.20642	4.16652	3.04514	2.85616	2.85182	3.08146	-3.45181	0.00285497	0.0124415	10.942
NM_001166271	chr13	24160720	24307068	+	8438	1	SPATA13|ARHGEF29|ASEF2|-|13q12.12|protein-coding	10.4459	10.4946	10.7526	7.26995	6.86465	8.50946	-3.4415	6.06e-10	1.48e-08	10.8642
NM_001163724	chr1	3772787	3775982	+	541	1	SMIM1|Vel|-|1p36.32|protein-coding	4.74808	5.2339	4.87356	3.73056	3.57102	3.56038	-3.44057	8.31e-08	1.31e-06	10.8571
NM_001081675	chr8	123644443	123653801	-	3253	1	KLHL38|C8ORFK36|-|8q24.13|protein-coding	5.21029	4.49568	5.14223	3.9978	3.23101	3.36098	-3.43759	0.00106902	0.00544397	10.8347
NM_138720	chr6	26158121	26171348	+	809	1	HIST1H2BD|H2B.1B|H2B/a|H2B/b|H2B/g|H2B/h|H2B/k|H2B/l|H2BFA|H2BFB|H2BFG|H2BFH|H2BFK|H2BFL|HIRIP2|HIST1H2BC|HIST1H2BE|HIST1H2BF|HIST1H2BG|HIST1H2BI|dJ221C16.6|-|6p22.2|protein-coding	7.81048	8.17707	8.81282	6.04102	5.68934	5.60566	-3.43073	3.44e-15	1.77e-13	10.7833
NM_003882	chr8	133191039	133231689	+	5182	1	CCN4|WISP1|WISP1-OT1|WISP1-UT1|WISP1c|WISP1i|WISP1tc|-|8q24.22|protein-coding	13.3617	14.1057	13.1898	11.0503	11.2342	9.12939	-3.40601	1.14e-07	1.75e-06	10.6001
NM_001083	chr4	119494403	119628804	-	6936	1	PDE5A|CGB-PDE|CN5A|PDE5|-|4q26|protein-coding	12.6206	12.9856	13.7748	10.6314	10.4606	9.9628	-3.40192	7.72e-16	4.29e-14	10.5701
NM_001002029	chr6	32014795	32035418	+	5384	9	C4B|C4B1|C4B12|C4B2|C4B3|C4B5|C4BD|C4B_2|C4F|CH|CO4|CPAMD3|-|6p21.33|protein-coding	5.49993	7.30418	6.2781	3.92356	4.76346	4.62045	-3.4016	2.77e-05	0.000234219	10.5677
NM_001242823	chr6_GL000256v2_alt	3315984	3336608	+	5384	9	C4B_2|-|-|-|protein-coding	5.50041	7.30087	6.28699	3.92442	4.76408	4.6211	-3.40149	2.69e-05	0.000228529	10.567
NM_003469	chr2	223596940	223602361	-	2430	1	SCG2|CHGC|EM66|SN|SgII|-|2q36.1|protein-coding	5.77338	7.25284	9.02001	5.88457	5.06937	5.32907	-3.39261	0.000191379	0.00125269	10.5022
NM_017654	chr7	93099518	93117979	-	6801	1	SAMD9|C7orf5|DRIF1|MIRAGE|NFTC|OEF1|OEF2|-|7q21.2|protein-coding	11.8607	11.7146	13.6971	9.23751	9.62949	10.5524	-3.38794	1.29e-06	1.56e-05	10.4682
NM_001206602	chr2	174799314	174847618	-	2285	1	CHN1|ARHGAP2|CHN|DURS2|NC|RHOGAP2|-|2q31.1|protein-coding	12.4509	12.5145	13.731	10.6724	10.0423	9.7527	-3.38743	3.36e-11	1.02e-09	10.4645
NR_148960	chr1	1059734	1066453	+	970	1	LOC100288175|-|-|1p36.33|ncRNA	3.41007	4.37255	4.44555	3.18301	3.0083	3.17481	-3.3865	0.000595832	0.00329815	10.4578
NM_000064	chr19	6677704	6720650	-	5188	1	C3|AHUS5|ARMD9|ASP|C3a|C3b|CPAMD1|HEL-S-62p|-|19p13.3|protein-coding	10.7523	10.0773	11.3988	8.74742	8.19458	5.33213	-3.38413	0.000271617	0.00168756	10.4406
NM_002910	chrX	153935269	153944643	-	1321	1	RENBP|RBP|RNBP|-|Xq28|protein-coding	4.41247	4.84617	5.49927	3.83356	3.44363	3.51995	-3.383	3.09e-05	0.000258226	10.4324
NM_001143986	chr19	2977564	2995179	+	1958	1	TLE6|GRG6|PREMBL|-|19p13.3|protein-coding	3.60801	3.92309	3.94526	3.01768	3.08438	2.90111	-3.37423	0.000100893	0.000721968	10.3692
NM_005308	chr10	119207571	119459745	+	6780	1	GRK5|FP2025|GPRK5|-|10q26.11|protein-coding	10.8438	11.803	11.2184	8.56798	8.32737	8.77593	-3.37353	5.64e-21	5.95e-19	10.3641
NM_001206673	chr14	50872053	50904970	+	1800	1	ABHD12B|BEM46L3|C14orf29|c14_5314|-|14q22.1|protein-coding	4.1284	4.46349	4.14878	3.30168	3.21936	3.23204	-3.37351	5.4e-06	5.55e-05	10.364
NM_002023	chr1	203340628	203351122	-	2938	1	FMOD|FM|SLRR2E|-|1q32.1|protein-coding	10.1054	10.5737	7.75814	7.76651	6.44021	7.02261	-3.37204	1.67e-05	0.00015052	10.3535
NM_006598	chr5	1050384	1112063	-	5274	2	SLC12A7|KCC4|-|5p15.33|protein-coding	6.92221	7.44582	7.52594	5.06329	5.54026	4.1669	-3.36259	3.13e-07	4.36e-06	10.2859
NM_001124	chr11	10305073	10307397	+	1486	1	ADM|AM|PAMP|-|11p15.4|protein-coding	13.3226	13.5332	13.9456	10.7986	10.6937	10.9706	-3.35665	7.31e-38	3.5e-35	10.2436
NM_003712	chr19	281044	291403	-	1270	1	PLPP2|LPP2|PAP-2c|PAP2-g|PPAP2C|-|19p13.3|protein-coding	7.09659	6.03483	7.90585	5.05385	4.42037	5.27199	-3.35558	3.91e-06	4.15e-05	10.236
NM_004223	chr11	57551662	57567672	-	1213	1	UBE2L6|RIG-B|UBCH8|-|11q12.1|protein-coding	11.8378	11.9264	13.0374	9.31241	9.88971	9.54226	-3.35249	9.57e-14	4.03e-12	10.2141
NM_001270458	chrX	43654907	43746824	+	5420	1	MAOA|BRNRS|MAO-A|-|Xp11.3|protein-coding	5.98261	6.58019	4.91948	4.65413	3.93793	3.55763	-3.35082	0.000349843	0.0020901	10.2023
NM_001370704	chr16	11372015	11527247	-	10685	1	LOC400499|-|-|16p13.13|protein-coding	3.20153	3.25102	3.09947	2.57999	2.6479	2.55156	-3.34955	0.000741638	0.00398991	10.1933
NM_032160	chr18_GL383571v1_alt	152314	162447	-	9262	2	DSEL|C18orf4|DE-epi2|-|18q22.1|protein-coding	6.84822	7.28307	5.59683	4.46416	4.15466	5.09722	-3.34411	1.42e-05	0.000131051	10.1549
NR_110292	chr2	214810229	214963605	+	2236	1	SNHG31|-|-|2q35|ncRNA	4.86155	4.67735	5.23177	3.49323	3.64565	3.7375	-3.33686	5.33e-07	7.05e-06	10.104
NR_123739	chr1	204141408	204143009	+	1123	1	ERLNC1|ElncRNA1|TC0101441|-|1q32.1|ncRNA	4.08514	4.03806	4.04085	3.21508	3.20872	3.01912	-3.3359	1.7e-05	0.000152873	10.0973
NM_014906	chr17	58755854	58985179	+	6551	1	PPM1E|CaMKP-N|POPX1|PP2CH|caMKN|-|17q22|protein-coding	5.32516	5.1117	6.46534	4.15565	4.07504	3.94152	-3.33586	5.27e-06	5.43e-05	10.0971
NM_152565	chr8	86098910	86154225	+	2360	1	ATP6V0D2|ATP6D2|VMA6|-|8q21.3|protein-coding	3.21877	3.13613	4.16266	2.87188	2.61056	2.80695	-3.33544	0.00595221	0.0229046	10.0941
NM_130386	chr18	316737	500701	-	5712	1	COLEC12|CLP1|NSR2|SCARA4|SRCL|-|18p11.32|protein-coding	14.0362	14.6267	14.1279	9.96167	12.1304	11.5447	-3.32849	5.16e-08	8.54e-07	10.0456
NM_024913	chr7	120988711	121297442	+	5279	1	CPED1|C7orf58|-|7q31.31|protein-coding	11.0331	11.2125	11.9734	7.36926	8.75984	9.3186	-3.3267	6.52e-08	1.05e-06	10.0331
NM_001297760	chr1	204131062	204152044	-	2571	1	ETNK2|EKI2|HMFT1716|-|1q32.1|protein-coding	9.0627	8.98056	8.95714	7.22563	6.06919	4.75298	-3.32432	2.04e-05	0.000180165	10.0166
NM_001349008	chr10	95907965	96032684	+	5069	1	CC2D2B|C10orf130|C10orf131|-|10q24.1|protein-coding	4.27883	4.81977	3.64994	3.34662	3.26276	3.12203	-3.31885	0.000365872	0.00216761	9.97867
NM_001174090	chr20	3227417	3238189	-	3230	1	SLC4A11|BTR1|CDPD1|CHED|CHED2|NABC1|dJ794I6.2|-|20p13|protein-coding	6.82695	6.33917	7.38329	4.74581	5.01202	4.6474	-3.3175	1.57e-10	4.28e-09	9.96935
NM_133263	chr5	149730310	149855022	+	10555	1	PPARGC1B|ERRL1|PERC|PGC-1(beta)|PGC1B|-|5q32|protein-coding	3.17239	3.11074	3.26044	2.57734	2.71108	2.48481	-3.30728	0.00247069	0.0110828	9.89896
NM_014890	chr3	99847923	99876203	-	3276	1	FILIP1L|DOC-1|DOC1|GIP130|GIP90|-|3q12.1|protein-coding	11.933	12.8269	14.0417	10.8408	10.168	10.2496	-3.30636	4.13e-08	6.99e-07	9.8927
NM_018584	chr1	20482391	20486210	-	2322	1	CAMK2N1|PRO1489|-|1p36.12|protein-coding	8.62279	9.16738	8.8507	5.32795	5.20908	7.25328	-3.30477	2.65e-05	0.000225885	9.88177
NM_001252675	chr20	25006230	25058182	-	3660	1	ACSS1|ACAS2L|ACECS1|AceCS2L|-|20p11.21|protein-coding	6.94025	7.74286	6.99136	5.50967	4.86096	4.67309	-3.29366	1.97e-09	4.37e-08	9.80599
NM_178140	chr5	31639131	32110932	+	11957	1	PDZD2|AIPC|PAPIN|PDZK3|PIN1|-|5p13.3|protein-coding	7.50674	8.39191	8.94482	5.77918	6.60455	4.62086	-3.29154	2.31e-05	0.000200975	9.79154
NM_199243	chr5	95620087	95622142	+	2053	1	GPR150|PGR11|-|5q15|protein-coding	3.6164	3.87763	4.17097	3.04586	2.96104	3.11498	-3.28853	0.000160971	0.00107711	9.77116
NR_038268	chr10	43859411	43895433	+	1969	1	LINC00840|-|-|10q11.21|ncRNA	5.86861	8.57905	5.03849	5.07506	5.37517	4.56981	-3.28742	0.00189278	0.00881837	9.76364
NM_019106	chr22	41976927	41998221	+	4644	1	SEPTIN3|SEP3|SEPT3|bK250D10.3|-|22q13.2|protein-coding	3.21243	4.04365	3.3994	2.67026	2.91084	2.85485	-3.28723	0.00325353	0.0138882	9.76236
NM_005458	chr9	98288109	98708935	-	5478	1	GABBR2|EIEE59|GABABR2|GPR51|GPRC3B|HG20|HRIHFB2099|NDPLHS|-|9q22.33|protein-coding	5.97748	5.20417	5.9595	4.26106	3.90288	4.10747	-3.28701	5.2e-08	8.58e-07	9.76085
NM_207341	chr11	60867542	60875691	+	1958	1	ZP1|HEL163|OOMD|OOMD1|-|11q12.2|protein-coding	3.15678	3.70593	3.00109	2.61845	2.61526	2.71073	-3.283	0.00242735	0.0109188	9.73378
NM_032451	chr16	89828475	89871319	+	3251	1	SPIRE2|Spir-2|-|16q24.3|protein-coding	7.77698	8.54659	8.62369	5.91707	5.89339	5.96025	-3.28288	6.26e-18	4.6e-16	9.73299
NM_005139	chr4	78551770	78610445	+	1415	1	ANXA3|ANX3|-|4q21.21|protein-coding	7.77017	8.71479	8.493	6.13784	6.06786	5.5509	-3.27209	5.74e-14	2.5e-12	9.66042
NM_153608	chr19	48270081	48287608	+	2491	1	ZNF114|-|-|19q13.33|protein-coding	3.50893	3.50516	4.09473	2.93844	3.07439	2.74647	-3.269	0.00252615	0.0112859	9.63975
NM_004807	chr2	128265480	128318868	-	4219	1	HS6ST1|HH15|HS6ST|-|2q14.3|protein-coding	12.7492	12.9006	12.5758	10.2415	10.3219	9.29817	-3.26036	5.52e-18	4.11e-16	9.58222
NM_006732	chr19	45467996	45475179	+	3769	1	FOSB|AP-1|G0S3|GOS3|GOSB|-|19q13.32|protein-coding	9.15532	9.30854	9.87942	6.10688	5.84518	7.75662	-3.25937	3.26e-06	3.56e-05	9.57565
NM_006547	chr7	23310209	23470491	-	4257	1	IGF2BP3|CT98|IMP-3|IMP3|KOC|KOC1|VICKZ3|-|7p15.3|protein-coding	10.2931	10.6816	11.1866	7.12059	6.9774	9.02379	-3.25671	5.44e-06	5.58e-05	9.55799
NM_019035	chr4	137518920	137532494	-	5917	1	PCDH18|PCDH68L|-|4q28.3|protein-coding	13.8943	14.3594	14.5928	11.3371	11.3659	11.9775	-3.24916	2.02e-21	2.22e-19	9.50814
NM_173159	chr14	32938879	33804173	+	6251	1	NPAS3|MOP6|PASD6|bHLHe12|-|14q13.1|protein-coding	5.04967	4.72685	4.45841	3.66881	3.51504	3.5072	-3.24332	1.72e-06	2.01e-05	9.46974
NR_110260	chr2	166081531	166301783	+	2292	1	SCN1A-AS1|-|-|2q24.3|ncRNA	7.44325	7.59921	6.37987	4.19833	4.49719	5.77033	-3.24092	0.000125025	0.000865657	9.45399
NM_173567	chr1	92029985	92063538	+	1427	1	EPHX4|ABHD7|EH4|EPHXRP|-|1p22.1|protein-coding	3.88421	3.87982	4.9929	3.41839	3.17694	3.18932	-3.22591	0.00073223	0.00395007	9.35615
NM_000784	chr2	218782147	218815293	+	1884	1	CYP27A1|CP27|CTX|CYP27|-|2q35|protein-coding	9.47476	9.70719	9.16616	6.92924	7.44754	5.87449	-3.2249	1.81e-09	4.03e-08	9.34958
NM_004509	chr2	230167293	230219984	-	3993	1	SP110|IFI41|IFI75|IPR1|VODI|-|2q37.1|protein-coding	10.3725	10.4328	11.9008	8.00281	8.2994	8.89587	-3.22371	1.79e-08	3.29e-07	9.34187
NM_000419	chr17	44372181	44389649	-	3447	1	ITGA2B|BDPLT16|BDPLT2|CD41|CD41B|GP2B|GPIIb|GT|GTA|HPA3|PPP1R93|-|17q21.31|protein-coding	2.98687	3.28253	2.97199	2.51214	2.64599	2.42018	-3.22182	0.00523927	0.0205765	9.32961
NM_000593	chr6_GL000254v2_alt	4144278	4153040	-	2939	8	TAP1|ABC17|ABCB2|APT1|D6S114E|PSF-1|PSF1|RING4|TAP1*0102N|TAP1N|-|6p21.32|protein-coding	3.35234	3.70223	4.28193	2.97606	3.04635	2.92211	-3.22123	0.000920979	0.00479049	9.32581
NM_002581	chr9	116153791	116402321	+	10947	1	PAPPA|ASBABP2|DIPLA1|IGFBP-4ase|PAPA|PAPP-A|PAPPA1|-|9q33.1|protein-coding	13.235	13.8777	12.3713	11.0932	9.70969	10.6515	-3.22095	1.14e-08	2.18e-07	9.32398
NM_000383	chr21	44285876	44298648	+	2674	1	AIRE|AIRE1|APECED|APS1|APSI|PGA1|-|21q22.3|protein-coding	2.81226	2.4034	2.46984	2.15621	2.15385	2.13244	-3.21636	0.00877108	0.0315923	9.29437
NM_201433	chr17	9910606	10198606	-	8253	1	GAS7|-|-|17p13.1|protein-coding	7.57426	8.93117	8.39721	6.34138	6.37038	4.35276	-3.21239	0.000118658	0.000828036	9.26882
NR_156689	chr1	145164099	145216052	-	5643	1	LINC01145|-|-|1q21.1|ncRNA	6.95593	6.88424	7.10347	4.33518	3.96039	5.62452	-3.20997	0.000226171	0.00144887	9.25332
NM_001174104	chr5	140631728	140633701	-	1643	1	CD14|-|-|5q31.3|protein-coding	7.71865	7.73783	7.01005	5.41047	4.48199	5.7042	-3.19606	1.63e-07	2.42e-06	9.16453
NR_029376	chr17	80351831	80415168	-	3696	1	LOC100294362|-|-|17q25.3|ncRNA	8.76462	9.36031	9.97417	6.82671	6.9432	7.01856	-3.19588	1.46e-14	7.01e-13	9.16335
NM_024719	chr13	113324163	113364130	-	1405	1	GRTP1|TBC1D6|-|13q34|protein-coding	5.2028	5.5508	5.86821	3.68277	3.8471	4.36687	-3.19484	9.1e-06	8.89e-05	9.15679
NM_032293	chr9	127264774	127393660	+	3522	1	GARNL3|bA356B19.1|-|9q33.3|protein-coding	5.37979	5.12868	5.06044	3.98038	3.76529	3.73777	-3.19315	1.21e-08	2.28e-07	9.14604
NM_001197247	chr6	26365198	26378312	+	4055	1	BTN3A2|BT3.2|BTF4|BTN3.2|CD277|-|6p22.2|protein-coding	10.9811	11.5635	12.0806	9.10123	8.78031	9.0427	-3.18952	8.24e-18	5.95e-16	9.12304
NM_002546	chr8	118923557	118951885	-	2080	1	TNFRSF11B|OCIF|OPG|PDB5|TR1|-|8q24.12|protein-coding	13.2649	14.2847	13.256	11.5847	11.2351	9.21711	-3.18763	4.64e-06	4.85e-05	9.11113
NM_015480	chr3	111071816	111137560	+	5189	1	NECTIN3|CD113|CDW113|NECTIN-3|PPR3|PRR3|PVRL3|PVRR3|-|3q13.13|protein-coding	12.966	12.6098	13.6494	10.4066	10.3317	10.7396	-3.17027	1.12e-17	7.85e-16	9.00212
NM_001256071	chr17	80260852	80398789	+	21004	1	RNF213|ALO17|C17orf27|KIAA1618|MYMY2|MYSTR|NET57|-|17q25.3|protein-coding	13.8865	14.4251	15.1992	11.8	11.9875	12.1015	-3.16591	1.66e-14	7.93e-13	8.97497
NR_125398	chr3	128489203	128503207	+	2355	1	GATA2-AS1|-|-|3q21.3|ncRNA	6.90453	5.96296	5.26988	4.3023	4.41075	4.49672	-3.16238	7.67e-06	7.62e-05	8.95304
NM_001345927	chr4	168356735	168480492	-	6722	1	DDX60L|-|-|4q32.3|protein-coding	11.3513	11.1398	12.8988	9.22933	8.97529	9.88605	-3.1619	1.71e-07	2.52e-06	8.95011
NM_001080551	chr9	111686171	111759536	-	5039	1	SHOC1|C9orf84|ZIP2|ZIP2H|-|9q31.3|protein-coding	4.05598	4.20762	4.9655	3.44349	3.27938	3.41702	-3.16167	0.000139497	0.000953935	8.94865
NM_012419	chr6	153004459	153131282	-	7925	1	RGS17|RGS-17|RGSZ2|hRGS17|-|6q25.2|protein-coding	7.78891	8.58176	7.92955	4.83595	5.61883	6.43813	-3.16158	1.48e-06	1.77e-05	8.94811
NR_109809	chr3	149377778	149386583	+	928	1	TM4SF1-AS1|-|-|3q25.1|ncRNA	3.12149	3.33918	3.24818	2.5337	2.60994	2.7524	-3.15784	0.00273042	0.01199	8.92491
NM_019885	chr2	72129238	72147862	-	4548	1	CYP26B1|CYP26A2|P450RAI-2|P450RAI2|RHFCA|-|2p13.2|protein-coding	6.07229	6.58222	6.86629	5.36045	3.93427	3.71288	-3.15694	0.00147824	0.00714811	8.91936
NM_030641	chr22	35648446	35668404	+	10060	1	APOL6|APOL-VI|APOLVI|-|22q12.3|protein-coding	12.139	12.3167	12.9951	10.1161	10.312	8.87858	-3.15294	7.03e-10	1.69e-08	8.89466
NM_001733	chr12	7080219	7092445	-	2475	1	C1R|EDSPD1|-|12p13.31|protein-coding	15.2939	15.7375	15.4978	13.0721	13.2242	12.0639	-3.15038	1.1e-14	5.35e-13	8.87891
NM_005252	chr14	75278828	75282230	+	2098	1	FOS|AP-1|C-FOS|p55|-|14q24.3|protein-coding	11.3113	11.749	11.0577	7.33897	7.03077	9.87886	-3.14795	0.000289543	0.00178571	8.86395
NR_033997	chr2	6912276	6918682	-	2343	1	RNF144A-AS1|-|-|2p25.1|ncRNA	4.32603	5.26801	3.90541	3.16917	3.16326	3.77635	-3.14681	0.00462096	0.0185508	8.85693
NM_003528	chr1	149884460	149886682	-	2220	1	HIST2H2BE|GL105|H2B|H2B.1|H2BFQ|H2BGL105|H2BQ|-|1q21.2|protein-coding	9.66312	10.4616	10.8354	8.19558	7.31955	7.87467	-3.14575	6.12e-12	2.09e-10	8.85046
NM_001322314	chr6	13013554	13290467	+	5660	1	PHACTR1|EIEE70|RPEL|RPEL1|dJ257A7.2|-|6p24.1|protein-coding	5.83574	5.62009	5.58216	3.9165	3.82241	4.46148	-3.13869	4.85e-07	6.48e-06	8.80722
NR_001575	chr5	55528842	55534542	-	5700	1	RNF138P1|-|-|5q11.2|pseudo	3.40413	3.91124	2.77817	2.64971	2.80263	2.68272	-3.13782	0.00771608	0.0284571	8.80193
NM_002220	chr15	41493874	41503551	+	1816	1	ITPKA|IP3-3KA|IP3KA|-|15q15.1|protein-coding	4.62563	4.97842	5.07644	3.74387	3.66404	3.64102	-3.12959	2.71e-07	3.83e-06	8.75188
NM_001330266	chr2	162318763	162363108	+	4039	1	GCA|GCL|-|2q24.2|protein-coding	5.50124	5.3961	6.9895	4.70178	4.03016	4.32236	-3.12127	0.00011024	0.000779731	8.70156
NM_003141	chr11	4384897	4393702	-	1926	1	TRIM21|RNF81|RO52|Ro/SSA|SSA|SSA1|-|11p15.4|protein-coding	10.4419	10.3695	11.7739	8.51952	8.73956	8.05791	-3.12091	1.74e-09	3.9e-08	8.69939
NM_152703	chr7	93130056	93148385	-	7143	1	SAMD9L|ATXPC|C7orf6|DRIF2|UEF1|-|7q21.2|protein-coding	11.8349	12.1367	13.7495	9.66809	9.98221	10.8279	-3.12019	1.86e-06	2.15e-05	8.69505
NM_001365536	chr2	166195187	166375944	-	9721	1	SCN9A|ETHA|FEB3B|GEFSP7|HSAN2D|NE-NA|NENA|Nav1.7|PN1|SFNP|-|2q24.3|protein-coding	12.0625	12.1729	10.714	8.25541	7.83888	10.1636	-3.11973	6.86e-05	0.00051393	8.69224
NM_001352000	chr6	31982057	32002681	+	5384	6	LOC110384692|-|-|6p21.33|protein-coding	3.98265	6.6372	5.70262	3.5601	4.35724	4.23788	-3.11799	0.00333068	0.0141383	8.68176
NM_007293	chr6_GL000254v2_alt	3356831	3377454	+	5383	6	C4A|C4|C4A2|C4A3|C4A4|C4A6|C4AD|C4S|CO4|CPAMD2|RG|-|6p21.33|protein-coding	3.98265	6.6372	5.70262	3.5601	4.35724	4.23788	-3.11799	0.00333068	0.0141383	8.68176
NM_000552	chr12	5948874	6124675	-	8785	1	VWF|F8VWF|VWD|-|12p13.31|protein-coding	3.73983	3.48067	3.32365	2.78358	2.85464	2.87191	-3.11478	0.000572319	0.0031853	8.66245
NM_000956	chr14	52314312	52328595	+	2451	1	PTGER2|EP2|-|14q22.1|protein-coding	11.0489	11.3298	10.1767	6.46068	7.40629	9.39313	-3.11144	0.000290519	0.00179057	8.64244
NR_038263	chr12	93565628	93571398	-	570	1	SOCS2-AS1|-|-|12q22|ncRNA	5.09196	4.73878	4.19198	3.70519	3.40056	3.53769	-3.10734	5.98e-05	0.000458008	8.61791
NM_000621	chr13	46831542	46897076	-	5436	1	HTR2A|5-HT2A|HTR2|-|13q14.2|protein-coding	4.81357	4.13135	3.71531	3.53836	3.08743	3.11831	-3.1034	0.00228074	0.0103618	8.5944
NR_036534	chr17	70166961	70169402	-	2441	1	KCNJ2-AS1|-|-|17q24.3|ncRNA	4.85981	5.43048	4.37959	3.2445	3.52838	4.03768	-3.09991	0.00348207	0.0146835	8.57365
NM_001270470	chr12	93571681	93576745	+	2877	1	SOCS2|CIS2|Cish2|SOCS-2|SSI-2|SSI2|STATI2|-|12q22|protein-coding	10.3616	10.3404	9.77631	8.1578	7.42472	7.27741	-3.09287	6.89e-15	3.42e-13	8.53194
NM_003855	chr2	102356283	102398775	+	3648	1	IL18R1|CD218a|CDw218a|IL-1Rrp|IL18RA|IL1RRP|-|2q12.1|protein-coding	4.8513	6.97794	4.98865	4.48175	4.41255	3.58193	-3.09194	0.00233584	0.0105634	8.52642
NM_004428	chr1	155127876	155134899	+	1545	1	EFNA1|B61|ECKLG|EFL1|EPLG1|LERK-1|LERK1|TNFAIP4|-|1q22|protein-coding	4.59099	4.8297	4.14407	3.43568	3.34891	3.59268	-3.0898	3.98e-05	0.000320677	8.51377
NM_001040708	chr8	79764010	79767863	-	2298	1	HEY1|BHLHb31|CHF2|HERP2|HESR1|HRT-1|NERP2|OAF1|hHRT1|-|8q21.13|protein-coding	4.67758	5.68682	3.88921	3.71333	3.70168	3.45603	-3.08168	0.00107927	0.00548827	8.46601
NM_001320466	chr3	113948013	113963373	+	6339	1	ZDHHC23|DHHC-23|NIDD|-|3q13.31|protein-coding	6.36463	5.55476	6.47842	4.52664	4.66151	4.12943	-3.07261	2.17e-07	3.15e-06	8.41291
NM_020379	chr1	25617468	25786207	+	4627	1	MAN1C1|HMIC|MAN1A3|MAN1C|pp6318|-|1p36.11|protein-coding	7.4032	7.79485	7.89782	5.37195	6.02509	4.98405	-3.07195	4.18e-10	1.06e-08	8.40912
NM_001365928	chr3	173584434	174294372	+	16513	1	NLGN1|NL1|-|3q26.31|protein-coding	10.7391	10.3759	10.2736	7.87478	8.17263	7.86874	-3.07163	1.91e-33	7.35e-31	8.40723
NM_198578	chr12	40224997	40369284	+	9185	1	LRRK2|AURA17|DARDARIN|PARK8|RIPK7|ROCO2|-|12q12|protein-coding	8.65764	9.01366	7.99399	6.0102	5.98629	6.6981	-3.07021	6.54e-11	1.89e-09	8.39896
NM_024835	chr17	36544919	36589846	+	2798	2	GGNBP2|DIF-3|DIF3|LCRG1|LZK1|ZFP403|ZNF403|-|17q12|protein-coding	4.44977	7.52071	7.35799	5.52936	4.18609	4.56125	-3.06782	0.00320816	0.013721	8.38505
NR_001434	chr6	29887573	29891079	+	1685	8	HLA-H|HLAHP|-|6p22.1|pseudo	9.61693	9.83432	7.67515	6.07261	7.85962	5.09125	-3.06659	0.00141387	0.00689326	8.37789
NM_005654	chr5	93583222	93594609	+	3836	1	NR2F1|BBOAS|BBSOAS|COUP-TFI|COUPTF1|EAR-3|EAR3|ERBAL3|SVP44|TCFCOUP1|TFCOUP1|-|5q15|protein-coding	11.4974	12.3954	11.3168	9.07793	9.11146	9.61068	-3.06053	1.98e-13	8e-12	8.34279
NM_021637	chrX	101078879	101096366	+	2034	1	TMEM35A|TMEM35|-|Xq22.1|protein-coding	8.31445	9.39452	8.79102	6.05654	5.97856	7.16498	-3.0603	1.01e-07	1.56e-06	8.34148
NM_175075	chr8	489790	545781	-	3417	1	TDRP|C8orf42|Inm01|TDRP1|TDRP2|-|8p23.3|protein-coding	7.71858	8.11358	7.44447	6.22072	5.48028	4.43115	-3.05532	1.77e-05	0.000158542	8.31271
NM_001004019	chr3	13549125	13638402	+	4284	1	FBLN2|-|-|3p25.1|protein-coding	12.669	11.9539	11.8989	10.0087	10.0596	8.40307	-3.04265	6.38e-08	1.03e-06	8.24001
NM_007115	chr2	151357592	151380046	+	1414	1	TNFAIP6|TSG-6|TSG6|-|2q23.3|protein-coding	8.97758	9.72037	9.41335	7.21142	7.06936	6.71311	-3.02787	7.76e-19	6.52e-17	8.15605
NM_014258	chr20	59863572	59933637	-	5493	1	SYCP2|SCP-2|SCP2|-|20q13.33|protein-coding	7.91279	7.67039	8.33046	5.7863	5.92363	5.69455	-3.02677	2.85e-18	2.2e-16	8.14985
NM_020845	chr12	122983480	123110428	-	6709	1	PITPNM2|NIR-3|NIR3|RDGB2|RDGBA2|-|12q24.31|protein-coding	11.5866	11.9962	11.8791	9.17034	9.10179	9.63687	-3.02333	7.15e-28	1.51e-25	8.13041
NM_032023	chr10	44959802	44995890	+	3617	1	RASSF4|AD037|-|10q11.21|protein-coding	10.3492	10.7543	9.83308	7.77488	8.1218	7.80511	-3.02306	3.8e-18	2.86e-16	8.12889
NM_002055	chr17	44903159	44915500	-	5490	1	GFAP|ALXDRD|-|17q21.31|protein-coding	7.29892	7.68502	7.04853	5.23321	5.17163	5.50403	-3.01717	1.22e-14	5.89e-13	8.09577
NR_110124	chr17	72030654	72041297	+	3575	1	LINC01152|CMPD|TCONS_00025128|-|17q24.3|ncRNA	6.18395	6.3198	6.37434	4.11005	4.61317	4.81399	-3.01526	1.38e-09	3.16e-08	8.08506
NR_003945	chr11	6713146	6721879	-	8733	1	GVINP1|GVIN1|GVIN1P|VLIG-1|VLIG1|-|11p15.4|pseudo	4.98508	5.05623	6.24552	4.24153	3.82479	4.08521	-3.01437	8.82e-05	0.000641495	8.08007
NM_001040874	chr1	149851061	149851594	-	531	2	HIST2H2AA4|H2A/R|-|1q21.2|protein-coding	2.78328	3.23053	3.47338	2.63616	2.70039	2.46287	-3.00623	0.0133783	0.0445658	8.03462
NM_003516	chr1	149851061	149851594	-	531	2	HIST2H2AA3|H2A|H2A.2|H2A/O|H2A/q|H2AFO|H2a-615|HIST2H2AA|-|1q21.2|protein-coding	2.78328	3.23053	3.47338	2.63616	2.70039	2.46287	-3.00623	0.0133783	0.0445658	8.03462
NM_152245	chr22	50568861	50578612	-	2858	1	CPT1B|CPT1-M|CPT1M|CPTI|CPTI-M|M-CPT1|MCCPT1|MCPT1|-|22q13.33|protein-coding	8.52855	8.39488	8.74959	6.37775	5.85687	6.51957	-3.00512	1.88e-19	1.66e-17	8.02844
NM_000877	chr2	102142746	102179874	+	5169	1	IL1R1|CD121A|D2S1473|IL-1R-alpha|IL1R|IL1RA|P80|-|2q11.2-q12.1|protein-coding	14.4865	15.5569	13.6534	11.8238	12.7671	12.0463	-3.00322	2.99e-07	4.2e-06	8.01785
NM_021822	chr22	39077275	39087743	+	1554	1	APOBEC3G|A3G|ARCD|ARP-9|ARP9|CEM-15|CEM15|MDS019|bK150C2.7|dJ494G10.1|-|22q13.1|protein-coding	8.69751	8.85631	10.2998	6.54988	7.7008	6.74619	-3.00262	3.43e-06	3.72e-05	8.01452
NM_001282493	chr15	32389585	32403292	+	5166	4	GOLGA8K|-|-|15q13.3|protein-coding	3.03534	3.12758	3.394	2.7322	2.59007	2.56411	-3.00179	0.00289482	0.012578	8.00995
NM_181844	chr17	7023050	7029644	+	3516	1	BCL6B|BAZF|ZBTB28|ZNF62|-|17p13.1|protein-coding	3.10456	3.376	3.56994	2.60526	2.75672	2.82879	-3.00122	0.00395109	0.0163235	8.00679
NR_103485	chr5	55424842	55535078	-	1816	1	PLPP1|LLP1a|LPP1|PAP-2a|PAP2|PPAP2A|-|5q11.2|protein-coding	13.1382	13.6639	12.0448	10.8583	10.6384	10.2495	-2.99805	8.46e-10	2e-08	7.98918
NM_182920	chr3	64515655	64688000	-	7581	1	ADAMTS9|-|-|3p14.1|protein-coding	8.41633	8.4201	8.73439	6.73054	5.84528	6.02205	-2.99796	9.1e-14	3.85e-12	7.98869
NM_024922	chr16	66961266	66975149	+	3843	1	CES3|ES31|-|16q22.1|protein-coding	3.2976	3.2942	4.93587	3.20526	2.8496	3.10421	-2.99586	0.0127878	0.0430293	7.97709
NM_001198853	chr10	95036772	95069497	-	1951	1	CYP2C8|CPC8|CYP2C8DM|CYPIIC8|MP-12/MP-20|-|10q23.33|protein-coding	2.2941	2.49321	2.42141	2.05616	2.05402	2.03461	-2.99451	0.0116338	0.0398476	7.96963
NM_032727	chr10	103277138	103290346	+	3246	1	INA|NEF5|NF-66|TXBP-1|-|10q24.33|protein-coding	5.70926	5.33574	6.47889	4.49861	4.37575	4.05875	-2.98853	4.65e-06	4.86e-05	7.93664
NM_152390	chr2	39665917	39717963	+	1658	1	TMEM178A|TMEM178|-|2p22.1|protein-coding	6.85559	6.62324	5.8192	4.99289	4.65762	4.38735	-2.98821	2.61e-07	3.71e-06	7.93487
NR_038277	chr10	52296848	52314128	-	2247	1	PRKG1-AS1|-|-|10q21.1|ncRNA	7.48011	8.26462	7.50701	5.84955	5.46244	5.67411	-2.984	1.59e-12	5.86e-11	7.91176
NM_001184825	chr19	42866464	42879713	-	2054	1	PSG1|B1G1|CD66f|DHFRP2|FL-NCA-1/2|PBG1|PS-beta-C/D|PS-beta-G-1|PSBG-1|PSBG1|PSG95|PSGGA|PSGIIA|SP1|-|19q13.2|protein-coding	7.21258	7.20953	7.42467	4.9018	4.36801	5.91941	-2.97686	2.45e-05	0.000211395	7.87272
NM_001307978	chr2	84835919	84881084	-	3352	1	TRABD2A|C2orf89|TIKI1|-|2p11.2|protein-coding	9.32302	9.63911	9.30369	6.06101	6.52221	7.85152	-2.97388	1.43e-06	1.71e-05	7.85646
NM_001999	chr5	128257909	128538245	-	10860	1	FBN2|CCA|DA9|EOMD|-|5q23.3|protein-coding	13.3309	13.1387	11.255	10.2526	10.5693	10.2568	-2.97179	2.16e-07	3.13e-06	7.84509
NM_004673	chr1	178849535	178871077	-	3535	1	ANGPTL1|ANG3|ANGPT3|ARP1|AngY|UNQ162|dJ595C2.2|-|1q25.2|protein-coding	5.35597	6.06145	8.0307	4.95174	4.22579	5.47468	-2.9708	0.00239113	0.0107777	7.83971
NM_001365906	chr14	73239773	73274622	+	5773	1	PAPLN|PPN|-|14q24.2|protein-coding	8.53663	10.1303	9.02553	6.84116	7.20626	7.10431	-2.96717	1.52e-08	2.82e-07	7.82002
NM_053064	chr14	51860612	51969795	+	3567	1	GNG2|-|-|14q22.1|protein-coding	11.2568	12.2052	11.3785	7.68472	8.70101	10.1031	-2.96367	3.57e-05	0.000292205	7.80105
NM_001769	chr12	6200400	6238266	+	1215	1	CD9|BTCC-1|DRAP-27|MIC3|MRP-1|TSPAN-29|TSPAN29|-|12p13.31|protein-coding	11.3256	11.4786	11.7263	8.05707	8.35621	9.91689	-2.9561	1.21e-06	1.47e-05	7.76025
NM_001048205	chr14	24172080	24180254	+	2255	2	REC8|HR21spB|REC8L1|Rec8p|-|14q12|protein-coding	7.84033	7.84586	7.94651	5.39738	5.65319	6.07695	-2.95373	1.24e-17	8.63e-16	7.74751
NR_103711	chr9	116398158	116400606	-	2448	1	PAPPA-AS1|DIPAS|NCRNA00156|PAPPA-AS|PAPPAAS|PAPPAS|TAF2C2|TAF4B|TAFII105|-|9q33.1|ncRNA	11.3908	11.9954	10.4616	9.49657	8.12804	8.96295	-2.95229	2.59e-07	3.69e-06	7.73979
NM_003834	chr16	268307	275944	-	2392	1	RGS11|RS11|-|16p13.3|protein-coding	6.29893	6.02714	6.54097	5.13821	4.29546	3.94334	-2.95129	5.72e-05	0.000441437	7.73438
NM_006486	chr22	45502883	45601135	+	2885	1	FBLN1|FBLN|FIBL1|-|22q13.31|protein-coding	14.3669	14.5493	12.5553	11.7933	11.9902	10.6663	-2.9511	4.34e-06	4.56e-05	7.73338
NR_026597	chr2	217284019	217756593	-	3897	1	DIRC3|-|-|2q35|ncRNA	6.04043	6.31195	6.67978	4.9286	4.68826	4.20069	-2.94978	6.06e-08	9.84e-07	7.7263
NR_038996	chr12	109052041	109053965	-	976	1	USP30-AS1|-|-|12q24.11|ncRNA	4.74585	4.83707	6.46981	4.01731	3.77381	4.3651	-2.94664	0.00123617	0.00615899	7.70952
NM_002019	chr13	28300346	28495128	-	7091	1	FLT1|FLT|FLT-1|VEGFR-1|VEGFR1|-|13q12.3|protein-coding	8.27868	8.5285	8.19575	6.12178	5.02208	6.68403	-2.94587	1.16e-06	1.42e-05	7.70538
NM_006994	chr6	26440504	26453415	+	2957	1	BTN3A3|BTF3|BTN3.3|-|6p22.2|protein-coding	10.564	11.1587	12.0381	8.86793	9.09454	8.9305	-2.94266	9.02e-11	2.53e-09	7.68827
NM_018216	chr1	2508537	2526596	-	2620	2	PANK4|-|-|1p36.32|protein-coding	4.90036	3.73985	4.69028	3.38386	3.20304	3.69592	-2.94156	0.00257845	0.0114733	7.68242
NM_007207	chr1	221701424	221742089	-	2583	1	DUSP10|MKP-5|MKP5|-|1q41|protein-coding	11.0184	11.652	11.3779	9.26509	8.67034	8.8312	-2.94131	1.55e-20	1.53e-18	7.6811
NM_001025159	chr5	150401637	150412936	-	1670	1	CD74|DHLAG|HLADG|II|Ia-GAMMA|p33|-|5q33.1|protein-coding	8.54921	9.26379	10.346	6.81133	7.64414	7.15318	-2.94054	5.86e-07	7.69e-06	7.67697
NM_001323311	chr8	31030841	31033194	-	2061	1	PURG|PURG-A|PURG-B|PURGA|PURGB|-|8p12|protein-coding	5.3007	5.40257	4.93051	3.51942	3.77107	4.26964	-2.93698	0.000214667	0.00138518	7.65804
NM_153618	chr15	47718092	47774221	+	6473	1	SEMA6D|-|-|15q21.1|protein-coding	8.50659	8.53384	8.22911	5.94822	6.3726	6.29968	-2.93604	3.36e-25	5.62e-23	7.65306
NM_001321120	chr17	61452422	61485110	+	3383	1	TBX4|ICPPS|SPS|-|17q23.2|protein-coding	4.84254	5.12596	4.3886	3.84024	3.6337	3.54987	-2.92515	2.68e-05	0.000228	7.59551
NM_001113490	chrX	112774877	112823126	-	6933	1	AMOT|-|-|Xq23|protein-coding	10.4135	11.0726	9.81343	8.26421	7.96892	8.19644	-2.92451	1.48e-12	5.48e-11	7.59216
NM_178495	chr2	96326215	96330507	+	4290	1	ITPRIPL1|KIAA1754L|-|2q11.2|protein-coding	7.65474	7.84764	7.17611	4.99526	5.1656	6.09168	-2.92435	2.48e-07	3.54e-06	7.5913
NM_018717	chr4	139716753	140154184	-	6837	1	MAML3|CAGH3|ERDA3|GDN|MAM-2|MAM2|TNRC3|mam-3|-|4q31.1|protein-coding	8.94776	9.15717	8.6066	5.75618	6.67938	7.13902	-2.92009	1.09e-08	2.1e-07	7.56893
NM_003102	chr4	24795573	24800842	+	1412	1	SOD3|EC-SOD|-|4p15.2|protein-coding	9.45265	10.2385	10.6371	8.54536	7.36753	6.98712	-2.91991	1.18e-06	1.44e-05	7.56798
NM_024637	chr7	100159244	100168617	-	2399	1	GAL3ST4|GAL3ST-4|-|7q22.1|protein-coding	9.70326	9.36933	9.98289	6.80596	7.01507	7.9581	-2.91755	4.64e-10	1.16e-08	7.55563
NR_110845	chr17	78360448	78364931	+	892	1	LOC101928674|-|-|17q25.3|ncRNA	4.2086	4.1016	4.08324	3.2106	3.20529	3.38295	-2.91245	3.97e-05	0.000320371	7.52898
NM_001039656	chr11	68736132	68751520	-	3617	1	TESMIN|CXCDC2|MTL5|MTLT|-|11q13.3|protein-coding	4.86335	4.96056	4.59283	3.73539	3.72588	3.63652	-2.91108	7.67e-07	9.75e-06	7.52179
NM_001080506	chr4	82483176	82561988	-	3168	1	TMEM150C|TTN3|-|4q21.22|protein-coding	8.0138	7.812	8.05243	5.83342	6.31276	5.09789	-2.90762	3.06e-09	6.51e-08	7.50378
NM_174956	chr17	3923869	3964464	-	4803	1	ATP2A3|SERCA3|-|17p13.2|protein-coding	6.11229	7.06216	6.72158	5.23731	4.8179	4.44275	-2.90709	4.34e-07	5.88e-06	7.50105
NR_031756	chr3	48578902	48578977	-	75	1	MIR711|hsa-mir-711|-|3p21.31|ncRNA	5.00162	5.10967	4.89476	4.04602	3.56798	3.7589	-2.90343	2.37e-06	2.67e-05	7.48201
NM_001010853	chr6	89146055	89165565	+	4694	1	PM20D2|ACY1L2|-|6q15|protein-coding	8.56321	8.38072	8.29608	5.96287	5.70334	6.75101	-2.89954	9.68e-11	2.7e-09	7.46187
NM_201442	chr12	7060718	7071031	+	2754	1	C1S|EDSPD2|-|12p13.31|protein-coding	14.9087	15.3621	15.0899	13.1663	12.9698	11.1763	-2.89908	5.65e-07	7.43e-06	7.45952
NM_000565	chr1	154405343	154469450	+	5752	1	IL6R|CD126|IL-6R-1|IL-6RA|IL6Q|IL6RA|IL6RQ|gp80|-|1q21.3|protein-coding	8.3795	8.41893	7.36194	5.26819	5.10492	6.77482	-2.89628	0.000104569	0.000744962	7.44505
NM_005044	chrX	3604341	3713649	-	6090	1	PRKX|PKX1|-|Xp22.33|protein-coding	9.38891	9.50552	9.12396	7.08264	7.45852	6.48514	-2.88354	3.83e-14	1.71e-12	7.37957
NM_001110514	chr20	2692878	2760108	+	2891	1	EBF4|COE4|O/E-4|-|20p13|protein-coding	7.9641	7.38461	7.60157	6.29721	5.36653	4.49804	-2.88325	5.51e-05	0.000426963	7.3781
NM_133371	chr5	150660841	150679368	+	3480	1	MYOZ3|CS-3|CS3|FATZ-3|FRP3|-|5q33.1|protein-coding	6.89363	6.74097	6.66469	4.18911	4.40741	5.60751	-2.88239	0.000184535	0.00121327	7.3737
NM_022047	chr6	35297818	35321771	+	2283	1	DEF6|IBP|SLAT|SWAP70L|-|6p21.31|protein-coding	5.83578	5.93546	6.88212	4.52347	4.56291	4.78278	-2.87574	1.09e-06	1.34e-05	7.3398
NM_017770	chr6	10980760	11044305	-	3977	1	ELOVL2|SSC2|-|6p24.2|protein-coding	6.63023	5.92559	3.95007	4.52003	3.60102	4.4547	-2.87555	0.00807606	0.0295267	7.33883
NR_130766	chr19	17405686	17415736	+	1857	1	BISPR|lncBST2|-|19p13.11|ncRNA	5.59195	6.56265	7.03558	5.13924	4.65261	4.37953	-2.87335	2.49e-05	0.000214148	7.32762
NM_020223	chr7	192571	260772	+	1994.7	3	FAM20C|DMP-4|DMP4|G-CK|GEF-CK|RNS|-|7p22.3|protein-coding	13.8628	14.2111	13.9269	10.415	11.2532	12.3651	-2.87302	4.51e-07	6.08e-06	7.32599
NM_001005340	chr7	23246775	23275108	+	2673	1	GPNMB|HGFIN|NMB|PLCA3|-|7p15.3|protein-coding	12.5948	12.1262	12.0423	10.1199	9.80851	9.71497	-2.87031	2.16e-25	3.64e-23	7.31222
NR_148902	chr8	19404161	19602545	-	4780	1	CSGALNACT1|CSGalNAcT-1|ChGn|ChGn-1|beta4GalNAcT|-|8p21.3|protein-coding	12.8808	13.3873	11.8564	8.32221	8.32272	11.6217	-2.87029	0.00458096	0.0184111	7.31213
NM_000396	chr1	150796208	150808260	-	1619	1	CTSK|CTS02|CTSO|CTSO1|CTSO2|PKND|PYCD|-|1q21.3|protein-coding	12.6704	12.846	13.0382	9.53759	9.8647	11.2586	-2.86879	2.87e-07	4.04e-06	7.30453
NM_014817	chr7	28953358	28958330	-	4970	1	TRIL|-|-|7p14.3|protein-coding	5.55657	5.22418	5.06503	3.84228	4.20415	3.92088	-2.86635	6.12e-07	8e-06	7.29216
NM_001353	chr10	4963415	4983282	+	6531	1	AKR1C1|2-ALPHA-HSD|20-ALPHA-HSD|C9|DD1|DD1/DD2|DDH|DDH1|H-37|HAKRC|HBAB|MBAB|-|10p15.1|protein-coding	10.9181	11.5177	10.4258	7.73913	8.94607	8.97556	-2.86399	2.94e-08	5.17e-07	7.28026
NR_134605	chr18	36180001	36187435	-	589	1	LOC101927809|-|-|18q12.2|ncRNA	7.69947	7.92559	6.59466	5.64639	5.56411	5.34854	-2.8631	4.79e-08	8.02e-07	7.27577
NM_001329998	chr3	36826819	36945054	-	10585	1	TRANK1|LBA1|-|3p22.2|protein-coding	11.2856	11.9958	12.1732	9.6258	9.71815	9.10277	-2.848	8.24e-15	4.07e-13	7.2
NM_001144952	chr17	73334384	73644445	-	11032	1	SDK2|-|-|17q25.1|protein-coding	3.40427	3.43045	3.81031	2.8152	3.07917	2.7817	-2.84344	0.00374827	0.0156387	7.17728
NR_038982	chr9	95463609	95470019	+	1953	1	LOC100507346|-|-|9q22.32|ncRNA	6.13949	7.19113	6.72428	5.08174	4.5743	5.1384	-2.84189	2.8e-07	3.95e-06	7.1696
NM_001304963	chrX	51332822	51337525	+	1921	1	NUDT10|APS2|DIPP3-alpha|DIPP3a|-|Xp11.22|protein-coding	6.43876	6.32634	6.00313	4.91846	4.34314	4.5635	-2.84152	2.16e-09	4.75e-08	7.16776
NR_146625	chr9	63812941	63819029	+	4273	1	LINC00537|-|-|9q21.11|ncRNA	7.2057	6.92132	7.21313	4.55878	4.23577	5.98259	-2.84126	0.000665909	0.00363544	7.16646
NM_139316	chr7	38383696	38631567	-	3278	1	AMPH|AMPH1|-|7p14.1|protein-coding	10.5367	10.8712	10.4071	8.76798	8.65491	5.87927	-2.84115	0.00036891	0.00218268	7.16591
NM_001347821	chr10	49734641	49762323	-	3992	1	OGDHL|-|-|10q11.23|protein-coding	3.89261	3.43341	3.76504	2.98366	2.97896	3.05061	-2.84047	0.000642348	0.00353073	7.16255
NM_000789	chr17	63477061	63498373	+	4935	1	ACE|ACE1|CD143|DCP|DCP1|-|17q23.3|protein-coding	8.55732	9.84798	9.96119	6.98116	7.56791	7.35893	-2.83987	7.93e-09	1.58e-07	7.15956
NM_000885	chr2	181457386	181538939	+	6750	1	ITGA4|CD49D|IA4|-|2q31.3|protein-coding	11.1024	11.2982	11.1976	8.25158	8.04214	9.62326	-2.83893	1.47e-07	2.2e-06	7.15489
NM_004700	chr1	40783787	40840452	+	4308	1	KCNQ4|DFNA2|DFNA2A|KV7.4|-|1p34.2|protein-coding	3.04204	2.94645	3.15995	2.5215	2.65032	2.49515	-2.83852	0.00415808	0.0170201	7.15286
NM_004101	chr5	76615482	76623403	-	3394	1	F2RL2|PAR-3|PAR3|-|5q13.3|protein-coding	10.6614	11.5778	11.7437	8.82501	8.60399	9.54687	-2.83829	7.24e-10	1.74e-08	7.15174
NM_054110	chr3	16174680	16230165	+	5045	1	GALNT15|GALNACT15|GALNT13|GALNT7|GALNTL2|PIH5|pp-GalNAc-T15|-|3p25.1|protein-coding	11.2093	11.9345	11.0028	9.20369	8.06621	9.57877	-2.8357	9.78e-08	1.52e-06	7.13887
NM_001321903	chr9	20999509	21031640	-	8419	1	HACD4|PTPLAD2|-|9p21.3|protein-coding	10.6627	10.9689	10.699	8.10903	8.67164	8.53613	-2.83508	1.51e-26	2.92e-24	7.1358
NM_002198	chr5	132481609	132490773	-	3542	1	IRF1|IRF-1|MAR|-|5q31.1|protein-coding	10.4208	10.9517	11.9747	9.11484	9.05022	8.60428	-2.83452	1.12e-08	2.14e-07	7.13306
NM_005514	chr6_GL000254v2_alt	2695847	2699160	-	1525.3	6	HLA-B|AS|B-4901|HLAB|-|6p21.33|protein-coding	14.0746	14.9619	15.8695	12.9504	13.2476	11.7158	-2.83186	6.82e-06	6.88e-05	7.1199
NM_017614	chr5	79069767	79090069	+	2593	1	BHMT2|-|-|5q14.1|protein-coding	7.54351	9.2918	9.33387	6.89114	6.33863	6.90887	-2.83024	1.97e-06	2.26e-05	7.11191
NM_001352773	chr17	41754607	41786768	-	3570	1	JUP|CTNNG|DP3|DPIII|PDGB|PKGB|-|17q21.2|protein-coding	9.97812	11.7736	10.1414	8.38932	9.00762	8.2073	-2.8239	4.59e-06	4.8e-05	7.08076
NM_016619	chr4	83090058	83114729	-	1357	1	PLAC8|C15|DGIC|PNAS-144|onzin|-|4q21.22|protein-coding	4.21482	3.87718	5.50088	3.41824	3.70184	3.59022	-2.82145	0.00346911	0.0146393	7.06874
NM_001288833	chr22	24603193	24628996	+	2612	1	GGT1|CD224|D22S672|D22S732|GGT|GGT 1|GGTD|GTG|-|22q11.23|protein-coding	6.16172	6.88539	5.84628	4.71929	4.75	4.66589	-2.81868	2.04e-07	2.98e-06	7.05517
NM_001304536	chr2	221418027	221574202	-	6560	1	EPHA4|EK8|HEK8|SEK|TYRO1|-|2q36.1|protein-coding	10.4044	9.65769	9.28342	7.35361	7.16931	8.07831	-2.81645	5.37e-09	1.09e-07	7.04427
NM_005704	chr1	29236522	29326800	+	5570	1	PTPRU|FMI|PCP-2|PTP|PTP-J|PTP-PI|PTP-RO|PTPPSI|PTPRO|PTPU2|R-PTP-PSI|R-PTP-U|hPTP-J|-|1p35.3|protein-coding	11.1815	10.8435	11.0097	9.50475	8.01716	7.8454	-2.81012	8.58e-07	1.08e-05	7.01345
NM_001135186	chr17	49210227	49223225	+	2081	1	ABI3|NESH|SSH3BP3|-|17q21.32|protein-coding	5.35138	5.21403	5.78731	3.59811	3.9316	4.54044	-2.80749	0.000808662	0.00429832	7.00067
NM_003215	chr4	48135783	48269838	-	3641	1	TEC|PSCTK4|-|4p12-p11|protein-coding	5.29055	3.38186	4.18225	3.53096	3.44992	3.28678	-2.79918	0.00849487	0.0308607	6.96047
NM_005116	chr20	4852358	5001510	-	6934	1	SLC23A2|NBTL1|SLC23A1|SVCT2|YSPL2|-|20p13|protein-coding	12.0415	13.1662	11.2002	10.1347	10.0654	9.97677	-2.79546	3.47e-07	4.81e-06	6.94252
NM_001080423	chr3	14489109	14540342	-	7696	1	GRIP2|-|-|3p25.1|protein-coding	8.01566	9.20855	9.32846	7.08566	6.83283	6.35628	-2.79521	2.82e-08	4.98e-07	6.94131
NR_160704	chr15	100849752	100865457	+	2644	1	LOC105369201|-|-|15q26.3|ncRNA	3.78893	3.8565	3.92658	3.00341	3.14465	3.19827	-2.79128	0.000232387	0.00148332	6.92242
NR_038382	chr10	89829493	89840861	+	4285	1	LINC00865|-|-|10q23.31|ncRNA	7.4498	7.08902	6.94876	4.88688	5.69431	5.20022	-2.79058	1.23e-09	2.83e-08	6.91909
NM_001207025	chr19	42086123	42132446	-	6888	1	POU2F2|OCT2|OTF2|Oct-2|-|19q13.2|protein-coding	8.47684	7.98952	9.43821	6.74158	6.06385	6.91589	-2.78791	5.26e-07	6.96e-06	6.90627
NM_001290043	chr6_GL000254v2_alt	4124490	4137890	-	5651.2	8	TAP2|ABC18|ABCB3|APT2|D6S217E|PSF-2|PSF2|RING11|-|6p21.32|protein-coding	7.56134	7.46054	6.3789	4.2935	5.37251	5.82607	-2.78783	0.000302531	0.00185051	6.90588
NM_153610	chr5	79689836	79800221	+	12872	1	CMYA5|C5orf10|SPRYD2|TRIM76|-|5q14.1|protein-coding	7.92014	7.6656	7.56489	5.4986	6.02706	5.63866	-2.78773	1.33e-16	8.17e-15	6.90544
NM_001098672	chr11	94021354	94114208	+	5787	1	HEPHL1|ZP|-|11q21|protein-coding	3.64864	3.55912	4.05624	2.84371	3.07352	3.1791	-2.78587	0.00441445	0.0178796	6.89653
NM_005994	chr17	61399843	61409466	+	3424	1	TBX2|VETD|-|17q23.2|protein-coding	10.4314	11.1879	11.755	8.92622	8.91235	8.97506	-2.78551	9.35e-12	3.11e-10	6.89479
NM_001282628	chrX	2934632	2964453	-	2492	1	ARSE|ASE|CDPX|CDPX1|CDPXR|-|Xp22.33|protein-coding	8.28062	8.79671	9.03711	6.51086	6.39221	6.8468	-2.78524	8.57e-15	4.19e-13	6.89351
NM_000480	chr11	10450691	10507579	+	4340	1	AMPD3|-|-|11p15.4|protein-coding	9.40222	9.29302	9.80582	7.40466	7.09447	7.3971	-2.78263	1.57e-23	2.08e-21	6.88107
NM_001363778	chr17	78168545	78172964	+	1859	1	SYNGR2|-|-|17q25.3|protein-coding	9.34121	9.69058	10.1696	8.25025	7.25486	6.45738	-2.78106	3.59e-06	3.88e-05	6.87359
NR_038264	chr3	64684870	65011471	+	2225	1	ADAMTS9-AS2|-|-|3p14.1|ncRNA	4.83455	5.06521	3.69292	3.71472	3.70344	3.19145	-2.78028	0.00673116	0.0254221	6.86985
NM_001032280	chr6	10396677	10412391	-	3822	1	TFAP2A|AP-2|AP-2alpha|AP2TF|BOFS|TFAP2|-|6p24.3|protein-coding	10.1038	8.92706	9.16714	8.24232	6.55467	5.33534	-2.7786	0.00163564	0.00779027	6.86187
NM_014975	chr19	12838515	12874952	+	4825	1	MAST1|MCCCHCM|SAST|-|19p13.13|protein-coding	3.68459	3.43755	3.81476	2.89173	3.02847	3.03103	-2.77842	0.000910364	0.00474642	6.86102
NM_002729	chr10	92689955	92695647	+	1718	1	HHEX|HEX|HMPH|HOX11L-PEN|PRH|PRHX|-|10q23.33|protein-coding	6.32257	7.02099	8.81022	5.82961	5.97511	5.57559	-2.77615	0.000395761	0.00231529	6.8502
NM_012329	chr17	55392622	55421835	-	2560	1	MMD|MMA|MMD1|PAQR11|-|17q22|protein-coding	10.8239	11.243	10.6556	8.35956	8.49845	8.99818	-2.77611	2.16e-17	1.46e-15	6.85004
NM_030630	chr17	74950742	74972759	-	3277	1	HID1|17orf28|C17orf28|DMC1|HID-1|-|17q25.1|protein-coding	3.34301	3.70993	3.88282	3.02836	2.95325	2.96958	-2.77284	0.00118873	0.00596453	6.83452
NM_016234	chr10	112376198	112428380	+	3331	1	ACSL5|ACS2|ACS5|FACL5|-|10q25.2|protein-coding	6.71218	7.54811	9.51551	6.40148	6.88802	5.12052	-2.77172	0.00275907	0.0120874	6.82919
NM_017705	chr15	69298912	69407780	+	5361	1	PAQR5|MPRG|-|15q23|protein-coding	10.2145	10.7014	10.5868	7.17205	7.14606	9.19457	-2.76449	9.39e-05	0.000678297	6.79509
NM_024783	chr11	47659591	47715369	-	3565	2	AGBL2|CCP2|-|11p11.2|protein-coding	5.32971	5.15711	5.81738	3.6179	4.35606	4.25711	-2.76231	0.000257768	0.00161568	6.78482
NM_004696	chr1	110362857	110391026	-	2556	1	SLC16A4|MCT4|MCT5|-|1p13.3|protein-coding	12.1152	12.6596	11.8671	9.69346	10.1167	10.0384	-2.76116	8.24e-18	5.95e-16	6.77942
NM_013359	chr19	43951245	43967600	+	2418	1	ZNF221|-|-|19q13.31|protein-coding	6.66886	7.41367	7.11327	5.15883	5.21827	5.4172	-2.7587	2.42e-11	7.52e-10	6.76784
NM_152744	chr7	3301252	4268999	+	10545	1	SDK1|-|-|7p22.2|protein-coding	6.87455	6.18075	4.87766	4.50607	4.30922	4.88178	-2.75711	0.000588948	0.00326453	6.7604
NM_022169	chr11	119149052	119162653	+	3795	1	ABCG4|WHITE2|-|11q23.3|protein-coding	5.00008	4.99407	4.18598	3.93428	3.68437	3.39499	-2.75514	0.000836401	0.00441927	6.7512
NM_006492	chr1	110059870	110070672	-	1949	1	ALX3|FND|FND1|-|1p13.3|protein-coding	8.57908	8.38527	6.32588	6.28653	6.0345	5.73054	-2.75317	8.24e-05	0.000603711	6.74199
NM_001258038	chr4	123396795	123403754	+	2597	1	SPRY1|hSPRY1|-|4q28.1|protein-coding	6.83259	6.99227	6.27143	5.36944	4.94806	4.53609	-2.7524	3.04e-07	4.26e-06	6.73837
NM_020163	chr3	52433035	52445103	-	4975	1	SEMA3G|sem2|-|3p21.1|protein-coding	2.87898	3.15447	2.79832	2.44775	2.57793	2.4215	-2.74724	0.00873873	0.0315142	6.71432
NM_001321066	chr19	44914325	44919344	+	606	1	APOC1|Apo-CI|ApoC-I|apo-CIB|apoC-IB|-|19q13.32|protein-coding	3.6473	3.88265	3.30966	2.94009	3.00473	2.95196	-2.74645	0.00154035	0.00740204	6.71063
NM_148962	chr2	42762499	42764261	-	1760	1	OXER1|GPCR|GPR170|TG1019|-|2p21|protein-coding	5.69488	6.21034	5.2956	3.98177	4.24851	4.66601	-2.74477	4.47e-05	0.000355267	6.70284
NM_012338	chr7	120787320	120858144	-	2575	1	TSPAN12|EVR5|NET-2|NET2|TM4SF12|-|7q31.31|protein-coding	7.43502	6.52128	5.72986	5.17736	5.08276	4.6907	-2.7423	5.02e-05	0.000394301	6.69137
NM_001367663	chr14	61927695	62112550	+	14372	1	SYT16|CHR14SYT|SYT14L|Strep14|syt14r|-|14q23.2|protein-coding	3.83904	3.07998	2.95053	2.86092	2.63756	2.67321	-2.74086	0.0141899	0.0466961	6.6847
NR_136175	chr2	174025280	174027157	+	1877	1	LINC01960|-|-|2q31.1|ncRNA	2.80918	2.8742	3.13712	2.58176	2.4446	2.42108	-2.73109	0.00879878	0.0316599	6.63959
NR_145448	chr6	10404502	10407927	+	3425	1	TFAP2A-AS2|HIPSTR|-|6p24.3|ncRNA	7.07436	6.28078	6.39048	5.5774	4.51042	4.08847	-2.72893	0.000686695	0.00372939	6.62963
NR_162102	chr15	44717844	44717893	+	49	2	MIR10393|-|-|15q21.1|ncRNA	12.1851	12.7615	13.2444	10.5856	10.5484	10.449	-2.72758	3.59e-15	1.84e-13	6.62344
NR_046268	chr1	218344196	218345678	-	554	1	TGFB2-AS1|-|-|1q41|ncRNA	7.31751	8.1246	7.47342	6.28204	5.16905	5.48236	-2.72642	1.06e-06	1.31e-05	6.61811
NM_022096	chr20	10034987	10058301	+	5414	1	ANKEF1|ANKRD5|-|20p12.2|protein-coding	8.06234	7.71124	8.24449	6.36277	5.85744	5.80269	-2.72016	8.15e-14	3.5e-12	6.58945
NM_004274	chr14	32329298	32837683	+	14967	1	AKAP6|ADAP100|ADAP6|AKAP100|PRKA6|mAKAP|-|14q12|protein-coding	8.9059	8.57688	8.27072	7.37718	6.04248	4.85384	-2.7154	0.000815915	0.00432262	6.56774
NM_001301015	chr5	149141731	149260438	+	4426	1	ABLIM3|HMFN1661|-|5q32|protein-coding	11.0947	11.1313	11.0469	8.90745	8.54856	9.06315	-2.71252	1.19e-32	4.12e-30	6.55465
NM_017577	chr3	113838788	113947174	+	3787	1	GRAMD1C|-|-|3q13.31|protein-coding	7.91605	7.85473	8.31432	5.85888	6.37946	5.85268	-2.71241	2.7e-14	1.23e-12	6.55417
NM_013439	chr7	100373487	100400093	+	1259	1	PILRA|FDF03|-|7q22.1|protein-coding	3.3576	3.19494	3.12292	2.83605	2.63422	2.60842	-2.7118	0.00523824	0.0205765	6.5514
NM_003745	chr16	11254417	11256182	-	1212	1	SOCS1|CIS1|CISH1|JAB|SOCS-1|SSI-1|SSI1|TIP-3|TIP3|-|16p13.13|protein-coding	8.53114	8.62173	8.72654	6.68601	6.42309	6.56838	-2.70505	9.74e-34	3.84e-31	6.5208
NM_205860	chr1	200027710	200177415	+	4959	1	NR5A2|B1F|B1F2|CPF|FTF|FTZ-F1|FTZ-F1beta|LRH-1|LRH1|hB1F-2|-|1q32.1|protein-coding	3.43102	3.79961	3.82474	3.23157	2.97149	2.79518	-2.70491	0.0126711	0.0427355	6.52019
NM_003518	chr6	26216201	26216644	-	441	1	HIST1H2BG|H2B.1A|H2B/a|H2BFA|dJ221C16.8|-|6p22.2|protein-coding	2.98503	2.98235	3.2781	2.65203	2.52571	2.71082	-2.70462	0.0114607	0.0393686	6.51886
NM_017720	chr19	4324043	4338827	-	1499	1	STAP2|BKS|-|19p13.3|protein-coding	6.59791	6.68067	7.35741	5.05211	5.64363	4.51521	-2.7013	1.14e-05	0.000108734	6.50387
NM_172037	chr8	73294602	73325281	+	3951	1	RDH10|SDR16C4|-|8q21.11|protein-coding	10.5012	11.8334	10.2108	9.19565	8.72357	8.46615	-2.69829	1.02e-06	1.27e-05	6.4903
NM_001347828	chr4	54229293	54298245	+	6430	1	PDGFRA|CD140A|PDGFR-2|PDGFR2|-|4q12|protein-coding	15.6087	16.4066	14.8127	12.9419	13.5405	13.8688	-2.69795	1.86e-07	2.74e-06	6.4888
NR_024391	chr18	39206924	39751995	-	2143	1	MIR924HG|LINC00669|-|18q12.2-q12.3|ncRNA	3.46803	3.67712	3.75059	2.96237	3.0886	2.91625	-2.69777	0.000901405	0.00470801	6.48799
NM_017709	chr1	117606048	117628389	+	5650	1	TENT5C|FAM46C|-|1p12|protein-coding	5.19157	5.44898	6.8281	4.07894	5.13384	3.60566	-2.69543	0.0104184	0.0365168	6.47748
NM_013253	chr11	11962996	12009370	-	2736	1	DKK3|REIC|RIG|-|11p15.3|protein-coding	14.8459	15.3506	15.2348	13.3994	12.3045	12.7571	-2.69529	6.61e-12	2.25e-10	6.47684
NM_001271833	chr1	111185969	111204538	-	3214	1	DENND2D|-|-|1p13.3-p13.2|protein-coding	7.75052	7.08211	7.16788	5.72785	5.53275	5.26113	-2.69491	6.49e-11	1.88e-09	6.47513
NM_001304944	chr12	49346888	49353690	+	4441	1	DNAJC22|wus|-|12q13.12|protein-coding	9.27989	9.64499	9.03495	7.58711	7.01276	6.9339	-2.69462	3.79e-14	1.7e-12	6.47383
NM_153366	chr9	110365249	110579741	-	12154	1	SVEP1|C9orf13|CCP22|POLYDOM|SEL-OB|SELOB|-|9q31.3|protein-coding	10.9952	11.349	10.5942	8.99979	8.83855	8.51783	-2.69422	3.62e-17	2.4e-15	6.47202
NM_020747	chr5	124636917	124745112	-	5634	1	ZNF608|NY-REN-36|-|5q23.2|protein-coding	10.1378	10.2189	8.67163	7.96429	7.66677	7.31212	-2.69191	2.67e-07	3.78e-06	6.46167
NM_001170423	chr6	83512534	83525702	+	2542	1	PRSS35|C6orf158|dJ223E3.1|-|6q14.2|protein-coding	6.95186	6.31678	6.97717	5.5933	4.94404	4.22902	-2.69107	0.000105357	0.000749374	6.4579
NM_000899	chr12	88492793	88580471	-	5429	1	KITLG|DCUA|DFNA69|FPH2|FPHH|KL-1|Kitl|MGF|SCF|SF|SHEP7|SLF|-|12q21.32|protein-coding	12.2704	13.0849	12.359	10.1739	10.3785	10.5849	-2.68416	1.44e-15	7.72e-14	6.42705
NM_001163922	chr19	51331536	51342124	-	3668	1	VSIG10L|-|-|19q13.41|protein-coding	7.15403	7.46224	8.09372	5.47944	5.81768	5.86055	-2.68405	1.25e-09	2.88e-08	6.42659
NM_001993	chr1	94529173	94541759	-	2290	1	F3|CD142|TF|TFA|-|1p21.3|protein-coding	8.89046	10.5985	11.2457	6.27218	9.47209	6.81115	-2.68391	0.00929495	0.0331999	6.42594
NM_005923	chr6	136557046	136792477	-	5125	1	MAP3K5|ASK1|MAPKKK5|MEKK5|-|6q23.3|protein-coding	10.3409	10.6611	11.144	8.49967	8.85328	8.26059	-2.68043	1.54e-14	7.38e-13	6.41048
NM_001172437	chr7	94656325	94669694	+	6624	1	PEG10|EDR|HB-1|MEF3L|Mar2|Mart2|RGAG3|RTL2|SIRH1|-|7q21.3|protein-coding	11.8014	10.2628	10.1944	7.71964	6.42851	9.83886	-2.67679	0.00610029	0.0233831	6.39432
NM_080738	chr1	236395413	236484905	+	3083	1	EDARADD|ECTD11A|ECTD11B|ED3|EDA3|-|1q42.3-q43|protein-coding	8.17052	8.56617	9.06951	6.5051	6.66306	6.67153	-2.66324	2.83e-13	1.13e-11	6.33452
NR_038276	chr7	43508728	43522542	-	2913	1	LUARIS|SCAT6|lncRNA32|-|7p13|ncRNA	4.18904	4.08515	3.83401	3.25668	3.17929	3.3546	-2.66268	0.000258135	0.0016174	6.33208
NM_000493	chr6	116118909	116126132	-	3297	1	COL10A1|-|-|6q22.1|protein-coding	7.75872	9.09087	8.46361	6.672	6.3927	6.48504	-2.66219	1.1e-08	2.12e-07	6.32993
NM_030797	chr2	16549462	16665834	-	4653	1	FAM49A|-|-|2p24.2|protein-coding	7.47389	8.82334	6.3003	6.22821	5.97195	5.64355	-2.65963	0.000452406	0.0025911	6.31871
NM_017723	chr9	137277726	137282641	+	4167	1	TOR4A|C9orf167|-|9q34.3|protein-coding	9.95818	9.74086	10.4372	6.7839	7.38414	8.7354	-2.65696	3.13e-05	0.000261162	6.30703
NM_017729	chr19	55080392	55087923	+	1204.9	10	EPS8L1|DRC3|EPS8R1|PP10566|-|19q13.42|protein-coding	4.97368	5.4115	5.66791	4.27237	4.14948	3.97487	-2.65259	3.89e-06	4.14e-05	6.28794
NR_160735	chr11	67112292	67118348	-	1477	1	LOC107984341|-|-|11q13.2|ncRNA	5.71072	5.64827	5.65593	4.20978	4.13254	4.56162	-2.65219	2.67e-08	4.73e-07	6.28619
NM_001303103	chr9	81583683	81689535	-	4131	1	TLE1|ESG|ESG1|GRG1|-|9q21.32|protein-coding	11.1333	11.0289	10.4732	8.86496	9.00031	8.1852	-2.65091	7.3e-13	2.78e-11	6.28062
NM_001039585	chr1	78490974	78540701	+	5494	1	PTGFR|FP|-|1p31.1|protein-coding	11.9299	11.6229	11.0895	8.84454	9.54534	9.66282	-2.64741	1.02e-11	3.37e-10	6.2654
NM_020759	chr15	42575606	42720998	+	15602	1	STARD9|KIF16A|-|15q15.2|protein-coding	9.47917	9.8299	9.55438	7.34959	7.47035	7.69468	-2.6472	7.28e-28	1.52e-25	6.2645
NM_001370302	chr12	30926748	30996599	+	5496	1	TSPAN11|VSSW1971|-|12p11.21|protein-coding	8.65285	7.7346	5.86424	5.95055	6.08234	5.67047	-2.64679	0.000720727	0.00389513	6.26273
NM_001271893	chr2	238848085	238910534	+	1338	1	TWIST2|AMS|BBRSAY|DERMO1|FFDD3|SETLSS|bHLHa39|-|2q37.3|protein-coding	10.7649	10.8207	10.3749	8.25481	8.84242	8.34744	-2.63771	1.42e-18	1.14e-16	6.22343
NM_006037	chr2	239048168	239400949	-	8947	1	HDAC4|AHO3|BDMR|HA6116|HD4|HDAC-4|HDAC-A|HDACA|-|2q37.3|protein-coding	11.5191	11.9003	10.5061	9.12564	9.23178	9.38814	-2.63441	8.86e-10	2.09e-08	6.20921
NM_198098	chr7	30911694	30925517	+	2908	1	AQP1|AQP-CHIP|CHIP28|CO|-|7p14.3|protein-coding	4.03514	4.62834	4.35347	3.83821	3.20259	3.15867	-2.6336	0.0124864	0.0422455	6.20574
NM_018381	chr19	10086317	10093243	+	1918	1	SHFL|C19orf66|IRAV|RyDEN|SFL|-|19p13.2|protein-coding	11.5208	11.4629	12.5972	9.69008	9.69082	9.96374	-2.63252	3.14e-10	8.15e-09	6.20108
NM_000601	chr7	81699012	81770047	-	5812	1	HGF|DFNB39|F-TCF|HGFB|HPTA|SF|-|7q21.11|protein-coding	12.1121	13.4695	13.4448	9.02126	8.94533	12.0942	-2.62907	0.00659571	0.0249744	6.18626
NR_048567	chr2	181954241	182117756	+	1084	1	PPP1R1C|IPP5|-|2q31.3-q32.1|protein-coding	4.41131	4.63332	5.01519	3.82971	3.55779	3.71821	-2.62832	7.3e-05	0.000542426	6.18304
NM_001105576	chrX	119758588	119760202	+	1612	1	SOWAHD|ANKRD58|-|Xq24|protein-coding	4.64748	4.80579	5.53851	4.25711	3.65085	3.70232	-2.62735	0.00100643	0.00517426	6.17889
NR_121647	chr9	62801465	62813486	+	2872	1	LINC01410|-|-|9q13|ncRNA	6.74078	6.33369	6.37903	4.48806	4.47249	5.41009	-2.62528	2.39e-05	0.000206308	6.17006
NM_003841	chr8	23102814	23117437	+	1487	1	TNFRSF10C|CD263|DCR1|DCR1-TNFR|LIT|TRAIL-R3|TRAILR3|TRID|-|8p21.3|protein-coding	6.55151	6.0628	7.28776	4.99724	4.44159	5.48689	-2.62525	0.00011972	0.000833648	6.16991
NM_004155	chr6	2887270	2903309	-	4134	1	SERPINB9|CAP-3|CAP3|PI-9|PI9|-|6p25.2|protein-coding	7.76423	8.64967	8.61764	6.16211	6.11499	6.83423	-2.62262	1.47e-08	2.73e-07	6.1587
NM_005982	chr14	60643433	60649477	-	3989	1	SIX1|BOS3|DFNA23|TIP39|-|14q23.1|protein-coding	11.7967	11.552	12.1732	9.25452	9.52132	10.1295	-2.62013	1.25e-12	4.66e-11	6.14804
NM_001256470	chr12	19129733	19376399	+	4762	1	PLEKHA5|PEPP-2|PEPP2|-|12p12.3|protein-coding	12.0067	12.4417	11.5436	9.7803	9.75812	10.0599	-2.61951	9.61e-16	5.29e-14	6.14543
NR_161242	chr5	132410929	132476044	+	645	1	C5orf56|-|-|5q31.1|ncRNA	7.06626	7.42473	8.39455	5.94176	5.96603	5.71502	-2.61627	4.76e-07	6.38e-06	6.13164
NM_014452	chr6	47231532	47309905	-	3587	1	TNFRSF21|BM-018|CD358|DR6|-|6p12.3|protein-coding	9.65065	10.0872	11.2411	7.88222	8.74249	8.34256	-2.61486	1.83e-06	2.13e-05	6.12563
NM_014033	chr12	50925015	50932507	+	3112	1	METTL7A|AAM-B|AAMB|-|12q13.12|protein-coding	9.75752	10.152	9.01483	6.43958	7.5646	8.2349	-2.61295	2.58e-05	0.000220139	6.11752
NR_126421	chr10	44993932	45000910	-	889	1	C10orf25|-|-|10q11.21|protein-coding	7.48633	7.90985	7.01228	5.65732	5.94458	5.42063	-2.61231	3.3e-09	7e-08	6.11481
NM_000355	chr22	30607174	30627271	+	2181	1	TCN2|D22S676|D22S750|II|TC|TC II|TC-2|TC2|TCII|-|22q12.2|protein-coding	8.974	8.59149	9.67602	6.99317	7.13681	7.19024	-2.61069	5.99e-11	1.75e-09	6.10794
NM_022131	chr3	139935185	140577396	+	14182	1	CLSTN2|ALC-GAMMA|CDHR13|CS2|CSTN2|alcagamma|-|3q23|protein-coding	7.15025	5.26408	6.63554	5.39447	4.19676	4.85868	-2.61067	0.00194174	0.00901334	6.10785
NM_001498	chr6	53497341	53545101	-	3767	1	GCLC|GCL|GCS|GLCL|GLCLC|-|6p12.1|protein-coding	10.8334	11.9124	11.3373	9.40121	9.45876	8.90675	-2.6098	3.5e-11	1.06e-09	6.10419
NM_004099	chr9	121338987	121370250	-	3136	1	STOM|BND7|EPB7|EPB72|-|9q33.2|protein-coding	13.2408	13.3818	14.4215	11.8172	11.1977	11.7628	-2.59969	5.36e-09	1.09e-07	6.06158
NM_007350	chr12	76025447	76031776	-	5909	1	PHLDA1|DT1P1B11|PHRIP|TDAG51|-|12q21.2|protein-coding	14.1923	14.4937	14.0883	11.0788	11.7866	12.8035	-2.59564	7.32e-07	9.37e-06	6.04458
NM_016529	chr13	25371974	26025851	+	9633	1	ATP8A2|ATP|ATPIB|CAMRQ4|IB|ML-1|-|13q12.13|protein-coding	7.17231	5.92076	6.28257	5.10128	5.31336	4.09999	-2.59051	0.000783215	0.00418564	6.02312
NM_001145009	chr6	26402275	26415208	+	4133	1	BTN3A1|BT3.1|BTF5|BTN3.1|CD277|-|6p22.2|protein-coding	10.6993	10.9001	12.1177	9.13323	9.37692	9.26904	-2.5899	5.25e-08	8.63e-07	6.02056
NM_001126106	chr14	22773223	22819811	-	2258	1	SLC7A7|LAT3|LPI|MOP-2|Y+LAT1|y+LAT-1|-|14q11.2|protein-coding	7.50223	7.58814	7.35988	6.26115	5.48546	4.80705	-2.58925	1.33e-05	0.000124298	6.01787
NM_001362798	chr8	141128589	141195804	+	6872	1	DENND3|-|-|8q24.3|protein-coding	9.27069	8.29646	9.80009	7.18408	6.77857	7.56529	-2.5838	7.52e-07	9.59e-06	5.99518
NM_001204458	chr13	23579360	23676093	+	4159	1	TNFRSF19|TAJ|TAJ-alpha|TRADE|TROY|-|13q12.12|protein-coding	11.4239	11.5968	10.9486	7.60499	9.46016	9.70545	-2.58265	3.31e-05	0.000273539	5.99039
NM_001324105	chrX	55908123	56291530	+	8779	1	KLF8|BKLF3|ZNF741|-|Xp11.21|protein-coding	4.53911	5.16913	5.27976	4.17906	3.82572	3.73076	-2.58004	0.000182778	0.00120216	5.97956
NM_000094	chr3	48564073	48595160	-	9049	1	COL7A1|EBD1|EBDCT|EBR1|NDNC8|-|3p21.31|protein-coding	13.0385	12.9321	12.7373	11.1491	9.97673	10.8669	-2.57776	5.88e-11	1.73e-09	5.97012
NM_001297439	chr4	3441968	3449486	+	2073	1	HGFAC|HGFA|-|4p16.3|protein-coding	3.98715	3.8744	3.71052	3.17329	3.23149	3.11316	-2.56879	0.00040368	0.00235385	5.93313
NM_001204502	chr19	49474215	49486231	+	1090	1	FLT3LG|FL|FLG3L|FLT3L|-|19q13.33|protein-coding	8.80037	8.86211	9.17011	6.93869	6.93924	6.98834	-2.56831	8.41e-28	1.73e-25	5.93114
NM_198196	chr3	111542197	111652371	+	4358	1	CD96|TACTILE|-|3q13.13-q13.2|protein-coding	2.7644	2.72963	2.83928	2.35023	2.41344	2.38112	-2.55993	0.00875408	0.0315503	5.89679
NM_003335	chr3	49805209	49813953	-	3278	1	UBA7|D8|UBA1B|UBE1L|UBE2|-|3p21.31|protein-coding	11.6703	11.6645	12.4823	9.72301	9.79901	10.087	-2.55338	1.82e-13	7.43e-12	5.8701
NM_007148	chr17	19411232	19417276	+	3158	1	RNF112|BFP|ZNF179|-|17p11.2|protein-coding	8.54765	8.43796	8.08884	5.96219	6.04253	7.0181	-2.5429	1.42e-07	2.13e-06	5.82759
NM_001042544	chr19	40597235	40629820	+	5110	1	LTBP4|ARCL1C|LTBP-4|LTBP4L|LTBP4S|-|19q13.2|protein-coding	12.1539	12.7608	11.8406	9.98591	10.2047	10.3685	-2.5414	8.91e-14	3.78e-12	5.82154
NM_001302862	chr11	2887345	2903575	-	1529	2	SLC22A18AS|BWR1B|BWSCR1B|ORCTL2S|SLC22A1LS|p27-BWR1B|-|11p15.4|protein-coding	4.15885	4.0768	3.54473	3.33472	3.19854	3.14134	-2.53197	0.00193624	0.00899252	5.78362
NM_031908	chr5	160347768	160370626	-	2377	1	C1QTNF2|CTRP2|zacrp2|-|5q33.3|protein-coding	6.86245	7.14074	8.3515	5.05567	5.37717	6.47692	-2.53187	0.000758693	0.00407178	5.78323
NM_000264	chr9	95442980	95508549	-	7919	1	PTCH1|BCNS|NBCCS|PTC|PTC1|PTCH|-|9q22.32|protein-coding	9.17407	10.365	9.78515	7.7564	7.83295	7.88953	-2.53059	1.85e-10	4.99e-09	5.77808
NM_001162499	chr3	12796680	12834803	+	4556	1	CAND2|TIP120B|Tp120b|-|3p25.2|protein-coding	7.92985	8.37258	8.52755	6.95833	6.12256	5.79629	-2.52999	3.63e-07	5.01e-06	5.77567
NM_018215	chr19	46466503	46471563	-	3679	1	PNMA8A|PNMAL1|-|19q13.32|protein-coding	7.89839	8.4822	8.94914	6.3613	6.11996	7.0561	-2.5294	4.3e-07	5.83e-06	5.77331
NM_152527	chr2	230034982	230068924	-	4308	1	SLC16A14|MCT14|-|2q36.3|protein-coding	6.71826	5.70443	6.03801	4.9288	4.53959	4.77248	-2.5275	7.19e-06	7.22e-05	5.7657
NM_006382	chr17	15588663	15619704	-	2749	1	CDRT1|C170RF1|C17ORF1|C17ORF1A|FBXW10B|FBXW10P1|HREP|SM25H2|-|17p12|protein-coding	5.79311	5.43074	5.55646	4.07995	4.84486	3.5792	-2.52628	0.00641831	0.0243966	5.76083
NM_000640	chrX	115003982	115017616	-	1326	1	IL13RA2|CD213A2|CT19|IL-13R|IL13BP|-|Xq23|protein-coding	3.22594	3.4671	3.35214	2.64259	2.78897	2.95489	-2.51753	0.0125845	0.0425046	5.726
NM_080703	chr6_GL000254v2_alt	2980907	2994533	-	3733.7	7	BAG6|BAG-6|BAT3|D6S52E|G3|-|6p21.33|protein-coding	7.51209	7.62558	6.35261	5.02266	5.73044	5.75547	-2.51487	2.19e-05	0.000191795	5.71547
NR_126480	chr14	60639216	60640416	+	1200	1	SALRNA1|SAL-RNA1|XLOC_023166|-|14q23.1|ncRNA	4.11139	3.97014	4.18845	3.30511	3.42552	3.29805	-2.51486	0.000158657	0.0010649	5.71542
NM_020160	chr19	47403124	47419527	-	2144	1	MEIS3|MRG2|-|19q13.32|protein-coding	9.89517	10.4131	9.09416	8.65549	7.47408	6.66943	-2.51237	0.000225023	0.00144256	5.70556
NR_037168	chr8	47189307	47193262	+	3955	1	LOC100287846|-|-|8q11.1|ncRNA	5.14399	5.49102	4.9534	4.36088	4.03839	3.7483	-2.5121	0.000117593	0.000821249	5.70448
NM_002781	chr19	43167743	43186536	-	1632	1	PSG5|FL-NCA-3|PSG|-|19q13.31|protein-coding	10.546	11.1724	12.1168	9.10451	9.55063	9.39875	-2.51139	2.38e-07	3.42e-06	5.70169
NM_002658	chr10	73911132	73917494	+	2330	1	PLAU|ATF|BDPLT5|QPD|UPA|URK|u-PA|-|10q22.2|protein-coding	12.8948	13.606	14.4669	11.4746	11.3868	12.145	-2.50668	8.93e-07	1.12e-05	5.68309
NM_032623	chr4	139266165	139280225	-	1218	1	MGARP|C4orf49|CESP-1|HUMMR|OSAP|-|4q31.1|protein-coding	8.59367	9.29841	8.39225	6.99797	7.0322	6.57765	-2.50263	3.41e-10	8.76e-09	5.66719
NM_016848	chr9	89005771	89178818	-	9805	1	SHC3|N-Shc|NSHC|RAI|SHCC|-|9q22.1|protein-coding	8.13889	8.42332	6.19839	5.03799	4.91032	6.93973	-2.50263	0.00954602	0.0338947	5.66717
NM_001321270	chr2	31173056	31233957	-	3862	1	CAPN14|-|-|2p23.1|protein-coding	3.63684	3.76824	3.33884	2.94506	3.00797	3.01077	-2.50111	0.00219403	0.0100066	5.6612
NM_018659	chr4	5014586	5019458	-	983	1	CYTL1|C17|C4orf4|-|4p16.2|protein-coding	6.9047	8.6863	6.73903	5.01909	6.23332	6.23241	-2.50009	0.00196542	0.00910393	5.65719
NM_001301168	chr15	45167214	45187966	-	2066	1	SHF|-|-|15q21.1|protein-coding	8.46737	8.12746	7.23691	6.53998	6.1954	5.71793	-2.49789	1.65e-06	1.95e-05	5.6486
NM_018429	chr5_GL339449v2_alt	1454136	1566305	+	10996	3	BDP1|DFNB112|HSA238520|TAF3B1|TFC5|TFIIIB''|TFIIIB150|TFIIIB90|TFNR|-|5q13.2|protein-coding	4.49687	5.41678	4.89302	3.74785	3.87399	4.10488	-2.49387	0.000418377	0.00242282	5.63289
NM_001258000	chr10	44292750	44294649	+	1105	1	C10orf142|-|-|10q11.21|protein-coding	6.62969	6.12759	5.47947	4.25816	5.17863	4.49021	-2.49072	0.000449459	0.00257756	5.62059
NM_006949	chr19	7637110	7647873	+	1864	1	STXBP2|FHL5|Hunc18b|MUNC18-2|UNC18-2|UNC18B|pp10122|-|19p13.2|protein-coding	7.17735	7.48941	7.53137	5.52741	6.02262	5.41784	-2.48859	2.9e-11	8.91e-10	5.61228
NM_030930	chr11	67991100	68004097	-	2281	1	UNC93B1|IIAE1|UNC93|UNC93B|Unc-93B1|-|11q13.2|protein-coding	10.3741	10.3674	11.8613	9.16887	8.89957	8.99485	-2.4874	1.89e-06	2.18e-05	5.60765
NM_003034	chr12	22193391	22334714	-	9707	1	ST8SIA1|GD3S|SIAT8|SIAT8-A|SIAT8A|ST8SiaI|-|12p12.1|protein-coding	7.05209	7.90264	5.58684	5.21544	5.61544	5.52164	-2.48726	0.000852966	0.00449741	5.60713
NM_020697	chr8	98426958	98432853	+	5284	1	KCNS2|KV9.2|-|8q22.2|protein-coding	5.40822	4.07711	3.6027	3.67183	3.66026	3.42976	-2.48376	0.0152786	0.0495101	5.59351
NM_001287212	chr1	20664014	20718007	-	4071	1	KIF17|KIF17B|KIF3X|KLP-2|OSM-3|-|1p36.12|protein-coding	4.43087	4.51561	5.18076	3.89777	3.39628	3.91555	-2.47812	0.00288172	0.0125334	5.57169
NM_002143	chr1	32886491	32894646	+	1406	1	HPCA|BDR2|DYT2|-|1p35.1|protein-coding	4.14831	4.31712	4.44385	3.60784	3.47732	3.40726	-2.4768	0.000115569	0.000811274	5.56661
NR_160937	chr10	73909969	73922777	-	2636	1	C10orf55|-|-|10q22.2|ncRNA	10.4363	11.1508	11.9734	9.09639	9.03679	9.64491	-2.47638	5.27e-07	6.97e-06	5.56498
NR_162089	chr14	60648648	60648711	+	63	1	MIR9718|-|-|14q23.1|ncRNA	6.09187	5.91167	6.34484	4.48756	4.47263	5.06285	-2.47295	1.67e-06	1.96e-05	5.55179
NR_039811	chr9	6007826	6007904	+	78	1	MIR4665|mir-4665|-|9p24.1|ncRNA	2.65055	2.71031	2.63794	2.27209	2.26982	2.35392	-2.47141	0.0144466	0.0473449	5.54586
NM_053279	chr8	11421478	11466753	-	4059	2	FAM167A|C8orf13|D8S265|DIORA-1|-|8p23.1|protein-coding	10.4997	10.9362	10.3797	7.47118	7.14437	9.6024	-2.46966	0.00137397	0.00672646	5.53915
NM_001367810	chr17	27456448	27626435	+	5924	1	KSR1|KSR|RSU2|-|17q11.2|protein-coding	9.72756	10.4193	9.5261	8.34325	8.09487	7.10596	-2.46964	5.93e-07	7.77e-06	5.53907
NM_025081	chr14	24399003	24419283	+	7624	1	NYNRIN|CGIN1|KIAA1305|-|14q12|protein-coding	11.28	11.3997	10.6508	8.91455	9.27034	9.13297	-2.46928	9.72e-16	5.34e-14	5.53767
NM_001098722	chr1	235547685	235649784	-	4722	2	GNG4|-|-|1q42.3|protein-coding	4.41044	4.42772	4.99985	3.54922	3.85524	3.7009	-2.46907	0.000344128	0.00206082	5.53686
NM_017870	chr11	60924460	60937159	+	3488	1	TMEM132A|GBP|HSPA5BP1|-|11q12.2|protein-coding	11.6699	12.0082	12.6454	10.5783	10.0149	9.5717	-2.46284	1.99e-08	3.6e-07	5.51303
NM_001258248	chr17	47844908	47851163	-	3820	1	SP6|EPFN|EPIPROFIN|KLF14|-|17q21.32|protein-coding	4.73495	4.8125	4.70826	3.76598	3.81813	3.82542	-2.45705	2.96e-06	3.26e-05	5.49093
NM_001135168	chr17	19737985	19745459	-	1916	1	ALDH3A1|ALDH3|ALDHIII|-|17p11.2|protein-coding	4.02367	3.43843	3.22132	2.91777	2.91304	3.08985	-2.45612	0.0107543	0.0374648	5.48738
NM_001030311	chr2	181536674	181657107	-	3272	1	CERKL|RP26|-|2q31.3|protein-coding	8.47319	8.5966	8.39174	6.23326	5.82113	7.27766	-2.45576	6.79e-06	6.86e-05	5.48602
NM_001351410	chr9	110873263	111038470	-	3960	1	LPAR1|EDG2|GPR26|Gpcr26|LPA1|Mrec1.3|VZG1|edg-2|rec.1.3|vzg-1|-|9q31.3|protein-coding	13.9776	13.9514	13.7673	11.2842	11.6238	12.3725	-2.45569	8.81e-11	2.48e-09	5.48574
NM_001012279	chr6	127438406	127519024	-	11473	1	SOGA3|C6orf174|dJ403A15.3|-|6q22.33|protein-coding	9.5575	9.89035	10.4654	8.14987	7.45009	8.34683	-2.4546	9.41e-09	1.84e-07	5.48163
NM_021979	chr14	64540468	64543236	+	2766	1	HSPA2|HSP70-2|HSP70-3|-|14q23.3|protein-coding	10.6713	11.0374	10.8252	8.83799	8.04022	9.31742	-2.44864	8.82e-09	1.74e-07	5.45899
NM_001161560	chr3	171058414	171460405	-	9834	1	TNIK|MRT54|-|3q26.2-q26.31|protein-coding	7.11698	7.01167	5.33675	5.39287	5.40076	4.17846	-2.44835	0.00408326	0.0167875	5.45791
NM_080390	chrX	102125679	102127712	+	1105	1	TCEAL2|MY0876G05|WEX1|my048|-|Xq22.1|protein-coding	4.63243	4.58724	5.07813	3.99013	3.53188	3.86581	-2.44389	0.000376318	0.00221985	5.44107
NM_153267	chr9	70043848	70226972	+	2661	2	MAMDC2|-|-|9q21.12|protein-coding	6.548	7.32729	7.61939	5.23745	4.9977	6.11798	-2.44282	0.000107428	0.000761053	5.43705
NM_001243042	chr6	31268749	31272136	-	1568.4	7	HLA-C|D6S204|HLA-JY3|HLAC|HLC-C|MHC|PSORS1|-|6p21.33|protein-coding	14.5342	14.9477	15.6448	13.1202	13.4284	12.5271	-2.44235	2.34e-08	4.19e-07	5.43525
NR_126366	chr1	9672426	9687574	-	955	1	PIK3CD-AS2|-|-|1p36.22|ncRNA	6.53319	6.82072	6.45768	5.35275	4.7859	5.07767	-2.44209	2.66e-09	5.75e-08	5.43428
NR_024240	chr6_GL000255v2_alt	1261068	1265040	+	1546.1	8	HLA-J|CDA12|D6S203|HLA-59|HLA-CDA12|-|6p22.1|pseudo	7.57595	7.26204	5.58873	4.93719	5.79387	5.32873	-2.44188	0.00101901	0.00522381	5.43348
NM_019003	chrX	57135650	57137625	-	1315	1	SPIN2A|DXF34|SPIN2|TDRD25|dJ323P24.1|-|Xp11.21|protein-coding	3.27745	3.35424	3.23254	2.613	2.75726	2.92125	-2.43929	0.0147518	0.0480666	5.42375
NM_001363487	chr11	57645087	57649944	-	1906	1	YPEL4|-|-|11q12.1|protein-coding	6.05374	6.23273	4.39692	4.30578	4.45435	4.58674	-2.43815	0.00281318	0.0122896	5.41946
NM_003392	chr3	55465715	55487642	-	6170	1	WNT5A|hWNT5A|-|3p14.3|protein-coding	15.5387	15.72	14.6998	13.4453	13.449	13.1484	-2.42989	6.98e-12	2.36e-10	5.38851
NR_001317	chr6_GL000252v2_alt	1181786	1184367	-	2587.4	7	HCG4B|HCG4P6|HCGIV-06|HCGIV-6|HCGIV.5|bCX67J3.3|bPG309N1.1|bQB90C11.3|-|6p22.1|ncRNA	4.02063	4.62821	5.5479	3.79697	3.84922	3.89231	-2.42792	0.00454183	0.0182952	5.38116
NM_005318	chr22	37805107	37807436	+	2327	1	H1F0|H10|H1FV|-|22q13.1|protein-coding	13.3124	13.7582	14.1535	11.8887	11.629	11.7585	-2.42111	1.28e-15	6.93e-14	5.35581
NR_036214	chr1	22863159	22863226	-	67	1	MIR4253|-|-|1p36.12|ncRNA	4.43813	4.45553	5.09031	3.71075	3.56206	3.94901	-2.41707	0.000855796	0.00450831	5.34084
NM_001330529	chr19	44259880	44275317	+	2939	1	ZNF233|-|-|19q13.31|protein-coding	4.09134	3.34161	3.97085	3.32636	3.13147	3.01371	-2.40777	0.00931089	0.0332395	5.30654
NM_014746	chr2	6917412	7044178	+	5708	1	RNF144A|RNF144|UBCE7IP4|hUIP4|-|2p25.1|protein-coding	9.10484	9.75893	8.15082	5.22878	7.35581	7.89631	-2.40748	0.00513282	0.0202121	5.30546
NM_001198754	chr17	49206237	49210574	-	987	1	GNGT2|G-GAMMA-8|G-GAMMA-C|GNG8|GNG9|GNGT8|-|17q21.32|protein-coding	4.57362	4.44706	4.86854	3.38316	3.61074	4.03581	-2.40369	0.00374107	0.0156123	5.29156
NM_024817	chr15	71141449	71783383	+	9126	1	THSD4|ADAMTSL-6|ADAMTSL6|FVSY9334|PRO34005|-|15q23|protein-coding	12.3976	11.8803	11.2132	9.45838	9.5552	10.4761	-2.40309	9.17e-07	1.15e-05	5.28935
NM_004048	chr15	44711517	44718877	+	1669	2	B2M|IMD43|-|15q21.1|protein-coding	14.7405	15.2955	15.7358	13.4781	13.4065	12.995	-2.39942	2.17e-11	6.8e-10	5.27591
NM_001271223	chr1	228208130	228378874	+	26807	1	OBSCN|ARHGEF30|UNC89|-|1q42.13|protein-coding	8.02993	8.28822	8.31181	6.55785	6.66977	5.9239	-2.39939	1.53e-11	4.91e-10	5.27579
NM_020962	chr15	65381485	65422947	-	6340	1	IGDCC4|DDM36|NOPE|-|15q22.31|protein-coding	7.77918	8.08374	8.83813	7.23708	5.93809	5.68202	-2.39775	0.000311563	0.00189525	5.26981
NM_003235	chr8	132866958	133134899	+	8405	1	TG|AITD3|TGN|-|8q24.22|protein-coding	5.89103	5.90579	6.29225	5.2325	4.36891	4.11064	-2.3945	0.000748358	0.0040224	5.25796
NM_001321411	chr19	10092339	10102657	-	1771	1	ANGPTL6|AGF|ARP5|-|19p13.2|protein-coding	8.95343	8.91171	9.9705	7.39311	7.44229	7.59591	-2.39067	1.44e-08	2.68e-07	5.244
NM_182647	chr20	64080082	64100633	+	3056	2	OPRL1|KOR-3|NOCIR|NOP|NOPr|OOR|ORL1|-|20q13.33|protein-coding	3.66584	3.83099	3.72224	3.18152	3.23372	2.9403	-2.38836	0.00320474	0.0137096	5.23561
NR_026864	chr16	2839573	2842751	-	2961	2	PRSS30P|Disp|TMPRSS8|TMPRSS8P|-|16p13.3|pseudo	3.48322	3.97668	3.55433	3.07294	3.19058	2.95581	-2.3866	0.00490768	0.0194595	5.22925
NM_001304433	chr13	113399610	113414393	-	9401	1	LOC101928841|-|-|13q34|protein-coding	4.57001	5.30162	5.57534	4.03536	3.74526	4.41624	-2.38639	0.00206879	0.00951095	5.22846
NM_001370	chr2	84516455	84819589	+	12716	1	DNAH6|DNHL1|Dnahc6|HL-2|HL2|-|2p11.2|protein-coding	3.72542	3.80865	4.38712	3.08152	3.41699	3.33448	-2.38625	0.00634118	0.0241447	5.22797
NR_149322	chr8_KI270817v1_alt	29497	44591	+	1922	2	C8orf31|-|-|8q24.3|ncRNA	5.21599	5.19647	4.93061	4.16067	3.97849	4.07672	-2.38545	1.9e-06	2.19e-05	5.22507
NR_026954	chr3	128507835	128510586	+	2751	1	LOC90246|-|-|3q21.3|ncRNA	5.95802	5.36775	4.68853	4.11756	4.16567	4.47112	-2.378	0.000876258	0.00459835	5.19814
NM_000164	chr19	45668221	45683722	+	3294	1	GIPR|PGQTL2|-|19q13.32|protein-coding	6.44217	7.10227	6.21399	5.19618	5.2121	5.0553	-2.37637	5.5e-07	7.25e-06	5.1923
NM_052880	chr22	31281611	31292488	-	2401	1	PIK3IP1|HGFL|TrIP|hHGFL(S)|-|22q12.2|protein-coding	9.53119	9.85641	9.55691	7.82895	8.08042	7.18857	-2.37514	1.88e-11	5.96e-10	5.18787
NM_001001788	chr6	149916878	149923121	-	1143	1	RAET1G|ULBP5|-|6q25.1|protein-coding	7.40683	7.29224	7.57015	5.15182	6.01301	5.95863	-2.37165	4.65e-08	7.82e-07	5.17534
NM_033141	chr14	70722526	70809513	-	11538	1	MAP3K9|MEKK9|MLK1|PRKE1|-|14q24.2|protein-coding	5.51309	5.10794	5.6143	4.09941	4.41354	4.31771	-2.37113	5.16e-06	5.33e-05	5.17348
NR_026999	chr7	39733568	39794623	+	4632	1	LINC00265|NCRNA00265|-|7p14.1|ncRNA	8.57329	8.60291	8.63357	6.58639	6.13976	7.31167	-2.36927	9.39e-08	1.47e-06	5.16679
NM_001301159	chr16	567005	569495	+	2092	1	NHLRC4|-|-|16p13.3|protein-coding	4.42974	4.93381	4.68142	3.9642	3.78832	3.58298	-2.36798	0.000272638	0.00169213	5.16216
NM_173683	chr8	10896045	11201833	+	4318	2	XKR6|C8orf21|C8orf5|C8orf7|XRG6|-|8p23.1|protein-coding	4.83547	4.6647	4.56979	4.05885	3.58865	3.63929	-2.36782	0.000351863	0.00209934	5.1616
NM_032977	chr2	201182898	201221660	+	5894	1	CASP10|ALPS2|FLICE2|MCH4|-|2q33.1|protein-coding	7.52956	7.16763	8.08448	5.80317	5.88515	6.1625	-2.36668	2.31e-08	4.14e-07	5.15752
NM_018295	chr7	135148072	135166215	+	1993	1	TMEM140|-|-|7q33|protein-coding	10.1384	10.3361	11.3103	8.78857	8.81917	8.69143	-2.36279	9.88e-09	1.93e-07	5.14363
NR_157851	chr2	238844546	238847907	-	3361	1	LOC100287387|-|-|2q37.3|ncRNA	8.43919	8.15625	8.09585	6.37959	6.69766	6.32073	-2.35665	6.64e-17	4.28e-15	5.12178
NM_031476	chr16	84819985	84909508	+	4566	1	CRISPLD2|CRISP11|LCRISP2|LGL1|-|16q24.1|protein-coding	12.9944	12.2483	12.3252	11.2387	10.7562	8.38523	-2.35503	0.00151305	0.00728488	5.11605
NM_033092	chr11	5663195	5685074	-	3615	1	TRIM5|RNF88|TRIM5alpha|-|11p15.4|protein-coding	11.4514	11.5489	12.6295	9.79397	10.0195	10.2614	-2.35407	6.34e-08	1.03e-06	5.11263
NM_005419	chr12	56341598	56360107	-	4378	1	STAT2|IMD44|ISGF-3|P113|STAT113|-|12q13.3|protein-coding	13.3515	13.3027	13.8226	11.5601	11.5255	11.5627	-2.35255	3.46e-24	5.03e-22	5.10728
NM_173564	chr7	100483927	100494801	+	3574	1	NYAP1|C7orf51|-|7q22.1|protein-coding	6.78594	6.79704	6.48796	4.58013	4.93587	5.73147	-2.35152	9.85e-05	0.000706842	5.10362
NM_153006	chr17	44004622	44009068	+	2105	1	NAGS|AGAS|ARGA|-|17q21.31|protein-coding	6.16583	6.39618	6.79273	5.34712	4.98035	4.72445	-2.35108	1.05e-06	1.3e-05	5.10207
NM_003512	chr6	26124145	26124690	+	543	1	HIST1H2AC|H2A/l|H2AFL|dJ221C16.4|-|6p22.2|protein-coding	8.19826	8.74917	8.90374	7.31257	6.70107	6.29559	-2.34873	1.79e-07	2.63e-06	5.09375
NM_018018	chr12	46764761	46825997	-	3964	1	SLC38A4|ATA3|NAT3|PAAT|SNAT4|-|12q13.11|protein-coding	7.98564	8.17218	7.7467	6.02415	5.56687	6.80106	-2.34751	3.99e-06	4.23e-05	5.08944
NM_001744	chr5	111224384	111494884	+	11927	1	CAMK4|CaMK IV|CaMK-GR|CaMKIV|caMK|-|5q22.1|protein-coding	7.86902	7.11913	7.17334	5.70126	5.95632	5.73349	-2.34262	9e-09	1.77e-07	5.07223
NM_022121	chr6	138088505	138107419	-	4193	1	PERP|KCP1|KRTCAP1|PIGPC1|THW|dJ496H19.1|-|6q23.3|protein-coding	11.5293	11.8121	11.8689	9.3791	9.76305	10.1487	-2.34039	2.2e-14	1.02e-12	5.06439
NM_001160308	chr13	49444274	49495003	+	6187	1	SETDB2|C13orf4|CLLD8|CLLL8|KMT1F|-|13q14.2|protein-coding	9.91307	10.0303	10.84	8.22791	8.34445	8.66897	-2.33488	8.31e-10	1.97e-08	5.0451
NM_133489	chr12	57619910	57626151	+	2393	1	SLC26A10|-|-|12q13.3|protein-coding	8.16107	8.81229	8.35015	6.58535	6.40085	7.00635	-2.33377	3.07e-10	7.96e-09	5.04119
NR_104198	chr3	9902848	9916397	+	2794	1	IL17RE|-|-|3p25.3|protein-coding	7.06451	7.50803	7.56406	5.33422	5.10293	6.39485	-2.33327	0.000115856	0.000812956	5.03946
NM_001319179	chr1	89006677	89022866	-	3112	1	GBP3|-|-|1p22.2|protein-coding	11.8731	11.8585	12.8907	9.93704	10.2135	10.7804	-2.33315	2.65e-07	3.77e-06	5.03904
NM_001478	chr12	57623409	57633201	-	5355	1	B4GALNT1|GALGT|GALNACT|GalNAc-T|SPG26|-|12q13.3|protein-coding	10.1515	10.8695	10.6316	8.69514	8.25803	8.97077	-2.33097	3.08e-11	9.44e-10	5.03142
NM_006661	chr6	165327289	165662280	-	8476	1	PDE10A|ADSD2|HSPDE10A|IOLOD|LINC00473|PDE10A19|-|6q27|protein-coding	8.86321	9.89287	10.2494	7.03733	7.49432	8.61875	-2.33	0.000212296	0.00137088	5.02805
NM_198392	chr6	133889113	133895537	+	3211	1	TCF21|POD1|bHLHa23|-|6q23.2|protein-coding	7.72447	6.19902	5.98134	4.5014	4.61175	6.09545	-2.32915	0.0131427	0.0438799	5.02509
NM_001291832	chr2	238158970	238168890	+	2929	1	ERFE|C1QTNF15|CTRP15|FAM132B|-|2q37.3|protein-coding	7.93253	7.47928	6.69973	6.28092	5.69194	5.29997	-2.32755	6.29e-05	0.000476892	5.01953
NM_017742	chr18	62523025	62578579	+	5921	1	ZCCHC2|C18orf49|-|18q21.33|protein-coding	9.01539	9.11001	10.3063	7.52714	7.93622	7.7815	-2.32594	1.49e-06	1.78e-05	5.01394
NM_032511	chr6	99271168	99349674	-	11520	1	FAXC|C6orf168|dJ273F20|-|6q16.2|protein-coding	5.79205	5.77424	5.9124	4.90248	4.60435	4.09954	-2.324	3.24e-05	0.000268349	5.00717
NM_001278309	chr12	4615519	4649051	-	3326	1	AKAP3|AKAP 110|AKAP110|CT82|FSP95|HEL159|PRKA3|SOB1|-|12p13.32|protein-coding	4.35649	3.63762	4.82868	3.2978	3.79051	3.42562	-2.32313	0.0147447	0.0480523	5.00418
NM_145298	chr22	39040864	39055970	+	4485	1	APOBEC3F|A3F|ARP8|BK150C2.4.MRNA|KA6|-|22q13.1|protein-coding	8.3314	8.31484	8.43558	6.72713	6.61179	6.48463	-2.32308	5.96e-27	1.17e-24	5.00398
NM_004926	chr14	68787655	68793914	-	3867	1	ZFP36L1|BRF1|Berg36|ERF-1|ERF1|RNF162B|TIS11B|cMG1|-|14q24.1|protein-coding	13.7506	14.3675	14.0665	12.0708	12.3972	11.9112	-2.32302	3.7e-16	2.15e-14	5.0038
NM_138396	chr12	57755103	57760411	+	2975	1	MARCH9|MARCH-IX|RNF179|-|12q14.1|protein-coding	7.72639	7.79447	7.49488	6.69953	5.33856	5.43579	-2.32246	0.000120373	0.00083745	5.00183
NR_036634	chr1	91680343	91886151	-	6418	1	TGFBR3|BGCAN|betaglycan|-|1p22.1|protein-coding	11.0647	11.9996	10.1553	7.93139	9.38421	9.98515	-2.32228	0.00117886	0.00592335	5.00121
NR_046160	chr12	91984976	92142831	-	2361	1	LINC01619|C12orf79|-|12q21.33|ncRNA	4.28496	4.98384	4.90471	3.88412	3.81488	3.8221	-2.32176	0.000324566	0.00196379	4.99941
NR_027237	chr7	150405752	150412470	+	3366	1	LOC728743|-|-|7q36.1|pseudo	8.04099	8.2662	8.79282	6.60851	6.77629	6.55511	-2.32008	1.39e-11	4.48e-10	4.99361
NM_003638	chr10	15513954	15719922	-	6515	1	ITGA8|-|-|10p13|protein-coding	13.3555	12.8105	12.428	12.1249	9.4064	8.74113	-2.31427	0.0127557	0.042973	4.97352
NM_052831	chr6	132769370	132798637	-	2436	1	SLC18B1|C6orf192|dJ55C23.6|-|6q23.2|protein-coding	8.13388	7.96923	9.17315	6.55865	6.94815	6.78665	-2.31269	1.29e-06	1.56e-05	4.96807
NM_001135651	chr2	37099210	37156980	-	9956	1	EIF2AK2|EIF2AK1|PKR|PPP1R83|PRKR|-|2p22.2|protein-coding	13.1453	13.2767	13.5484	11.3069	11.4472	11.4521	-2.31235	8.67e-32	2.65e-29	4.9669
NM_020225	chr4	183905307	184023526	+	10501	1	STOX2|-|-|4q35.1|protein-coding	3.24485	3.32574	3.33814	2.85839	2.85335	2.7535	-2.31167	0.00428074	0.0174216	4.96457
NM_005929	chr3	197001741	197029817	-	3945	1	MELTF|CD228|MAP97|MFI2|MTF1|MTf|-|3q29|protein-coding	9.84661	9.59457	9.32286	8.06562	7.52124	7.61664	-2.309	5.51e-14	2.41e-12	4.9554
NM_001300866	chr6	75291859	75493800	-	7969	1	FILIP1|FILIP|-|6q14.1|protein-coding	5.22542	5.8453	4.01153	4.11892	4.26208	3.97658	-2.305	0.00885423	0.03184	4.94168
NM_173573	chr11_KI270832v1_alt	84490	90393	-	2041	2	LMNTD2|C11orf35|-|11p15.5|protein-coding	4.0016	3.9257	4.33869	3.50255	3.44382	3.43344	-2.30453	0.000941461	0.00487986	4.94008
NM_001042413	chr9	3824127	4300068	-	7671	1	GLIS3|NDH|ZNF515|-|9p24.2|protein-coding	10.0783	11.188	11.0462	9.34335	8.84719	8.57753	-2.3012	1.29e-07	1.95e-06	4.92868
NM_014702	chr6	127438406	127459389	-	8115	1	KIAA0408|-|-|6q22.33|protein-coding	8.83494	9.10414	9.69067	7.62381	6.86346	7.67209	-2.30022	7.28e-08	1.16e-06	4.92531
NR_046579	chr12	2668500	2672220	-	607	2	CACNA1C-AS2|-|-|12p13.33|ncRNA	5.22073	5.06701	4.6234	4.10598	4.09376	3.82621	-2.30016	0.000126984	0.000877164	4.92511
NM_001305275	chr1	1020120	1056114	+	7351	1	AGRN|AGRIN|CMS8|CMSPPD|-|1p36.33|protein-coding	13.7418	13.8635	14.5518	12.6764	12.1374	11.4089	-2.29893	6.47e-07	8.44e-06	4.92091
NM_203293	chr5	181193924	181205196	-	2855	1	TRIM7|GNIP|RNF90|-|5q35.3|protein-coding	6.79998	7.15042	7.27054	5.20943	5.97217	5.30039	-2.29726	4.84e-07	6.47e-06	4.91525
NM_177973	chr19	48552172	48599423	+	1187	1	SULT2B1|ARCI14|HSST2|-|19q13.33|protein-coding	2.87226	2.89817	2.6994	2.4638	2.46022	2.42761	-2.29164	0.0148219	0.0482419	4.89612
NM_022977	chrX	109641335	109733392	-	5316	1	ACSL4|ACS4|FACL4|LACS4|MRX63|MRX68|-|Xq23|protein-coding	13.6006	14.7889	14.1245	12.054	12.2462	12.6586	-2.29126	2.93e-08	5.15e-07	4.89483
NM_016449	chr22	23608452	23632321	-	1286	1	DRICH1|C22orf43|KB-208E9.1|-|22q11.23|protein-coding	2.81746	2.84554	2.83442	2.47181	2.46825	2.43582	-2.28815	0.0121087	0.0412033	4.88431
NM_145177	chrY	2219514	2500976	-	2562	2	DHRSX|CXorf11|DHRS5X|DHRS5Y|DHRSXY|DHRSY|SDR46C1|SDR7C6|-|Xp22.33 and Yp11.2|protein-coding	2.93326	3.05432	3.12354	2.67691	2.54319	2.62814	-2.28624	0.0109654	0.0380554	4.87782
NM_005767	chr13	48411046	48444669	-	2959	1	LPAR6|ARWH1|HYPT8|LAH3|P2RY5|P2Y5|-|13q14.2|protein-coding	9.75503	9.75148	9.75213	7.74216	8.15647	7.80983	-2.2856	4.5e-26	7.89e-24	4.87566
NM_001001669	chr5	149581498	149634967	+	4927	1	ARHGEF37|-|-|5q32|protein-coding	6.30846	6.48643	6.73073	5.3469	4.97079	5.0126	-2.27892	5.53e-09	1.12e-07	4.85314
NM_004984	chr12	57550044	57586633	+	5748	1	KIF5A|ALS25|D12S1889|MY050|NEIMY|NKHC|SPG10|-|12q13.3|protein-coding	6.41878	7.69413	6.73988	5.32471	5.02058	6.01245	-2.27805	0.000458204	0.00261924	4.85023
NM_198540	chr19	41425359	41428730	-	1869	1	B3GNT8|B3GALT7|BGALT15|beta3Gn-T8|-|19q13.2|protein-coding	5.71081	5.99932	5.60598	4.35481	4.45211	4.83323	-2.27487	4.3e-06	4.53e-05	4.83956
NM_001278497	chr22	24432119	24442361	+	2735	1	ADORA2A|A2aR|ADORA2|RDC8|-|22q11.23|protein-coding	4.72291	4.69583	5.62067	3.94536	4.25755	3.98841	-2.27233	0.00131014	0.00646216	4.83103
NM_001085400	chr4	37610634	37686376	-	3608	1	RELL1|-|-|4p14|protein-coding	9.6917	10.1096	9.54781	7.6263	8.15356	8.08798	-2.26955	2.9e-13	1.15e-11	4.82173
NM_007170	chr1	45343883	45491163	-	3058	1	TESK2|-|-|1p34.1|protein-coding	7.13196	7.50656	8.04707	6.02779	6.24685	5.665	-2.26769	3.63e-07	5.01e-06	4.81551
NR_145974	chrX	53094157	53148008	+	6423	1	KANTR|LINC01155|Spasm|-|Xp11.22|ncRNA	5.43731	5.65149	5.61432	3.80525	4.10423	4.93408	-2.26631	0.00582129	0.0224938	4.81092
NM_003263	chr4	38796255	38804791	-	2845	1	TLR1|CD281|TIL|TIL. LPRS5|rsc786|-|4p14|protein-coding	5.65733	5.27958	5.93388	4.37028	4.55488	4.52711	-2.26541	6.15e-06	6.25e-05	4.80791
NM_001146108	chr9	111562567	111599647	-	1587	1	PTGR1|LTB4DH|PGR1|ZADH3|-|9q31.3|protein-coding	12.2616	12.7995	12.2085	10.3406	10.7528	10.5877	-2.25823	2.1e-15	1.1e-13	4.78404
NM_021035	chr20	49245901	49278057	-	7192	1	ZNFX1|-|-|20q13.13|protein-coding	12.5158	12.6101	13.9682	11.5447	11.3501	11.0521	-2.25708	7.41e-06	7.42e-05	4.78021
NM_021034	chr11	319676	320860	-	607	1	IFITM3|1-8U|DSPA2b|IP15|-|11p15.5|protein-coding	15.03	15.1954	15.6237	13.5189	13.6291	13.0423	-2.2521	1.34e-13	5.57e-12	4.76377
NM_152476	chr19	9466355	9498616	-	2803	1	ZNF560|-|-|19p13.2|protein-coding	5.42454	5.50627	5.40676	4.31135	4.44633	4.30987	-2.25102	9.83e-08	1.53e-06	4.7602
NM_153208	chr16	19716456	19858467	+	3470	1	IQCK|-|-|16p12.3|protein-coding	9.69554	9.89025	9.87993	7.7433	8.05319	8.197	-2.24773	3.3e-22	3.85e-20	4.74934
NM_006772	chr6	33420065	33453689	+	5994	2	SYNGAP1|MRD5|RASA1|RASA5|SYNGAP|-|6p21.32|protein-coding	6.19724	6.77396	6.50525	5.02178	4.82695	5.42894	-2.2477	1.52e-06	1.81e-05	4.74927
NM_001244014	chr12	6693791	6700815	-	2704	1	PIANP|C12orf53|LEDA1|PANP|leda-1|-|12p13.31|protein-coding	7.92366	7.46161	7.02653	5.44222	5.30716	6.56523	-2.24717	0.000346502	0.00207223	4.74749
NM_005472	chr11	74454841	74467555	-	3065	1	KCNE3|BRGDA6|HOKPP|HYPP|MiRP2|-|11q13.4|protein-coding	6.53634	7.50352	5.46099	5.83196	5.23402	4.2608	-2.24107	0.0126646	0.0427261	4.72747
NR_028389	chr3	38451027	38454820	-	2515	1	ACVR2B-AS1|-|-|3p22.2|ncRNA	3.84692	4.09356	3.97053	3.44785	3.25957	3.25954	-2.2382	0.00111516	0.00564163	4.71809
NM_002585	chr1	164559360	164851823	+	6892	1	PBX1|CAKUHED|-|1q23.3|protein-coding	9.98904	11.197	9.78432	8.68243	8.68603	8.60348	-2.23615	2.78e-06	3.09e-05	4.71139
NM_001172567	chr3	38138661	38143021	+	2683	1	MYD88|MYD88D|-|3p22.2|protein-coding	11.4288	11.3239	12.6603	9.94617	10.1096	10.2337	-2.23596	1.51e-06	1.79e-05	4.71076
NM_173812	chr12	63558913	63668493	-	3952	1	DPY19L2|SPATA34|SPGF9|-|12q14.2|protein-coding	6.40907	5.83105	6.70233	4.85595	4.2647	5.51716	-2.23399	0.00198949	0.00918904	4.70432
NM_152685	chr5	139367196	139383350	-	2344	1	SLC23A1|SLC23A2|SVCT1|YSPL3|-|5q31.2|protein-coding	4.02045	4.27817	3.85008	3.49245	3.30099	3.35314	-2.23074	0.00149561	0.00721636	4.69375
NM_000636	chr6	159669069	159693241	-	14160	1	SOD2|IPO-B|IPOB|MNSOD|MVCD6|Mn-SOD|-|6q25.3|protein-coding	13.2963	13.2588	13.6162	11.6897	11.7919	10.9833	-2.23024	6.88e-12	2.33e-10	4.69213
NM_182487	chr9	124777133	124814880	+	6555	1	OLFML2A|PRO34319|-|9q33.3|protein-coding	9.40302	10.7822	8.74819	7.44698	8.22114	8.49266	-2.22723	0.000683529	0.00371789	4.68233
NM_018388	chrX	132369315	132439690	-	11485	1	MBNL3|CHCR|MBLX|MBLX39|MBXL|-|Xq26.2|protein-coding	6.87606	6.40876	5.90253	4.90824	4.79845	5.44559	-2.22268	9.42e-05	0.000679888	4.66761
NR_027253	chr5	17130028	17217422	-	3313	1	BASP1-AS1|-|-|5p15.1|ncRNA	3.4727	3.98401	3.45588	2.99328	3.23622	3.00455	-2.22207	0.0110003	0.0381385	4.66564
NM_032270	chr1	89633120	89719531	+	7163	1	LRRC8C|AD158|FAD158|-|1p22.2|protein-coding	9.71908	10.236	10.6984	7.95589	8.24931	8.96669	-2.22102	1.1e-06	1.35e-05	4.66224
NM_001164462	chr7	100969623	101018949	+	16307	1	MUC12|MUC-11|MUC-12|MUC11|-|7q22.1|protein-coding	4.20673	4.06439	3.66537	3.33307	3.26101	3.41088	-2.21196	0.00298054	0.0129157	4.63305
NM_032385	chr5	154818492	154850603	-	2937	1	FAXDC2|C5orf4|-|5q33.2|protein-coding	9.74988	10.1647	9.26115	7.65653	8.23432	8.03277	-2.21077	2.72e-09	5.86e-08	4.62921
NM_021058	chr6	27132316	27132796	-	478	1	HIST1H2BJ|H2B/r|H2BFR|H2BJ|-|6p22.1|protein-coding	4.04716	3.96167	4.64933	3.63053	3.21745	3.62036	-2.21054	0.0106147	0.0370511	4.6285
NM_001161425	chr19	52336243	52367778	+	2913	1	ZNF610|-|-|19q13.41|protein-coding	6.99617	7.31901	7.29237	5.86995	5.31796	5.8372	-2.21011	1.27e-09	2.91e-08	4.62711
NR_131938	chr12	57144620	57147619	-	643	1	LRP1-AS|-|-|12q13.3|ncRNA	8.75045	9.56878	8.20699	7.32261	7.11756	7.26424	-2.20908	1.72e-06	2.01e-05	4.62382
NM_004126	chr7	93921735	93928610	+	3015	1	GNG11|GNGT11|-|7q21.3|protein-coding	12.6753	13.2864	12.33	10.2805	10.0186	11.8155	-2.20706	0.000371975	0.00219936	4.61732
NR_037408	chr17	56891270	56891355	-	85	1	MIR3614|mir-3614|-|17q22|ncRNA	5.90573	5.91028	6.48339	4.78878	4.93717	4.86997	-2.2051	9.79e-07	1.22e-05	4.61107
NM_058229	chr8	123497889	123541206	-	6733	1	FBXO32|Fbx32|MAFbx|-|8q24.13|protein-coding	11.7956	12.9205	12.7941	11.5365	10.4288	9.37346	-2.20483	0.000810078	0.00430282	4.61021
NM_020904	chr19	48837097	48868617	-	3051	1	PLEKHA4|PEPP1|-|19q13.33|protein-coding	11.1176	10.8511	12.2495	8.99976	9.81819	10.1227	-2.20267	5.1e-05	0.000399002	4.60332
NM_005602	chr3	170418868	170434691	+	2753	1	CLDN11|OSP|OTM|-|3q26.2|protein-coding	9.83869	10.7766	10.1168	7.80605	9.13295	8.19567	-2.19917	2.18e-05	0.000190392	4.59216
NM_014963	chr19	1107638	1174268	-	4825	2	SBNO2|KIAA0963|SNO|STNO|-|19p13.3|protein-coding	8.11365	8.60635	6.32661	5.58901	5.56645	7.13004	-2.1976	0.0100893	0.0355462	4.58716
NR_126508	chr11	7665104	7673500	-	1352	1	CYB5R2|B5R.2|-|11p15.4|protein-coding	8.35476	8.53276	8.90188	7.29513	5.97221	7.12493	-2.19363	1.66e-05	0.000149966	4.57455
NM_001031680	chr1	24899511	24965010	-	4332	1	RUNX3|AML2|CBFA3|PEBP2aC|-|1p36.11|protein-coding	10.4888	10.7373	11.0815	9.29062	8.69673	8.91257	-2.19267	1.37e-12	5.09e-11	4.57151
NR_036476	chr12	55829608	55836246	+	3409	1	TMEM198B|-|-|12q13.2|pseudo	10.5273	10.4475	9.38251	7.85053	8.11915	9.00898	-2.18538	3.05e-05	0.000255636	4.54846
NR_047566	chr17	80170030	80209331	+	4116	1	CARD14|BIMP2|CARMA2|PRP|PSORS2|PSS1|-|17q25.3|protein-coding	5.73441	5.72783	5.63353	4.51251	4.44779	4.70133	-2.18315	7.17e-08	1.14e-06	4.54143
NM_001080437	chr2	240998618	241095568	+	8361	1	SNED1|IRE-BP1|SST3|Snep|-|2q37.3|protein-coding	12.9125	13.6779	11.8513	9.28895	10.7516	12.0873	-2.1805	0.00744133	0.0275987	4.5331
NM_001129827	chr12	2052987	2697950	+	13837	2	CACNA1C|CACH2|CACN2|CACNL1A1|CCHL1A1|CaV1.2|LQT8|TS|TS. LQT8|-|12p13.33|protein-coding	11.833	11.6286	10.8491	10.0239	9.89221	8.88558	-2.18023	3.64e-06	3.91e-05	4.53225
NM_000710	chr14	96256210	96264763	+	1296	1	BDKRB1|B1BKR|B1R|BDKRB2|BKB1R|BKR1|BRADYB1|-|14q32.2|protein-coding	9.19846	10.1945	10.969	8.77012	7.54736	8.88754	-2.17848	0.000499749	0.00282846	4.52676
NM_001109977	chr4	151409176	151670503	+	11501	1	FAM160A1|-|-|4q31.3|protein-coding	5.11603	3.9508	4.53055	3.67884	3.79176	3.83389	-2.17369	0.00630729	0.0240437	4.51176
NM_001320010	chr1	158999971	159000312	-	340	1	PYDC5|POP3|-|1q23.1|protein-coding	5.48766	5.65817	5.37709	4.44726	4.52545	4.34258	-2.16929	5.41e-07	7.14e-06	4.49803
NM_206927	chr11	85694221	85811141	-	8249	1	SYTL2|CHR11SYT|EXO4|PPP1R151|SGA72M|SLP2|SLP2A|-|11q14.1|protein-coding	11.3563	10.7959	9.95661	9.14549	8.96515	9.01559	-2.16703	4.69e-07	6.29e-06	4.49098
NR_037861	chr6	32153999	32168285	+	2512.2	8	PPT2-EGFL8|PPT-2|PPT2|-|6p21.32|ncRNA	4.00497	3.64147	3.51184	3.24597	3.04825	3.16913	-2.16588	0.00668604	0.0252733	4.48741
NM_020844	chr8	12945673	13029775	+	9586	2	TRMT9B|C8orf79|KIAA1456|TRM9L|hTRM9L|-|8p22|protein-coding	8.51012	7.81282	7.52153	6.42266	6.7827	5.8706	-2.16413	1.4e-05	0.000129674	4.48196
NM_021873	chr20	3795739	3806121	+	3678	1	CDC25B|-|-|20p13|protein-coding	12.5046	12.4573	12.4355	10.0281	10.467	11.1991	-2.16393	2.99e-08	5.22e-07	4.48135
NM_001301043	chr11	115169236	115504415	-	8661	1	CADM1|BL2|IGSF4|IGSF4A|NECL2|Necl-2|RA175|ST17|SYNCAM|TSLC1|sTSLC-1|sgIGSF|synCAM1|-|11q23.3|protein-coding	7.95612	5.88268	7.84457	6.18813	5.31905	6.18988	-2.16361	0.00368432	0.0153936	4.48036
NM_002662	chr3	171600404	171810483	-	5986	1	PLD1|CVDD|-|3q26.31|protein-coding	9.63901	10.1113	9.53214	7.92567	8.17683	8.01972	-2.163	4.64e-15	2.35e-13	4.47846
NM_181711	chr12	52006946	52015889	+	1942	1	GRASP|TAMALIN|-|12q13.13|protein-coding	5.53112	6.19943	5.66864	4.96627	4.80573	3.87834	-2.16251	0.00492747	0.0195205	4.47693
NM_001289984	chr5	134525670	134583227	+	6615	1	JADE2|JADE-2|PHF15|-|5q31.1|protein-coding	10.0296	10.2417	11.0639	7.80488	8.46356	9.43613	-2.1608	0.00019982	0.00130169	4.47164
NM_001161429	chr5	36246916	36301902	-	4680	1	RANBP3L|-|-|5p13.2|protein-coding	4.53026	5.87523	4.95781	4.26361	4.2545	4.54767	-2.15987	0.00871338	0.0314427	4.46875
NM_003713	chr1	56494761	56579563	-	3265	1	PLPP3|Dri42|LPP3|PAP2B|PPAP2B|VCIP|-|1p32.2|protein-coding	14.7183	14.9114	13.1085	11.4101	13.2753	12.6085	-2.15557	0.00142536	0.00694355	4.45544
NM_002714	chr6_GL000253v2_alt	1910642	1927472	-	4489	7	PPP1R10|CAT53|FB19|PNUTS|PP1R10|R111|p99|-|6p21.33|protein-coding	5.17017	3.92889	4.8188	3.85601	3.78509	3.93061	-2.15465	0.00720282	0.0268715	4.4526
NM_001098515	chr11	69004394	69013382	-	2278	1	MRGPRF|GPR140|GPR168|MRGF|RTA|-|11q13.3|protein-coding	10.9908	11.767	11.1158	9.28189	9.48668	9.84233	-2.15174	5.89e-10	1.45e-08	4.44364
NM_001127392	chr11	61752636	61788518	+	5911	1	MYRF|11orf9|C11orf9|CUGS|MMERV|MRF|Ndt80|pqn-47|-|11q12.2|protein-coding	6.62758	6.97002	6.34728	5.69107	5.20952	4.87697	-2.14994	1.91e-05	0.000169849	4.43809
NM_001025091	chr6_GL000255v2_alt	1826529	1846605	+	3377.4	7	ABCF1|ABC27|ABC50|-|6p21.33|protein-coding	6.42432	4.75959	6.3391	4.1364	4.60736	5.28299	-2.14554	0.0151161	0.0490555	4.42458
NR_160940	chr1	121107175	121118626	-	2189	1	HIST2H3DP1|p05|-|1p11.2|pseudo	4.95702	4.82414	5.39374	4.35378	4.04572	3.99145	-2.14176	0.000311401	0.00189525	4.41301
NM_182914	chr14	63852965	64226451	+	21761	1	SYNE2|EDMD5|KASH2|NUA|NUANCE|Nesp2|Nesprin-2|SYNE-2|TROPH|-|14q23.2|protein-coding	9.92445	10.4053	9.56716	7.61671	8.36899	8.62734	-2.14158	7.16e-07	9.19e-06	4.41245
NR_015406	chr20	5496067	5504596	-	6094	1	LINC00654|-|-|20p12.3|ncRNA	9.32368	9.50383	9.39621	8.02565	7.44451	7.58202	-2.13571	2.97e-15	1.53e-13	4.39454
NM_182703	chr15	64911902	64958691	+	3084	1	ANKDD1A|-|-|15q22.31|protein-coding	8.68961	8.96661	8.70475	7.3629	7.24013	6.73192	-2.13194	2.96e-12	1.05e-10	4.38307
NM_019018	chr5	14581792	14616178	+	7028	1	OTULINL|FAM105A|NET20|-|5p15.2|protein-coding	4.64522	4.42055	4.03653	3.40788	3.76871	3.715	-2.13007	0.00406244	0.0167135	4.3774
NM_023930	chr11	78015715	78023276	-	1669	1	KCTD14|-|-|11q14.1|protein-coding	7.3472	7.45283	8.36195	6.4075	6.54147	5.6338	-2.12847	7.38e-05	0.00054766	4.37254
NM_000215	chr19	17824784	17848032	-	5408	1	JAK3|JAK-3|JAK3_HUMAN|JAKL|L-JAK|LJAK|-|19p13.11|protein-coding	8.1168	8.0106	8.02917	6.40077	6.37667	6.62558	-2.12684	2.59e-20	2.51e-18	4.36759
NM_175881	chr15	75724041	75727688	+	1126	1	ODF3L1|-|-|15q24.2|protein-coding	3.25751	3.57395	3.67194	2.92479	2.92051	3.12964	-2.1262	0.0131488	0.0438919	4.36565
NM_014600	chr2	31234152	31269451	+	4817	1	EHD3|PAST3|-|2p23.1|protein-coding	11.5803	12.6317	11.8448	10.2923	10.1844	10.5074	-2.12296	1.44e-08	2.68e-07	4.35585
NM_004246	chr17	9825924	9892099	+	4181	1	GLP2R|-|-|17p13.1|protein-coding	4.73267	5.56669	5.05831	4.53654	4.00114	3.95421	-2.12263	0.00289478	0.012578	4.35486
NM_024577	chr5	148982150	149063174	-	26561	1	SH3TC2|CMT4C|MNMN|-|5q32|protein-coding	4.92268	4.86125	5.48308	4.22871	3.99497	4.25839	-2.11902	0.00032465	0.00196379	4.34398
NM_012244	chr14	23125295	23183660	-	4223	1	SLC7A8|LAT2|LPI-PC1|-|14q11.2|protein-coding	8.88911	8.78201	7.85755	5.92101	6.11086	7.80898	-2.11892	0.00411472	0.0168894	4.34368
NM_012319	chr18	36108531	36129340	-	3554	1	SLC39A6|LIV-1|ZIP6|-|18q12.2|protein-coding	13.952	14.5222	13.5993	12.35	12.3374	12.2433	-2.11737	3.2e-11	9.78e-10	4.33902
NM_016148	chr19	50659255	50719802	-	9610	1	SHANK1|SPANK-1|SSTRIP|synamon|-|19q13.33|protein-coding	8.68844	8.50046	7.75924	6.7435	6.11224	7.19215	-2.11732	2.31e-05	0.000200512	4.33886
NM_001080401	chr19	45498473	45502506	+	1707	1	PPM1N|-|-|19q13.32|protein-coding	3.70357	4.0079	4.14884	3.54901	3.18819	3.25645	-2.11496	0.00779268	0.028674	4.33179
NM_001350571	chr13	100603626	100674795	-	4062	1	TMTC4|-|-|13q32.3|protein-coding	10.4936	10.0359	10.4292	8.66328	9.06731	7.75443	-2.11381	2.12e-06	2.41e-05	4.32832
NM_078471	chr17	29071123	29180398	-	9935	1	MYO18A|MAJN|MYSPDZ|SP-R210|SPR210|-|17q11.2|protein-coding	12.4092	12.304	12.6256	10.3249	10.457	11.1385	-2.11028	1.67e-10	4.54e-09	4.31776
NM_021194	chr1	211571568	211579161	-	5889	1	SLC30A1|ZNT1|ZRC1|-|1q32.3|protein-coding	13.1552	13.4997	12.3818	11.4966	11.3735	11.0933	-2.10766	2.07e-08	3.74e-07	4.30993
NM_001003940	chr15	40087891	40108879	-	4684	1	BMF|-|-|15q15.1|protein-coding	9.02151	8.66352	8.04822	7.54684	6.954	6.1204	-2.10674	0.000160098	0.00107207	4.30718
NM_174978	chr14	60435956	60486063	-	2760	1	C14orf39|Six6os1|-|14q23.1|protein-coding	3.77826	3.64923	3.75827	3.1424	3.25546	3.13863	-2.10616	0.00238285	0.0107473	4.30545
NM_015907	chr4	17577304	17607967	+	2085	1	LAP3|HEL-S-106|LAP|LAPEP|PEPS|-|4p15.32|protein-coding	11.4022	11.5734	13.4374	10.6745	10.8194	10.722	-2.10568	0.000810237	0.00430282	4.304
NR_015380	chr19	58351970	58355183	+	2126	1	A1BG-AS1|A1BG-AS|A1BGAS|NCRNA00181|-|19q13.43|ncRNA	7.86857	7.8356	7.69509	6.58057	6.55589	5.19772	-2.10489	0.000186662	0.00122498	4.30166
NM_001146334	chr7	45080437	45088969	-	4826	1	NACAD|-|-|7p13|protein-coding	9.42855	9.28149	9.14645	7.7637	7.75832	7.30503	-2.10047	5.82e-16	3.3e-14	4.28849
NM_006546	chr17	48997385	49056145	+	8779	1	IGF2BP1|CRD-BP|CRDBP|IMP-1|IMP1|VICKZ1|ZBP1|-|17q21.32|protein-coding	10.1288	10.399	10.2221	8.59844	8.16044	8.79996	-2.09441	3.77e-14	1.69e-12	4.27053
NM_002508	chr1	235975832	236065090	-	5768	1	NID1|NID|-|1q42.3|protein-coding	13.9089	14.3691	14.0335	12.4503	12.2425	12.4023	-2.09321	5.72e-22	6.51e-20	4.26697
NM_021205	chr1	228735479	228746664	+	3960	2	RHOU|ARHU|CDC42L1|G28K|WRCH1|hG28K|-|1q42.13|protein-coding	7.72334	8.30294	6.1781	5.93816	5.643	6.63873	-2.09268	0.00405417	0.016695	4.26538
NM_001309242	chr17	75588058	75626847	+	9475	1	MYO15B|MYO15BP|-|17q25.1|protein-coding	8.67717	8.23406	7.48569	5.39269	6.37928	7.354	-2.09235	0.00381029	0.0158506	4.26441
NM_024628	chr3	125082636	125212765	-	3494	1	SLC12A8|CCC9|-|3q21.2|protein-coding	10.2298	10.3537	10.4622	9.06564	8.64596	7.9973	-2.09069	2.04e-08	3.68e-07	4.25953
NM_005567	chr17	78971255	78979923	-	2194	1	LGALS3BP|90K|BTBD17B|CyCAP|M2BP|MAC-2-BP|TANGO10B|gp90|-|17q25.3|protein-coding	14.0946	14.7304	15.0644	13.1309	13.2395	12.2104	-2.0902	2e-06	2.29e-05	4.25808
NM_002218	chr3	52812962	52830672	-	3256	1	ITIH4|GP120|H4P|IHRP|ITI-HC4|ITIHL1|PK-120|PK120|-|3p21.1|protein-coding	5.68889	5.87659	6.34779	4.55483	5.16469	4.65651	-2.088	0.000124092	0.000860539	4.25157
NM_001354604	chr3	69739464	69968332	+	4787	1	MITF|CMM8|COMMAD|MI|WS2|WS2A|bHLHe32|-|3p13|protein-coding	8.43923	8.97352	9.8216	7.18683	7.38891	7.94871	-2.08758	4.41e-05	0.000350787	4.25036
NM_199168	chr10	44377067	44385097	-	1923	1	CXCL12|IRH|PBSF|SCYB12|SDF1|TLSF|TPAR1|-|10q11.21|protein-coding	16.1877	16.8487	14.4659	13.7699	14.667	14.6051	-2.08668	0.00125493	0.0062349	4.24768
NR_135594	chr2	101151660	101155412	+	2476	1	TBC1D8-AS1|-|-|2q11.2|ncRNA	4.11785	4.24942	3.77576	3.38532	3.59899	3.25819	-2.0859	0.00602702	0.0231473	4.24539
NM_021127	chr18	59899996	59904305	+	1895	1	PMAIP1|APR|NOXA|-|18q21.32|protein-coding	8.8637	9.53356	10.9173	7.8735	8.42044	8.68419	-2.08459	0.00101347	0.00520289	4.24153
NR_037888	chr4	4542131	4710937	+	2472	1	STX18-AS1|-|-|4p16.2|ncRNA	4.92093	4.86999	4.50022	4.04314	3.92755	3.87775	-2.07428	0.000215913	0.00139221	4.21135
NR_160944	chr1	121116798	121117292	-	494	1	HIST2H2BA|-|-|1p11.2|pseudo	4.42152	4.22598	4.9326	3.8648	3.54756	3.88273	-2.07206	0.0040571	0.016697	4.20485
NM_000024	chr5	148826593	148828634	+	2039	1	ADRB2|ADRB2R|ADRBR|B2AR|BAR|BETA2AR|-|5q32|protein-coding	5.35351	5.37957	6.34854	4.03877	4.41443	5.15746	-2.07169	0.011764	0.0402001	4.20379
NM_138811	chr7	25134695	25180354	-	3755	1	C7orf31|-|-|7p15.3|protein-coding	7.55804	7.61479	7.85531	6.43461	6.30824	5.73445	-2.0713	1.05e-08	2.02e-07	4.20264
NM_001080434	chr19	48485271	48513189	-	4955	1	LMTK3|LMR3|PPP1R101|TYKLM3|-|19q13.33|protein-coding	4.80722	4.47337	4.02568	3.76888	3.8122	3.56003	-2.0688	0.0040781	0.016774	4.19537
NM_002842	chr19	55181247	55209501	-	3901	1	PTPRH|R-PTP-H|SAP1|-|19q13.42|protein-coding	5.23279	5.76468	5.48527	5.02295	3.87719	4.04182	-2.06789	0.014081	0.0464013	4.19272
NM_001353788	chr15	28885974	29118313	+	3824.3	3	APBA2|D15S1518E|HsT16821|LIN-10|MGC:14091|MINT2|X11-BETA|X11L|-|15q13.1|protein-coding	6.65634	7.38944	6.76071	5.67172	5.53891	5.6084	-2.0666	4.63e-07	6.23e-06	4.18899
NM_018438	chr1	11664200	11674352	+	1434	1	FBXO6|FBG2|FBS2|FBX6|Fbx6b|-|1p36.22|protein-coding	8.43907	8.44658	9.29213	7.42436	7.25809	6.80055	-2.06503	9.4e-07	1.17e-05	4.18442
NM_001347006	chr15	43133524	43185143	+	2784	1	TMEM62|-|-|15q15.2|protein-coding	8.86898	8.77974	10.9047	8.19231	8.18639	8.37983	-2.06068	0.00253775	0.0113235	4.17182
NR_038303	chr4	78645994	78684501	+	4281	1	LINC01094|-|-|4q21.21|ncRNA	5.26581	5.40961	4.77065	4.48183	4.1405	4.0264	-2.05911	0.000694533	0.0037662	4.1673
NM_138622	chr2	111120914	111168445	+	5217	1	BCL2L11|BAM|BIM|BOD|-|2q13|protein-coding	8.92284	9.5714	8.12063	7.61104	7.65194	6.65257	-2.0587	0.000218651	0.00140679	4.16612
NM_001142651	chr5	172641263	172691530	+	6410	1	NEURL1B|NEURL3|RNF67B|hNeur2|neur2|-|5q35.1|protein-coding	8.14728	8.40568	8.70479	6.50291	6.73604	7.2447	-2.05415	4.73e-08	7.93e-07	4.15299
NM_004608	chr16	30085794	30091884	-	1791	1	TBX6|SCDO5|-|16p11.2|protein-coding	4.02935	4.39454	4.33879	3.50556	3.55891	3.66924	-2.05261	0.00126892	0.0062868	4.14855
NR_144376	chr7	134442350	134459192	-	2048	1	AKR1B1|ADR|ALDR1|ALR2|AR|-|7q33|protein-coding	12.7679	13.7139	12.8957	11.5247	11.591	11.3386	-2.04693	6.95e-09	1.39e-07	4.13226
NM_001147	chr8	6499633	6563245	-	5259	1	ANGPT2|AGPT2|ANG2|-|8p23.1|protein-coding	5.04621	4.83246	6.04016	4.32228	4.62077	4.22228	-2.04605	0.00458064	0.0184111	4.12973
NM_138813	chr19	1782075	1812276	-	5064	1	ATP8B3|ATPIK|-|19p13.3|protein-coding	7.38688	7.54766	7.55336	6.00686	5.64312	6.37339	-2.04522	1.67e-08	3.08e-07	4.12735
NM_006252	chr1	56645314	56715335	+	9344	1	PRKAA2|AMPK|AMPK2|AMPKa2|PRKAA|-|1p32.2|protein-coding	7.65197	6.90689	6.75781	5.08952	5.27906	6.42002	-2.04006	0.0026408	0.0116775	4.11264
NM_014290	chr9	97412096	97496123	+	3667	1	TDRD7|CATC4|PCTAIRE2BP|TRAP|-|9q22.33|protein-coding	9.99856	9.88488	11.4497	8.87457	8.9761	9.09582	-2.03919	0.000116542	0.000816341	4.11014
NR_037155	chr17	58520250	58529467	-	2419	1	SEPTIN4|ARTS|BRADEION|C17orf47|CE5B3|H5|MART|PNUTL2|SEP4|SEPT4|hCDCREL-2|hucep-7|-|17q22|protein-coding	7.74581	8.62545	8.61852	7.38698	6.86077	5.66622	-2.03902	0.00121874	0.00608408	4.10966
NR_026947	chr12	7108308	7121851	+	5260	1	C1RL-AS1|MATL2963|-|12p13.31|ncRNA	8.96766	9.20204	8.66889	7.26732	7.04996	7.68765	-2.03826	9.69e-10	2.27e-08	4.1075
NR_120541	chr11	69012354	69018447	+	1561	1	MRGPRF-AS1|-|-|11q13.3|ncRNA	3.78956	4.09843	3.82163	3.17157	3.23416	3.5054	-2.03705	0.00862805	0.0312278	4.10405
NR_073110	chr10	102402619	102409277	-	1940	1	PSD|EFA6|EFA6A|PSD1|TYL|-|10q24.32|protein-coding	6.18186	7.10798	6.51462	5.46515	5.52849	5.06682	-2.03199	4.58e-05	0.000362646	4.08969
NM_144711	chr2	169733832	169751878	+	4075	1	KLHL23|DITHP|-|2q31.1|protein-coding	6.35963	6.33767	4.96022	5.00979	4.51537	4.99535	-2.03041	0.00415747	0.0170201	4.08521
NM_002518	chr2	100820139	100996829	+	3997	1	NPAS2|MOP4|PASD4|bHLHe9|-|2q11.2|protein-coding	9.6452	10.2688	9.76721	8.46497	8.55203	7.63048	-2.03003	4.08e-07	5.55e-06	4.08412
NM_001302	chr1	10450031	10451998	+	910	1	CORT|CST-14|CST-17|CST-29|-|1p36.22|protein-coding	4.99132	5.59796	5.57258	4.46052	4.24373	4.53531	-2.02972	0.000166331	0.00110926	4.08326
NR_049825	chr3	49806137	49806245	-	108	1	MIR5193|mir-5193|-|3p21.31|ncRNA	4.64585	4.64067	5.21053	3.89958	4.2818	3.7934	-2.02885	0.00273271	0.0119912	4.0808
NR_033663	chr19	11377207	11384314	-	2653	1	EPOR|EPO-R|-|19p13.2|protein-coding	6.89847	7.6699	7.36247	5.84232	5.50291	6.30303	-2.02858	1.61e-05	0.000146415	4.08002
NR_125749	chr17	61393456	61399606	-	860	1	TBX2-AS1|-|-|17q23.2|ncRNA	5.21684	5.41841	5.71435	4.61813	4.42682	4.33688	-2.02818	3.19e-05	0.000265544	4.0789
NM_004267	chr3	143119771	143124014	+	4138	1	CHST2|C6ST|GST-2|GST2|Gn6ST-1|HEL-S-75|glcNAc6ST-1|-|3q24|protein-coding	10.0517	10.6527	8.46797	8.06602	8.65492	8.29221	-2.02419	0.000932515	0.00483914	4.06765
NM_005845	chr13	95019829	95301446	-	5823	1	ABCC4|MOAT-B|MOATB|MRP4|-|13q32.1|protein-coding	11.2083	11.8265	11.3347	10.0025	9.79329	9.6091	-2.0213	1.23e-12	4.6e-11	4.0595
NM_133631	chr3	78597238	79019459	-	7463	1	ROBO1|DUTT1|SAX3|-|3p12.3|protein-coding	12.5917	12.7308	12.6598	10.6348	10.5846	11.4894	-2.01862	1.39e-08	2.6e-07	4.05196
NM_152718	chr11	61258286	61295316	-	3514	1	VWCE|URG11|VWC1|-|11q12.2|protein-coding	6.79629	6.06875	7.12169	5.14432	5.67514	5.41987	-2.01852	0.000107133	0.00075957	4.05169
NM_181523	chr5	68215756	68301821	+	6957	1	PIK3R1|AGM7|GRB1|IMD36|p85|p85-ALPHA|-|5q13.1|protein-coding	11.2639	11.6748	11.1131	9.41018	9.95538	9.6846	-2.01843	5.96e-12	2.04e-10	4.05142
NM_003526	chr6	26123467	26123904	-	436	1	HIST1H2BC|H2B.1|H2B/l|H2BFL|dJ221C16.3|-|6p22.2|protein-coding	5.22848	5.65227	6.14775	4.47183	4.45789	4.96779	-2.00977	0.00114555	0.00578058	4.02718
NM_001024940	chr1	228407935	228416882	-	1632	2	TRIM17|RBCC|RNF16|terf|-|1q42.13|protein-coding	4.03212	3.85414	3.62763	3.2106	3.32641	3.30482	-2.00974	0.00481875	0.0191884	4.02708
NR_034148	chr11	115755333	115760200	-	2240	1	LINC00900|-|-|11q23.3|ncRNA	5.05758	5.06669	4.90183	4.48656	4.01923	3.74574	-2.00823	0.00314801	0.0135191	4.0229
NR_111950	chr1	149607012	149679523	+	6057	1	LINC00869|FAM91A2|-|1q21.2|ncRNA	4.19867	4.12051	4.63462	3.76964	3.594	3.56735	-2.00469	0.00269229	0.0118579	4.01301
NM_005467	chr11	90134663	90192894	+	3445	2	NAALAD2|GCPIII|GPCIII|NAADALASE2|NAALADASE2|-|11q14.3|protein-coding	4.83692	4.38207	3.98544	3.64116	3.80246	3.70184	-2.00439	0.0058193	0.0224938	4.0122
NM_006942	chr17	7588178	7590094	-	1316	1	SOX15|SOX20|SOX26|SOX27|-|17p13.1|protein-coding	5.24167	5.29528	5.58073	4.25183	4.2935	4.62399	-2.00359	6.5e-05	0.000490315	4.00996
NM_001400	chr1	101236749	101241520	+	3046	1	S1PR1|CD363|CHEDG1|D1S3362|ECGF1|EDG-1|EDG1|S1P1|-|1p21.2|protein-coding	10.073	9.27967	8.52342	7.43032	7.76966	8.20588	-2.00318	0.000145976	0.0009925	4.00882
NM_013372	chr15	32718004	32745106	+	14570.5	4	GREM1|C15DUPq|CKTSF1B1|CRAC1|CRCS4|DAND2|DRM|DUP15q|GREMLIN|HMPS|HMPS1|IHG-2|MPSH|PIG2|-|15q13.3|protein-coding	13.5243	12.5857	12.2094	10.7843	11.3002	11.4889	-2.00287	1.46e-05	0.000134424	4.00797
NM_001081	chr10	16823966	17129817	-	11864	1	CUBN|IFCR|MGA1|gp280|-|10p13|protein-coding	6.7614	6.78422	5.64019	5.46577	5.12964	5.1371	-1.99637	0.000454242	0.00260078	3.98996
NR_026991	chr3	129316271	129324569	+	2188	1	H1FX-AS1|C3orf47|-|3q21.3|ncRNA	7.58826	7.83395	6.76675	5.71134	6.07994	6.30968	-1.99561	3.95e-05	0.000319276	3.98784
NR_026963	chr22	27919376	28002681	+	5106	1	TTC28-AS1|TTC28-AS|TTC28AS|dJ353E16.2|-|22q12.1|ncRNA	7.77348	7.81632	7.42434	6.52337	6.18661	5.97737	-1.99313	2.73e-09	5.87e-08	3.98099
NM_001137674	chr3	31981750	31991715	+	3205	1	ZNF860|-|-|3p23-p22.3|protein-coding	5.46624	5.6495	6.06856	4.5538	4.71694	4.80194	-1.99032	3.35e-05	0.000276226	3.97326
NM_001776	chr10	95756163	95877266	+	12481	1	ENTPD1|ATPDase|CD39|NTPDase-1|SPG64|-|10q24.1|protein-coding	10.8608	11.4536	9.88426	9.40313	9.21671	9.1019	-1.99027	2.2e-05	0.000192382	3.97311
NM_021214	chr15	80695310	80755621	+	2356	1	ABHD17C|FAM108C1|-|15q25.1|protein-coding	9.9143	10.9452	10.2647	8.80934	9.26402	8.12876	-1.99021	2.96e-05	0.00024846	3.97294
NM_005583	chr19	13099033	13102858	-	1475	1	LYL1|bHLHa18|-|19p13.13|protein-coding	5.82728	6.37331	6.58245	5.27393	5.12418	4.9119	-1.98975	2.08e-05	0.000183486	3.97169
NM_001145112	chr15	44665732	44676888	-	1933	1	PATL2|OOMD4|Pat1a|hPat1a|-|15q21.1|protein-coding	4.34006	4.20642	4.41117	3.39299	3.58662	3.85484	-1.98578	0.00469536	0.0188196	3.96076
NM_000448	chr11	36568013	36579760	+	6576	1	RAG1|RAG-1|RNF74|-|11p12|protein-coding	5.96631	5.90863	5.818	4.70549	4.81716	4.89145	-1.98331	6.47e-08	1.04e-06	3.954
NM_005746	chr7	106248298	106284983	-	4347	1	NAMPT|1110035O14Rik|PBEF|PBEF1|VF|VISFATIN|-|7q22.3|protein-coding	11.559	11.4341	12.1108	9.80847	10.2452	10.1763	-1.98298	1.03e-10	2.86e-09	3.9531
NR_151491	chr3	185959943	185980876	+	1792	1	NMRAL2P|NMRAL1P1|-|3q27.2|pseudo	5.67972	5.93297	5.67189	4.78544	4.80809	4.53733	-1.9797	1.57e-06	1.85e-05	3.94411
NM_145637	chr22	36226209	36239954	-	2678	1	APOL2|APOL-II|APOL3|-|22q12.3|protein-coding	11.0129	11.0429	12.2177	9.83073	9.84005	10.0742	-1.9753	7.51e-06	7.5e-05	3.93211
NM_001267057	chr10	113679669	113730909	+	2613	1	CASP7|CASP-7|CMH-1|ICE-LAP3|LICE2|MCH3|-|10q25.3|protein-coding	10.5416	10.6991	10.9124	9.09893	9.19591	9.03705	-1.96715	2.37e-23	3.09e-21	3.90994
NM_019590	chr10	24209138	24547843	+	7384	1	KIAA1217|ETL4|SKT|-|10p12.2-p12.1|protein-coding	12.3273	12.488	12.2046	10.4532	10.1082	11.2605	-1.96638	8.43e-07	1.06e-05	3.90786
NM_004925	chr9	33441161	33447593	-	1816	1	AQP3|AQP-3|GIL|-|9p13.3|protein-coding	5.65469	5.46775	5.38963	4.30649	4.44927	4.74006	-1.96593	3.52e-05	0.000288389	3.90664
NR_109781	chr1	24539274	24556024	-	970	1	NCMAP-DT|-|-|1p36.11|ncRNA	5.49912	5.64889	5.40186	4.65506	4.51106	4.45467	-1.95367	3.05e-06	3.34e-05	3.87359
NM_001080425	chrX	103215108	103217244	+	1305	1	BEX4|BEXL1|-|Xq22.1|protein-coding	9.30675	9.50541	10.1526	8.46661	7.8037	8.05474	-1.94882	4.51e-07	6.08e-06	3.86059
NM_001184727	chrX	102651483	102659082	+	5892	1	GPRASP1|GASP|GASP-1|GASP1|-|Xq22.1|protein-coding	8.47623	8.46271	8.52533	6.97893	6.9778	7.04603	-1.94257	6.46e-26	1.11e-23	3.8439
NM_001199784	chr20	1309911	1325869	-	1457	1	SDCBP2|SITAC|SITAC18|ST-2|ST2|-|20p13|protein-coding	5.75775	6.1376	5.84067	4.99257	4.65198	4.87004	-1.94181	3.73e-06	3.99e-05	3.84188
NR_109859	chr20	3808494	3812434	+	702	1	LINC01730|-|-|20p13|ncRNA	3.69944	3.54964	3.42463	3.05	3.10485	3.09604	-1.94011	0.00784844	0.0288061	3.83734
NM_013441	chr1	24502836	24541040	+	6856	1	RCAN3|DSCR1L2|MCIP3|RCN3|hRCN3|-|1p36.11|protein-coding	9.26815	9.56355	9.30467	7.76915	7.9705	7.7801	-1.93668	6.52e-20	6.08e-18	3.82824
NM_014143	chr9	5450542	5470554	+	3625	1	CD274|B7-H|B7H1|PD-L1|PDCD1L1|PDCD1LG1|PDL1|hPD-L1|-|9p24.1|protein-coding	8.79262	9.36485	11.1902	8.86003	8.16936	8.77247	-1.92922	0.00674231	0.0254426	3.80849
NM_001172700	chr5	132822141	132830647	-	3756	1	SHROOM1|APXL2|-|5q31.1|protein-coding	9.97207	9.81003	9.82558	8.34203	8.37735	8.22653	-1.92549	1.07e-30	2.86e-28	3.79866
NM_001777	chr3	108043094	108091088	-	5333	1	CD47|IAP|MER6|OA3|-|3q13.12|protein-coding	11.8593	12.0555	13.2661	10.7523	10.8908	11.1743	-1.92422	5.81e-05	0.000447193	3.79532
NM_014322	chr1	241593124	241640369	-	2622	1	OPN3|ECPN|PPP1R116|-|1q43|protein-coding	9.82101	10.6101	9.89572	8.66997	8.50946	8.6085	-1.92245	3.78e-09	7.91e-08	3.79065
NM_001130103	chr10	69801906	69959144	+	3073	1	COL13A1|CMS19|COLXIIIA1|-|10q22.1|protein-coding	8.536	7.55172	9.03389	6.53211	5.96236	7.80571	-1.91955	0.00832669	0.0303243	3.78304
NM_001349277	chr3	15667236	15797979	-	7723	1	ANKRD28|PITK|PPP1R65|-|3p25.1|protein-coding	12.3912	12.5869	12.4951	10.7063	11.0518	10.9062	-1.91724	1.23e-24	1.94e-22	3.77699
NR_033343	chr8	142670297	142682725	+	1182	1	PSCA|PRO232|-|8q24.3|protein-coding	6.06652	6.34678	5.88396	4.36563	5.24849	5.16675	-1.91657	0.00100983	0.00518724	3.77523
NM_152663	chr1	178725244	178921840	+	7470	1	RALGPS2|dJ595C2.1|-|1q25.2|protein-coding	12.1639	12.6544	12.07	10.6416	10.9759	10.5282	-1.91288	2.86e-11	8.8e-10	3.76561
NM_001017970	chr14	61277371	61281338	-	3965	1	TMEM30B|CDC50B|-|14q23.1|protein-coding	5.72324	5.66069	5.40612	4.2209	4.74265	4.77928	-1.91162	0.000212065	0.00137039	3.76231
NM_024513	chr3	45917903	45995824	-	8494	1	FYCO1|CATC2|CTRCT18|RUFY3|ZFYVE7|-|3p21.31|protein-coding	11.6354	11.9101	11.7454	10.213	10.141	10.204	-1.90678	2.14e-32	6.89e-30	3.74971
NR_109931	chr21	45972970	45974953	+	1065	1	LOC101928796|-|-|21q22.3|ncRNA	5.36971	5.11151	6.01082	4.69423	4.55266	4.48813	-1.90565	0.000914056	0.00476287	3.74679
NM_182623	chr1	16057769	16073651	-	1711	1	FAM131C|C1orf117|-|1p36.13|protein-coding	5.65866	5.54551	4.50669	4.54005	4.06764	4.51831	-1.90546	0.00950529	0.0338089	3.74628
NM_176783	chr14	24136158	24138967	+	1169	2	PSME1|HEL-S-129m|IFI5111|PA28A|PA28alpha|REGalpha|-|14q12|protein-coding	12.1892	12.4402	12.9157	10.8721	11.0321	10.9909	-1.9014	7.73e-12	2.6e-10	3.73577
NM_001114106	chr1	94820357	94895246	+	2364	1	SLC44A3|CTL3|-|1p21.3|protein-coding	5.28707	5.94849	5.86429	4.59738	4.90234	4.63552	-1.90114	0.00016858	0.00112294	3.73509
NM_001166624	chr1	196774800	196794073	+	1450	1	CFHR3|CFHL3|DOWN16|FHR-3|FHR3|HLF4|-|1q31.3|protein-coding	4.68223	5.11446	5.35045	4.28727	4.0683	4.30526	-1.90034	0.000957098	0.00495367	3.73301
NM_006675	chr12	3077379	3286559	+	4311	1	TSPAN9|NET-5|NET5|PP1057|-|12p13.33-p13.32|protein-coding	11.4999	11.8432	10.5983	9.97616	10.118	9.28822	-1.89425	3.4e-05	0.000279383	3.71729
NM_022481	chr5	141653402	141682230	-	5223	1	ARAP3|CENTD3|DRAG1|-|5q31.3|protein-coding	10.0508	10.0983	9.79029	8.53238	8.30862	8.50329	-1.89347	2.08e-20	2.04e-18	3.71527
NR_045126	chr6	149863498	149919508	+	1205	1	RAET1E-AS1|RAET1G-AS1|-|6q25.1|ncRNA	8.66419	8.41798	8.49473	6.8323	7.09274	7.26271	-1.89034	8.32e-14	3.56e-12	3.70723
NM_001301718	chr17	40553770	40560394	-	2275	1	CCR7|BLR2|CC-CKR-7|CCR-7|CD197|CDw197|CMKBR7|EBI1|-|17q21.2|protein-coding	6.66552	6.65798	5.50009	4.74251	4.67369	5.79931	-1.88998	0.0130113	0.0435617	3.7063
NR_152740	chr12	121795267	121802946	-	1500	1	LINC01089|LIMT|-|12q24.31|ncRNA	9.7651	8.983	8.08738	7.56282	7.29812	7.9354	-1.88948	0.000501245	0.00283511	3.70502
NM_019112	chr19	1040103	1065571	+	6769	1	ABCA7|ABCA-SSN|ABCX|AD9|-|19p13.3|protein-coding	8.84304	9.10699	8.60751	7.07228	7.50537	7.54579	-1.88737	3.39e-10	8.71e-09	3.6996
NM_033390	chr11	110093392	110171841	+	8768	1	ZC3H12C|MCPIP3|-|11q22.3|protein-coding	9.93234	10.5356	10.3639	8.97204	8.90906	8.30205	-1.88647	1.93e-08	3.51e-07	3.6973
NM_001242863	chr13	43213130	43786972	-	3389	1	ENOX1|CNOX|PIG38|bA64J21.1|cCNOX|-|13q14.11|protein-coding	7.31368	7.5095	8.40166	6.33147	6.89161	5.94003	-1.88372	0.000510559	0.0028832	3.69025
NR_045725	chr12	2676001	2691157	-	2226	2	CACNA1C-AS1|-|-|12p13.33|ncRNA	7.28137	7.08117	6.43159	5.87784	5.96207	5.19643	-1.8741	0.000237622	0.00150935	3.66574
NM_017573	chr19	1481428	1490450	-	2686	1	PCSK4|PC4|SPC5|-|19p13.3|protein-coding	6.09634	6.05002	6.13682	4.91445	4.97536	5.13729	-1.87404	5.19e-08	8.58e-07	3.66558
NM_001244944	chr7	90211740	90237683	+	6976	1	STEAP2|IPCA1|PCANAP1|PUMPCn|STAMP1|STMP|-|7q21.13|protein-coding	10.6184	10.6902	9.6006	8.08266	8.70799	9.41693	-1.87233	0.000384965	0.00226333	3.66123
NM_032227	chrX	110003114	110177788	+	5561	1	TMEM164|bB360B22.3|-|Xq23|protein-coding	10.3379	11.0232	10.9377	9.14666	9.13895	9.47462	-1.86857	5.15e-10	1.28e-08	3.6517
NM_001365878	chr22	37180166	37199423	-	3279	1	C1QTNF6|CTFP6|CTRP6|ZACRP6|-|22q12.3|protein-coding	10.6905	10.6731	9.75049	8.64555	8.75216	9.24837	-1.86753	2.79e-06	3.09e-05	3.64907
NM_012205	chr2	42767089	42792583	-	1244	1	HAAO|3-HAO|HAO|VCRL1|h3HAO|-|2p21|protein-coding	8.41367	8.62192	7.72564	6.74295	6.42421	7.31848	-1.8672	5.75e-05	0.000443106	3.64825
NM_005768	chr12	6976185	7018476	-	2220	1	LPCAT3|C3F|LPCAT|LPLAT 5|LPSAT|MBOAT5|OACT5|nessy|-|12p13.31|protein-coding	10.8036	11.3648	11.2654	9.46591	9.70181	9.69387	-1.86698	1.87e-13	7.57e-12	3.64768
NM_022742	chr7	128791968	128822130	+	4226	1	CCDC136|NAG6|-|7q32.1|protein-coding	8.74916	8.89697	8.46781	7.0183	7.21835	7.5102	-1.86654	1.26e-10	3.47e-09	3.64658
NM_020725	chr7	105604774	105876585	-	5677	1	ATXN7L1|ATXN7L4|-|7q22.3|protein-coding	8.42687	8.5123	9.05456	7.22991	7.22449	7.29875	-1.86521	6.42e-10	1.55e-08	3.64321
NM_001012455	chr6	28432655	28443491	-	3144	1	ZSCAN23|ZNF390|ZNF453|dJ29K1.3|dJ29K1.3.1|-|6p22.1|protein-coding	6.20706	6.11276	6.43544	4.54998	5.24877	5.4288	-1.86503	0.000432118	0.00249019	3.64274
NM_001320613	chr2	24819170	24920237	-	4928	1	ADCY3|AC-III|AC3|BMIQ19|-|2p23.3|protein-coding	11.9559	12.6559	11.6432	10.5753	10.6412	10.6037	-1.86392	8.74e-08	1.37e-06	3.63994
NM_001282129	chr17	29625939	29930228	-	9465	1	SSH2|SSH-2|SSH-2L|-|17q11.2|protein-coding	10.4593	10.7076	11.1178	9.15523	9.39609	9.21576	-1.86247	1.05e-11	3.46e-10	3.63629
NM_012420	chr10	89414568	89420997	+	4025	1	IFIT5|ISG58|P58|RI58|-|10q23.31|protein-coding	11.0916	11.1414	11.9614	9.78452	10.0555	9.9122	-1.86199	8.64e-08	1.36e-06	3.63509
NM_003955	chr17	78356777	78360079	-	2733	1	SOCS3|ATOD4|CIS3|Cish3|SOCS-3|SSI-3|SSI3|-|17q25.3|protein-coding	12.001	12.169	11.663	10.137	10.3139	10.7173	-1.86096	1.12e-10	3.09e-09	3.63248
NM_033502	chr6	42224931	42452224	-	7739	1	TRERF1|BCAR2|HSA277276|RAPA|TREP132|TReP-132|dJ139D8.5|-|6p21.1|protein-coding	10.1253	10.242	10.2863	7.97708	8.42577	9.30871	-1.86009	3.31e-05	0.000273539	3.63031
NM_015478	chr20	43514441	43541895	+	3169	1	L3MBTL1|H-L(3)MBT|L3MBTL|ZC2HC3|dJ138B7.3|-|20q13.12|protein-coding	6.90753	6.75409	6.48484	5.45337	5.19664	5.82822	-1.85721	7.62e-06	7.59e-05	3.62306
NM_001286431	chr6	111299033	111483711	-	11028	1	REV3L|POLZ|REV3|-|6q21|protein-coding	11.9526	12.0488	11.78	10.3981	10.3251	10.4407	-1.85713	1.7e-30	4.44e-28	3.62287
NM_001301365	chr1	235661031	235883708	-	13879	1	LYST|CHS|CHS1|-|1q42.3|protein-coding	10.5965	11.1612	10.3135	9.17038	9.18965	9.28527	-1.85527	3.64e-09	7.64e-08	3.61821
NM_153247	chr7	5282943	5306860	+	5649	1	SLC29A4|ENT4|PMAT|-|7p22.1|protein-coding	8.55551	8.4637	7.71683	7.50278	6.46685	6.3107	-1.85459	0.000664332	0.00363018	3.61648
NM_020200	chr10	24848614	24952606	-	1928	1	PRTFDC1|HHGP|-|10p12.1|protein-coding	9.99552	10.2236	9.64196	8.2678	7.86132	8.99865	-1.85423	1.58e-05	0.000143866	3.6156
NM_016584	chr12	56338884	56340410	+	1031	1	IL23A|IL-23|IL-23A|IL23P19|P19|SGRF|-|12q13.3|protein-coding	4.40193	4.48455	4.85409	3.75258	3.91151	3.97829	-1.84989	0.00198896	0.00918904	3.60472
NM_001288738	chr9	128203379	128255244	+	3873	1	DNM1|DNM|EIEE31|-|9q34.11|protein-coding	10.2455	10.7279	9.59933	8.37916	8.44909	9.25081	-1.84955	7.22e-05	0.000537041	3.60388
NM_000168	chr7	41960950	42237209	-	8387	1	GLI3|ACLS|GCPS|GLI3-190|GLI3FL|PAP-A|PAPA|PAPA1|PAPB|PHS|PPDIV|-|7p14.1|protein-coding	11.1191	10.7094	10.7005	9.21697	9.72705	8.92756	-1.8494	3.15e-08	5.47e-07	3.60351
NR_109843	chr2	181891730	181930737	+	5867	1	ITPRID2|CS-1|CS1|KRAP|SPAG13|SSFA2|-|2q31.3|protein-coding	13.0897	13.7212	13.3028	11.5665	11.9051	12.0432	-1.84824	1.74e-10	4.7e-09	3.60061
NM_213607	chr17	44899729	44905390	+	3436	1	CCDC103|CILD17|PR46b|SMH|-|17q21.31|protein-coding	6.96393	7.49697	6.81096	5.88426	5.57193	6.08624	-1.84497	1.02e-05	9.8e-05	3.59246
NM_016239	chr17	18108756	18179800	+	11744	1	MYO15A|DFNB3|MYO15|-|17p11.2|protein-coding	3.96513	4.12377	4.14753	3.29096	3.58632	3.58678	-1.84461	0.00631582	0.0240688	3.59156
NM_001135599	chr1	218345284	218444619	+	5994	1	TGFB2|G-TSF|LDS4|TGF-beta2|-|1q41|protein-coding	13.5001	14.1882	13.5068	13.0222	11.644	11.3088	-1.84294	0.00135209	0.00663883	3.58741
NM_024789	chr10	102461395	102477045	+	2840	1	MFSD13A|C10orf77|TMEM180|bA18I14.8|-|10q24.32|protein-coding	5.69839	6.32235	6.31783	5.3197	4.6165	5.13912	-1.84281	0.000587501	0.00325753	3.58709
NR_024261	chr12	100165050	100173343	-	2430	1	GOLGA2P5|GOLGA2B|GOLGA2L1|-|12q23.1|pseudo	4.37263	4.85966	4.89746	3.87476	3.86512	4.18494	-1.84275	0.00356183	0.0149452	3.58693
NM_020808	chr1	232397966	232515608	-	6576	1	SIPA1L2|SPAL2|SPAR2|-|1q42.2|protein-coding	9.98079	7.7397	8.4218	7.55174	7.32848	7.89539	-1.84218	0.00682634	0.0256831	3.58553
NM_004529	chr9	20341669	20622499	-	6711	1	MLLT3|AF9|YEATS3|-|9p21.3|protein-coding	9.59345	9.60502	9.44401	8.0391	8.10575	8.07484	-1.84188	3.63e-29	8.46e-27	3.58478
NM_001353631	chr13	32400723	32428130	-	3576	1	N4BP2L1|CG018|-|13q13.1|protein-coding	6.70516	7.33869	6.80446	5.52511	6.32696	4.92309	-1.84009	0.00382365	0.0158933	3.58031
NM_001111	chr1	154582058	154608186	-	6592	1	ADAR|ADAR1|AGS6|DRADA|DSH|DSRAD|G1P1|IFI-4|IFI4|K88DSRBP|P136|-|1q21.3|protein-coding	13.9497	14.0567	14.4947	12.7578	12.6581	12.5324	-1.8366	3.73e-14	1.68e-12	3.57168
NM_198458	chr19	58354357	58362751	-	3460	1	ZNF497|-|-|19q13.43|protein-coding	7.68219	7.69747	7.33797	6.6453	6.38309	5.49351	-1.83069	0.000181454	0.00119389	3.55707
NR_024433	chr15	57300365	57307769	+	2513	1	LINC00926|-|-|15q21.3|ncRNA	6.21298	6.50571	5.75309	4.74996	5.0289	5.42985	-1.83062	0.000641523	0.00352728	3.5569
NR_038444	chr10	95753206	96090235	-	4256	1	ENTPD1-AS1|-|-|10q24.1|ncRNA	5.99092	6.34299	5.38558	4.8969	4.84022	5.05536	-1.82594	0.000591472	0.0032775	3.54537
NM_052839	chr22	50170731	50180295	+	3047	1	PANX2|PX2|hPANX2|-|22q13.33|protein-coding	7.64351	7.3834	5.7897	6.16683	5.85815	5.61656	-1.82536	0.00640005	0.0243427	3.54395
NM_001288608	chr1	150549369	150560936	+	4301	1	ADAMTSL4|ADAMTSL-4|ECTOL2|TSRC1|-|1q21.2|protein-coding	10.2718	9.69	10.8681	9.19186	8.86979	8.45092	-1.82512	2.95e-05	0.000247941	3.54335
NR_002329	chr7	116953848	116959817	+	1622	1	ST7-OT4|NCRNA00042|ST7OT4|-|7q31.2|ncRNA	4.58996	4.64074	4.62053	3.89551	3.93754	3.92426	-1.82416	0.000259175	0.00162335	3.541
NM_018683	chr20	49936397	49953885	+	2439	1	RNF114|PSORS12|ZNF313|-|20q13.13|protein-coding	11.7179	12.0123	12.6183	10.6868	10.7087	10.5663	-1.82373	1.45e-08	2.7e-07	3.53994
NM_005544	chr2	226731317	226798790	-	8732	1	IRS1|HIRS-1|-|2q36.3|protein-coding	12.9552	12.9713	12.8183	10.6763	11.4522	11.8009	-1.82309	9.18e-07	1.15e-05	3.53838
NR_135258	chr14	50821797	50823508	+	480	1	LOC105370489|-|-|14q22.1|ncRNA	4.19753	4.62385	4.33389	3.65428	3.58484	3.94822	-1.81906	0.00675784	0.0254849	3.52851
NM_006084	chr14	24161265	24166565	+	1615	2	IRF9|IRF-9|ISGF3|ISGF3G|p48|-|14q12|protein-coding	11.7351	11.7373	11.8895	10.068	10.2064	10.5188	-1.81831	4.15e-17	2.72e-15	3.52669
NM_000096	chr3	149172497	149221829	-	4431	1	CP|CP-2|-|3q24-q25.1|protein-coding	6.61976	7.97391	8.82138	6.68761	6.71852	6.78635	-1.81766	0.00525517	0.0206252	3.52508
NR_104632	chr5	39520431	39524708	+	596	1	LINC02104|-|-|5p13.1|ncRNA	3.74206	4.22225	3.93639	3.42972	3.42203	3.44539	-1.81689	0.0080023	0.0292933	3.52321
NM_001831	chr8	27596917	27614700	-	2738	1	CLU|AAG4|APO-J|APOJ|CLI|CLU1|CLU2|KUB1|NA1/NA2|SGP-2|SGP2|SP-40|TRPM-2|TRPM2|-|8p21.1|protein-coding	13.0085	13.4111	13.0819	11.7494	12.301	9.84153	-1.81606	0.0050102	0.0198084	3.52119
NR_109950	chr20	50310711	50321342	-	2247	1	LINC01271|-|-|20q13.13|ncRNA	5.36069	5.39516	5.34443	4.38663	4.46737	4.58672	-1.81369	1.14e-05	0.000108433	3.51541
NM_004442	chr1	22710838	22921500	+	11021	1	EPHB2|CAPB|DRT|EK5|EPHT3|ERK|Hek5|PCBC|Tyro5|-|1p36.12|protein-coding	11.5382	11.858	12.4831	10.2601	10.6076	10.6387	-1.81359	2.26e-07	3.26e-06	3.51515
NM_001254738	chr2	150468193	150487695	-	2800	1	RND3|ARHE|Rho8|RhoE|memB|-|2q23.3|protein-coding	14.127	13.6675	14.4477	12.7738	12.3646	12.6348	-1.81344	2.61e-09	5.65e-08	3.51478
NM_005686	chr1	204073115	204127743	+	4060	1	SOX13|ICA12|Sox-13|-|1q32.1|protein-coding	8.6166	8.74321	9.31322	7.69639	7.58642	7.18647	-1.81273	2.28e-07	3.29e-06	3.51307
NM_012098	chr9	127087348	127122635	-	3436	1	ANGPTL2|ARP2|HARP|-|9q33.3|protein-coding	11.9728	11.7727	10.6473	9.61263	10.162	10.35	-1.81158	9.29e-05	0.000671964	3.51026
NM_001142310	chr2	216081866	216102783	+	3455	1	TMEM169|-|-|2q35|protein-coding	6.89051	7.79937	7.27874	6.35772	5.63084	6.20883	-1.80908	0.00015494	0.00104345	3.50419
NR_073552	chr19	49018248	49019484	-	489	1	LOC101059948|-|-|19q13.33|ncRNA	4.59001	4.14086	4.71226	3.814	3.55776	4.03277	-1.80556	0.012233	0.0415387	3.49565
NM_002053	chr1	89052321	89065208	-	2868	1	GBP1|-|-|1p22.2|protein-coding	11.5691	11.6587	13.5437	11.275	11.1943	10.7833	-1.80484	0.0045052	0.0181755	3.4939
NM_001286470	chr14	91114013	91225396	+	3457	1	DGLUCY|C14orf159|-|14q32.11|protein-coding	10.1847	10.0718	10.532	8.46446	8.72449	9.1307	-1.8045	5.28e-09	1.08e-07	3.49308
NM_001037582	chr4	82629539	82798796	-	3033	1	SCD5|ACOD4|FADS4|HSCD5|SCD2|SCD4|-|4q21.22|protein-coding	9.4329	8.9222	9.5357	8.10835	7.96471	7.5167	-1.80433	5.76e-08	9.41e-07	3.49267
NM_003679	chr1	241532378	241595642	+	5000	1	KMO|dJ317G22.1|-|1q43|protein-coding	9.1883	9.93064	9.26589	8.14555	8.04991	7.99936	-1.8003	1.89e-08	3.47e-07	3.48292
NR_110537	chr22	20957092	20964680	+	683	1	LINC01637|-|-|22q11.21|ncRNA	3.9935	4.01089	3.75234	3.46008	3.45183	3.27734	-1.79982	0.00734456	0.0273027	3.48177
NM_001130413	chr1	1280436	1292025	+	3030	1	SCNN1D|ENaCd|ENaCdelta|SCNED|dNaCh|-|1p36.33|protein-coding	7.6124	7.75448	7.35069	6.0125	6.38342	6.43574	-1.79938	1.09e-08	2.09e-07	3.48071
NM_001017402	chr1	209614873	209651334	-	4283	1	LAMB3|AI1A|BM600-125KDA|LAM5|LAMNB1|-|1q32.2|protein-coding	9.45065	8.40727	9.20548	7.87169	7.34501	7.74073	-1.79899	1.07e-05	0.000102465	3.47976
NM_004688	chr2	151270470	151289668	-	1219	1	NMI|-|-|2q23.3|protein-coding	9.17646	9.17482	10.727	8.50386	8.56786	8.30242	-1.79871	0.00108879	0.00552084	3.47908
NR_034124	chr20	50292720	50314919	+	2273	1	LINC01270|-|-|20q13.13|ncRNA	5.83173	5.75634	5.91434	4.83407	4.73565	4.97604	-1.79353	1.52e-06	1.8e-05	3.46663
NR_163412	chr11	124876814	124881471	+	1804	1	ROBO3|HGPPS|HGPPS1|HGPS|RBIG1|RIG1|-|11q24.2|protein-coding	9.32436	8.50858	9.13757	7.56318	7.39535	7.86001	-1.79299	4.85e-07	6.48e-06	3.46533
NM_001146264	chr1	209938217	210171389	+	12173	1	SYT14|SCAR11|sytXIV|-|1q32.2|protein-coding	6.57627	6.81934	7.94978	6.02652	6.42182	5.36537	-1.79148	0.00594617	0.0228934	3.4617
NM_005319	chr6	26055740	26056471	-	729	1	HIST1H1C|H1.2|H1C|H1F2|H1s-1|-|6p22.2|protein-coding	8.82685	9.16491	9.44038	8.10105	7.10997	7.83213	-1.79025	1.13e-05	0.00010735	3.45875
NM_017617	chr9	136494433	136546048	-	9532	1	NOTCH1|AOS5|AOVD1|TAN1|hN1|-|9q34.3|protein-coding	10.3912	10.9966	11.2498	9.33105	9.36043	9.64145	-1.79024	3.47e-08	5.96e-07	3.45872
NM_001366321	chr6	167826564	167972022	+	8075	1	AFDN|AF6|MLL-AF6|MLLT4|l-afadin|-|6q27|protein-coding	11.4385	12.2394	11.0446	9.86421	10.0876	10.5269	-1.78674	3.84e-05	0.000311349	3.45034
NM_001010881	chr1	11762193	11789585	+	4649	1	C1orf167|-|-|1p36.22|protein-coding	6.86101	6.89133	6.651	5.74015	5.66921	5.51313	-1.78583	2.78e-09	5.97e-08	3.44816
NR_158569	chrX	109732511	109734958	+	2447	1	LOC105373311|-|-|Xq23|ncRNA	8.0516	9.11608	8.56975	6.96466	7.20302	7.56318	-1.78513	3.38e-05	0.000278429	3.44649
NM_001366230	chr18	6729716	6915713	+	5835	1	ARHGAP28|-|-|18p11.31|protein-coding	8.99363	9.26491	7.65244	7.92157	7.53117	6.13919	-1.78375	0.0108928	0.0378653	3.44319
NM_001297642	chr12	7094554	7109214	-	3374	1	C1RL|C1RL1|C1RLP|C1r-LP|CLSPa|-|12p13.31|protein-coding	11.7607	12.1917	11.3449	10.0326	10.6896	10.1799	-1.77963	9.09e-07	1.14e-05	3.43339
NM_006291	chr14	103126306	103137439	+	4183	1	TNFAIP2|B94|EXOC3L3|-|14q32.32|protein-coding	10.6728	11.0871	12.3615	10.5373	10.2002	9.28775	-1.776	0.00335205	0.0142158	3.42475
NM_032888	chr9	114155537	114312511	+	7750	1	COL27A1|STLS|-|9q32|protein-coding	11.3115	10.8391	10.9035	9.41455	9.85783	9.39446	-1.77107	2.81e-10	7.37e-09	3.41307
NM_004148	chr9	93121496	93134251	-	1231	1	NINJ1|NIN1|NINJURIN|-|9q22.31|protein-coding	11.0469	11.6409	11.5093	10.3009	9.96184	9.47507	-1.76908	3.63e-07	5.01e-06	3.40836
NM_133503	chr12	91143277	91179618	-	4141	1	DCN|CSCD|DSPG2|PG40|PGII|PGS2|SLRR1B|-|12q21.33|protein-coding	16.2822	16.1012	15.2338	14.2617	14.701	14.3914	-1.76839	1.89e-06	2.19e-05	3.40673
NR_028327	chr1	725759	730351	-	4270	1	LOC100133331|-|-|1p36.33|ncRNA	6.21679	6.20976	5.79016	4.87095	4.85433	5.36606	-1.76599	0.000176329	0.00116406	3.40107
NR_003578	chr19	52968251	52993531	-	2993	1	ZNF702P|ZNF702|-|19q13.41|pseudo	7.73514	7.62323	7.861	6.60961	6.5254	6.22729	-1.76424	5.66e-11	1.67e-09	3.39694
NM_152219	chr17	40360653	40364737	-	4082	1	GJD3|CX31.9|Cx30.2|GJA11|GJC1|-|17q21.2|protein-coding	9.93573	9.9432	10.9183	8.74586	8.84489	9.11939	-1.76349	1.05e-05	0.000100751	3.39519
NM_001080410	chr2	73254682	73284478	-	7918	1	FBXO41|FBX41|-|2p13.2|protein-coding	7.66108	7.25869	7.54786	6.83392	5.9035	5.61056	-1.76314	0.000931951	0.00483763	3.39436
NM_031938	chr11	112175512	112218933	+	2875	1	BCO2|B-DIOX-II|BCDO2|-|11q23.1|protein-coding	3.86567	4.14794	3.79397	3.41759	3.41001	3.43331	-1.76195	0.00748575	0.0277425	3.39157
NM_001364867	chr1	158999976	159055150	+	3191	1	IFI16|IFNGIP1|PYHIN2|-|1q23.1|protein-coding	13.3626	13.3952	14.1064	11.8687	12.4838	12.1619	-1.76121	4.5e-07	6.07e-06	3.38983
NM_153214	chr2	112138385	112188218	+	2293	1	FBLN7|TM14|-|2q13-q14.1|protein-coding	9.20182	9.52653	9.16315	5.96972	8.54566	7.9835	-1.76088	0.0154537	0.049959	3.38905
NM_005516	chr6_GL000252v2_alt	1745341	1750026	+	2538	7	HLA-E|HLA-6.2|QA1|-|6p22.1|protein-coding	6.47938	7.75208	7.66946	5.27387	6.57617	6.28288	-1.76083	0.00767394	0.0283257	3.38894
NM_002387	chr5	113022106	113294938	-	8220	1	MCC|MCC1|-|5q22.2|protein-coding	9.42962	10.6916	9.1527	8.88442	8.649	7.75496	-1.75897	0.00287584	0.012514	3.38456
NM_017817	chr13	110523066	110561722	-	1503	1	RAB20|-|-|13q34|protein-coding	6.68091	7.61299	7.39354	6.27449	6.12292	5.73737	-1.75786	0.000111414	0.000787088	3.38195
NR_148945	chr1	145214851	145216577	+	1726	1	LOC100996740|-|-|1q21.1|ncRNA	4.5401	4.49424	4.76058	3.9326	3.62391	4.13048	-1.75488	0.00664132	0.0251257	3.37499
NM_004233	chr6	14117772	14136906	+	2321	1	CD83|BL11|HB15|-|6p23|protein-coding	6.3058	5.89855	6.66016	5.417	4.73075	5.48137	-1.74963	0.00145764	0.00707551	3.36273
NM_006622	chr5	58453983	58460086	-	2769	1	PLK2|SNK|hPlk2|hSNK|-|5q11.2|protein-coding	12.8934	13.8477	13.1859	11.9109	12.1388	11.6463	-1.7452	1.22e-06	1.48e-05	3.35241
NM_001193532	chr1	28592495	28595443	+	1996	1	RAB42|-|-|1p35.3|protein-coding	7.2953	7.65053	7.29286	6.32353	6.22863	6.01948	-1.74453	6.85e-09	1.38e-07	3.35087
NM_032048	chr18	2847006	2916003	+	5934	1	EMILIN2|EMILIN-2|FOAP-10|-|18p11.32-p11.31|protein-coding	8.13484	8.57186	8.14055	7.46281	6.70339	6.54318	-1.74446	3.67e-05	0.000298692	3.35069
NM_001126049	chr10	87859161	87863437	-	4274.5	2	KLLN|CWS4|KILLIN|-|10q23.31|protein-coding	6.06145	6.07442	6.06684	5.10979	5.05773	5.03937	-1.7414	8.64e-08	1.36e-06	3.3436
NM_001195470	chr3	18345379	18425339	-	7902	1	SATB1|-|-|3p24.3|protein-coding	10.7048	10.1484	9.83665	8.8271	8.96491	8.78691	-1.74013	8.15e-08	1.29e-06	3.34066
NM_033199	chr3	48561718	48563781	-	1494	1	UCN2|SRP|UCN-II|UCNI|UR|URP|-|3p21.31|protein-coding	7.25636	6.5435	6.62678	5.8787	4.66979	6.07942	-1.73629	0.0107288	0.0373943	3.33178
NM_002801	chr16	67934507	67936850	-	966	1	PSMB10|LMP10|MECL1|beta2i|-|16q22.1|protein-coding	9.74402	10.1188	10.8533	9.01019	8.82881	8.87642	-1.73528	5.98e-06	6.09e-05	3.32944
NM_005082	chr17	56887909	56914049	-	5734	1	TRIM25|EFP|RNF147|Z147|ZNF147|-|17q22|protein-coding	12.3096	12.3388	12.9445	11.139	11.3039	10.885	-1.73338	6.53e-09	1.32e-07	3.32505
NR_003661	chr15	84527196	84570795	-	2144	1	UBE2Q2P1|UBE2QP1|-|15q25.2|pseudo	7.80243	7.91423	7.36424	6.15322	6.13004	6.89399	-1.73317	6e-05	0.000459153	3.32457
NR_136289	chr1	224434640	224740549	+	2012	1	CNIH3|CNIH-3|-|1q42.12|protein-coding	7.47865	7.69216	7.87674	6.33354	6.11071	6.76534	-1.72771	1.23e-06	1.5e-05	3.31201
NM_001348255	chrX	135094985	135098712	-	2813	1	SMIM10L2B|LINC00086|LINC00087|NCRNA00086|NCRNA00087|SMIM10L2A|-|Xq26.3|protein-coding	5.87772	6.26971	5.8214	5.24247	5.27924	4.20918	-1.72302	0.0112089	0.0386911	3.30126
NM_001367197	chr19	1505022	1513019	-	2528	1	ADAMTSL5|THSD6|-|19p13.3|protein-coding	7.72519	7.6185	7.71585	6.92576	6.37057	5.71527	-1.71854	0.000288361	0.00178037	3.29104
NR_003580	chr7	73154924	73207296	+	3612	1	GTF2IP4|GTF2I|-|7q11.23|pseudo	10.4951	10.7914	9.44611	8.86959	9.27287	8.64723	-1.71686	0.000186094	0.0012217	3.28721
NM_001098819	chr19	18207961	18224493	-	5107	1	PDE4C|DPDE1|PDE21|-|19p13.11|protein-coding	4.50435	4.57561	4.49956	3.67482	3.842	4.06665	-1.71633	0.00330626	0.0140659	3.28599
NM_033629	chr3	48466230	48467645	+	1092	1	TREX1|AGS1|CRV|DRN3|HERNS|-|3p21.31|protein-coding	8.73597	8.42306	10.171	7.81534	7.71586	8.32621	-1.71605	0.00402511	0.016583	3.28536
NM_001109	chr10	133262423	133276868	-	3234	1	ADAM8|CD156|CD156a|MS2|-|10q26.3|protein-coding	5.25352	4.9915	5.9518	4.45801	4.57937	4.73608	-1.71517	0.00486519	0.019343	3.28335
NM_002221	chr1	226631690	226739175	-	6152	1	ITPKB|IP3-3KB|IP3K|IP3K-B|IP3KB|PIG37|-|1q42.12|protein-coding	8.61679	8.69606	8.29423	7.23553	7.27861	7.17352	-1.71218	8.57e-13	3.23e-11	3.27655
NM_001251935	chr11	47248300	47269033	+	1908	1	NR1H3|LXR-a|LXRA|RLD-1|-|11p11.2|protein-coding	8.67707	8.60216	8.79874	7.0038	7.42623	7.58732	-1.7117	7.19e-10	1.72e-08	3.27547
NM_004286	chr22	38705944	38733587	+	4891	1	GTPBP1|GP-1|GP1|HSPC018|-|22q13.1|protein-coding	10.9734	10.9588	12.0578	9.94823	9.90994	10.2005	-1.7082	4.3e-05	0.000343426	3.26754
NM_001174072	chr5	80138727	80256048	-	6434	1	SERINC5|C5orf12|TPO1|-|5q14.1|protein-coding	11.5476	12.6275	11.5994	10.2841	10.6734	10.81	-1.70708	5.24e-05	0.000409357	3.26498
NM_001002814	chr8	37858618	37899497	-	8177	1	RAB11FIP1|NOEL1A|RCP|rab11-FIP1|-|8p11.23|protein-coding	8.78037	9.31333	9.81677	8.58803	7.89409	7.0964	-1.70648	0.00199147	0.00919363	3.26363
NM_001242833	chr16	58500143	58513619	+	3242	1	NDRG4|BDM1|SMAP-8|SMAP8|-|16q21|protein-coding	10.2129	10.3899	10.1664	8.07849	8.98965	9.25116	-1.70356	2.22e-05	0.000193466	3.25703
NM_005502	chr9	104781006	104928155	-	10356	1	ABCA1|ABC-1|ABC1|CERP|HDLDT1|TGD|-|9q31.1|protein-coding	11.2288	11.1861	10.1563	9.6826	9.89042	8.78518	-1.70338	0.000451897	0.00258902	3.25663
NM_004720	chr19	19623656	19628220	-	1781	1	LPAR2|EDG-4|EDG4|LPA-2|LPA2|-|19p13.11|protein-coding	6.51335	6.92533	6.61974	5.73592	5.76119	5.25416	-1.69996	1.44e-05	0.000132827	3.24893
NM_014883	chr4	88725960	89057185	-	5840	1	FAM13A|ARHGAP48|FAM13A1|-|4q22.1|protein-coding	10.2189	10.5924	10.5711	9.01103	9.10299	9.12632	-1.69852	1.11e-16	6.97e-15	3.24567
NM_005195	chr8	47736913	47738164	-	1249	1	CEBPD|C/EBP-delta|CELF|CRP3|NF-IL6-beta|-|8q11.21|protein-coding	12.8196	13.0966	12.373	11.6705	11.4229	10.953	-1.69357	6.75e-07	8.78e-06	3.23455
NM_013262	chr6	16129086	16148247	+	3062	1	MYLIP|IDOL|MIR|-|6p22.3|protein-coding	8.19591	8.71153	7.9192	7.0336	7.5392	6.08068	-1.69344	0.00223965	0.010196	3.23427
NM_001093	chr12	109116587	109268225	+	9312	1	ACACB|ACC2|ACCB|HACC275|-|12q24.11|protein-coding	8.49351	8.42798	8.12892	7.29407	7.30458	6.40524	-1.69278	2.72e-05	0.000230769	3.2328
NM_001194998	chr15	48737938	48811069	-	5531	1	CEP152|MCPH4|MCPH9|SCKL5|-|15q21.1|protein-coding	9.05205	9.40388	9.41393	7.2263	7.32032	8.69097	-1.69155	0.00210192	0.00964575	3.23005
NM_015191	chr11	111602449	111730855	+	9605	1	SIK2|LOH11CR1I|QIK|SIK-2|SNF1LK2|-|11q23.1|protein-coding	11.5123	11.9629	11.1247	10.2136	9.92223	10.3561	-1.69095	2.13e-07	3.1e-06	3.22868
NM_001199290	chr2	169694469	169751878	+	4175	1	PHOSPHO2-KLHL23|-|-|2q31.1|protein-coding	6.68971	6.65636	5.37372	5.33947	5.15748	5.47077	-1.68901	0.00600781	0.0230835	3.22434
NM_005224	chr19	926035	975937	+	5935	1	ARID3A|BRIGHT|DRIL1|DRIL3|E2FBP1|-|19p13.3|protein-coding	9.87589	9.96374	10.3776	8.87762	8.57846	8.68548	-1.68709	4.98e-11	1.48e-09	3.22007
NM_002228	chr1	58780791	58784047	-	3254	1	JUN|AP-1|AP1|c-Jun|p39|-|1p32.1|protein-coding	12.5924	13.8926	13.343	11.6593	11.8534	12.3102	-1.68704	0.000113671	0.000800167	3.21996
NM_020992	chr10	95237573	95291003	-	1421	1	PDLIM1|CLIM1|CLP-36|CLP36|HEL-S-112|hCLIM1|-|10q23.33|protein-coding	12.1927	12.3026	13.079	11.3848	10.9625	11.1695	-1.68485	1.9e-06	2.19e-05	3.21506
NM_001080391	chr2	230416201	230545604	+	5381	1	SP100|lysp100b|-|2q37.1|protein-coding	12.3691	12.4915	13.1099	11.2135	11.3151	11.3528	-1.68425	8.26e-09	1.64e-07	3.21374
NM_001130142	chr11	124115450	124147721	+	4279	1	VWA5A|BCSC-1|BCSC1|LOH11CR2A|-|11q24.2|protein-coding	9.61135	10.2404	10.2857	7.66713	8.45802	9.39397	-1.68271	0.00259462	0.0115192	3.2103
NM_014982	chr14	70907459	71115382	+	12827	1	PCNX1|PCNX|PCNXL1|pecanex|-|14q24.2|protein-coding	12.4065	13.0493	12.4416	11.3383	11.1966	11.256	-1.68261	9.31e-10	2.18e-08	3.21008
NM_005144	chr8	22114419	22131052	-	5495	1	HR|ALUNC|AU|HSA277165|HYPT4|MUHH|MUHH1|-|8p21.3|protein-coding	9.69243	9.21331	8.33982	8.1226	7.71963	7.69832	-1.68108	0.000252306	0.00158649	3.20668
NR_002806	chr4	88709789	88730103	+	3205	1	FAM13A-AS1|FAM13A1OS|FAM13AOS|NCRNA00039|-|4q22.1|ncRNA	7.94978	8.38124	8.28731	6.84042	7.05559	6.94583	-1.68039	1.63e-10	4.43e-09	3.20515
NM_002065	chr1	182378093	182392206	-	8321	1	GLUL|GLNS|GS|PIG43|PIG59|-|1q25.3|protein-coding	13.0907	13.1099	12.4202	11.5871	11.6098	11.3077	-1.68014	1.08e-08	2.09e-07	3.20459
NM_207037	chr15	56918644	57289853	+	6091	1	TCF12|CRS3|HEB|HTF4|HsT17266|TCF-12|bHLHb20|p64|-|15q21.3|protein-coding	13.3845	13.1773	13.021	11.7649	11.8428	11.7914	-1.67955	4.52e-21	4.85e-19	3.20328
NR_029426	chr5_GL339449v2_alt	556422	712606	+	1933.2	6	SMA4|SMA3|b55C20.2|-|5q13.2|pseudo	3.91356	4.40623	4.23553	3.73019	3.55985	3.62667	-1.67847	0.0100743	0.0355145	3.20089
NM_024911	chr1	68125360	68232523	-	2702	1	WLS|C1orf139|EVI|GPR177|MRP|mig-14|-|1p31.3|protein-coding	11.8849	12.6207	12.1889	10.8619	10.8281	10.9193	-1.67822	1.01e-09	2.36e-08	3.20033
NM_024830	chr5	1461427	1523960	-	3805.5	2	LPCAT1|AGPAT10|AGPAT9|AYTL2|LPCAT-1|PFAAP3|lpcat|lysoPAFAT|-|5p15.33|protein-coding	7.37758	7.34007	7.29888	6.27198	5.84742	6.30957	-1.67769	1.17e-08	2.23e-07	3.19915
NM_033238	chr15	73994716	74047822	+	5549	1	PML|MYL|PP8675|RNF71|TRIM19|-|15q24.1|protein-coding	11.5494	11.6143	12.7391	10.5756	10.6182	10.8789	-1.67648	0.000109594	0.000775775	3.19648
NM_021255	chr14	56118411	56301524	+	5863	1	PELI2|-|-|14q22.3|protein-coding	9.61643	9.43072	8.2351	7.10962	8.48668	7.67627	-1.67232	0.00490425	0.0194503	3.18728
NM_145013	chr11	128899565	128905697	-	3618	1	C11orf45|-|-|11q24.3|protein-coding	7.42547	6.31515	6.79716	5.77082	5.64718	5.99725	-1.67035	0.000800248	0.0042651	3.18291
NM_001346719	chr7	94584980	94656133	-	2023	1	SGCE|DYT11|ESG|epsilon-SG|-|7q21.3|protein-coding	11.8102	12.0346	11.9912	10.6702	9.97605	10.8666	-1.66981	3.14e-07	4.37e-06	3.18173
NM_006350	chr5	53480629	53487115	+	2536	1	FST|FS|-|5q11.2|protein-coding	12.0133	12.9407	12.4277	11.4582	10.6585	11.1311	-1.66908	1.85e-05	0.000165249	3.18012
NM_001145661	chr3	128479427	128488530	-	3461	1	GATA2|DCML|IMD21|MONOMAC|NFE1B|-|3q21.3|protein-coding	8.9939	8.65366	8.83694	6.96437	7.40838	7.98611	-1.66867	2.38e-05	0.000205593	3.17922
NR_046648	chr3	149086332	149102823	+	412	1	HLTF-AS1|-|-|3q24|ncRNA	4.53736	4.60759	4.51276	3.80404	3.6062	4.20359	-1.66807	0.0154011	0.0498464	3.17789
NM_178006	chr13	33103139	33285755	-	5897	1	STARD13|ARHGAP37|DLC2|GT650|LINC00464|-|13q13.1-q13.2|protein-coding	11.5934	11.7233	11.4952	9.88394	10.0353	10.6222	-1.66708	3.08e-08	5.37e-07	3.17571
NM_178516	chr16	67184379	67190136	-	2413	1	EXOC3L1|EXOC3L|-|16q22.1|protein-coding	4.58758	4.58264	5.45939	4.28533	4.17915	4.1837	-1.66579	0.013684	0.0453795	3.17287
NM_001258400	chr17	44903830	44905390	+	1558	1	FAM187A|-|-|17q21.31|protein-coding	4.43061	4.85156	4.11376	3.93652	3.82322	3.86303	-1.66405	0.012158	0.0413397	3.16906
NM_001066	chr1	12166991	12209220	+	3675	1	TNFRSF1B|CD120b|TBPII|TNF-R-II|TNF-R75|TNFBR|TNFR1B|TNFR2|TNFR80|p75|p75TNFR|-|1p36.22|protein-coding	9.26839	9.88127	9.44702	6.82442	7.87398	9.0128	-1.65946	0.0114585	0.0393686	3.15898
NM_001205019	chrX	30653359	30731460	+	4554	1	GK|GK1|GKD|-|Xp21.2|protein-coding	8.85643	8.95194	7.51355	7.3376	7.17336	7.39409	-1.65856	0.000857908	0.00451675	3.157
NR_126453	chr15	98645866	98651221	-	5355	1	IRAIN|IGF1R-AS|-|15q26.3|ncRNA	7.24304	7.27576	6.86534	6.253	5.71775	5.98774	-1.65581	3.56e-06	3.84e-05	3.15101
NM_001143935	chr7	87345664	87399794	+	3268	1	CROT|COT|-|7q21.12|protein-coding	10.6693	10.6229	10.5882	9.08145	9.40085	9.30409	-1.65373	1.03e-20	1.04e-18	3.14647
NM_001363014	chr8	102826302	102864200	-	4521	1	AZIN1|AZI|AZI1|AZIA1|OAZI|OAZIN|ODC1L|-|8q22.3|protein-coding	12.9706	13.9495	13.0625	12.0181	12.0215	12.0482	-1.65048	4.41e-06	4.64e-05	3.13938
NM_207363	chr2	132671790	133568463	-	7584	1	NCKAP5|ERIH1|ERIH2|NAP5|-|2q21.2|protein-coding	9.52356	9.71228	9.05251	8.15399	7.53595	8.52036	-1.64944	4.69e-05	0.000370782	3.13712
NM_002765	chrX	12791355	12824227	+	2522	1	PRPS2|PRSII|-|Xp22.2|protein-coding	10.7874	11.169	10.5702	9.42033	9.47055	9.63031	-1.64662	1.43e-10	3.9e-09	3.131
NM_001144823	chr15	65659123	65792293	-	8799	1	DENND4A|IRLB|MYCPBP|-|15q22.31|protein-coding	11.0559	11.4472	11.2209	9.88034	10.0039	9.80277	-1.63659	6.18e-16	3.48e-14	3.1093
NM_015559	chr18	44680888	45068510	+	9901	1	SETBP1|MRD29|SEB|-|18q12.3|protein-coding	9.30408	8.70816	7.31696	7.78756	6.79303	7.43687	-1.63616	0.0108368	0.0377151	3.10837
NR_002206	chr7	73154929	73207296	+	3605	2	GTF2IP1|WBSCR7|-|7q11.23|pseudo	10.9353	11.1757	9.95915	9.3019	9.65826	9.33493	-1.63544	6.61e-05	0.000497481	3.10682
NM_001172509	chr2	199269506	199457939	-	5554	1	SATB2|GLSS|-|2q33.1|protein-coding	11.9061	11.8291	11.5653	10.4113	10.2534	10.572	-1.6324	5.67e-15	2.86e-13	3.10029
NM_020300	chr12	16347645	16364410	+	919	1	MGST1|GST12|MGST|MGST-I|-|12p12.3|protein-coding	11.7983	11.7012	12.0094	10.3413	10.8378	10.1854	-1.63127	8e-09	1.59e-07	3.09786
NM_000070	chr15	42359501	42412317	+	3289	1	CAPN3|CANP3|CANPL3|LGMD2|LGMD2A|LGMDD4|LGMDR1|nCL-1|p94|-|15q15.1|protein-coding	7.16889	6.93204	7.70086	5.65775	6.26835	6.433	-1.63007	0.000482633	0.00274208	3.09528
NM_001624	chr6	106511855	106570449	+	7520	1	CRYBG1|AIM1|ST4|-|6q21|protein-coding	10.5588	10.3022	10.5997	8.01806	8.30557	10.0579	-1.63001	0.0125039	0.0422944	3.09515
NR_027468	chr1	148432959	148459920	-	2047	1	LINC01138|LINC00875|-|1q21.2|ncRNA	6.06767	6.22593	6.25944	5.21305	4.71659	5.5504	-1.62746	0.00092682	0.00481664	3.08969
NM_015430	chr11	35431829	35525616	-	2758	1	PAMR1|DKFZP586H2123|FP938|RAMP|-|11p13|protein-coding	10.1307	11.7124	11.5762	10.0311	10.3748	9.21025	-1.62706	0.00394067	0.0162843	3.08884
NM_001031746	chr10	49014236	49115522	-	6404	1	VSTM4|C10orf72|-|10q11.23|protein-coding	11.2432	11.3165	9.20624	9.84589	9.41066	9.30326	-1.62594	0.00782197	0.0287519	3.08643
NM_021224	chr9	106863166	107013634	+	10330	1	ZNF462|ZFPIP|Zfp462|-|9q31.2|protein-coding	9.38041	10.3311	9.67681	8.45741	8.48334	8.68068	-1.62517	4.81e-06	5.01e-05	3.08479
NM_015310	chr8	18527303	19013703	-	11686	1	PSD3|EFA6D|EFA6R|HCA67|-|8p22|protein-coding	13.3807	13.6479	12.2206	11.6615	11.5754	12.2298	-1.62453	0.000580059	0.00322332	3.08342
NM_001093725	chr1	156072013	156082465	-	6587	1	MEX3A|MEX-3A|RKHD4|RNF162|-|1q22|protein-coding	9.75349	9.1181	8.99818	7.96578	7.91965	8.21129	-1.62437	1.04e-06	1.28e-05	3.08307
NM_001134651	chr3	71675414	71725402	-	9969	1	EIF4E3|eIF-4E3|eIF4E-3|-|3p13|protein-coding	8.47987	9.06827	9.10646	8.06372	7.81876	6.57053	-1.62115	0.00239192	0.0107785	3.07621
NM_002673	chr3	48403854	48429463	-	7270	1	PLXNB1|PLEXIN-B1|PLXN5|SEP|-|3p21.31|protein-coding	10.6474	10.4339	10.0655	9.36837	9.05217	8.73257	-1.62084	2.36e-07	3.39e-06	3.07554
NM_014591	chr10	101825974	101843800	-	2457	1	KCNIP2|KCHIP2|-|10q24.32|protein-coding	5.25432	5.13384	4.94832	4.24845	4.23629	4.58449	-1.61834	0.00139144	0.00679883	3.07021
NM_004740	chr17	29073521	29075609	-	2086	1	TIAF1|MAJN|SPR210|-|17q11.2|protein-coding	9.82579	9.681	9.9803	8.22071	8.39669	8.86585	-1.61546	2.58e-08	4.57e-07	3.06409
NM_153213	chr1	16197854	16212652	-	3304	1	ARHGEF19|WGEF|-|1p36.13|protein-coding	9.84083	9.99136	9.20818	8.38737	8.57221	8.28411	-1.6149	4e-07	5.46e-06	3.0629
NM_001198593	chr2	48529925	48776517	+	3777	1	STON1-GTF2A1L|ALF|GTF2A1L|GTF2A1LF|SALF|-|2p16.3|protein-coding	9.26281	9.30391	8.10037	7.79662	7.37579	7.93233	-1.61482	0.000491034	0.00278268	3.06273
NR_033928	chr8	23225221	23230926	+	1967	1	LOC389641|-|-|8p21.3|ncRNA	4.98026	4.84034	5.50549	4.51447	4.06406	4.5254	-1.61343	0.00941341	0.0335515	3.05978
NM_153487	chr6	37630679	37697883	-	10610	1	MDGA1|GPIM|MAMDC3|-|6p21.2|protein-coding	8.09588	9.17471	9.44732	7.81676	7.87477	7.54579	-1.61277	0.000436261	0.0025108	3.05839
NR_024077	chr2	113583653	113599036	+	1947	1	WASH2P|FAM39B|-|2q14.1|pseudo	7.91508	8.13519	7.67113	6.85515	6.58202	6.73397	-1.61168	1.09e-08	2.09e-07	3.05607
NM_004283	chr19	11322069	11339657	-	4232	1	RAB3D|D2-2|GOV|RAB16|RAD3D|-|19p13.2|protein-coding	8.03828	8.07026	8.3311	6.93253	6.64876	7.17364	-1.61065	3.37e-08	5.79e-07	3.05389
NM_014037	chr19	49289638	49325191	-	2890	1	SLC6A16|NT5|NTT5|-|19q13.33|protein-coding	4.91573	4.92586	4.53481	4.32498	3.93177	4.1072	-1.60852	0.00507378	0.0199974	3.04938
NM_002655	chr8	56160909	56211273	-	7304	1	PLAG1|PSA|SGPA|ZNF912|-|8q12.1|protein-coding	8.44167	8.84588	8.67597	6.99169	7.41789	7.72295	-1.60763	1.42e-06	1.7e-05	3.04751
NM_030777	chr20	46709649	46736346	+	4219	1	SLC2A10|ATORS|ATS|GLUT10|-|20q13.12|protein-coding	11.9945	12.5489	11.4698	10.8127	10.6934	10.7218	-1.60622	5.97e-06	6.09e-05	3.04453
NM_001080479	chr5	73626158	73941993	+	6313	1	ARHGEF28|RGNEF|RIP2|p190RHOGEF|-|5q13.2|protein-coding	10.0246	9.96005	11.3202	9.14393	9.36115	9.33912	-1.60367	0.000898808	0.00469583	3.03915
NM_000725	chr12	48818496	48828941	+	2916	1	CACNB3|CAB3|CACNLB3|-|12q13.12|protein-coding	10.78	10.7277	10.7195	9.31051	9.25913	9.65938	-1.60313	8.5e-15	4.18e-13	3.03801
NM_001146	chr8	107249482	107497918	-	4219	1	ANGPT1|AGP1|AGPT|ANG1|-|8q23.1|protein-coding	12.5339	12.5358	12.0066	10.83	11.308	10.9606	-1.59867	1.67e-08	3.08e-07	3.02863
NM_000402	chrX	154531390	154547018	-	2381	1	G6PD|G6PD1|-|Xq28|protein-coding	13.487	13.7083	13.2267	12.0081	12.2302	12.2136	-1.59626	5.15e-13	2.01e-11	3.02358
NM_007219	chr20	3927314	4015558	-	7609	1	RNF24|G1L|-|20p13|protein-coding	12.0419	11.9817	11.6519	10.272	10.7292	10.6824	-1.59416	2.41e-10	6.41e-09	3.01918
NM_002499	chr15	73052463	73305204	+	7076	1	NEO1|IGDCC2|NGN|NTN1R2|-|15q24.1|protein-coding	13.168	12.7316	13.2844	12.4316	11.4369	10.8554	-1.593	0.00153741	0.00738992	3.01676
NM_175872	chr19	34956354	34964229	-	4062	1	ZNF792|-|-|19q13.11|protein-coding	7.23789	7.28941	7.51201	6.08915	6.04521	6.49356	-1.59292	5.27e-07	6.97e-06	3.01659
NM_001278438	chr13	48976609	49209779	+	6301	1	FNDC3A|FNDC3|HUGO|bA203I16.1|bA203I16.5|-|13q14.2|protein-coding	12.2048	12.8919	12.6654	11.1875	11.2879	11.3964	-1.58857	2.73e-09	5.87e-08	3.00751
NM_016220	chr7	64666133	64711573	+	6046	1	ZNF107|Y8|ZFD25|ZNF588|smap-7|-|7q11.21|protein-coding	8.60911	8.68488	9.53561	7.26485	7.56528	8.24328	-1.58594	0.000997688	0.00513378	3.00203
NM_013258	chr16	31201486	31202760	-	752	1	PYCARD|ASC|CARD5|TMS|TMS-1|TMS1|-|16p11.2|protein-coding	9.06863	9.26562	9.38859	7.80828	8.05495	8.07607	-1.58545	5.95e-13	2.31e-11	3.00102
NM_001100876	chr9	128920982	128942038	+	2032	1	PHYHD1|-|-|9q34.11|protein-coding	7.83997	8.0337	8.22106	6.40738	6.69299	7.28183	-1.58323	5.88e-05	0.000451842	2.9964
NM_015295	chr18	2655887	2805017	+	8622	1	SMCHD1|BAMS|FSHD2|-|18p11.32|protein-coding	11.8866	12.1156	12.7908	10.833	11.0462	11.121	-1.58288	2.51e-06	2.82e-05	2.99566
NM_017590	chr22	41301525	41360147	+	5881	1	ZC3H7B|ROXAN1|RoXaN|-|22q13.2|protein-coding	13.4167	13.2768	13.7565	11.9669	11.9528	12.5239	-1.58042	9.71e-08	1.51e-06	2.99057
NR_102400	chr16	31201885	31203452	+	1093	1	PYCARD-AS1|C16orf98|PYCARDOS|-|16p11.2|ncRNA	7.54834	7.80732	7.96044	6.44692	6.7495	6.66129	-1.58004	1.81e-08	3.32e-07	2.98979
NM_030891	chr21	44455510	44462196	+	5841	1	LRRC3|C21orf102|C21orf30|LRRC3DN|-|21q22.3|protein-coding	7.91533	8.10877	8.08503	7.27143	7.0538	5.71608	-1.57985	0.00470948	0.0188634	2.98939
NM_001024611	chr4	51993652	52020363	-	3428	1	LRRC66|-|-|4q12|protein-coding	5.74548	5.81723	5.57834	4.8542	4.71882	5.00824	-1.57785	6.27e-05	0.000475959	2.98525
NM_001286072	chr1	112674312	112700746	+	4474	1	MOV10|fSAP113|gb110|-|1p13.2|protein-coding	11.6609	11.5591	12.4724	10.5498	10.478	10.8961	-1.57718	1.66e-05	0.000149962	2.98386
NM_000392	chr10	99782640	99852594	+	5772	1	ABCC2|ABC30|CMOAT|DJS|MRP2|cMRP|-|10q24.2|protein-coding	5.65476	4.94164	5.08419	4.24607	4.47573	4.72674	-1.57616	0.00912203	0.0326837	2.98176
NM_080593	chr6	27138293	27146858	-	835	1	HIST1H2BK|H2B/S|H2BFAiii|H2BFT|H2BK|-|6p22.1|protein-coding	9.94578	9.90607	10.7885	9.30841	8.35892	9.13033	-1.57271	0.000426224	0.00246102	2.97464
NM_002009	chr15	49423242	49488774	+	5314	1	FGF7|HBGF-7|KGF|-|15q21.2|protein-coding	13.7487	13.7664	12.1238	12.1383	12.0624	12.0747	-1.5725	0.00157371	0.00754394	2.97419
NM_015208	chr18	9136781	9285985	+	11269	1	ANKRD12|ANCO-2|ANCO1|GAC-1|Nbla00144|-|18p11.22|protein-coding	11.2391	11.3899	11.3155	9.82327	9.8221	10.3282	-1.57077	2.17e-10	5.79e-09	2.97064
NR_003246	chr15	84506168	84516847	-	5461	1	GOLGA6L5P|GOLGA6L5|GOLGA6L8|-|15q25.2|pseudo	6.57542	6.26394	6.03528	5.23232	5.1091	5.63948	-1.56955	0.000436824	0.00251322	2.96811
NR_027620	chr19	34576733	34677031	-	2041	1	SCGB1B2P|SCGB4A1P|-|19q13.11|pseudo	6.06572	6.07936	6.25485	4.67423	5.41457	5.38357	-1.56651	0.00126376	0.0062665	2.96187
NM_033452	chr17	75874164	75878581	-	2261	1	TRIM47|GOA|RNF100|-|17q25.1|protein-coding	8.17733	8.74427	8.79049	7.13943	7.46885	7.53019	-1.56015	1.21e-06	1.47e-05	2.94885
NR_002330	chr7	116952447	116954334	-	1887	1	ST7-AS1|ST7AS1|ST7OT1|-|7q31.2|ncRNA	7.94618	8.10975	8.0894	7.07639	6.79029	6.77046	-1.55835	4.38e-11	1.31e-09	2.94516
NM_001003819	chr11	5596637	5644395	+	3460	1	TRIM6-TRIM34|IFP1|RNF21|RNF89|TRIM34|TRIM6|-|11p15.4|protein-coding	9.61224	9.61214	10.0471	8.44919	8.21893	8.8023	-1.5576	2.16e-07	3.14e-06	2.94364
NM_024829	chr12	14503661	14567883	-	1947	1	PLBD1|-|-|12p13.1|protein-coding	6.345	7.16413	6.95971	5.77648	5.93439	5.79798	-1.55644	0.000165	0.00110158	2.94127
NR_104002	chr5	79020667	79069674	-	2838	1	DMGDH|DMGDHD|ME2GLYDH|-|5q14.1|protein-coding	6.03497	6.77559	6.76507	5.85359	5.67776	5.0651	-1.55544	0.00324988	0.013876	2.93923
NM_007183	chr11	394209	404908	+	2802	1	PKP3|-|-|11p15.5|protein-coding	6.86151	6.5905	6.76557	5.38582	5.26196	6.23724	-1.55448	0.00282021	0.0123142	2.93728
NM_015346	chr14	67746522	67816590	-	9630	1	ZFYVE26|FYVE-CENT|SPG15|-|14q24.1|protein-coding	10.3341	10.4081	11.6322	9.54805	9.47367	9.91292	-1.55337	0.00108746	0.00551845	2.93503
NR_147239	chr9	96500113	96619843	-	5731	1	CDC14B|CDC14B3|Cdc14B1|Cdc14B2|hCDC14B|-|9q22.32-q22.33|protein-coding	10.6882	10.7441	10.5012	9.52006	9.56643	8.93922	-1.55298	2.5e-08	4.44e-07	2.93423
NM_138962	chr17	57256523	57684689	+	6363	1	MSI2|MSI2H|-|17q22|protein-coding	11.3566	11.5132	11.2487	10.2342	10.2096	9.78131	-1.55291	3.24e-11	9.86e-10	2.93408
NM_175634	chr8	91954972	92103385	-	7685	1	RUNX1T1|AML1-MTG8|AML1T1|CBFA2T1|CDR|ETO|MTG8|ZMYND2|-|8q21.3|protein-coding	8.48614	8.61055	7.94826	7.34598	6.5822	7.46422	-1.55128	0.000242992	0.00153718	2.93077
NM_198850	chr19	43475103	43504833	-	2471	1	PHLDB3|-|-|19q13.31|protein-coding	7.26175	7.17849	7.8459	6.49661	6.25532	6.32473	-1.5504	1.95e-05	0.000173303	2.92897
NR_104027	chr4	143513472	143514837	-	1145	1	SMARCA5-AS1|-|-|4q31.21|ncRNA	8.76046	8.71409	9.25231	7.51405	7.49634	8.04584	-1.54836	5.15e-06	5.32e-05	2.92484
NM_001285878	chr20	50190583	50192691	+	2106	1	CEBPB|C/EBP-beta|IL6DBP|NF-IL6|TCF5|-|20q13.13|protein-coding	12.9627	13.3043	12.5315	11.9127	11.7543	11.2899	-1.54697	3.97e-06	4.21e-05	2.92202
NM_001145862	chr1	149928651	149936879	-	2821	1	MTMR11|CRA|-|1q21.2|protein-coding	10.1133	9.999	10.5754	8.42571	8.75646	9.52867	-1.54008	0.000292643	0.00179929	2.90811
NR_136536	chr2	24049741	24063680	+	1120	1	FKBP1B|FKBP12.6|FKBP1L|OTK4|PKBP1L|PPIase|-|2p23.3|protein-coding	7.3586	7.62786	8.38479	6.60014	7.10494	6.36594	-1.5388	0.00147566	0.0071415	2.90553
NM_021616	chr11	5625001	5644395	+	2280	1	TRIM34|IFP1|RNF21|-|11p15.4|protein-coding	9.23753	9.25853	9.49954	7.84664	7.79861	8.53146	-1.53682	4.68e-06	4.89e-05	2.90155
NM_001198696	chr10	70112267	70132934	-	3239	1	AIFM2|AMID|PRG3|-|10q22.1|protein-coding	10.4132	10.4375	10.855	9.52528	9.33678	9.07422	-1.535	7.57e-09	1.51e-07	2.89788
NM_173515	chr6	154387515	154510685	-	21063	1	CNKSR3|CNK3|CNK3/IPCEF1|MAGI1|-|6q25.2|protein-coding	9.24468	9.0797	9.44404	7.98269	8.22703	7.90334	-1.53269	7.44e-11	2.12e-09	2.89326
NM_013397	chr6	41780762	41787372	+	1636	1	PRICKLE4|C6orf49|OBTP|OEBT|TOMM6|-|6p21.1|protein-coding	6.06738	6.31816	7.02581	5.48734	5.4673	5.73085	-1.53245	0.00190408	0.00885941	2.89277
NM_033109	chr2	55634061	55693844	-	4519	1	PNPT1|COXPD13|DFNB70|OLD35|PNPASE|old-35|-|2p16.1|protein-coding	10.2463	10.1304	12.0805	9.85603	9.81898	9.997	-1.53009	0.0140129	0.0462625	2.88803
NM_000090	chr2	188974373	189012746	+	5437	1	COL3A1|EDS4A|EDSVASC|PMGEDSV|-|2q32.2|protein-coding	18.1425	19.1169	17.2295	17.438	17.2706	16.3604	-1.52876	0.00967157	0.0342855	2.88539
NR_125739	chr20	50184603	50192069	-	2966	1	CEBPB-AS1|-|-|20q13.13|ncRNA	11.4428	11.7837	11.0493	10.4026	10.2914	9.8108	-1.52804	3.54e-06	3.82e-05	2.88393
NM_001113348	chr1	21217250	21345504	-	5075	1	ECE1|ECE|-|1p36.12|protein-coding	12.8738	13.748	13.2171	11.9588	12.1253	12.0844	-1.52325	9.24e-07	1.15e-05	2.87438
NM_001111308	chr19	10430845	10469631	+	4576	1	PDE4A|DPDE2|PDE4|PDE46|-|19p13.2|protein-coding	9.98063	10.3243	10.0267	9.28739	8.89192	8.24384	-1.52119	5.32e-05	0.000415	2.87027
NM_152649	chr16	74671855	74700862	-	2464	1	MLKL|hMLKL|-|16q23.1|protein-coding	8.67528	9.01871	10.3237	7.83775	8.2868	8.70586	-1.52013	0.00913313	0.0327114	2.86817
NM_006074	chr11	5689790	5710863	+	2878	1	TRIM22|GPSTAF50|RNF94|STAF50|-|11p15.4|protein-coding	12.6346	12.5703	13.6776	11.7007	11.5774	12.069	-1.51846	0.000334891	0.00201503	2.86486
NM_015009	chr3	73382431	73624941	-	4239	1	PDZRN3|LNX3|SEMACAP3|SEMCAP3|-|3p13|protein-coding	10.9324	11.0075	9.73958	8.97533	9.67837	9.52895	-1.51588	0.00108841	0.0055205	2.85973
NM_152542	chr4	88257620	88284561	-	6300	1	PPM1K|BDP|MSUDMV|PP2Ckappa|PP2Cm|PTMP|UG0882E07|-|4q22.1|protein-coding	9.24075	9.28124	10.3736	8.77106	8.6865	7.96196	-1.51583	0.00198588	0.00917738	2.85964
NR_047551	chr7	55179750	55188949	-	2819	1	EGFR-AS1|-|-|7p11.2|ncRNA	6.17402	6.1169	6.3919	5.07724	5.23266	5.58689	-1.51022	0.000159944	0.00107145	2.84854
NR_028594	chr19	11673998	11686569	+	1997	1	ZNF833P|ZNF833|-|19p13.2|pseudo	4.36331	4.53594	4.34068	3.92608	3.86747	3.81493	-1.51002	0.00451014	0.0181835	2.84814
NM_205853	chr3	52833121	52835019	-	518	1	MUSTN1|MUSTANG|-|3p21.1|protein-coding	3.82482	3.96945	3.97548	3.43663	3.53405	3.45198	-1.50998	0.0132067	0.0440438	2.84806
NM_133447	chr10	86970336	87010203	+	3546	1	AGAP11|-|-|10q23.2|protein-coding	8.90588	9.37168	8.94928	6.8318	8.08937	8.30543	-1.50945	0.00318626	0.0136504	2.84701
NM_033517	chr22	50674642	50733212	+	7051	2	SHANK3|DEL22q13.3|PROSAP2|PSAP2|SCZD15|SPANK-2|-|22q13.33|protein-coding	8.32712	8.33504	7.98854	7.23012	7.24246	6.70974	-1.50925	1.32e-06	1.6e-05	2.84662
NM_018969	chrX	53049324	53080614	+	4247	1	GPR173|SREB3|-|Xp11.22|protein-coding	8.94439	9.01455	8.88265	7.5331	7.62906	8.04694	-1.50863	5.54e-09	1.13e-07	2.8454
NM_138714	chr16	69565966	69704654	+	13333	1	NFAT5|NF-AT5|NFATL1|NFATZ|OREBP|TONEBP|-|16q22.1|protein-coding	12.399	13.0466	12.6484	11.3331	11.36	11.6814	-1.50718	6.75e-08	1.08e-06	2.84254
NM_005446	chr22	21015160	21028013	+	2723	1	P2RX6|P2RXL1|P2X6|P2XM|-|22q11.21|protein-coding	7.19165	7.4889	6.81482	6.11453	5.89705	6.38562	-1.50523	0.000116227	0.000814602	2.83871
NM_001320727	chr13	49444274	49528976	+	3692	1	SETDB2-PHF11|-|-|13q14.2|protein-coding	10.8295	11.0675	11.3243	9.74844	9.79349	9.98666	-1.50394	8.98e-11	2.52e-09	2.83615
NM_018945	chr6	135851701	136195574	+	5370	1	PDE7B|bA472E5.1|-|6q23.3|protein-coding	11.8077	11.8144	10.6541	9.37479	10.1261	10.887	-1.5025	0.00715532	0.0267056	2.83333
NM_001008213	chr10	13100082	13138276	+	3564	1	OPTN|ALS12|FIP2|GLC1E|HIP7|HYPL|NRP|TFIIIA-INTP|-|10p13|protein-coding	12.5161	12.7116	13.615	12.1344	11.8757	11.1673	-1.50004	0.0011705	0.00588634	2.8285
NM_001064	chr3	53224712	53256022	-	2980	1	TKT|HEL-S-48|HEL107|SDDHD|TK|TKT1|-|3p21.1|protein-coding	13.9647	14.1839	13.4372	12.6248	12.6308	12.6761	-1.50003	4.12e-08	6.98e-07	2.8285
NM_002231	chr11	44565663	44620358	+	2200	1	CD82|4F9|C33|GR15|IA4|KAI1|R2|SAR2|ST6|TSPAN27|-|11p11.2|protein-coding	9.97342	10.5452	11.362	9.47983	9.48468	9.59618	-1.50003	0.000582846	0.00323576	2.82849
NM_030636	chr7	36153254	36301538	+	4645	1	EEPD1|HSPC107|-|7p14.2|protein-coding	7.6149	7.78243	7.3533	6.87554	6.17455	6.3739	-1.49997	5.7e-05	0.000439792	2.82836
NM_032189	chr13	112690329	112887168	+	8737	1	ATP11A|ATPIH|ATPIS|-|13q34|protein-coding	10.459	10.4916	10.3712	9.20279	9.3696	9.05014	-1.4992	1.17e-16	7.33e-15	2.82685
NM_002252	chr2	17878667	17932958	+	2336	1	KCNS3|KV9.3|-|2p24.2|protein-coding	7.82058	7.66155	8.56688	7.28839	6.99393	6.43279	-1.49878	0.00144154	0.00701082	2.82603
NM_001301860	chr20	41340821	41360582	+	4443	1	LPIN3|LIPN3L|SMP2|-|20q12|protein-coding	10.1736	10.2648	9.93218	8.52958	8.66981	9.35649	-1.49825	1.34e-05	0.000125242	2.82499
NM_001099694	chr19	52453553	52516881	+	6759	1	ZNF578|-|-|19q13.41|protein-coding	7.21906	6.95683	7.4018	5.82621	6.39338	6.20724	-1.49806	2.81e-05	0.000237064	2.82463
NM_003738	chr1	44821938	44843253	-	4386	1	PTCH2|PTC2|-|1p34.1|protein-coding	5.5413	5.74484	5.6383	4.47213	4.91871	5.05546	-1.4958	0.00151478	0.007291	2.8202
NM_001357678	chr14	55129252	55145423	+	990	1	LGALS3|CBP35|GAL3|GALBP|GALIG|L31|LGALS2|MAC2|-|14q22.3|protein-coding	12.9016	13.3818	12.77	11.2291	11.8585	12.1348	-1.49552	4.3e-05	0.000343395	2.81966
NM_024496	chr14	77024543	77028708	-	4163	1	IRF2BPL|C14orf4|EAP1|NEDAMSS|-|14q24.3|protein-coding	11.8353	12.2627	12.3516	11.0994	10.9949	10.6309	-1.49529	3.51e-08	6.03e-07	2.81922
NM_183242	chr1	92080345	92147840	+	1392	1	BTBD8|-|-|1p22.1|protein-coding	4.16417	4.18233	4.22896	3.59423	3.74298	3.73292	-1.49352	0.00762431	0.0281948	2.81575
NM_001003818	chr11	5596637	5612952	+	3412	1	TRIM6|RNF89|-|11p15.4|protein-coding	9.10936	8.94058	9.99474	8.51171	8.00122	8.15386	-1.49336	0.000423771	0.00244925	2.81543
NM_001195542	chr7	99598267	99611045	+	1334	1	TMEM225B|GS1-259H13.2|-|7q22.1|protein-coding	4.81516	5.09123	4.56964	4.18815	4.26531	4.18091	-1.49289	0.00518485	0.0203808	2.81451
NM_000757	chr1	109910849	109930992	+	3983	1	CSF1|CSF-1|MCSF|-|1p13.3|protein-coding	12.0757	12.2632	13.0315	11.238	10.9425	11.585	-1.49168	0.000121255	0.000842515	2.81216
NM_012121	chr17	73283624	73312001	-	3094	1	CDC42EP4|BORG4|CEP4|KAIA1777|-|17q25.1|protein-coding	11.0616	11.4465	11.023	9.75601	9.88807	10.1909	-1.49054	6.52e-09	1.32e-07	2.80994
NM_001323551	chr1	37474580	37484377	+	2730	1	ZC3H12A|MCPIP|MCPIP-1|MCPIP1|Reg1|dJ423B22.1|-|1p34.3|protein-coding	9.2176	9.32848	10.2343	8.69931	8.45626	8.24002	-1.48939	0.000278341	0.00172632	2.80769
NM_016457	chr19	46674316	46717127	-	3581	1	PRKD2|HSPC187|PKD2|nPKC-D2|-|19q13.32|protein-coding	10.2742	10.017	11.1547	9.14398	9.36995	9.5358	-1.48586	0.00029247	0.00179923	2.80085
NM_015175	chr3	46979683	47009704	+	8772	1	NBEAL2|BDPLT4|GPS|-|3p21.31|protein-coding	8.65105	8.78111	8.57395	7.54276	7.12587	7.7837	-1.48517	4.6e-07	6.19e-06	2.79951
NM_019001	chr3	142306610	142448037	-	10071	1	XRN1|SEP1|-|3q23|protein-coding	11.4308	11.777	12.229	10.4145	10.6916	10.735	-1.48332	1.34e-06	1.62e-05	2.79592
NM_003190	chr6_GL000254v2_alt	4735631	4750321	-	3752.2	5	TAPBP|NGS17|TAPA|TPN|TPSN|-|6p21.32|protein-coding	7.31868	7.37944	7.895	5.43695	6.96158	6.57735	-1.48041	0.0132166	0.0440686	2.79027
NM_198537	chr19	19528911	19537581	+	970	1	YJEFN3|-|-|19p13.11|protein-coding	5.47218	5.37594	5.0595	4.62393	4.48498	4.66313	-1.48028	0.00116086	0.00584503	2.79004
NM_020998	chr3	49683947	49688763	-	2311	1	MST1|D3F15S2|DNF15S2|HGFL|MSP|NF15S2|-|3p21.31|protein-coding	8.07854	7.6715	7.49925	6.50309	6.76787	6.77219	-1.48028	3.93e-06	4.17e-05	2.79004
NM_001136473	chr16	11547722	11586950	-	2562	1	LITAF|PIG7|SIMPLE|TP53I7|-|16p13.13|protein-coding	12.2287	12.5085	11.5434	11.426	10.8642	10.1557	-1.47983	0.00177914	0.00835038	2.78916
NM_018667	chr16	68358327	68448508	-	5260	1	SMPD3|NSMASE2|-|16q22.1|protein-coding	5.15543	4.81745	5.73692	4.63829	4.54368	4.54494	-1.47731	0.0124844	0.0422455	2.78429
NR_147972	chr11	65375192	65382646	-	2472	1	SLC25A45|-|-|11q13.1|protein-coding	6.94175	6.47166	6.81681	5.87339	5.63617	5.85162	-1.4768	1.51e-05	0.00013809	2.78331
NM_001314063	chr10	6202932	6235532	+	4487	1	PFKFB3|IPFK2|PFK2|iPFK-2|-|10p15.1|protein-coding	11.3307	11.4837	11.1695	10.2767	9.87581	10.1543	-1.47443	2.06e-11	6.5e-10	2.77873
NM_018328	chr2	148021011	148513475	+	5999	1	MBD5|MRD1|-|2q23.1|protein-coding	10.1053	10.2569	10.2996	9.10329	8.9864	8.9708	-1.47308	7.15e-20	6.63e-18	2.77615
NM_001350204	chr1	171841498	172412717	+	7622	1	DNM3|Dyna III|-|1q24.3|protein-coding	5.71383	5.7958	6.16779	5.01201	5.21692	5.01238	-1.46962	0.000340194	0.00204071	2.76948
NM_001322230	chr14	90847861	91060641	-	26996	1	RPS6KA5|MSK1|MSPK1|RLPK|-|14q32.11|protein-coding	6.70304	6.19851	6.57466	5.2742	5.55548	5.83653	-1.46729	0.00046445	0.00264896	2.76502
NM_001198950	chr13	108629611	109208005	+	7009	1	MYO16|MYAP3|MYR8|Myo16b|NYAP3|PPP1R107|-|13q33.3|protein-coding	4.53383	4.57036	4.79782	3.94429	4.20913	4.01214	-1.46452	0.00594572	0.0228934	2.75972
NM_198557	chr2	151247940	151261863	-	4170	1	RBM43|C2orf38|-|2q23.3|protein-coding	9.94327	9.97231	10.4841	8.755	9.05513	9.05988	-1.4639	1.25e-07	1.9e-06	2.75852
NM_033306	chr11	104942866	104968574	-	1383	1	CASP4|ICE(rel)II|ICEREL-II|ICH-2|Mih1|Mih1/TX|TX|-|11q22.3|protein-coding	11.5695	11.2833	12.2241	10.591	10.7417	10.2339	-1.46304	5.62e-05	0.000434472	2.75688
NM_001258289	chr1	151364304	151372705	-	1917	1	SELENBP1|EHMTO|HEL-S-134P|LPSB|MTO|SBP56|SP56|hSBP|-|1q21.3|protein-coding	10.6008	10.8221	10.0322	9.10062	9.39072	9.46217	-1.4611	3.7e-06	3.97e-05	2.75319
NM_017885	chr16	3022620	3024286	-	999	1	HCFC1R1|HPIP|-|16p13.3|protein-coding	11.0043	11.0244	10.7971	9.45763	9.36442	10.2106	-1.46077	1.97e-05	0.000174945	2.75256
NM_007038	chr21	26917922	26967088	-	9611	1	ADAMTS5|ADAM-TS 11|ADAM-TS 5|ADAM-TS5|ADAMTS-11|ADAMTS-5|ADAMTS11|ADMP-2|-|21q21.3|protein-coding	11.4284	11.8972	11.0644	10.091	9.77447	10.7975	-1.4592	0.000594681	0.00329425	2.74956
NM_001348803	chr3	114314516	115147288	-	27594	1	ZBTB20|DPZF|HOF|ODA-8S|PRIMS|ZNF288|-|3q13.31|protein-coding	10.4293	11.0697	10.5834	9.24386	9.52657	9.75273	-1.45696	2.08e-06	2.38e-05	2.74529
NM_032510	chr18	80157234	80247514	-	3829	1	PARD6G|PAR-6G|PAR6gamma|-|18q23|protein-coding	7.72457	7.44705	7.71535	6.97296	6.76632	5.53722	-1.45422	0.008675	0.0313417	2.74009
NM_000521	chr5	74685233	74721288	+	1796	1	HEXB|ENC-1AS|HEL-248|HEL-S-111|-|5q13.3|protein-coding	13.0105	13.4208	13.4402	11.7824	12.36	12.0592	-1.45415	1.31e-07	1.97e-06	2.73996
NM_138426	chr7	7968796	8089079	+	4730	1	GLCCI1|FAM117C|GCTR|GIG18|TSSN1|-|7p21.3|protein-coding	8.51948	9.2355	8.45369	7.42906	7.80207	7.69511	-1.45313	5.86e-05	0.000450327	2.73801
NM_145909	chr6	28324738	28354204	-	3174	1	ZSCAN31|ZNF20-Lp|ZNF310P|ZNF323|-|6p22.1|6p22.3-p22.1|protein-coding	8.22476	7.70847	8.71725	6.65782	7.42416	7.30938	-1.45297	0.00143471	0.00698651	2.73771
NM_005258	chr15	40764068	40767708	+	722	1	GCHFR|GFRP|HsT16933|P35|-|15q15.1|protein-coding	5.82525	5.75052	5.65259	4.66848	5.00098	5.12764	-1.45245	0.000462042	0.00263862	2.73673
NR_120450	chr12	57618405	57621903	-	2440	1	LOC101927583|-|-|12q13.3|ncRNA	5.64416	6.08517	5.10584	4.70979	4.81465	5.10732	-1.45213	0.0129411	0.043409	2.73612
NM_001364564	chr14	21521081	21526346	-	4856	1	SALL2|COLB|HSAL2|Sal-2|ZNF795|p150(Sal2)|-|14q11.2|protein-coding	8.94702	8.64475	7.75866	7.35428	7.3466	7.55159	-1.45149	0.000654927	0.00358874	2.73491
NM_001364012	chr1	149390638	149465302	+	2182	1	NOTCH2NLC|N2N|NOTCH2NL|NOTCH2NLA|-|1q21.2|protein-coding	6.11008	5.30232	5.43876	4.7987	4.96177	4.91291	-1.45047	0.00633343	0.0241204	2.73297
NM_001324206	chrX	66595640	66639078	-	3449	1	EDA2R|EDA-A2R|EDAA2R|TNFRSF27|XEDAR|-|Xq12|protein-coding	10.0959	10.095	10.2507	8.91213	8.82317	9.14008	-1.45017	4.71e-14	2.08e-12	2.7324
NM_032221	chr20	41402083	41618377	-	10680	1	CHD6|CHD-6|CHD5|RIGB|-|20q12|protein-coding	11.3978	11.5828	11.3666	10.2555	10.1637	10.3283	-1.4496	2.29e-19	2.02e-17	2.73133
NM_001031737	chr16	722582	726443	-	1565	1	CCDC78|C16orf25|CNM4|JFP10|hsCCDC78|-|16p13.3|protein-coding	5.08119	5.06056	4.72335	4.34563	4.24318	4.38605	-1.44879	0.00301854	0.0130453	2.72978
NM_001098520	chr11	20363743	20383783	+	1470	1	HTATIP2|CC3|SDR44U1|TIP30|-|11p15.1|protein-coding	10.0452	10.4646	10.6308	9.47823	8.92908	9.18401	-1.44771	1.37e-06	1.65e-05	2.72775
NM_001144382	chr3	16884955	17090604	+	4153	2	PLCL2|PLCE2|-|3p24.3|protein-coding	8.88724	8.68257	7.44987	6.96234	7.63491	7.40077	-1.44613	0.00573621	0.0222275	2.72476
NM_031212	chr10	99610523	99620439	-	1519	1	SLC25A28|MFRN2|MRS3/4|MRS4L|NPD016|-|10q24.2|protein-coding	9.80069	9.72914	10.9858	8.94195	9.07058	9.34447	-1.44539	0.0019348	0.00898818	2.72337
NR_105014	chr5	78358764	78360541	-	1548	1	SCAMP1-AS1|-|-|5q14.1|ncRNA	7.47349	7.41255	8.38629	6.77889	6.81785	6.73258	-1.44533	0.000798111	0.00425499	2.72325
NM_000186	chr1	196651878	196747504	+	4103	1	CFH|AHUS1|AMBP1|ARMD4|ARMS1|CFHL3|FH|FHL1|HF|HF1|HF2|HUS|-|1q31.3|protein-coding	12.1959	12.8482	13.172	11.684	11.643	11.4425	-1.44495	1.62e-05	0.000147001	2.72253
NM_001012984	chr16	67666814	67668754	+	1259	1	C16orf86|-|-|16q22.1|protein-coding	7.14333	7.33742	7.05772	6.10681	6.21711	6.22724	-1.44432	5.16e-08	8.54e-07	2.72135
NM_001267536	chr15	84428359	84516847	+	4541	2	GOLGA6L4|-|-|15q25.2|protein-coding	6.19417	6.05464	5.8303	4.85461	5.16928	5.46476	-1.44387	0.00129538	0.00639469	2.72049
NM_001330358	chr1	11785730	11803677	-	7193	1	MTHFR|-|-|1p36.22|protein-coding	10.0337	9.9822	9.67089	8.71469	8.77403	8.71566	-1.44312	6.17e-13	2.38e-11	2.71908
NR_109952	chr22	37641832	37658377	-	1939	1	LOC101927051|-|-|22q13.1|ncRNA	7.29376	7.18894	7.2236	6.05553	6.09538	6.47876	-1.44209	1.02e-06	1.27e-05	2.71713
NM_001204887	chr3	129087569	129121804	-	4569	1	RAB43|RAB11B|RAB41|-|3q21.3|protein-coding	9.74293	10.2445	9.9857	8.91801	8.86399	8.71971	-1.44115	1.04e-09	2.41e-08	2.71536
NM_001143906	chr12	112125545	112153604	+	3165	1	TRAFD1|FLN29|-|12q24.13|protein-coding	11.205	11.4601	11.6849	10.4042	10.2888	10.1035	-1.44005	5.85e-10	1.44e-08	2.7133
NM_001323653	chr10	31319216	31529804	+	6223	1	ZEB1|AREB6|BZP|DELTAEF1|FECD6|NIL2A|PPCD3|TCF8|ZFHEP|ZFHX1A|-|10p11.22|protein-coding	12.11	12.5074	12.6625	11.2208	11.2922	11.23	-1.43892	3.28e-10	8.46e-09	2.71118
NM_032646	chr17	74213571	74262018	+	3415	1	TTYH2|C17orf29|-|17q25.1|protein-coding	6.05291	5.75977	5.93929	5.11009	5.44665	4.60102	-1.43788	0.00626694	0.0239134	2.70923
NM_015368	chr11	94128841	94181968	+	2845	1	PANX1|MRS1|PX1|UNQ2529|-|11q21|protein-coding	10.4492	10.461	11.147	9.87299	9.65709	8.91837	-1.43781	0.00043498	0.00250424	2.7091
NM_032890	chr1	222815039	223005995	+	4962	1	DISP1|DISPA|-|1q41|protein-coding	8.77538	8.43754	8.26115	7.4215	7.39537	7.38672	-1.43778	3.34e-08	5.76e-07	2.70904
NR_038248	chr19	37548949	37587347	+	2679	1	ZNF571-AS1|-|-|19q13.12|ncRNA	6.78299	6.75432	6.79386	5.88286	6.07833	5.46965	-1.43497	4.8e-05	0.000378934	2.70377
NM_178507	chr11	120211032	120230334	+	2256	1	OAF|NS5ATP13TP2|-|11q23.3|protein-coding	9.66409	10.4213	10.6267	9.26277	9.51401	8.29883	-1.43349	0.00295344	0.0128139	2.701
NM_020762	chr12	63844700	64162217	+	22896	1	SRGAP1|ARHGAP13|NMTC2|-|12q14.2|protein-coding	10.9873	11.23	11.1291	9.70191	9.97385	10.0965	-1.43239	7.68e-12	2.58e-10	2.69893
NM_021625	chr12	109783087	109833407	-	3221	1	TRPV4|BCYM3|CMT2C|HMSN2C|OTRPC4|SMAL|SPSMA|SSQTL1|TRP12|VRL2|VROAC|-|12q24.11|protein-coding	8.67096	8.43538	7.95156	7.47683	7.56644	6.61695	-1.43025	0.00125486	0.0062349	2.69493
NR_040077	chr1	67832288	68202987	+	2237	1	GNG12-AS1|-|-|1p31.3|ncRNA	6.09215	6.54899	6.45945	5.5947	5.62293	5.25326	-1.43006	0.000223774	0.00143662	2.69458
NM_002818	chr14	24143365	24146610	-	780	2	PSME2|PA28B|PA28beta|REGbeta|-|14q12|protein-coding	11.5358	11.6066	12.5703	10.9727	10.7305	10.7034	-1.42988	0.000244145	0.00154283	2.69425
NM_153374	chr15	51723011	51737655	-	1272	1	LYSMD2|-|-|15q21.2|protein-coding	7.54875	7.44895	8.42796	7.06683	6.94433	6.38278	-1.42663	0.00287286	0.0125041	2.68819
NM_002555	chr11_KI270831v1_alt	134491	157362	+	1530	2	SLC22A18|BWR1A|BWSCR1A|HET|IMPT1|ITM|ORCTL2|SLC22A1L|TSSC5|p45-BWR1A|-|11p15.4|protein-coding	7.48583	7.45873	7.57605	6.43168	6.60467	6.42149	-1.42493	6.37e-10	1.55e-08	2.68501
NM_020709	chr19	46491191	46495867	-	4674	1	PNMA8B|PNMAL2|-|19q13.32|protein-coding	5.38315	6.04609	5.91317	5.3741	4.79519	4.78387	-1.42459	0.00954004	0.033887	2.68439
NM_006634	chr2	85584431	85593406	+	655	1	VAMP5|-|-|2p11.2|protein-coding	10.5507	10.9813	11.3662	9.93081	10.112	9.32986	-1.42343	0.000150041	0.00101547	2.68222
NM_001318733	chr16	676075	678268	+	1551	1	RHBDL1|RHBDL|RRP|-|16p13.3|protein-coding	5.74818	6.01982	5.62758	5.00677	4.67289	5.28159	-1.42281	0.00300881	0.0130191	2.68108
NM_001352921	chr17	80209290	80220333	-	2857	1	SGSH|HSS|MPS3A|SFMD|-|17q25.3|protein-coding	11.3637	11.3551	11.7903	10.1688	10.2189	10.5871	-1.42262	6.54e-08	1.05e-06	2.68071
NR_015410	chr6	21666413	22195820	+	3341	1	CASC15|CANT|LINC00340|lnc-SOX4-1|-|6p22.3|ncRNA	6.81667	6.90951	6.23486	6.09319	5.86049	5.10915	-1.42221	0.00859131	0.0311281	2.67996
NM_173487	chr4	129093712	129116636	+	5763	1	C4orf33|-|-|4q28.2|protein-coding	8.57592	8.72693	9.86221	7.78579	7.90788	8.40845	-1.41938	0.00480058	0.0191419	2.67471
NM_001204366	chr4	139665768	139740745	+	1270	1	MGST2|GST2|MGST-II|-|4q31.1|protein-coding	7.60587	8.31209	8.52898	6.95691	7.04779	7.34904	-1.41897	0.00030093	0.00184258	2.67395
NM_001024630	chr6	45328330	45551082	+	5529	1	RUNX2|AML3|CBF-alpha-1|CBFA1|CCD|CCD1|CLCD|OSF-2|OSF2|PEA2aA|PEBP2aA|-|6p21.1|protein-coding	11.7156	11.7858	10.5605	10.3911	10.34	10.1141	-1.41866	0.000613672	0.0033857	2.67338
NM_020799	chr10	88880245	88923487	+	2008	1	STAMBPL1|ALMalpha|AMSH-FP|AMSH-LP|bA399O19.2|-|10q23.31|protein-coding	8.75844	9.41245	8.44069	7.28854	7.82895	8.17597	-1.41853	0.00161836	0.00771835	2.67312
NM_144666	chr11	6497296	6572024	+	14819	1	DNHD1|C11orf47|CCDC35|DHCD1|DNHD1L|-|11p15.4|protein-coding	7.602	7.9557	7.37947	6.24331	6.66486	6.89924	-1.41792	0.00017325	0.00114788	2.672
NM_001291303	chr4	125316412	125492932	+	16097	1	FAT4|CDHF14|CDHR11|FAT-J|FATJ|HKLLS2|NBLA00548|VMLDS2|-|4q28.1|protein-coding	11.2324	10.9473	11.0823	9.90751	10.0587	9.78383	-1.41766	1.09e-13	4.56e-12	2.67153
NM_021643	chr2	12716872	12742732	+	4401	1	TRIB2|C5FW|GS3955|TRB2|-|2p24.3|protein-coding	11.547	12.2236	11.3698	10.0746	10.3417	11.1104	-1.41683	0.00133128	0.00654457	2.66998
NM_033393	chr4	152942983	152979696	+	6467	1	FHDC1|-|-|4q31.3|protein-coding	4.9261	4.60419	4.88311	4.27343	4.34182	4.01627	-1.41609	0.00763221	0.0282123	2.66862
NM_207352	chr4	186191567	186213463	+	4644	1	CYP4V2|BCD|CYP4AH1|-|4q35.1-q35.2|protein-coding	9.61598	10.1542	10.4054	8.90109	8.72538	9.17499	-1.41291	1.59e-05	0.000144701	2.66274
NM_024933	chr2	70978630	70985499	+	1926	1	ANKRD53|-|-|2p13.3|protein-coding	6.2463	6.23011	6.13631	5.36994	4.89577	5.65452	-1.41269	0.00170903	0.0080804	2.66232
NM_005440	chr17	43025231	43032041	+	4155	1	RND2|ARHN|RHO7|RhoN|-|17q21.31|protein-coding	5.20586	4.75139	4.9703	4.10354	4.29286	4.59709	-1.40986	0.0140587	0.0463579	2.65712
NM_017420	chr14	60709539	60724351	-	6486	1	SIX4|AREC3|-|14q23.1|protein-coding	9.99487	10.1449	10.0659	8.77515	9.08509	8.89152	-1.40779	2.57e-14	1.18e-12	2.65331
NM_022468	chr16	3046561	3060723	+	3659	1	MMP25|MMP-25|MMP20|MMP20A|MMPL1|MT-MMP 6|MT-MMP6|MT6-MMP|MT6MMP|MTMMP6|-|16p13.3|protein-coding	5.5216	5.69347	5.19429	4.70118	4.60386	4.95493	-1.40405	0.00336325	0.0142502	2.64644
NM_001369487	chr17	82418347	82442645	+	2320	1	HEXD|HEXDC|-|17q25.3|protein-coding	8.93348	9.17567	9.31033	8.1426	8.19845	7.71384	-1.40297	2.71e-07	3.83e-06	2.64446
NM_145754	chr8	144466337	144474202	+	3333	1	KIFC2|-|-|8q24.3|protein-coding	9.55676	9.43919	9.40603	8.21673	7.78305	8.80394	-1.40231	0.000155235	0.00104464	2.64324
NM_005506	chr4	76158739	76213824	-	4678	1	SCARB2|AMRF|CD36L2|EPM4|HLGP85|LGP85|LIMP-2|LIMPII|SR-BII|-|4q21.1|protein-coding	14.2681	14.4907	15.2984	13.3362	13.5378	13.8493	-1.40148	0.000282768	0.00174827	2.64172
NM_032554	chr12	122726076	122730844	-	4766	1	HCAR1|FKSG80|GPR104|GPR81|HCA1|LACR1|TA-GPCR|TAGPCR|-|12q24.31|protein-coding	6.47331	7.17946	6.76715	5.39956	5.86913	6.2734	-1.40143	0.00481066	0.0191648	2.64163
NM_033647	chr12	66302545	66343643	+	3605	1	HELB|DHB|hDHB|-|12q14.3|12q|protein-coding	5.33749	5.34691	5.71009	4.70318	4.90092	4.67979	-1.40051	0.00147174	0.00712833	2.63995
NM_022897	chr5	170862018	171300015	+	4410	1	RANBP17|-|-|5q35.1|protein-coding	7.92888	7.51234	7.52291	6.59072	6.22152	7.00201	-1.397	0.000330169	0.00199067	2.63353
NM_138288	chr14	34432791	34462240	-	2655	1	SPTSSA|C14orf147|SSSPTA|-|14q13.1|protein-coding	11.2345	11.9753	10.1661	10.187	10.2101	10.1157	-1.39416	0.00622576	0.0237767	2.62835
NM_007346	chr20	62804835	62814000	+	2401	1	OGFR|-|-|20q13.33|protein-coding	10.775	10.953	11.8224	10.1223	10.1455	10.084	-1.39348	0.000200656	0.00130478	2.62712
NM_014698	chr1	225845537	225882380	-	4081	1	TMEM63A|KIAA0792|-|1q42.12|protein-coding	10.3142	10.5284	10.9123	9.32014	9.29459	9.73208	-1.39104	2.14e-06	2.43e-05	2.62268
NM_000837	chr8	143990058	143993415	+	1959	1	GRINA|HNRGW|LFG1|NMDARA1|TMBIM3|-|8q24.3|protein-coding	13.0994	13.0864	13.3647	12.0332	11.8613	12.177	-1.38775	2.75e-12	9.85e-11	2.61669
NM_005149	chr1	168280877	168314426	+	2975	1	TBX19|TBS19|TPIT|dJ747L4.1|-|1q24.2|protein-coding	5.73302	5.54413	5.86659	5.08367	5.06614	4.74206	-1.38641	0.000812201	0.00430938	2.61428
NM_138690	chr19	1000419	1009732	+	3270	1	GRIN3B|GluN3B|NR3B|-|19p13.3|protein-coding	6.42957	6.67329	6.69375	5.8804	5.60309	5.65099	-1.38609	1.18e-05	0.000111356	2.6137
NM_012308	chr11	67119263	67258079	+	7360	1	KDM2A|CXXC8|FBL11|FBL7|FBXL11|JHDM1A|LILINA|-|11q13.2|protein-coding	12.817	12.9099	13.2253	11.8162	11.7447	11.9537	-1.38319	2.41e-11	7.5e-10	2.60844
NM_001318359	chr4	40056850	40158252	+	9790	1	N4BP2|B3BP|-|4p14|protein-coding	9.71655	9.75154	9.01329	8.43766	8.11239	8.66178	-1.38161	7.72e-05	0.000569621	2.6056
NM_145290	chr4	22387376	22516066	-	4556	1	ADGRA3|GPR125|PGR21|TEM5L|-|4p15.2|protein-coding	10.7547	11.5575	10.6427	9.94494	10.0152	9.76935	-1.38048	9.37e-05	0.000676865	2.60355
NM_001135580	chr19	3539157	3544030	+	665	1	C19orf71|-|-|19p13.3|protein-coding	6.36977	6.45073	6.60855	5.71006	5.6419	5.48904	-1.37923	8.11e-06	8.03e-05	2.6013
NR_160672	chr8	102656248	102686723	+	1943	1	LOC101927245|-|-|8q22.3|ncRNA	4.75476	4.88727	4.67281	4.07556	4.20578	4.30216	-1.37783	0.00480397	0.0191468	2.59876
NM_001004313	chr17	10713295	10730329	-	3111	1	TMEM220|-|-|17p13.1|protein-coding	8.17889	8.2815	8.24557	7.0365	7.31523	7.20155	-1.37658	3.5e-11	1.06e-09	2.59652
NM_001013635	chr12	48183644	48185926	+	2280	1	CCDC184|C12orf68|-|12q13.11|protein-coding	4.72383	4.80881	4.73536	4.20488	3.94361	4.35091	-1.37601	0.00888697	0.0319513	2.59549
NM_020404	chr11	66314494	66317044	-	2548	1	CD248|CD164L1|TEM1|-|11q13.2|protein-coding	14.9446	15.1234	15.2022	13.816	14.2525	13.6853	-1.37492	5.21e-08	8.58e-07	2.59354
NM_182565	chr17	76265348	76271298	+	1441	1	UBALD2|FAM100B|-|17q25.1|protein-coding	10.2886	10.8868	10.6338	9.54079	9.63146	9.29794	-1.37357	2.73e-07	3.85e-06	2.59111
NM_153377	chr12	58872155	58920538	-	4059	1	LRIG3|LIG3|-|12q14.1|protein-coding	9.91418	9.12877	9.45705	7.98635	8.04684	8.98959	-1.37355	0.00260947	0.0115707	2.59107
NM_152742	chr7	100169606	100177381	-	2534	1	GPC2|-|-|7q22.1|protein-coding	6.86748	6.67122	6.68667	5.70847	5.43255	6.22881	-1.36756	0.00135481	0.00664498	2.58034
NM_030926	chr2	230864942	230879248	+	2029	1	ITM2C|BRI3|BRICD2C|E25|E25C|ITM3|-|2q37.1|protein-coding	13.0803	13.5141	13.0706	12.5737	12.2769	10.8681	-1.36366	0.00808868	0.0295607	2.57337
NM_005985	chr20	49982980	49988883	+	1697	1	SNAI1|SLUGH2|SNA|SNAH|SNAIL|SNAIL1|dJ710H13.1|-|20q13.13|protein-coding	10.8757	10.909	9.6325	9.37533	9.38497	9.64307	-1.36313	0.0017523	0.00825061	2.57242
NM_001365892	chr22	20148416	20151055	-	1465	1	CCDC188|-|-|22q11.21|protein-coding	7.71713	7.51698	7.46662	5.88484	6.28349	7.17552	-1.36211	0.00908795	0.0325814	2.57061
NM_007315	chr2	190969036	191014250	-	4281	1	STAT1|CANDF7|IMD31A|IMD31B|IMD31C|ISGF-3|STAT91|-|2q32.2|protein-coding	15.1607	14.9412	15.8628	14.3572	14.2485	14.115	-1.36169	4.88e-05	0.00038377	2.56987
NM_001350234	chr1	9689544	9729114	+	5489	1	PIK3CD|APDS|IMD14|P110DELTA|PI3K|p110D|-|1p36.22|protein-coding	10.7732	10.5854	10.4846	9.71042	9.10048	9.61626	-1.35783	6.35e-07	8.29e-06	2.563
NM_020210	chr15	90184920	90229679	+	3816	1	SEMA4B|SEMAC|SemC|-|15q26.1|protein-coding	9.95121	10.2103	10.1015	8.42678	9.1508	9.22779	-1.35748	2.8e-05	0.000236463	2.56237
NM_006282	chr20	44966512	45080021	+	6353	1	STK4|KRS2|MST1|YSK3|-|20q13.12|protein-coding	10.8294	11.2298	11.2537	9.99413	10.0252	9.97341	-1.35643	9.27e-11	2.59e-09	2.56051
NM_032832	chr6	149818757	149864359	-	3625	1	LRP11|MANSC3|bA350J20.3|-|6q25.1|protein-coding	12.1377	11.9775	12.0554	10.3803	10.9488	11.2916	-1.35638	2.4e-05	0.000207262	2.56041
NM_012189	chr18	24139062	24161600	+	2254	1	CABYR|CABYRa|CABYRc|CABYRc/d|CABYRe|CBP86|CT88|FSP-2|FSP2|-|18q11.2|protein-coding	7.45638	7.17386	7.86232	6.93574	6.34041	6.26968	-1.35458	0.00126964	0.0062886	2.55722
NR_130910	chr22	21697537	21735794	-	4675	1	YPEL1|FKSG3|-|22q11.21-q11.22|protein-coding	8.70695	9.15425	7.88346	7.48996	7.77011	7.61292	-1.35435	0.00202155	0.00932038	2.55681
NR_040107	chr15	72782835	72798199	+	2727	1	ADPGK-AS1|-|-|15q24.1|ncRNA	7.14906	7.28245	7.8616	6.04227	6.33739	6.93223	-1.35181	0.00436194	0.0176933	2.55233
NM_182981	chr16	83953240	83966332	+	1914	1	OSGIN1|BDGI|OKL38|-|16q23.3|protein-coding	8.40425	8.89931	9.48367	7.81873	7.72126	8.22151	-1.34739	0.0011611	0.00584503	2.54451
NM_025176	chr20	25452697	25585531	-	4965	1	NINL|NLP|-|20p11.21|protein-coding	9.84039	9.82327	9.22629	8.45924	8.58351	8.66847	-1.34696	1.84e-06	2.14e-05	2.54375
NR_147129	chr12	6452042	6462316	+	2040	1	TAPBPL|TAPBP-R|TAPBPR|-|12p13.31|protein-coding	9.07077	9.5998	10.1701	8.61163	8.79467	8.38421	-1.34312	0.000630537	0.00347442	2.537
NR_037900	chr5	138032774	138038933	+	2918	1	LOC100130172|-|-|5q31.2|ncRNA	5.52887	5.70377	5.72495	4.96951	4.88386	4.96407	-1.34227	0.000235663	0.00150153	2.53549
NM_001145418	chr22	27978014	28679865	-	11770	1	TTC28|TPRBK|-|22q12.1|protein-coding	11.2962	11.4443	10.8512	10.1443	10.2023	9.97846	-1.34123	1.26e-07	1.92e-06	2.53368
NR_046757	chr3	43346919	43351962	-	3472	1	SNRK-AS1|-|-|3p22.1|ncRNA	9.2558	9.84491	9.50504	8.59629	8.54868	8.27708	-1.33886	1.33e-06	1.6e-05	2.52951
NM_004323	chr9	33252471	33264708	-	3811	1	BAG1|BAG-1|HAP|RAP46|-|9p13.3|protein-coding	10.6644	11.1955	11.2849	9.93168	10.1173	9.84727	-1.33861	7.18e-07	9.21e-06	2.52908
NM_001348992	chr3	101779211	101828231	+	8809	1	NXPE3|FAM55C|MST115|MSTP115|-|3q12.3|protein-coding	10.9137	11.2932	10.9456	9.76955	10.1243	9.95426	-1.33727	7.4e-09	1.48e-07	2.52673
NM_000850	chr1	109656099	109661700	+	1384	1	GSTM4|GSTM4-4|GTM4|-|1p13.3|protein-coding	9.49478	9.63332	9.18697	7.99038	7.76238	8.99623	-1.33626	0.00401774	0.0165565	2.52497
NM_025246	chr3	136819126	136855888	+	1945	1	SLC35G2|TMEM22|-|3q22.3|protein-coding	9.29723	9.51969	10.0394	8.40316	8.21531	8.98214	-1.33519	0.000525694	0.00295736	2.52309
NM_001363540	chr7	111726110	112206399	-	8298	1	DOCK4|-|-|7q31.1|protein-coding	10.4121	10.4328	10.052	8.91987	9.39694	9.2879	-1.33497	2.74e-07	3.87e-06	2.5227
NM_005779	chr5	78485230	78648772	-	4970	1	LHFPL2|-|-|5q14.1|protein-coding	11.198	11.9553	11.1747	10.4319	10.2856	10.4485	-1.33447	3.24e-05	0.000268349	2.52183
NM_134261	chr15	60488284	61229302	-	10814	1	RORA|IDDECA|NR1F1|ROR1|ROR2|ROR3|RZR-ALPHA|RZRA|-|15q22.2|protein-coding	9.5922	10.5175	9.79265	9.14117	8.78628	8.88881	-1.33317	0.000241256	0.00152893	2.51955
NR_104178	chr11	72014291	72020910	+	4229	1	LOC100128494|-|-|11q13.4|ncRNA	12.1227	12.1475	11.8541	10.7678	10.7496	11.2343	-1.3327	1.25e-07	1.9e-06	2.51873
NR_131917	chr2	191690181	191710469	+	1890	1	LOC105747689|-|-|2q32.3|ncRNA	6.25666	5.67141	6.54419	5.53871	5.4422	5.22675	-1.33005	0.0058188	0.0224938	2.51411
NM_021818	chr14	50633580	50668306	-	3087	1	SAV1|SAV|WW45|WWP4|-|14q22.1|protein-coding	10.9772	11.594	10.7382	10.1244	10.0859	9.96906	-1.3241	3.24e-05	0.000268425	2.50376
NM_015075	chrX	53232876	53281584	-	5192	1	IQSEC2|BRAG1|IQ-ArfGEF|MRX1|MRX18|MRX78|-|Xp11.22|protein-coding	10.0896	10.1525	10.3708	8.86956	8.92573	9.48728	-1.32365	5.03e-06	5.2e-05	2.50298
NR_135490	chr2	25227877	25342483	-	9547	1	DNMT3A|DNMT3A2|M.HsaIIIA|TBRS|-|2p23.3|protein-coding	10.4616	10.4677	10.1757	9.33016	9.3754	9.16238	-1.32315	1.38e-11	4.47e-10	2.50211
NM_003923	chr8	144473412	144475849	-	2012	1	FOXH1|FAST-1|FAST1|-|8q24.3|protein-coding	7.89611	7.64239	7.73934	6.785	6.16447	7.18859	-1.32312	0.00161134	0.0076948	2.50206
NM_174983	chr19	3544199	3557586	-	2125	1	MFSD12|C19orf28|PP3501|-|19p13.3|protein-coding	10.364	10.4296	11.2763	9.73489	9.54756	9.72785	-1.32286	0.000220296	0.00141686	2.50161
NM_012342	chr10	28677521	28682932	+	1686	1	BAMBI|NMA|-|10p12.1|protein-coding	10.8174	11.1861	11.1436	10.1752	9.84936	9.8508	-1.32118	9.55e-09	1.87e-07	2.4987
NR_037159	chr19	56393676	56399170	+	1661	1	ZNF582-AS1|-|-|19q13.43|ncRNA	5.64171	6.01376	5.78681	5.22008	5.17303	4.85119	-1.32043	0.00143497	0.00698651	2.49741
NM_018370	chr12	101877580	101923612	+	3270	1	DRAM1|DRAM|-|12q23.2|protein-coding	11.0919	11.485	11.9201	10.7321	10.3507	10.2025	-1.31956	9.45e-05	0.000681072	2.4959
NM_016155	chr12	131828393	131851771	+	2399	1	MMP17|MMP-17|MT4-MMP|MT4MMP|MTMMP4|-|12q24.33|protein-coding	9.74156	9.31201	10.0071	8.89483	8.31986	8.67373	-1.31918	5.93e-05	0.000454777	2.49525
NM_004425	chr1	150508109	150513789	+	2034	1	ECM1|URBWD|-|1q21.2|protein-coding	13.0243	12.9162	12.9672	11.3978	11.5362	12.4091	-1.31893	0.000382531	0.00225126	2.49482
NM_001039886	chr19	52527668	52556336	+	3578	1	ZNF808|-|-|19q13.41|protein-coding	7.36521	7.55752	7.66907	6.4787	6.38886	6.83518	-1.31691	1.15e-05	0.000108847	2.49131
NM_018957	chr22	37639669	37656119	+	2640	1	SH3BP1|ARHGAP43|-|22q13.1|protein-coding	9.29008	9.15743	9.23027	7.90756	7.98878	8.5326	-1.31522	5.07e-06	5.25e-05	2.48841
NM_001102657	chr19	52154107	52171621	-	4069	1	ZNF836|-|-|19q13.41|protein-coding	7.69312	7.68916	7.54933	6.57237	6.74386	6.74092	-1.31416	5.05e-09	1.04e-07	2.48658
NM_178865	chr1	31413213	31434678	+	1888	1	SERINC2|FKSG84|PRO0899|TDE2|TDE2L|-|1p35.2|protein-coding	11.0226	11.4909	11.3916	10.4208	9.55524	10.5025	-1.31411	0.000389598	0.00228753	2.48649
NM_001367945	chr11	100687288	100993941	+	8428	1	ARHGAP42|AD031|GRAF3|TMEM133|-|11q22.1|protein-coding	9.32986	9.69436	9.53715	8.33533	8.52673	8.54473	-1.31337	7.57e-10	1.81e-08	2.48522
NM_014643	chr18	76357682	76495242	-	8669	1	ZNF516|HsT287|-|18q23|protein-coding	10.1388	10.586	10.1446	9.50699	9.23687	8.87689	-1.31321	1.42e-05	0.000130838	2.48494
NM_001363538	chr7	143620974	143730410	-	4426.2	4	TCAF2|FAM115C|FAM139A|GATD9|-|7q35|protein-coding	7.1129	6.88772	6.35182	6.04936	6.06494	5.71547	-1.31298	0.00158742	0.0076035	2.48455
NM_001330063	chr17	4163823	4263979	-	7477	1	ANKFY1|ANKHZN|BTBD23|ZFYVE14|-|17p13.2|protein-coding	11.9408	12.0271	12.6141	11.0068	11.1371	11.2664	-1.30807	4.91e-06	5.09e-05	2.4761
NM_152716	chr11	59636716	59669037	-	4108	1	PATL1|Pat1b|hPat1b|-|11q12.1|protein-coding	11.4435	11.3813	12.3135	10.7681	10.7457	10.5848	-1.30749	0.000264215	0.00164793	2.47511
NR_046716	chr13	77075514	77087776	+	513	1	MYCBP2-AS1|-|-|13q22.3|ncRNA	5.77642	6.37784	6.50419	5.56232	5.5423	5.27609	-1.30647	0.00353922	0.014882	2.47335
NM_001291324	chr17	81399374	81466331	+	10770	1	BAHCC1|BAHD2|-|17q25.3|protein-coding	11.0285	10.9659	10.9889	9.50864	9.77251	10.3205	-1.30586	1.99e-05	0.000176401	2.47231
NM_207370	chr1	6247353	6261098	-	4190	1	GPR153|PGR1|-|1p36.31|protein-coding	8.545	8.43393	8.89321	7.53803	7.75562	7.57046	-1.30533	3.97e-07	5.43e-06	2.4714
NM_022760	chr20	2835315	2840655	-	1968	1	PCED1A|C20orf81|FAM113A|bA12M19.1|-|20p13|protein-coding	10.1599	10.0989	9.6874	8.88791	8.57263	9.25166	-1.30523	3.11e-05	0.000259468	2.47124
NR_144516	chr1	120469630	120665436	-	9054	1	LOC100996724|CMYA2|MMGL|Myomegalin|PDE4DIP|-|1p11.2|pseudo	10.1895	10.0229	10.044	8.73314	8.72068	9.46014	-1.30392	5.76e-05	0.000443822	2.46898
NM_001159293	chr19	20537992	20565781	-	8346	1	ZNF737|ZNF102|-|19p12|protein-coding	8.41805	8.66163	8.51607	7.47508	7.6868	7.40556	-1.30389	3.01e-09	6.44e-08	2.46894
NR_146780	chr11	72700474	72705607	+	1822	1	ARAP1-AS2|-|-|11q13.4|ncRNA	7.31694	7.18439	7.23104	6.34091	6.17426	6.46314	-1.30157	3.21e-07	4.46e-06	2.46498
NM_000136	chr9	95099054	95317709	-	4575	1	FANCC|FA3|FAC|FACC|-|9q22.32|protein-coding	8.37965	9.04482	8.7783	7.79409	7.65399	7.78321	-1.30135	7.18e-06	7.22e-05	2.4646
NM_021047	chr19	19865882	19894674	+	3536	1	ZNF253|BMZF-1|BMZF1|ZNF411|-|19p13.11|protein-coding	7.74896	8.1302	8.32652	7.12803	7.2855	6.89315	-1.30013	3.2e-05	0.000266311	2.46252
NM_001300905	chr12	56595596	56630326	-	8907	1	BAZ2A|TIP5|WALp3|-|12q13.3|protein-coding	11.9978	12.1834	12.3277	10.9484	10.8521	11.4066	-1.29989	7.27e-07	9.32e-06	2.46211
NM_001029864	chr20	38210503	38260735	-	6361	1	KIAA1755|-|-|20q11.23|protein-coding	9.14343	9.11278	9.15764	8.01556	7.37878	8.61162	-1.29595	0.00208832	0.00959329	2.45539
NM_001407	chr3	48636463	48662886	-	11896	1	CELSR3|ADGRC3|CDHF11|EGFL1|FMI1|HFMI1|MEGF2|RESDA1|-|3p21.31|protein-coding	7.66929	7.18727	7.32782	6.59586	6.11099	6.67692	-1.29479	0.000329736	0.00198873	2.45341
NM_001243657	chr16	77722492	77742260	+	1205	1	NUDT7|-|-|16q23.1|protein-coding	6.10634	6.61947	6.35773	5.53353	5.48695	5.7002	-1.29023	0.000475201	0.00270246	2.44567
NM_004230	chr19	10221433	10231331	-	3639	1	S1PR2|AGR16|DFNB68|EDG-5|EDG5|Gpcr13|H218|LPB2|S1P2|-|19p13.2|protein-coding	8.63442	8.70286	9.00418	7.49341	7.79442	7.99751	-1.28848	3.81e-06	4.07e-05	2.4427
NM_133467	chr1	40861054	40862363	-	1307	1	CITED4|-|-|1p34.2|1p35-p34|protein-coding	8.13936	8.54443	7.40473	7.12683	6.98055	7.31034	-1.28005	0.00294645	0.0127867	2.42848
NM_001143942	chr6	17281361	17293868	+	2675	1	RBM24|RNPC6|dJ259A10.1|-|6p22.3|protein-coding	8.62601	8.17987	8.1722	7.70167	6.97794	7.30317	-1.27885	0.000317589	0.00192823	2.42646
NM_032206	chr16	57017074	57083524	+	6674	1	NLRC5|CLR16.1|NOD27|NOD4|-|16q13|protein-coding	10.5885	10.4737	11.6788	9.82293	10.0439	10.0787	-1.27717	0.00330021	0.0140469	2.42363
NM_133367	chr6	52362151	52407777	+	4711	1	PAQR8|C6orf33|LMPB1|MPRB|-|6p12.2|protein-coding	8.8097	8.77542	9.08047	7.1643	8.10949	8.15568	-1.2766	0.00137752	0.00674199	2.42267
NM_000314	chr10	87863625	87971930	+	8503.5	2	PTEN|10q23del|BZS|CWS1|DEC|GLM2|MHAM|MMAC1|PTEN1|PTENbeta|TEP1|-|10q23.31|protein-coding	12.9794	13.2462	13.0026	12.1641	12.2284	11.5452	-1.27624	8.82e-06	8.66e-05	2.42207
NM_181809	chr1	39491636	39529869	+	5627	1	BMP8A|-|-|1p34.3|protein-coding	6.30671	6.69667	6.71615	5.57183	5.68128	5.99283	-1.27601	0.000607096	0.00335464	2.42168
NM_002334	chr11	46856717	46918550	-	8115	1	LRP4|CLSS|CMS17|LRP-4|LRP10|MEGF7|SOST2|-|11p11.2|protein-coding	8.12419	8.73965	7.92572	7.4869	7.01714	7.45188	-1.27568	0.000870968	0.00457519	2.42114
NM_032854	chr17	29614756	29621423	-	2385	1	CORO6|-|-|17q11.2|protein-coding	8.71728	8.87706	8.42674	8.15028	7.35924	7.38905	-1.2752	0.000793733	0.0042342	2.42032
NM_001130848	chr11	67491768	67505363	-	4188	1	PITPNM1|DRES9|NIR2|PITPNM|RDGB|RDGB1|RDGBA|RDGBA1|Rd9|-|11q13.2|protein-coding	10.5765	10.859	10.55	9.63496	9.35897	9.82474	-1.27402	1.15e-07	1.76e-06	2.41834
NM_033394	chr2	158968640	159232659	+	7472	1	TANC1|ROLSB|TANC|-|2q24.2|protein-coding	11.9575	12.3472	11.9126	11.4327	11.0484	10.3827	-1.27323	0.000684488	0.00372083	2.41703
NR_027928	chr22	50568861	50582999	-	4246	1	CHKB-CPT1B|CHKL-CPT1B|CPT1-M|CPT1B|CPTI-M|-|22q13.33|ncRNA	10.5308	10.6763	10.5638	9.49655	9.36285	9.74467	-1.27281	1.71e-10	4.62e-09	2.41631
NM_007018	chr9	121088296	121177610	+	7389	1	CNTRL|CEP1|CEP110|FAN|bA165P4.1|-|9q33.2|protein-coding	9.29697	9.10057	9.4464	7.49287	8.12623	8.82533	-1.27235	0.00507041	0.0199904	2.41554
NM_153347	chr11	18698779	18704785	+	3602	1	TMEM86A|-|-|11p15.1|protein-coding	7.43706	7.64577	7.08809	6.60201	6.49065	6.42253	-1.27141	4.43e-05	0.000352119	2.41398
NM_001369668	chr17	75087954	75106160	+	3036	1	SLC16A5|MCT5|MCT6|-|17q25.1|protein-coding	9.37499	9.40731	9.2577	8.08402	8.01517	8.74471	-1.27102	7.47e-05	0.000553034	2.41332
NM_001001524	chr19	19264366	19273301	-	1506	1	TM6SF2|-|-|19p13.11|protein-coding	6.60247	6.07568	6.35496	5.95381	5.49808	5.1104	-1.2702	0.0107299	0.0373943	2.41195
NM_001161661	chr5	168291645	168472303	+	7129	1	WWC1|HBEBP3|HBEBP36|KIBRA|MEMRYQTL|PPP1R168|-|5q34|protein-coding	7.29043	6.56437	7.14321	6.32677	6.28743	5.83516	-1.26987	0.00238047	0.0107406	2.4114
NM_015441	chr1	161983192	162024465	-	3761	1	OLFML2B|-|-|1q23.3|protein-coding	11.4551	11.456	10.3107	9.82762	10.5265	9.89569	-1.26891	0.00490199	0.0194456	2.4098
NM_001363491	chr7	139043515	139109720	-	7528	1	ZC3HAV1|ARTD13|FLB6421|PARP13|ZAP|ZC3H2|ZC3HDC2|-|7q34|protein-coding	11.8955	11.8795	12.4117	10.7331	10.9838	11.3078	-1.2686	2.46e-05	0.000212021	2.40927
NM_020765	chr1	19074511	19210266	-	15783	1	UBR4|RBAF600|ZUBR1|p600|-|1p36.13|protein-coding	12.9761	13.5233	13.292	12.2732	12.115	12.2806	-1.26597	3.94e-08	6.7e-07	2.40488
NM_016252	chr2	32357028	32618898	+	15626	1	BIRC6|APOLLON|BRUCE|-|2p22.3|protein-coding	12.5668	12.8093	12.6776	11.5578	11.52	11.7989	-1.26585	6.53e-12	2.22e-10	2.40469
NM_001169109	chr22	50523568	50526439	-	1047	1	SCO2|CEMCOX1|ECGF1|Gliostatin|MYP6|PD-ECGF|SCO1L|TP|TYMP|TdRPase|-|22q13.33|protein-coding	9.63269	9.57359	10.2853	8.8742	8.67633	8.97471	-1.26413	6.82e-05	0.000511526	2.40182
NM_022740	chr7	139561570	139777998	-	15312	1	HIPK2|PRO0593|-|7q34|protein-coding	11.9993	12.661	11.9855	11.0774	11.0636	11.4321	-1.264	5.08e-05	0.000397741	2.40161
NR_037859	chrX	15345591	15491309	-	2567	1	PIR-FIGF|-|-|Xp22.2|ncRNA	8.37374	8.80922	8.70699	7.6972	7.69209	7.59406	-1.26222	1.23e-07	1.88e-06	2.39865
NM_001280543	chr14	72661043	72894116	-	4208	1	DPF3|BAF45C|CERD4|-|14q24.2|protein-coding	8.31749	7.48756	8.56382	7.22108	7.13487	7.36064	-1.26214	0.00212466	0.00973753	2.39851
NM_030627	chr5	173888349	173961980	+	9406	1	CPEB4|CPE-BP4|hCPEB-4|-|5q35.2|protein-coding	10.6603	10.9935	10.6536	9.83395	9.70381	9.68052	-1.26062	3.02e-10	7.86e-09	2.39598
NM_001109662	chr12	112160195	112382431	-	15704	1	HECTD4|C12ord51|C12orf51|HEEL|POTAGE|-|12q24.13|protein-coding	11.2328	11.4885	11.2006	10.1317	10.0771	10.5481	-1.25847	3.12e-07	4.34e-06	2.39241
NM_001353526	chr18	58863483	58986480	+	6384	1	ZNF532|-|-|18q21.32|protein-coding	12.309	12.5745	12.7107	11.703	11.484	11.2551	-1.25665	1.58e-07	2.35e-06	2.38941
NM_001256865	chr1	65264694	65415869	+	5894	1	DNAJC6|DJC6|PARK19|-|1p31.3|protein-coding	8.82422	8.06075	8.63613	7.65849	6.96683	7.90396	-1.25546	0.003663	0.0153081	2.38743
NM_014580	chr9	127397169	127407891	+	2126	1	SLC2A8|GLUT8|GLUTX1|-|9q33.3|protein-coding	7.8159	7.55006	7.87873	6.88841	6.78969	6.82341	-1.25482	2.33e-07	3.35e-06	2.38637
NM_001006605	chr1	92842167	92961462	-	2529	1	DIPK1A|FAM69A|-|1p22.1|protein-coding	11.4775	11.7015	11.803	10.8459	10.7015	10.2566	-1.25473	1.93e-06	2.22e-05	2.38623
NM_001127217	chr13	36844831	36920272	-	5583	1	SMAD9|MADH6|MADH9|PPH2|SMAD8|SMAD8/9|SMAD8A|SMAD8B|-|13q13.3|protein-coding	10.3251	10.3027	9.57081	8.61809	9.17789	9.35193	-1.25436	0.000873659	0.00458742	2.38561
NM_001037666	chr22	30285118	30289627	-	1611	1	CASTOR1|GATSL3|-|22q12.2|protein-coding	8.4514	8.9464	7.662	7.55619	7.41548	7.50016	-1.25433	0.00450537	0.0181755	2.38557
NM_001256695	chr11	45147343	45235124	+	10734	1	PRDM11|PFM8|-|11p11.2|protein-coding	6.7482	6.73319	7.06332	6.28063	5.88335	5.85094	-1.25405	0.000281364	0.0017408	2.3851
NM_000610	chr11	35139171	35232402	+	5411	1	CD44|CDW44|CSPG8|ECMR-III|HCELL|HUTCH-I|IN|LHR|MC56|MDU2|MDU3|MIC4|Pgp1|-|11p13|protein-coding	14.5773	14.7247	15.5208	13.5112	13.8637	14.3612	-1.25345	0.00258146	0.0114781	2.38411
NR_137281	chr17	72403322	72592804	-	2517	1	LINC00673|ERRLR01|HI-LNC75|HILNC75|LUCAIR1|SLNCR|SLNCR1|-|17q24.3|ncRNA	8.97029	9.21374	8.57493	8.08509	7.69491	8.0534	-1.25342	4.48e-05	0.000355819	2.38405
NM_018133	chr3	136148917	136196335	-	5182	1	MSL2|MSL-2|MSL2L1|RNF184|-|3q22.3|protein-coding	10.0293	10.503	10.7013	9.46017	9.43194	9.36015	-1.24832	3.04e-06	3.34e-05	2.37564
NM_000694	chr11	68010327	68029276	+	2799	1	ALDH3B1|ALDH4|ALDH7|-|11q13.2|protein-coding	11.4422	11.1418	11.4034	10.2966	10.1092	10.472	-1.24826	4.31e-09	8.92e-08	2.37555
NM_015057	chr13	77044657	77327094	-	14992	1	MYCBP2|Myc-bp2|PAM|PHR1|Phr|-|13q22.3|protein-coding	11.6216	12.101	12.252	11.073	11.095	10.7425	-1.24809	6.84e-06	6.89e-05	2.37527
NM_001322290	chr18	35366695	35377337	-	3890	1	ZNF396|ZSCAN14|-|18q12.2|protein-coding	6.17778	6.36644	6.28626	5.89495	5.36771	5.15425	-1.24654	0.00499521	0.0197624	2.37272
NM_020731	chr5	304176	438290	+	5646	1	AHRR|AHH|AHHR|bHLHe77|-|5p15.33|protein-coding	11.9691	11.5974	11.5311	10.3945	10.8368	10.7614	-1.24601	1.32e-06	1.59e-05	2.37184
NM_002178	chr12	53097667	53102340	+	941	1	IGFBP6|IBP6|-|12q13.13|protein-coding	13.4198	13.6937	14.1611	12.3409	12.8026	13.026	-1.24352	0.000261615	0.00163586	2.36775
NM_080546	chr9	105244651	105397346	+	10464	1	SLC44A1|CD92|CDW92|CHTL1|CTL1|-|9q31.1-q31.2|protein-coding	12.4589	13.0681	11.8588	11.0801	11.6041	11.7724	-1.24315	0.00360583	0.0151012	2.36716
NM_031301	chr15	63277605	63309126	+	4130	1	APH1B|APH-1B|PRO1328|PSFL|TAAV688|-|15q22.2|protein-coding	10.2036	10.2742	9.93018	9.17001	9.04044	9.17632	-1.24249	2.23e-10	5.93e-09	2.36607
NM_015050	chr6	37433221	37481508	+	4008	1	CMTR1|FTSJD2|KIAA0082|MTr1|hMTr1|-|6p21.2|protein-coding	11.2408	11.3001	12.0673	10.6187	10.5689	10.5042	-1.24151	0.000143259	0.000975903	2.36446
NM_145755	chr3	39107661	39138903	+	4224	1	TTC21A|IFT139A|SPGF37|STI2|-|3p22.2|protein-coding	6.79218	6.55251	7.15248	6.08926	5.81447	6.15121	-1.24053	0.000827119	0.00437413	2.36286
NM_003672	chr1	100352506	100520277	+	4213	1	CDC14A|DFNB105|DFNB32|DFNB35|cdc14|hCDC14|-|1p21.2|protein-coding	7.16825	7.16047	7.41887	5.99027	6.43389	6.63097	-1.23846	0.000374968	0.0022141	2.35947
NM_053025	chr3	123610049	123884332	-	10077	1	MYLK|AAT7|KRP|MLCK|MLCK1|MLCK108|MLCK210|MSTP083|MYLK1|smMLCK|-|3q21.1|protein-coding	14.2313	14.6536	14.8399	14.0998	13.1956	13.1419	-1.23756	0.00195755	0.00907247	2.358
NR_024330	chr19	51693340	51705190	+	1956	1	SPACA6|LET7EH|LINC00085|NCRNA00085|SPACA6P|-|19q13.41|protein-coding	8.67531	8.87321	8.53271	7.51296	7.55288	8.05533	-1.23577	3.27e-05	0.000271051	2.35507
NM_015231	chr11	47778083	47848544	-	5202	2	NUP160|NPHS19|-|11p11.2|protein-coding	10.966	11.2888	11.4735	10.1795	10.2853	10.2454	-1.23493	2.28e-08	4.09e-07	2.35371
NM_024333	chr19	4304598	4323836	+	1818	1	FSD1|GLFND|MIR1|-|19p13.3|protein-coding	7.86045	7.77876	7.73061	7.08551	6.63495	6.88053	-1.23316	1.75e-06	2.04e-05	2.35082
NR_106756	chr21	33550662	33550728	+	66	1	MIR6501|hsa-mir-6501|mir-6501|-|21q22.11|ncRNA	4.9464	5.2057	5.16852	4.52685	4.51285	4.57604	-1.2324	0.00414524	0.0169761	2.34957
NM_001106	chr3	38453890	38493142	+	11769	1	ACVR2B|ACTRIIB|ActR-IIB|HTX4|-|3p22.2|protein-coding	7.20837	7.7547	7.05261	6.73702	6.30072	6.42512	-1.23153	0.00146325	0.00709498	2.34816
NR_033932	chr5	98769618	98773084	-	2028	1	RGMB-AS1|-|-|5q15|ncRNA	7.82239	7.6003	7.83446	6.79911	6.49932	7.15102	-1.23093	0.000148315	0.00100533	2.34719
NR_027154	chr16	22437008	22492220	+	4981	2	SMG1P1|-|-|16p12.2|pseudo	6.03743	6.24258	6.22431	5.57103	5.18541	5.50647	-1.22945	0.000530913	0.00298293	2.34478
NM_001367562	chr7	75915155	75986855	+	2534	1	POR|CPR|CYPOR|P450R|-|7q11.23|protein-coding	11.0632	11.3308	10.9324	10.1922	10.0834	10.0326	-1.22826	1.09e-09	2.54e-08	2.34284
NM_021202	chr20	34704344	34713436	+	4120	1	TP53INP2|C20orf110|DOR|PIG-U|PIGU|PINH|dJ1181N3.1|-|20q11.22|protein-coding	11.4151	11.2131	10.7462	10.2075	10.0737	10.1364	-1.22637	3.24e-06	3.54e-05	2.33977
NM_153607	chr5	173056352	173139282	+	7765	1	CREBRF|C5orf41|LRF|-|5q35.1|protein-coding	10.0083	10.0901	10.1014	9.32911	9.22587	8.49216	-1.22581	0.00014738	0.00100013	2.33887
NR_132969	chr15	69403282	69415029	-	1875	1	LOC145694|-|-|15q23|ncRNA	8.30775	8.51134	8.70473	7.52388	7.20299	7.88435	-1.22231	0.000153552	0.00103606	2.3332
NM_001142640	chr17	78004237	78108835	+	9747	1	TNRC6C|-|-|17q25.3|protein-coding	9.21757	9.37478	9.26864	8.10446	8.36679	8.4367	-1.222	1.49e-09	3.4e-08	2.33269
NM_017893	chr10	100972529	100985616	+	4385	1	SEMA4G|-|-|10q24.31|protein-coding	7.99277	8.19185	7.84477	7.18261	7.07542	7.04388	-1.2219	2.3e-07	3.31e-06	2.33253
NM_020928	chr5	61332258	61546172	+	5502	1	ZSWIM6|AFND|NEDMAGA|-|5q12.1|protein-coding	10.7793	11.1126	10.8534	9.86657	9.88006	9.99454	-1.22148	7.01e-11	2.02e-09	2.33185
NM_001040443	chr13	49495953	49528976	+	1344	1	PHF11|APY|BCAP|IGEL|IGER|IGHER|NY-REN-34|NYREN34|-|13q14.2|protein-coding	10.3658	10.6412	10.572	9.47894	9.49863	9.60397	-1.22124	1.88e-12	6.88e-11	2.33147
NM_001346743	chr22	39130774	39152680	-	4098	1	CBX7|-|-|22q13.1|protein-coding	8.48359	8.7623	7.88709	7.50321	7.62244	7.32707	-1.21917	0.000658584	0.00360689	2.32812
NM_003153	chr12	57095410	57111362	-	3937	1	STAT6|D12S1644|IL-4-STAT|STAT6B|STAT6C|-|12q13.3|protein-coding	13.0391	13.1831	13.0603	12.0284	11.9348	12.2484	-1.21833	4.29e-12	1.5e-10	2.32678
NM_020896	chr11	3087107	3165310	-	3830	1	OSBPL5|OBPH1|ORP5|-|11p15.4|protein-coding	11.3088	11.6086	11.0613	10.346	10.4245	10.2333	-1.21812	2.55e-07	3.65e-06	2.32643
NM_001017916	chr17	63432304	63446184	-	3146	1	CYB561|CYB561A1|FRRS2|ORTHYP2|-|17q23.3|protein-coding	10.8595	10.8299	11.1003	9.87825	9.70298	10.1656	-1.21709	1.78e-07	2.62e-06	2.32477
NM_153367	chr10	79382327	79445624	-	4922	1	ZCCHC24|C10orf56|Z3CXXC8|-|10q22.3|protein-coding	12.4451	12.5608	12.1789	11.2527	11.531	11.3791	-1.21386	4.54e-09	9.37e-08	2.31958
NM_024809	chr12	123671113	123708397	+	2886	1	TCTN2|C12orf38|JBTS24|MKS8|TECT2|-|12q24.31|protein-coding	9.22157	9.42842	9.19797	8.24613	8.43777	8.26055	-1.21344	2.84e-10	7.43e-09	2.3189
NM_001085423	chr17	64449115	64468643	+	1436	1	MILR1|Allergin-1|C17orf60|MCA-32|MCA32|-|17q23.3|protein-coding	8.1437	8.19574	8.39806	6.54036	7.76875	7.35214	-1.21248	0.00687114	0.0258407	2.31735
NM_001040458	chr5	96774484	96807945	-	4820	1	ERAP1|A-LAP|ALAP|APPILS|ARTS-1|ARTS1|ERAAP|ERAAP1|PILS-AP|PILSAP|-|5q15|protein-coding	12.1776	11.8528	12.6125	11.5137	11.3558	10.7292	-1.21116	0.000890178	0.00465899	2.31523
NM_006355	chr6	25962802	25991229	+	9406	1	TRIM38|RNF15|RORET|-|6p22.2|protein-coding	10.8226	11.0021	11.8318	10.444	10.318	10.1039	-1.2109	0.0012783	0.00632796	2.31482
NM_001321149	chr17	75456635	75500452	+	5390	1	TMEM94|IDDCDF|KIAA0195|-|17q25.1|protein-coding	10.9731	11.0149	10.7871	9.62933	9.62975	10.3685	-1.21088	0.000173553	0.00114916	2.31479
NM_017719	chr3	43286540	43351142	+	5178	1	SNRK|HSNFRK|-|3p22.1|protein-coding	10.1552	10.7546	10.4643	9.57843	9.60954	9.24546	-1.21071	1.13e-05	0.00010735	2.31452
NR_109889	chr20	41097994	41138000	-	1787	1	PLCG1-AS1|TOP1-AS1|-|20q12|ncRNA	8.72133	9.02052	9.21218	7.89664	7.83011	8.33244	-1.21048	5.53e-05	0.000428394	2.31415
NM_000146	chr19	48965309	48966879	+	865	1	FTL|LFTD|NBIA3|-|19q13.33|protein-coding	16.5001	16.8148	15.9015	15.8172	15.5221	14.7752	-1.21046	0.00426486	0.0173773	2.31412
NM_207348	chr1	15736258	15741392	+	3122	1	SLC25A34|-|-|1p36.21|protein-coding	6.27467	6.06555	5.9959	5.31232	5.66646	5.1686	-1.2075	0.00226295	0.0102889	2.30937
NM_021135	chr6	166409364	166627251	-	5809	1	RPS6KA2|HU-2|MAPKAPK1C|RSK|RSK3|S6K-alpha|S6K-alpha2|p90-RSK3|p90RSK2|pp90RSK3|-|6q27|protein-coding	13.2042	13.5212	12.4796	12.3288	12.1989	11.8132	-1.20421	0.00124873	0.00621109	2.30411
NM_001128303	chr13	43879178	43893932	+	4361	1	LACC1|C13orf31|FAMIN|-|13q14.11|protein-coding	10.0667	10.3452	9.6407	9.30865	9.08997	8.74612	-1.20346	0.000206253	0.00133575	2.30292
NM_003498	chr16	11668455	11679152	+	3260	1	SNN|-|-|16p13.13|protein-coding	9.80662	10.013	9.30938	8.96809	8.96684	8.24121	-1.20185	0.00123203	0.00614351	2.30034
NR_024386	chr17	64784841	64837184	-	2911	1	PLEKHM1P1|PLEKHM1P|-|17q24.1|pseudo	8.40043	8.51444	7.98374	7.30966	7.38318	7.49738	-1.20101	1.3e-05	0.000122086	2.29901
NM_001166347	chr17	80220427	80253500	+	2868	1	SLC26A11|-|-|17q25.3|protein-coding	9.75481	9.73924	9.63368	8.68937	8.58767	8.91464	-1.20008	4.23e-10	1.06e-08	2.29752
NR_109993	chr3	67654697	67747110	+	959	1	SUCLG2-AS1|-|-|3p14.1|ncRNA	5.84055	5.88212	6.16916	5.02417	5.11189	5.59374	-1.19729	0.00810877	0.0296219	2.29308
NM_001004301	chr19	53467733	53496255	+	6147	1	ZNF813|-|-|19q13.42|protein-coding	7.5077	7.63152	7.9636	6.74291	6.98196	6.77786	-1.19711	2.76e-05	0.000233573	2.2928
NM_001042472	chr20	25300214	25390835	-	1945	1	ABHD12|ABHD12A|BEM46L2|C20orf22|PHARC|dJ965G21.2|hABHD12|-|20p11.21|protein-coding	11.3426	11.805	11.9031	10.7111	10.3937	10.9645	-1.19649	4.93e-05	0.000387925	2.29182
NR_160417	chr12	124776856	124863864	-	3494	1	SCARB1|CD36L1|CLA-1|CLA1|HDLQTL6|SR-BI|SRB1|-|12q24.31|protein-coding	9.11395	9.4983	9.20806	8.52499	8.59802	7.65981	-1.19457	0.0016938	0.0080199	2.28876
NM_003662	chrX	15384801	15493588	-	1549	1	PIR|-|-|Xp22.2|protein-coding	8.78446	9.32573	9.17355	8.19097	8.19962	8.10776	-1.19378	2.13e-06	2.42e-05	2.28751
NM_152640	chr12	1946053	2004457	-	2022	2	DCP1B|DCP1|-|12p13.33|protein-coding	9.57145	9.91131	9.88144	8.69111	8.80754	8.97874	-1.19046	5.86e-08	9.56e-07	2.28225
NM_001163	chr9	69427532	69672371	-	5839.5	2	APBA1|D9S411E|LIN10|MINT1|X11|X11A|X11ALPHA|-|9q21.12|protein-coding	5.10772	5.31714	5.19282	4.65519	4.6404	4.62666	-1.1889	0.00328114	0.0139799	2.27978
NM_015404	chr9	114402080	114505473	-	4056	1	WHRN|CIP98|DFNB31|PDZD7B|USH2D|WI|-|9q32|protein-coding	7.70111	7.72127	7.27299	6.91702	6.47861	6.72334	-1.18761	0.000198387	0.00129378	2.27775
NM_014818	chr11	8612037	8658836	-	9731	1	TRIM66|C11orf29|TIF1D|TIF1DELTA|-|11p15.4|protein-coding	8.56219	8.52913	8.3732	7.2985	7.42043	7.90097	-1.187	5.65e-05	0.000436412	2.27679
NR_045697	chr3	64067964	64103131	+	6502	1	PRICKLE2-AS1|-|-|3p14.1|ncRNA	8.48156	9.13019	9.16633	8.11581	8.10474	7.84353	-1.18497	0.000178229	0.00117573	2.27359
NR_110889	chr6	73693903	73696131	-	1971	1	LOC101928489|-|-|6q13|ncRNA	6.20129	6.23129	5.86768	5.15139	5.57881	5.44797	-1.18277	0.002598	0.0115313	2.27013
NM_000481	chr3	49416778	49422678	-	2191	1	AMT|GCE|GCST|GCVT|NKH|-|3p21.31|protein-coding	8.58524	8.37119	8.12691	7.31457	7.44007	7.62413	-1.18045	9.49e-06	9.22e-05	2.26647
NM_153269	chr20	270863	290750	-	1563	1	C20orf96|dJ1103G7.2|-|20p13|protein-coding	8.58517	8.60482	8.18057	7.19979	7.43132	7.922	-1.17992	0.000707706	0.0038306	2.26565
NM_001359230	chr7	102286868	102321711	+	2222	1	SH2B2|APS|-|7q22.1|protein-coding	6.37037	6.47596	6.42283	5.59145	5.86414	5.57938	-1.17975	0.000117437	0.000820489	2.26538
NM_017633	chr6	81745730	81752681	-	5577	1	TENT5A|C6orf37|FAM46A|OI18|XTP11|-|6q14.1|protein-coding	12.0921	12.3378	12.6756	11.1503	11.6474	11.3781	-1.17846	2.84e-05	0.000239025	2.26336
NM_001164741	chrX	153907378	153926264	-	3349	1	ARHGAP4|C1|RGC1|RhoGAP4|SrGAP4|p115|-|Xq28|protein-coding	5.27443	5.44724	5.94096	4.88216	5.03068	4.97257	-1.17799	0.0144176	0.0472819	2.26261
NR_036508	chr19	58002894	58007206	+	1893	1	LOC100128398|-|-|19q13.43|ncRNA	6.18704	6.60588	6.32845	5.49498	5.6305	5.80068	-1.17794	0.000968005	0.00500024	2.26253
NM_032304	chr16	727106	729715	+	1502	1	HAGHL|-|-|16p13.3|protein-coding	7.32999	7.38843	7.26994	6.87163	6.27867	6.22981	-1.17575	0.00079344	0.00423391	2.2591
NM_001330422	chr12	51186936	51218062	-	5602	1	POU6F1|BRN5|MPOU|TCFB1|-|12q13.13|protein-coding	9.08487	9.22419	8.54257	8.14236	8.16701	7.82764	-1.17469	0.000176013	0.00116284	2.25745
NR_132426	chr3	132558138	132660131	-	4147	1	ACAD11|ACAD-11|-|3q22.1|protein-coding	10.9384	10.7685	11.3294	10.1108	10.1526	9.91974	-1.17341	2.79e-06	3.09e-05	2.25543
NM_001319998	chr1	150996536	151008199	-	4282	1	MINDY1|FAM63A|MINDY-1|-|1q21.3|protein-coding	9.3088	9.45227	9.04035	8.30702	8.30851	8.40447	-1.17286	6.42e-08	1.04e-06	2.25459
NR_123723	chr16	3052125	3059370	-	2334	1	MMP25-AS1|-|-|16p13.3|ncRNA	6.32585	6.60495	6.16292	5.65074	5.65429	5.64238	-1.17282	0.000548666	0.0030681	2.25451
NM_001330574	chrX	85243991	85273357	+	4546	1	ZNF711|CMPX1|MRX97|ZNF4|ZNF5|ZNF6|Zfp711|dJ75N13.1|-|Xq21.1|protein-coding	7.97528	8.20697	8.19792	7.53724	7.20461	6.91457	-1.17134	0.000105488	0.000750006	2.25221
NR_125345	chr19	52388840	52397757	-	1314	1	ZNF528-AS1|-|-|19q13.41|ncRNA	5.93728	5.79755	6.19975	5.17759	5.55709	5.15516	-1.17105	0.00450594	0.0181755	2.25175
NM_032167	chr16	11976734	12574287	+	8150	1	SNX29|A-388D4.1|RUNDC2A|-|16p13.13-p13.12|protein-coding	10.7978	11.564	10.7688	10.0677	10.2356	10.091	-1.16897	0.000342995	0.00205473	2.24851
NM_182838	chr1	1727385	1745999	-	6286	1	SLC35E2A|SLC35E2|-|1p36.33|protein-coding	8.5615	8.75139	8.19234	7.56363	7.83685	7.41902	-1.16765	0.000101675	0.000726684	2.24645
NM_002069	chr7	80134831	80226180	+	10072	1	GNAI1|Gi|-|7q21.11|protein-coding	10.9857	11.0214	11.1954	10.1574	10.1944	9.96025	-1.16517	2.67e-11	8.28e-10	2.2426
NR_038910	chr7	100589401	100604038	-	2529	1	PCOLCE-AS1|-|-|7q22.1|ncRNA	12.1674	12.3628	11.5814	10.7475	11.1678	11.3395	-1.16381	0.000534772	0.00300176	2.24048
NM_015237	chr1	92168924	92184723	+	4262	1	KIAA1107|-|-|1p22.1|protein-coding	7.21682	7.19169	7.43379	6.46211	6.67525	6.22361	-1.16353	8.58e-05	0.000626601	2.24005
NM_025250	chr7	2631986	2664802	+	4789	1	TTYH3|-|-|7p22.3|protein-coding	13.5882	13.7068	13.121	12.6631	12.4387	12.4603	-1.16145	3.51e-06	3.8e-05	2.23683
NR_002781	chr20	32189146	32190360	-	1214	1	TSPY26P|TSPYL3|bA392M18.1|-|20q11.21|pseudo	6.70395	6.63049	6.32946	5.93304	5.87099	5.64405	-1.16126	0.000498386	0.00282164	2.23653
NM_000271	chr18	23531442	23586506	-	4733	1	NPC1|NPC|POGZ|SLC65A1|-|18q11.2|protein-coding	11.5099	11.7912	11.9156	10.7475	10.4716	11.0639	-1.16071	1.93e-05	0.000171931	2.23568
NM_001352027	chr11	45929319	46120985	-	6961	1	PHF21A|BHC80|BM-006|-|11p11.2|protein-coding	10.8984	11.1471	10.6271	10.0435	10.0252	9.7763	-1.15686	1.82e-06	2.12e-05	2.22972
NR_024063	chr6	28090807	28095715	+	4053	1	ZSCAN12P1|ZNF187p1|ZNF305P1|ZNF96L1|ZNF96P1|ZSCAN12L1|dJ313I6.7|-|6p22.1|pseudo	6.69474	6.33822	6.37513	5.84442	5.64141	5.75075	-1.15565	0.000441475	0.00253587	2.22784
NM_001290004	chr12	54369136	54385779	-	2466	1	ZNF385A|HZF|RZF|ZFP385|ZNF385|-|12q13.13|protein-coding	8.54729	8.34043	8.16283	7.51595	7.44901	7.45493	-1.15487	4.21e-07	5.73e-06	2.22665
NR_073111	chr6	2832332	2841863	-	2600	1	SERPINB1|EI|ELANH2|HEL-S-27|HEL57|LEI|M/NEI|MNEI|PI-2|PI2|-|6p25.2|protein-coding	10.9725	11.004	11.0746	10.0308	10.0455	10.1124	-1.15463	1.32e-19	1.19e-17	2.22627
NM_016368	chr19	18434388	18438133	-	2239	1	ISYNA1|INO1|INOS|IPS|IPS 1|IPS-1|-|19p13.11|protein-coding	9.64386	9.72324	9.53801	8.90476	8.35537	8.78876	-1.15365	4.68e-06	4.89e-05	2.22476
NM_015488	chr2	218270519	218346793	+	2975	1	PNKD|BRP17|DYT8|FKSG19|FPD1|KIPP1184|MR-1|MR-1S|MR1|PDC|PKND1|PNKD1|TAHCCP2|-|2q35|protein-coding	9.51594	9.4938	9.5783	8.93862	8.51702	8.2503	-1.15277	4.28e-05	0.00034262	2.2234
NM_015683	chr19	18008170	18014102	+	2491	1	ARRDC2|CLONE24945|PP2703|-|19p13.11|protein-coding	9.63895	10.2645	8.95695	8.50375	8.68195	9.12016	-1.15235	0.0115801	0.0396711	2.22275
NM_012330	chr10	74826600	75032624	+	8294	2	KAT6B|GTPTS|MORF|MOZ2|MYST4|ZC2HC6B|qkf|querkopf|-|10q22.2|protein-coding	10.9643	10.858	10.8904	9.90293	9.96088	9.99724	-1.15163	7.99e-19	6.65e-17	2.22165
NM_020795	chr17	7407845	7419860	+	4971	2	NLGN2|-|-|17p13.1|protein-coding	12.1762	12.1423	12.1205	10.9305	11.0148	11.5286	-1.15087	7.33e-06	7.35e-05	2.22048
NR_024034	chr16	31700613	31707424	+	1767	1	CLUHP3|C16orf67|KIAA0664L3|KIAA0664P3|URLC3|-|16p11.2|pseudo	5.80462	5.82396	6.34485	5.31217	5.37646	5.35549	-1.14924	0.00537811	0.0210239	2.21797
NM_016836	chr2	160272151	160493807	-	4270	1	RBMS1|C2orf12|HCC-4|MSSP|MSSP-1|MSSP-2|MSSP-3|SCR2|YC1|-|2q24.2|protein-coding	12.6918	12.4829	12.3986	11.5025	11.575	11.6358	-1.14865	9.24e-12	3.07e-10	2.21706
NM_025092	chr11	289126	296107	+	3683	1	PGGHG|ATHL1|-|11p15.5|protein-coding	9.52372	9.92144	9.62247	8.50672	8.84798	8.9227	-1.14713	6.37e-06	6.46e-05	2.21472
NR_110541	chr22	30008747	30080257	-	919	1	HORMAD2-AS1|MTMR3-AS1|-|22q12.2|ncRNA	5.14633	5.23538	5.24228	4.62273	4.75065	4.6017	-1.14671	0.00404175	0.0166477	2.21408
NM_004882	chr2	174348022	174395712	-	1906	1	CIR1|CIR|-|2q31.1|protein-coding	10.5363	10.7667	11.0248	9.65944	9.85918	10.0048	-1.14303	2.72e-06	3.03e-05	2.20844
NM_032342	chr9	101473170	101487173	-	4221	1	TMEM246|C9orf125|-|9q31.1|protein-coding	9.36427	9.04546	9.40233	8.68111	8.27507	8.06779	-1.14153	0.000102308	0.00073062	2.20616
NM_001349114	chr1	19682213	19799916	-	3268	1	TMCO4|-|-|1p36.13|protein-coding	9.91959	9.93415	10.1888	8.67241	8.80611	9.58117	-1.14038	0.00176595	0.00830604	2.2044
NM_025114	chr12	88049013	88142216	-	7899	1	CEP290|3H11Ag|BBS14|CT87|JBTS5|LCA10|MKS4|NPHP6|POC3|SLSN6|rd16|-|12q21.32|protein-coding	10.4337	10.5898	10.7833	9.1045	9.45826	10.1911	-1.14034	0.00344302	0.0145396	2.20433
NM_013450	chr2	159318979	159616548	-	8106	1	BAZ2B|WALp4|-|2q24.2|protein-coding	10.5764	10.5859	10.1243	9.41842	9.61569	9.49552	-1.1383	1.17e-06	1.43e-05	2.20121
NM_001162371	chr17	5499427	5501006	-	1496	1	LOC728392|-|-|17p13.2|protein-coding	10.6028	9.95184	10.4615	9.38264	8.75098	9.90378	-1.13802	0.00734389	0.0273027	2.20079
NR_003264	chr3	195959921	195990279	-	2474	1	SDHAP1|SDHAL1|SDHALP1|-|3q29|pseudo	8.22987	8.36351	8.19469	7.153	7.39452	7.59254	-1.13648	3.83e-06	4.09e-05	2.19845
NM_001351054	chr4	153257379	153339317	+	6864	1	TRIM2|CMT2R|RNF86|-|4q31.3|protein-coding	10.7072	10.8034	10.0479	9.33296	10.0889	9.28557	-1.13527	0.00435242	0.0176687	2.19659
NM_014718	chr12	7130371	7158934	+	3982	1	CLSTN3|CDHR14|CSTN3|alcbeta|-|12p13.31|protein-coding	10.2452	10.0449	10.0478	9.03853	9.14215	9.36345	-1.13484	1.25e-08	2.36e-07	2.19595
NR_003505	chr20	58232777	58309439	-	2381	1	PPP4R1L|C20orf192|PPP4R1P1|PRO1085|-|20q13.32|pseudo	7.78326	7.68877	7.72706	6.61766	6.54734	7.34072	-1.13376	0.00291352	0.01265	2.1943
NM_001370329	chr13	40931924	41061386	-	4245	1	ELF1|EFTUD1|RIA1|-|13q14.11|protein-coding	11.0102	11.1759	11.6053	10.2441	10.384	10.4161	-1.13369	7.59e-06	7.57e-05	2.1942
NM_001348119	chr17	15627966	15684311	-	3344	1	TRIM16|EBBP|-|17p12|protein-coding	11.154	11.2192	10.9288	10.6032	10.1536	9.51474	-1.13341	0.00229065	0.0104002	2.19377
NR_037146	chr17	7549058	7557881	+	1608	1	TNFSF12|APO3L|DR3LG|TNLG4A|TWEAK|-|17p13.1|protein-coding	9.76807	9.90042	9.76579	8.82368	8.89209	8.96162	-1.13252	3.06e-13	1.21e-11	2.19242
NR_152743	chr3	132721750	132750777	+	2952	1	NPHP3-AS1|NCRNA00119|-|3q22.1|ncRNA	5.7206	6.09444	5.64945	5.09311	5.10803	5.37187	-1.13008	0.00688163	0.0258582	2.18871
NM_020925	chr1	64470129	64693053	+	5904	1	CACHD1|-|-|1p31.3|protein-coding	8.88574	8.67316	9.02618	8.26674	8.18674	7.24093	-1.1298	0.00527212	0.0206734	2.18828
NM_001302769	chr2	204545475	205620162	+	8467	1	PARD3B|ALS2CR19|PAR3B|PAR3L|PAR3beta|-|2q33.3|protein-coding	9.31658	8.80372	9.82304	8.57868	8.4568	8.39083	-1.12858	0.00190579	0.00886504	2.18644
NR_134625	chr6	34696154	34697471	+	880	1	LOC101929243|-|-|6p21.31|ncRNA	7.56383	7.82539	8.0056	7.05941	6.99129	6.87696	-1.12771	2.14e-05	0.000187921	2.18511
NM_030961	chr7	101085481	101097967	+	10905	1	TRIM56|RNF109|-|7q22.1|protein-coding	11.5823	11.4821	11.6845	10.7055	10.6511	10.5948	-1.12579	9.39e-15	4.58e-13	2.1822
NM_022478	chr14	23047061	23057538	-	3537	1	CDH24|CDH11L|-|14q11.2|protein-coding	8.87793	8.59319	8.98138	7.51229	7.44167	8.53167	-1.1251	0.0126458	0.0426791	2.18117
NM_001198595	chr2	48530169	48598515	+	5626	1	STON1|SALF|SBLF|STN1|STNB1|-|2p16.3|protein-coding	10.3302	10.3461	9.19158	9.14242	8.96929	9.29332	-1.12408	0.00687934	0.0258582	2.17963
NM_015040	chr2	208266255	208358746	+	9864	1	PIKFYVE|CFD|FAB1|HEL37|PIP5K|PIP5K3|ZFYVE29|-|2q34|protein-coding	11.177	11.4822	11.1169	10.3219	10.337	10.3552	-1.12406	3.04e-09	6.48e-08	2.17959
NM_006729	chrX	96684842	97604996	+	9173	1	DIAPH2|DIA|DIA2|DRF2|POF|POF2|POF2A|-|Xq21.33|protein-coding	9.86422	9.87522	9.75705	8.84552	8.95282	8.96148	-1.12355	5.82e-14	2.53e-12	2.17883
NM_016479	chr3	48467798	48504249	-	2179	1	SHISA5|SCOTIN|-|3p21.31|protein-coding	12.8946	12.9789	13.0806	11.9776	12.0146	12.1477	-1.12294	4.35e-14	1.94e-12	2.1779
NM_020888	chr1	32741830	32774970	+	5484	1	KIAA1522|-|-|1p35.1|protein-coding	9.61212	10.5682	10.0183	9.39262	9.1874	9.02911	-1.12192	0.00154229	0.00740936	2.17636
NM_005763	chr7	122073550	122144249	-	5798	1	AASS|LKR/SDH|LKRSDH|LORSDH|-|7q31.32|protein-coding	10.2322	10.2713	9.97514	8.98454	9.58369	9.0992	-1.12005	6.06e-05	0.000462996	2.17354
NM_001204286	chr1	155185824	155192915	-	1827	1	MUC1|ADMCKD|ADMCKD1|CA 15-3|CD227|EMA|H23AG|KL-6|MAM6|MCD|MCKD|MCKD1|MUC-1|MUC-1/SEC|MUC-1/X|MUC1/ZD|PEM|PEMT|PUM|-|1q22|protein-coding	8.60294	8.52206	9.2218	8.08514	7.63378	8.05878	-1.11931	0.00135401	0.00664343	2.17244
NM_001282873	chr8	102252274	102412689	-	10819	1	UBR5|DD5|EDD|EDD1|HYD|-|8q22.3|protein-coding	13.0903	13.5024	12.5204	12.1859	12.201	12.1062	-1.1187	0.000663184	0.00362502	2.17151
NM_001570	chr3	10164919	10243745	+	3416	1	IRAK2|IRAK-2|-|3p25.3|protein-coding	7.31613	7.66299	8.25571	6.61841	7.04432	7.19654	-1.11845	0.00945111	0.0336614	2.17114
NM_194449	chr18	62715541	62980433	+	6280	1	PHLPP1|PHLPP|PLEKHE1|PPM3A|SCOP|-|18q21.33|protein-coding	8.87331	9.28098	9.56212	8.47549	8.34654	8.30429	-1.1172	9.4e-05	0.00067885	2.16926
NR_026921	chr5	177618500	177672277	-	2851	1	LOC202181|-|-|5q35.3|pseudo	5.75731	5.59369	5.3854	5.08662	4.67955	5.14633	-1.11563	0.0145985	0.0476734	2.1669
NR_046327	chr1	155173849	155184970	+	3205	1	TRIM46|GENEY|TRIFIC|-|1q22|protein-coding	8.51728	8.30942	8.39325	7.21575	6.97412	8.12333	-1.11335	0.0131097	0.0437946	2.16348
NM_001080412	chr3	141324186	141449790	+	8401	1	ZBTB38|CIBZ|PPP1R171|ZNF921|-|3q23|protein-coding	12.8795	13.2211	13.0372	12.2303	12.2556	11.8447	-1.1128	1.29e-06	1.56e-05	2.16265
NM_006540	chr8	70109782	70403808	-	8405	1	NCOA2|GRIP1|KAT13C|NCoA-2|SRC2|TIF2|bHLHe75|-|8q13.3|protein-coding	10.579	10.711	11.3862	10.0998	10.186	9.74925	-1.11229	0.0010876	0.00551845	2.16188
NM_001040454	chr3	48625723	48633846	-	2709	1	SLC26A6|-|-|3p21.31|protein-coding	9.3985	9.49007	9.49113	8.5299	8.17918	8.88318	-1.11196	9.17e-05	0.000664178	2.16139
NM_033343	chr1	180230264	180278984	+	5836	1	LHX4|CPHD4|-|1q25.2|protein-coding	6.92749	6.79524	6.92876	6.09665	5.95341	6.3198	-1.11081	0.000115936	0.000812956	2.15967
NM_001164537	chr1	231626790	232041272	+	7164	1	DISC1|C1orf136|SCZD9|-|1q42.2|protein-coding	8.49112	8.39179	8.53118	8.12002	7.45835	6.9847	-1.11066	0.00792725	0.0290486	2.15944
NM_001161546	chr5	139390592	139395104	-	4510	1	PROB1|C5orf65|-|5q31.2|protein-coding	8.14847	8.09681	8.43401	7.14386	7.10758	7.77781	-1.10956	0.0014219	0.0069305	2.1578
NM_001127211	chr10	116881477	117005187	-	6852	1	SHTN1|KIAA1598|shootin-1|-|10q25.3|protein-coding	8.77543	9.00333	9.36433	7.8424	8.58915	8.0066	-1.1091	0.00225161	0.0102426	2.15712
NM_032552	chr9	121567102	121785530	+	5452	1	DAB2IP|AF9Q34|AIP-1|AIP1|DIP1/2|-|9q33.2|protein-coding	10.8934	11.0879	10.4454	10.1589	9.75436	9.81506	-1.10811	0.000131017	0.000899414	2.15564
NM_001278529	chr14	21070304	21090247	+	5893	1	ARHGEF40|SOLO|-|14q11.2|protein-coding	12.1721	12.1147	12.4175	11.1079	11.1625	11.6182	-1.1078	1.31e-05	0.000122549	2.15517
NM_032383	chr3	149129638	149173732	+	4592	1	HPS3|BLOC2S1|SUTAL|-|3q24|protein-coding	10.4831	10.8101	11.0502	9.77241	9.84866	10.032	-1.1071	9.68e-06	9.38e-05	2.15412
NM_003462	chr1	37556940	37566857	+	2620	1	DNALI1|P28|dJ423B22.5|hp28|-|1p34.3|protein-coding	8.54048	8.90471	8.71854	7.56087	7.58314	8.28594	-1.10705	0.00165406	0.0078548	2.15404
NM_001270691	chr20	4148779	4187747	+	2313	1	SMOX|C20orf16|PAO|PAO-1|PAO1|PAOH|PAOH1|SMO|-|20p13|protein-coding	10.7053	11.3263	10.719	9.68413	9.71034	10.5235	-1.10464	0.00526392	0.020655	2.15046
NM_001940	chr12	6927959	6942321	+	4690	1	ATN1|B37|D12S755E|DRPLA|HRS|NOD|-|12p13.31|protein-coding	13.5155	13.3474	13.4575	12.0683	11.9776	13.1418	-1.10445	0.00863129	0.0312283	2.15017
NM_014810	chr1	179954810	180114875	+	13374	1	CEP350|CAP350|GM133|-|1q25.2|protein-coding	11.2937	11.6005	11.3601	10.3462	10.5096	10.6546	-1.10313	4.92e-08	8.21e-07	2.14821
NR_046659	chr1	35358824	35366077	-	455	1	ZMYM4-AS1|-|-|1p34.3|ncRNA	6.31931	6.52331	6.47078	5.68157	5.85913	5.69144	-1.10271	0.000199981	0.00130227	2.14758
NM_001291163	chr1	225810134	225845561	+	2058	1	EPHX1|EPHX|EPOX|HYL1|MEH|-|1q42.12|protein-coding	11.2316	11.9188	11.5961	10.753	11.0277	10.1588	-1.10217	0.00254455	0.0113452	2.14677
NM_001316307	chr17	82031678	82034204	+	1034	1	RAC3|-|-|17q25.3|protein-coding	6.9424	6.75089	7.01063	6.39098	6.10086	5.97144	-1.09733	0.000420804	0.0024329	2.13958
NM_133459	chr18	59430939	59697423	-	6258	1	CCBE1|HKLLS1|-|18q21.32|protein-coding	12.5675	12.2493	11.8672	10.7584	11.0865	11.8987	-1.0968	0.0106041	0.037036	2.1388
NM_015242	chr11	72685069	72722358	-	4913	1	ARAP1|CENTD2|-|11q13.4|protein-coding	12.2002	12.052	12.1238	11.0614	11.2764	11.2927	-1.09504	7.81e-12	2.62e-10	2.13619
NR_135074	chr1	235166902	235328179	-	6153	1	ARID4B|BCAA|BRCAA1|RBBP1L1|RBP1L1|SAP180|-|1q42.3|protein-coding	11.1553	11.3441	11.3534	10.2875	10.3187	10.5234	-1.09355	3.96e-10	1.01e-08	2.13399
NR_144477	chr7	100015596	100041689	+	9646	1	ZKSCAN1|KOX18|PHZ-37|ZNF139|ZNF36|ZSCAN33|-|7q22.1|protein-coding	12.3537	12.6582	12.0465	11.4224	11.5943	11.369	-1.09352	1.4e-05	0.000129305	2.13394
NM_001142525	chrX	102720743	102753540	+	5145	1	BHLHB9|GASP3|p60TRP|-|Xq22.1|protein-coding	8.14939	7.75479	7.94353	6.66088	7.16809	7.45031	-1.09321	0.00252828	0.0112897	2.13349
NM_003107	chr6	21593751	21598618	+	4865	1	SOX4|EVI16|-|6p22.3|protein-coding	12.6298	12.6948	12.2913	11.6927	11.789	11.4024	-1.09312	3.04e-06	3.34e-05	2.13335
NR_026943	chr21	45288052	45297354	+	7162	1	LINC00205|NCRNA00205|-|21q22.3|ncRNA	11.2378	11.1751	10.2686	10.3365	9.78311	10.0016	-1.09283	0.00435956	0.0176897	2.13292
NM_003893	chr10	102106489	102115002	-	3399	1	LDB1|CLIM-2|CLIM2|LDB-1|NLI|-|10q24.32|protein-coding	12.0155	11.8953	11.4841	11.1157	10.7449	10.8368	-1.09275	2.26e-05	0.00019671	2.13281
NM_001173489	chrX	37349330	37457295	+	4596	1	PRRG1|PRGP1|-|Xp21.1|protein-coding	10.5706	10.5974	10.169	9.65993	9.4707	9.55259	-1.09264	8.99e-07	1.13e-05	2.13264
NR_038841	chr4	86924894	86934850	-	1942	1	AFF1-AS1|-|-|4q21.3|ncRNA	6.53847	6.60939	6.28999	5.85273	5.95073	5.54271	-1.09261	0.00163228	0.00777635	2.13259
NM_153717	chr4	5711201	5814305	+	6404	1	EVC|DWF-1|EVC1|EVCL|-|4p16.2|protein-coding	12.0179	11.9526	11.5141	11.0493	10.8983	10.8606	-1.09241	2.57e-06	2.87e-05	2.1323
NM_005619	chr19	45485296	45497047	-	2259	1	RTN2|NSP2|NSPL1|NSPLI|SPG12|-|19q13.32|protein-coding	9.29959	9.3102	8.84322	8.78263	8.11075	7.77737	-1.09229	0.00663286	0.025099	2.13212
NM_001135707	chr17	45135687	45144176	+	2665	1	ACBD4|HMFT0700|-|17q21.31|protein-coding	8.58883	8.67176	8.46377	7.68313	7.52597	7.93472	-1.09129	3.86e-06	4.12e-05	2.13065
NM_024294	chr6	34587291	34696767	-	4328	1	ILRUN|C6orf106|FP852|dJ391O22.4|-|6p21.31|protein-coding	12.0466	12.2224	12.3242	11.3662	11.3897	11.1069	-1.09104	1.32e-08	2.49e-07	2.13027
NR_027415	chr13	52132643	52159861	-	2379	1	NEK3|HSPK36|-|13q14.3|protein-coding	8.63344	8.71856	8.94318	7.82953	7.8095	8.08491	-1.09044	1.98e-06	2.28e-05	2.12939
NM_015690	chr2	218672086	218702715	+	4844	1	STK36|FU|-|2q35|protein-coding	10.4501	10.4398	10.0482	9.19397	9.26333	9.76343	-1.0873	0.000200661	0.00130478	2.12476
NM_178820	chr19	39024021	39032549	-	2307	1	FBXO27|FBG5|Fbx27|-|19q13.2|protein-coding	7.34927	7.20608	6.78551	6.42172	5.9724	6.6402	-1.08613	0.00674001	0.0254393	2.12304
NM_003430	chr19	23357696	23395471	-	5394	1	ZNF91|HPF7|HTF10|-|19p12|protein-coding	9.08664	9.3831	9.5085	8.48502	8.56725	8.34465	-1.08596	1.94e-06	2.23e-05	2.12279
NM_018263	chr2	25733753	25878487	-	12835	1	ASXL2|ASXH2|SHAPNS|-|2p23.3|protein-coding	11.0448	11.4295	11.242	10.3024	10.354	10.3899	-1.08569	8.66e-09	1.71e-07	2.12238
NR_033839	chr11	126341716	126355587	-	751	1	GSEC|DCPS-AS1|ST3GAL4-AS1|-|11q24.2|ncRNA	6.52917	6.96919	6.30723	5.89696	6.08676	5.78332	-1.08507	0.00593286	0.022855	2.12148
NM_203453	chr9	4662294	4665262	+	2966	1	PLPP6|PDP1|PPAPDC2|PSDP|bA6J24.6|-|9p24.1|protein-coding	8.86832	8.98481	9.16453	8.31231	8.22287	7.88566	-1.08491	9.81e-06	9.5e-05	2.12125
NM_001145427	chr5	54517759	54546586	+	5372	1	SNX18|SH3PX2|SH3PXD3B|SNAG1|-|5q11.2|protein-coding	12.571	12.4132	12.0937	11.8068	11.631	10.7214	-1.0844	0.00536229	0.0209714	2.12049
NM_003223	chr16	4257186	4273023	-	2154	1	TFAP4|AP-4|bHLHc41|-|16p13.3|protein-coding	7.30423	7.44309	7.21032	6.21517	6.45246	6.87774	-1.08423	0.00170932	0.0080804	2.12025
NM_017857	chr11	67303530	67312592	+	2765	1	SSH3|SSH3L|-|11q13.2|protein-coding	10.1595	9.98604	10.0243	9.08547	9.12226	9.3026	-1.08407	3.19e-10	8.23e-09	2.12001
NM_001297671	chr1	183805120	183928543	+	4716	1	RGL1|RGL|-|1q25.3|protein-coding	11.0752	11.2682	10.6263	10.0442	10.16	10.158	-1.08375	2.55e-05	0.000218832	2.11953
NM_001731	chr12	92140278	92145846	-	4625	1	BTG1|APRO2|-|12q21.33|protein-coding	12.1343	12.8224	12.4619	11.7355	11.7175	11.3008	-1.08347	0.000296303	0.0018199	2.11913
NM_001252507	chr14	96039362	96093971	+	7623	1	C14orf132|C14orf88|-|14q32.2|protein-coding	11.7624	11.7576	10.4946	10.3244	10.691	10.6413	-1.08288	0.0130972	0.0437776	2.11827
NM_006412	chr9	136673143	136687457	-	1538	1	AGPAT2|1-AGPAT2|BSCL|BSCL1|LPAAB|LPAAT-beta|-|9q34.3|protein-coding	9.88052	10.1124	10.2451	9.50342	9.18875	8.83259	-1.08254	0.000192286	0.00125723	2.11777
NM_003286	chr20	41028822	41124486	+	3710	1	TOP1|TOPI|-|20q12|protein-coding	12.1125	12.5249	12.8296	11.4409	11.5557	11.8287	-1.08248	0.000213275	0.0013767	2.11767
NM_020730	chrX	70452292	70505489	+	5073	1	DLG3|MRX|MRX90|NEDLG|PPP1R82|SAP102|XLMR|-|Xq13.1|protein-coding	9.8911	9.89351	9.62189	8.95268	9.14578	8.64441	-1.08206	1.35e-05	0.000125905	2.11706
NM_006026	chr3	129314771	129316286	-	1513	1	H1FX|H1.10|H1X|-|3q21.3|protein-coding	11.8414	12.2354	11.751	11.0909	10.9208	11.1607	-1.08027	3.64e-06	3.91e-05	2.11443
NM_153698	chr9	96639578	96655317	-	2890	1	PRXL2C|AAED1|C9orf21|-|9q22.33|protein-coding	9.62474	9.79412	10.0211	9.0404	9.04386	8.73724	-1.07956	3.72e-06	3.98e-05	2.1134
NR_145671	chr11	126355686	126414638	+	1974	1	ST3GAL4|CGS23|NANTA3|SAT3|SIAT4|SIAT4C|ST-4|ST3GalA.2|ST3GalIV|STZ|gal-NAc6S|-|11q24.2|protein-coding	9.60462	10.2104	9.82381	8.88656	8.96685	9.20677	-1.07836	9.87e-05	0.000707893	2.11164
NM_001100423	chr2	200306693	200482264	+	6197	1	SPATS2L|DNAPTP6|SGNP|-|2q33.1|protein-coding	12.72	12.6628	13.302	11.9197	11.8281	12.2895	-1.07775	0.000428932	0.00247399	2.11074
NM_015089	chr6	43182196	43224587	+	7716	1	CUL9|H7AP1|PARC|-|6p21.1|protein-coding	10.0107	10.1086	9.98988	8.90627	8.82041	9.59263	-1.07671	0.000788823	0.00421054	2.10922
NM_001256141	chr8	94427716	94436944	-	5387	1	FSBP|-|-|8q22.1|protein-coding	7.93983	8.32673	8.24841	7.20236	7.29247	7.56158	-1.07537	6.84e-05	0.00051266	2.10726
NR_029388	chr10	45854835	45972428	-	1435	1	PARGP1|-|-|10q11.22|pseudo	6.17655	6.49731	6.3178	5.4275	5.46535	5.99824	-1.07482	0.00963071	0.0341544	2.10646
NM_031229	chr20	408299	432137	+	3685	1	RBCK1|C20orf18|HOIL-1|HOIL1|PBMEI|PGBM1|RBCK2|RNF54|UBCE7IP3|XAP3|XAP4|ZRANB4|-|20p13|protein-coding	11.8492	11.8655	12.3993	11.284	11.2676	10.9292	-1.0741	0.000103916	0.000741205	2.1054
NM_001013703	chr15	39934115	40035591	+	5497	1	EIF2AK4|GCN2|PVOD2|-|15q15.1|protein-coding	12.7114	12.9639	12.3579	11.6834	11.8676	11.8598	-1.07251	1.4e-05	0.000129379	2.10309
NM_024896	chr9	5784572	5833117	-	5360	1	ERMP1|FXNA|KIAA1815|bA207C16.3|-|9p24.1|protein-coding	8.639	9.1538	8.65893	7.64571	8.1044	8.17388	-1.07092	0.000852149	0.00449444	2.10078
NM_001302453	chr19	11420605	11435782	-	1852	1	CCDC151|CILD30|-|19p13.2|protein-coding	5.35866	5.66383	5.6982	5.12496	4.92016	4.99083	-1.07005	0.00729634	0.0271861	2.0995
NM_004168	chr5	218320	257082	+	2676	1	SDHA|CMD1GG|FP|PGL5|SDH1|SDH2|SDHF|-|5p15.33|protein-coding	12.0662	12.1538	12.2347	11.2019	11.2248	11.3557	-1.0691	1.56e-13	6.41e-12	2.09812
NM_001161499	chr19	52702813	52735044	-	4499	1	ZNF611|-|-|19q13.41|protein-coding	8.06669	8.36208	8.42695	7.25831	7.45694	7.67115	-1.06851	6.8e-05	0.000510476	2.09727
NM_030806	chr1	184387029	184629019	+	10285	1	C1orf21|PIG13|-|1q25.3|protein-coding	10.5494	11.0596	9.83919	9.82588	9.74922	9.50543	-1.06674	0.00779652	0.0286822	2.09469
NM_007001	chr9	96320710	96383711	-	1609	1	SLC35D2|HFRC1|SQV7L|UGTrel8|hfrc|-|9q22.32|protein-coding	9.59926	9.82462	9.88756	8.8899	9.18368	8.59492	-1.06572	6.68e-05	0.000502657	2.09321
NM_015016	chr19	18097778	18151686	+	5876	1	MAST3|-|-|19p13.11|protein-coding	9.01485	9.1576	9.01635	8.29826	8.20739	8.15276	-1.06389	4.37e-10	1.1e-08	2.09056
NR_156730	chr9	40992261	41039103	+	2578	1	FRG1HP|-|-|9p11.2|pseudo	8.58027	8.49562	8.64857	7.70894	7.77192	7.76779	-1.06226	1.17e-09	2.71e-08	2.0882
NM_002605	chr15	84981856	85139141	+	4011	1	PDE8A|HsT19550|-|15q25.3|protein-coding	11.532	11.6661	11.2632	10.5112	10.6394	10.6924	-1.0619	1.32e-07	1.99e-06	2.08767
NM_001365743	chrX	134796395	134811181	+	2357	1	FAM122C|-|-|Xq26.3|protein-coding	6.31666	6.14218	6.75442	5.72508	5.6811	5.87562	-1.05857	0.00646149	0.0245395	2.08287
NM_000408	chr2	156436379	156586403	+	5793	1	GPD2|GDH2|GPDM|mGPDH|-|2q24.1|protein-coding	11.1193	11.4957	11.6755	10.3265	10.2531	10.9946	-1.05808	0.00201989	0.00931515	2.08217
NM_004107	chr19	49513266	49526428	+	1534	1	FCGRT|FCRN|alpha-chain|-|19q13.33|protein-coding	11.2771	11.3793	11.0536	10.4038	10.4094	10.2864	-1.05803	3.66e-09	7.68e-08	2.08209
NM_001136180	chr18	79964643	79970822	+	683	1	HSBP1L1|-|-|18q23|protein-coding	8.90981	8.89337	8.5948	7.92436	8.0547	7.94526	-1.05778	5.78e-07	7.59e-06	2.08172
NM_006185	chr11	72002864	72080693	-	7320	1	NUMA1|NMP-22|NUMA|-|11q13.4|protein-coding	13.518	13.5347	13.2469	12.4313	12.4298	12.7749	-1.0564	9.63e-07	1.2e-05	2.07974
NM_001080522	chr4	15469865	15601557	+	5200	1	CC2D2A|JBTS9|MKS6|-|4p15.32|protein-coding	10.2727	10.6631	9.8978	9.09077	9.33881	9.81013	-1.05596	0.00351958	0.0148276	2.0791
NM_174920	chr17	50110040	50130160	-	4834	1	SAMD14|-|-|17q21.33|protein-coding	9.76234	9.63172	9.72895	8.7386	8.88461	8.93113	-1.05477	8.78e-11	2.48e-09	2.07739
NM_005647	chrX	9465058	9719740	+	5798	1	TBL1X|EBI|SMAP55|TBL1|-|Xp22.31-p22.2|protein-coding	10.6845	11.0119	11.3368	10.2362	10.2382	10.0152	-1.05459	7.79e-05	0.000574443	2.07713
NR_033344	chr14	60981245	61083733	+	1917	1	SLC38A6|NAT-1|SNAT6|-|14q23.1|protein-coding	9.1882	9.39246	9.12341	8.48577	8.28238	8.41734	-1.05365	7.57e-08	1.2e-06	2.07577
NR_146093	chr4	112646720	112648703	-	349	1	MIR302CHG|-|-|-|ncRNA	7.57649	7.54427	8.06287	6.73528	6.95795	7.18105	-1.05336	0.00157248	0.00754008	2.07536
NM_012486	chr1	226870572	226896103	+	2280	1	PSEN2|AD3L|AD4|CMD1V|PS2|STM2|-|1q42.13|protein-coding	8.5433	8.88606	9.35258	8.2163	7.982	8.20196	-1.05336	0.00131366	0.00647411	2.07536
NM_032780	chr11	118531192	118535829	+	2409	1	TMEM25|-|-|11q23.3|protein-coding	9.33438	9.07493	9.35611	7.83154	8.14723	8.97376	-1.05159	0.0126278	0.0426346	2.07281
NM_022158	chr17	82735615	82751196	+	1385	1	FN3K|-|-|17q25.3|protein-coding	6.30203	6.53684	6.2771	5.75862	5.80226	5.59934	-1.0511	0.000809369	0.00430079	2.0721
NM_139075	chr11	69048932	69090597	+	4942	1	TPCN2|SHEP10|TPC2|-|11q13.3|protein-coding	9.08747	9.62274	9.27904	8.50033	8.23124	8.73469	-1.05082	0.000342938	0.00205473	2.07171
NR_003659	chr15	101960813	101976605	+	2543	1	WASH3P|FAM39DP|-|15q26.3|pseudo	8.21861	7.92654	8.5442	7.42497	7.37311	7.55041	-1.05053	0.000320551	0.00194391	2.07129
NM_198892	chr4	78776378	78912187	+	3788	1	BMP2K|BIKE|HRIHFB2017|-|4q21.21|protein-coding	9.49485	9.64286	9.22262	8.49062	8.51398	8.8238	-1.0502	2.17e-05	0.000190121	2.07082
NM_001042368	chr9	133097722	133149210	-	3655	1	RALGDS|RGDS|RGF|RalGEF|-|9q34.13-q34.2|protein-coding	10.1887	10.3398	10.051	9.35269	9.34569	9.32379	-1.04946	6.65e-10	1.6e-08	2.06976
NM_001040197	chr1	11736085	11750771	+	1272	1	AGTRAP|ATRAP|-|1p36.22|protein-coding	9.95825	9.75968	10.4155	9.30305	9.09767	9.2485	-1.04915	0.000153814	0.00103744	2.06931
NM_001042573	chr17	79074937	79088603	+	4478	1	ENGASE|-|-|17q25.3|protein-coding	9.63423	10.0226	9.66443	8.76735	8.96053	9.06858	-1.04486	8.62e-06	8.48e-05	2.06317
NM_001278211	chr10	70298975	70382625	-	3122	1	LRRC20|-|-|10q22.1|protein-coding	8.25328	7.84412	7.97717	6.96771	6.98968	7.64632	-1.04389	0.00413951	0.0169626	2.06179
NM_002926	chr4	3314147	3432177	+	6221	1	RGS12|-|-|4p16.3|protein-coding	9.94825	9.94142	9.92842	8.93435	9.02619	9.2795	-1.04341	3.17e-08	5.49e-07	2.06109
NM_020529	chr14	35401510	35404754	-	1559	1	NFKBIA|EDAID2|IKBA|MAD-3|NFKBI|-|14q13.2|protein-coding	10.7709	10.9461	11.1615	10.4176	10.2417	9.4736	-1.04319	0.00322686	0.0137846	2.06078
NM_001282696	chr10	14518557	14604401	-	3306	1	FAM107B|C10orf45|HITS|-|10p13|protein-coding	11.4965	11.2304	10.5502	10.2871	9.88211	10.5957	-1.04149	0.00674701	0.0254549	2.05836
NM_001354680	chr3	53161209	53192717	+	2927	1	PRKCD|ALPS3|CVID9|MAY1|PKCD|nPKC-delta|-|3p21.1|protein-coding	9.78019	9.93601	10.621	9.29908	9.41697	9.23244	-1.03979	0.00165217	0.00784793	2.05593
NM_012334	chr5	16661907	16936288	-	11399	1	MYO10|-|-|5p15.1|protein-coding	12.4496	12.3385	12.4496	11.2107	11.0646	12.0947	-1.03949	0.00573367	0.0222228	2.05551
NM_020894	chr4	1347208	1388049	+	4757	1	UVSSA|KIAA1530|UVSS3|-|4p16.3|protein-coding	8.97826	8.94864	8.94314	7.7599	7.7763	8.63711	-1.03825	0.00571524	0.0221611	2.05373
NM_020648	chr18	9334773	9402420	+	3743	1	TWSG1|TSG|-|18p11.22|protein-coding	12.7308	13.2044	13.3951	12.1366	12.2445	12.4201	-1.03746	0.000117404	0.000820489	2.05261
NM_001318042	chr9	113876309	114056593	+	9346	1	ZNF618|FP13169|NEDD10|-|9q32|protein-coding	10.4656	10.8052	11.186	10.1645	9.92371	9.88696	-1.03679	0.000329165	0.00198664	2.05165
NM_001116	chr16	3962654	4116442	-	7966	1	ADCY9|AC9|ACIX|-|16p13.3|protein-coding	10.9393	11.1601	11.169	10.4659	10.2761	9.90906	-1.03484	2.79e-05	0.00023599	2.04889
NM_016210	chr3	50558025	50567747	-	2649	1	C3orf18|G20|-|3p21.31|protein-coding	9.80505	9.55528	9.548	8.87197	8.66954	8.86796	-1.03273	1.35e-07	2.03e-06	2.04589
NM_002892	chr14	58298555	58373873	+	5835	1	ARID4A|RBBP-1|RBBP1|RBP-1|RBP1|-|14q23.1|protein-coding	9.97436	10.1416	10.1393	9.16277	9.30774	9.26084	-1.03188	7.09e-11	2.03e-09	2.04469
NM_001256661	chr19	49340596	49361517	-	2197	1	TEAD2|ETF|TEAD-2|TEF-4|TEF4|-|19q13.33|protein-coding	11.294	11.3696	10.7321	10.3564	10.3086	10.2579	-1.03182	8.59e-05	0.000626774	2.04461
NM_030665	chr17	17681458	17811451	+	7667	1	RAI1|SMCR|SMS|-|17p11.2|protein-coding	11.4532	11.4692	11.3885	10.6846	10.5085	10.5451	-1.03177	1.17e-13	4.88e-12	2.04453
NR_024540	chr1	14362	29370	-	1758	1	WASH7P|FAM39F|WASH5P|-|1p36.33|pseudo	6.55189	6.80368	6.88096	5.90147	6.16953	6.11839	-1.03097	0.00071671	0.00387578	2.04339
NR_034031	chrX	3817535	3843894	-	1786	1	LOC389906|-|-|Xp22.33|pseudo	6.77734	7.1934	7.3629	6.33638	6.52645	6.3858	-1.03032	0.00180551	0.008454	2.04247
NM_017999	chr14	24147498	24160655	+	3479	2	RNF31|HOIP|Paul|ZIBRA|-|14q12|protein-coding	10.6356	10.6075	10.7989	9.68417	9.69586	10.0803	-1.03005	2.86e-06	3.16e-05	2.04209
NM_005862	chr3	136336236	136752378	-	6026	1	STAG1|MRD47|SA1|SCC3A|-|3q22.3|protein-coding	11.8116	12.2676	11.9829	11.1107	11.3352	11.0714	-1.02929	4.76e-06	4.96e-05	2.04101
NM_001330239	chr15_KI270905v1_alt	1983496	2106586	-	7945.7	3	TJP1|ZO-1|-|15q13.1|protein-coding	8.51451	9.20243	9.32465	7.92172	8.45133	8.30324	-1.02671	0.0045715	0.018398	2.03738
NM_001145638	chr9	136327539	136359601	+	3550	1	GPSM1|AGS3|-|9q34.3|protein-coding	12.0343	12.2324	11.3057	10.84	10.7118	11.4862	-1.02633	0.0106004	0.037036	2.03683
NM_015378	chr1	12230030	12512046	+	16284	1	VPS13D|SCAR4|-|1p36.22-p36.21|protein-coding	11.4802	11.6288	11.185	10.5356	10.6668	10.5747	-1.02581	6.83e-07	8.85e-06	2.03611
NM_001164	chr11	6395125	6419094	-	2650	1	APBB1|FE65|MGC:9072|RIR|-|11p15.4|protein-coding	11.0483	11.1762	10.608	10.1642	10.0787	10.1142	-1.02559	1.94e-05	0.000172276	2.0358
NM_003407	chr19	39406847	39409407	+	1743	1	ZFP36|G0S24|GOS24|NUP475|RNF162A|TIS11|TTP|zfp-36|-|19q13.2|protein-coding	10.9354	10.9132	10.6561	9.80544	9.81585	10.2985	-1.02371	6.93e-05	0.000517431	2.03313
NM_012301	chr7	78017055	79453667	-	6951	1	MAGI2|ACVRIP1|AIP-1|AIP1|ARIP1|MAGI-2|NPHS15|SSCAM|-|7q21.11|protein-coding	8.61569	9.06099	8.98075	7.9518	8.18531	8.12917	-1.02249	3.13e-05	0.000261162	2.03142
NM_001190826	chr20	59933779	59948680	+	5130	1	FAM217B|C20orf177|dJ551D2.5|-|20q13.33|protein-coding	8.72194	8.98752	8.88533	8.00717	8.19015	7.98464	-1.02246	4.37e-07	5.91e-06	2.03138
NM_000017	chr12	120725826	120740008	+	1847	1	ACADS|ACAD3|SCAD|-|12q24.31|protein-coding	8.40337	8.60198	8.36171	7.89348	7.7403	7.30274	-1.02238	0.000364599	0.0021624	2.03126
NM_001166005	chr1	28887091	29120046	+	5933	1	EPB41|4.1R|EL1|HE|-|1p35.3|protein-coding	10.0848	10.1322	10.0947	9.457	9.56642	8.55961	-1.02124	0.00504073	0.0199025	2.02967
NM_001365226	chr15	72751294	72783758	-	2812	1	ADPGK|2610017G09Rik|ADP-GK|-|15q24.1|protein-coding	11.1106	11.23	11.9364	10.4248	10.5995	10.841	-1.02088	0.00268956	0.0118513	2.02916
NM_001079872	chrX	120524591	120560962	-	5160	1	CUL4B|CUL-4B|MRXHF2|MRXS15|MRXSC|SFM2|-|Xq24|protein-coding	13.0302	13.0099	12.6393	11.7924	11.9381	12.3564	-1.02046	0.000179101	0.00118104	2.02857
NM_015139	chr1	66999350	67054148	-	6179	1	SLC35D1|SHNKND|UGTREL7|-|1p31.3|protein-coding	11.0779	11.1912	11.1378	10.329	10.334	10.2146	-1.01894	3.05e-14	1.38e-12	2.02643
NM_001163438	chrX	134990991	134992473	+	1480	1	SMIM10|CXorf69|-|Xq26.3|protein-coding	9.01695	9.04859	9.07077	7.73548	8.03788	8.71266	-1.01889	0.00582136	0.0224938	2.02636
NR_160519	chr10	45825594	45972374	-	4389	1	PARGP1-AGAP4|-|-|10q11.22|pseudo	7.61632	7.90869	7.83583	6.99937	6.83252	7.23999	-1.0178	0.000168076	0.00112	2.02482
NM_001348156	chr19	53365705	53386588	+	6125	1	ZNF525|-|-|19q13.42|protein-coding	7.553	7.48154	7.81283	6.87578	7.12521	6.58618	-1.0171	0.00104482	0.00533913	2.02385
NM_138801	chr2	38666114	38734765	+	2268	1	GALM|BLOCK25|GLAT|HEL-S-63p|IBD1|-|2p22.1|protein-coding	9.84104	9.81034	9.98319	8.80955	9.06527	9.24545	-1.01647	3.03e-06	3.34e-05	2.02296
NM_001330999	chr6	70413404	70561174	+	6372	1	FAM135A|KIAA1411|-|6q13|protein-coding	8.76991	8.87777	8.62772	7.9437	8.03286	7.91618	-1.01643	8.32e-08	1.31e-06	2.02291
NR_027487	chr17	64778139	64781504	-	2871	1	ARHGAP27P1|-|-|17q24.1|pseudo	7.86499	7.81071	7.5833	6.9473	6.95658	7.10777	-1.01596	1.58e-05	0.000144243	2.02225
NR_046177	chr18	35041413	35143468	+	4308	1	MAPRE2|CSCSC2|EB1|EB2|RP1|-|18q12.1-q12.2|protein-coding	10.3416	10.2931	10.6395	9.35997	9.44581	9.91659	-1.01583	0.000242538	0.00153586	2.02207
NR_110044	chr7	74688937	74728918	-	837	1	LOC101926943|-|-|7q11.23|ncRNA	9.42927	9.46622	9.26632	8.47601	8.5525	8.68269	-1.0157	1.96e-08	3.55e-07	2.02189
NM_152288	chr16	30949068	30954938	+	2200	1	ORAI3|TMEM142C|-|16p11.2|protein-coding	9.62414	9.95707	9.52403	9.05294	8.94588	8.6501	-1.01491	7.68e-05	0.000567076	2.02078
NM_001308142	chr16	14071314	14266779	+	8796	1	MRTFB|MKL2|MRTF-B|NPD001|-|16p13.12|protein-coding	10.1654	10.4707	9.88458	9.21165	9.33853	9.52822	-1.01426	0.000128728	0.000886103	2.01986
NM_001276289	chr17	68512379	68533429	+	4421	1	PRKAR1A|ACRDYS1|ADOHR|CAR|CNC|CNC1|PKR1|PPNAD1|PRKAR1|TSE1|-|17q24.2|protein-coding	14.3401	15.0112	13.9772	13.4482	13.5301	13.9626	-1.01338	0.00782687	0.028758	2.01864
NM_014606	chr4	88592480	88708537	+	4884	1	HERC3|-|-|4q22.1|protein-coding	10.2866	11.3762	11.0909	9.8804	10.0989	10.4334	-1.01275	0.0101574	0.0357438	2.01775
NR_146648	chr1	33081153	33123492	+	5304	1	AZIN2|ADC|AZI2|AZIB1|ODC-p|ODC1L|ODCp|-|1p35.1|protein-coding	7.82761	7.8549	7.97173	6.82384	7.53695	6.89066	-1.01252	0.00353567	0.0148742	2.01743
NM_021133	chr1	182573634	182589256	-	4229	1	RNASEL|PRCA1|RNS4|-|1q25.3|protein-coding	8.99933	9.30003	8.64519	8.33945	8.19718	8.07437	-1.0114	0.000460819	0.00263249	2.01586
NR_125843	chr6	99424871	99431314	+	1007	1	LOC101927365|-|-|6q16.2|ncRNA	6.47229	6.29647	6.30646	5.35111	5.6835	6.02751	-1.01122	0.0121572	0.0413397	2.01562
NM_001300	chr10	3775996	3785209	-	4584	1	KLF6|BCD1|CBA1|COPEB|CPBP|GBF|PAC1|ST12|ZF9|-|10p15.2|protein-coding	13.3025	13.1224	13.2996	12.1675	12.3237	12.6539	-1.01119	5.99e-06	6.1e-05	2.01557
NM_015312	chr4	122170603	122362759	+	15489	1	KIAA1109|ALKKUCS|FSA|Tweek|-|4q27|protein-coding	12.1222	12.3026	11.8504	11.0716	11.3618	11.3359	-1.01078	8.28e-06	8.17e-05	2.015
NM_198476	chr19	40740861	40750477	-	3294	1	C19orf54|-|-|19q13.2|protein-coding	8.76578	8.55334	8.74905	7.65781	7.57677	8.31773	-1.01013	0.00276158	0.0120939	2.0141
NM_001318253	chr20	46366051	46406615	-	3709	1	ELMO2|CED-12|CED12|Ced-12A|ELMO-2|VMPI|-|20q13.12|protein-coding	11.1163	11.1051	11.6483	10.6433	10.3802	10.3965	-1.01013	0.000147322	0.00100012	2.01409
NR_144356	chr1	39522280	39559698	-	2817	1	PPIEL|PPIEP1|-|1p34.3|pseudo	7.90611	7.91636	7.73621	6.94365	6.8199	7.44123	-1.00826	0.00148801	0.0071895	2.01149
NM_001139442	chr9	121821925	122093606	-	3242	1	TTLL11|C9orf20|bA244O19.1|-|9q33.2|protein-coding	7.53144	8.09413	7.65125	7.01905	7.15682	6.92636	-1.00826	0.00101419	0.00520358	2.01148
NM_001278734	chr19	58182989	58213562	+	2885	1	ZNF274|HFB101|ZF2|ZKSCAN19|ZSCAN51|-|19q13.43|protein-coding	9.30635	9.44185	9.79799	8.76435	8.75048	8.64622	-1.00727	2.14e-05	0.000187669	2.01011
NM_005223	chr16	3652939	3658095	+	3087	1	DNASE1|DNL1|DRNI|-|16p13.3|protein-coding	7.16558	7.13378	7.33326	6.39674	6.43682	6.66813	-1.00199	0.000129156	0.000888359	2.00276
NR_103551	chr19	44426254	44448472	-	5405	1	ZNF229|-|-|19q13.31|protein-coding	9.17703	9.41003	9.5601	8.44597	8.6817	8.62274	-1.00165	4.92e-06	5.1e-05	2.00229
NM_152592	chr14	95407266	95475835	-	13483	1	SYNE3|C14orf139|C14orf49|KASH3|LINC00341|NCRNA00341|NET53|Nesp3|-|14q32.13|protein-coding	9.9951	9.97758	9.76308	9.12775	9.45188	8.56791	-1.00118	0.00244437	0.0109776	2.00163
NM_019090	chr1	232804892	232810346	+	5452	1	MAP10|KIAA1383|MTR120|-|1q42.2|protein-coding	7.3079	6.98495	7.39909	6.3528	6.72833	6.50294	-1.00022	0.00119883	0.00599822	2.0003
