# Supplementary material for: Public RNA-seq data-based identification and functional analyses reveal that MXRA5 retains proliferative and migratory abilities of dental pulp stem cells
Source: Sci Rep. 2023 Sep 20;13:15574. doi: 10.1038/s41598-023-42684-z (PMC10511426; doi:10.1038/s41598-023-42684-z)
Supplement: Supplementary file 4 — Supplementary Information 4. [file 41598_2023_42684_MOESM4_ESM.xlsx]

## Sheet: Sheet1
query	entrezgene	name	symbol	taxid	HGNC	adj.P.Val	P.Value	t	B	logFC	Ratio
72	72	actin gamma 2, smooth muscle	ACTG2	9606	HGNC:145	0.00152208	1.91e-05	-10.0805	3.47766	-6.74821	107.501
6422	6422	secreted frizzled related protein 1	SFRP1	9606	HGNC:10776	0.00028732	1.1e-06	-15.3445	6.39689	-5.3373	40.4285
2294	2294	forkhead box F1	FOXF1	9606	HGNC:3809	0.00321101	6.44e-05	-8.37822	2.17989	-5.14311	35.3371
119587	119587	carboxypeptidase X, M14 family member 2	CPXM2	9606	HGNC:26977	0.00123518	1.28e-05	-10.7063	3.90156	-4.85097	28.8594
100124536	100124536	small nucleolar RNA, H/ACA box 38B	SNORA38B	9606	HGNC:33617	0.00170371	2.26e-05	-9.82805	3.29915	-4.82326	28.3104
3082	3082	hepatocyte growth factor	HGF	9606	HGNC:4893	0.00055879	3.48e-06	-12.9766	5.24756	-4.8226	28.2975
28984	28984	regulator of cell cycle	RGCC	9606	HGNC:20369	0.0239447	0.00153	-4.99561	-1.25627	-4.7913	27.6901
8942	8942	kynureninase	KYNU	9606	HGNC:6469	0.00265118	4.56e-05	-8.83325	2.54957	-4.73068	26.5508
5742	5742	prostaglandin-endoperoxide synthase 1	PTGS1	9606	HGNC:9604	0.00047225	2.45e-06	-13.6566	5.60099	-4.6496	25.0998
431707	431707	LIM homeobox 8	LHX8	9606	HGNC:28838	3.663e-05	3.08e-08	-25.68	9.60696	-4.39587	21.0517
64084	64084	calsyntenin 2	CLSTN2	9606	HGNC:17448	0.00118412	1.17e-05	-10.8452	3.99222	-4.33197	20.1397
25925	25925	zinc finger protein 521	ZNF521	9606	HGNC:24605	2.029e-05	1.19e-08	-29.3978	10.3272	-4.32739	20.0759
23414	23414	zinc finger protein, FOG family member 2	ZFPM2	9606	HGNC:16700	0.0315627	0.00238	-4.61489	-1.73606	-4.15	17.7531
1075	1075	cathepsin C	CTSC	9606	HGNC:2528	0.00025343	8.84e-07	-15.8455	6.61319	-4.10295	17.1835
57687	57687	vesicle amine transport 1 like	VAT1L	9606	HGNC:29315	0.0116157	0.000504	-6.03714	-0.0494083	-4.0917	17.05
117248	117248	polypeptide N-acetylgalactosaminyltransferase 15	GALNT15	9606	HGNC:21531	0.00045667	2.28e-06	-13.8079	5.67689	-4.03422	16.3841
55450	55450	calcium/calmodulin dependent protein kinase II inhibitor 1	CAMK2N1	9606	HGNC:24190	9.341e-05	1.51e-07	-20.4556	8.26675	-3.98744	15.8613
1903	1903	sphingosine-1-phosphate receptor 3	S1PR3	9606	HGNC:3167	0.00047193	2.4e-06	-13.7003	5.62303	-3.92903	15.232
5874	5874	RAB27B, member RAS oncogene family	RAB27B	9606	HGNC:9767	0.0113594	0.000484	-6.07901	-0.0039791	-3.84879	14.408
4488	4488	msh homeobox 2	MSX2	9606	HGNC:7392	0.0294121	0.00213	-4.7095	-1.61484	-3.81996	14.1228
5648	5648	MBL associated serine protease 1	MASP1	9606	HGNC:6901	0.0711573	0.00838	-3.61973	-3.08973	-3.80492	13.9764
10371	10371	semaphorin 3A	SEMA3A	9606	HGNC:10723	0.00160972	2.1e-05	-9.93203	3.37321	-3.73575	13.3221
2295	2295	forkhead box F2	FOXF2	9606	HGNC:3810	0.00062269	3.98e-06	-12.7218	5.10978	-3.71085	13.0942
2925	2925	gastrin releasing peptide receptor	GRPR	9606	HGNC:4609	0.123038	0.0198	-2.99574	-4.00243	-3.67126	12.7397
5577	5577	protein kinase cAMP-dependent type II regulatory subunit beta	PRKAR2B	9606	HGNC:9392	0.00459399	0.000111	-7.69589	1.5902	-3.665	12.6846
400550	400550	FOXF1 adjacent non-coding developmental regulatory RNA	FENDRR	9606	HGNC:43894	0.0557604	0.00567	-3.91689	-2.67094	-3.63593	12.4315
25878	25878	matrix remodeling associated 5	MXRA5	9606	HGNC:7539	0.00045667	2.26e-06	-13.8208	5.68334	-3.61118	12.2201
7022	7022	transcription factor AP-2 gamma	TFAP2C	9606	HGNC:11744	0.00041549	1.92e-06	-14.1535	5.84675	-3.58681	12.0154
147495	147495	APC down-regulated 1	APCDD1	9606	HGNC:15718	0.00243449	3.98e-05	-9.01727	2.69409	-3.56228	11.8128
652	652	bone morphogenetic protein 4	BMP4	9606	HGNC:1071	0.00687001	0.000215	-6.93239	0.874633	-3.53586	11.5984
2151	2151	coagulation factor II thrombin receptor like 2	F2RL2	9606	HGNC:3539	0.00065168	4.24e-06	-12.6027	5.04429	-3.41893	10.6955
100151683	100151683	RNA, U4atac small nuclear (U12-dependent splicing)	RNU4ATAC	9606	HGNC:34016	0.00099801	8.7e-06	-11.3338	4.30192	-3.41537	10.6691
7472	7472	Wnt family member 2	WNT2	9606	HGNC:12780	0.037446	0.00307	-4.40411	-2.01089	-3.40511	10.5935
4884	4884	neuronal pentraxin 1	NPTX1	9606	HGNC:7952	0.0796349	0.00995	-3.4923	-3.27277	-3.35814	10.2542
80310	80310	platelet derived growth factor D	PDGFD	9606	HGNC:30620	0.0687992	0.00789	-3.66488	-3.02535	-3.35501	10.232
3429	3429	interferon alpha inducible protein 27	IFI27	9606	HGNC:5397	0.193785	0.0427	-2.46777	-4.79434	-3.35458	10.2289
5798	5798	protein tyrosine phosphatase receptor type N	PTPRN	9606	HGNC:9676	0.0126973	0.000575	-5.90746	-0.191588	-3.34225	10.1418
84251	84251	SH3GL interacting endocytic adaptor 1	SGIP1	9606	HGNC:25412	0.00014365	3.38e-07	-18.2088	7.52955	-3.32326	10.0093
6335	6335	sodium voltage-gated channel alpha subunit 9	SCN9A	9606	HGNC:10597	0.0034685	7.31e-05	-8.21593	2.0436	-3.27536	9.68236
25826	25826	small nucleolar RNA, C/D box 82	SNORD82	9606	HGNC:10240	0.00023861	7.08e-07	-16.3654	6.82898	-3.26928	9.64168
5592	5592	protein kinase cGMP-dependent 1	PRKG1	9606	HGNC:9414	0.0016027	2.09e-05	-9.94338	3.38125	-3.26476	9.6115
5732	5732	prostaglandin E receptor 2	PTGER2	9606	HGNC:9594	0.00563561	0.000154	-7.31234	1.23852	-3.23897	9.44117
23089	23089	paternally expressed 10	PEG10	9606	HGNC:14005	6.199e-05	7.1e-08	-22.7899	8.92183	-3.23414	9.40965
8355	8355	H3 clustered histone 8	H3C8	9606	HGNC:4772	0.00628694	0.000187	-7.09373	1.03109	-3.21746	9.30149
5157	5157	platelet derived growth factor receptor like	PDGFRL	9606	HGNC:8805	0.00175538	2.38e-05	-9.75115	3.24387	-3.20959	9.2509
677807	677807	small nucleolar RNA, H/ACA box 22	SNORA22	9606	HGNC:32612	0.00040306	1.83e-06	-14.2545	5.89549	-3.19317	9.1462
100033435	100033435	small nucleolar RNA, C/D box 116-24	SNORD116-24	9606	HGNC:33090	0.00174592	2.36e-05	-9.76455	3.25354	-3.16917	8.99531
64167	64167	endoplasmic reticulum aminopeptidase 2	ERAP2	9606	HGNC:29499	0.197396	0.0439	-2.44779	-4.8243	-3.1666	8.97926
26045	26045	leucine rich repeat transmembrane neuronal 2	LRRTM2	9606	HGNC:19409	0.00013611	2.99e-07	-18.5338	7.64353	-3.12432	8.71993
1368	1368	carboxypeptidase M	CPM	9606	HGNC:2311	0.00597475	0.000171	-7.18947	1.12258	-3.12066	8.69789
93145	93145	olfactomedin 2	OLFM2	9606	HGNC:17189	0.00737114	0.000243	-6.80032	0.744351	-3.10352	8.59515
10763	10763	nestin	NES	9606	HGNC:7756	0.00498074	0.000126	-7.5427	1.45156	-3.09892	8.56779
55504	55504	TNF receptor superfamily member 19	TNFRSF19	9606	HGNC:11915	0.000595	3.73e-06	-12.8447	5.17663	-3.08022	8.45743
3815	3815	KIT proto-oncogene, receptor tyrosine kinase	KIT	9606	HGNC:6342	0.0647218	0.00717	-3.73741	-2.92249	-3.07709	8.43909
7980	7980	tissue factor pathway inhibitor 2	TFPI2	9606	HGNC:11761	0.0356181	0.00283	-4.47062	-1.92346	-3.06835	8.38816
26207	26207	phosphatidylinositol transfer protein cytoplasmic 1	PITPNC1	9606	HGNC:21045	0.0104726	0.000424	-6.21262	0.13951	-3.01966	8.10975
22854	22854	netrin G1	NTNG1	9606	HGNC:23319	0.00451126	0.000108	-7.73681	1.62683	-3.01099	8.06116
5997	5997	regulator of G protein signaling 2	RGS2	9606	HGNC:9998	0.00157721	2.04e-05	-9.97711	3.40508	-2.99826	7.99038
677799	677799	small nucleolar RNA, H/ACA box 11	SNORA11	9606	HGNC:32599	0.00582185	0.000164	-7.23834	1.16889	-2.99478	7.97112
26829	26829	RNA, U5E small nuclear 1	RNU5E-1	9606	HGNC:10215	0.00741392	0.000245	-6.78925	0.733345	-2.99015	7.94558
202	202	crystallin beta-gamma domain containing 1	CRYBG1	9606	HGNC:356	0.00041423	1.9e-06	-14.1786	5.85891	-2.98221	7.90194
2201	2201	fibrillin 2	FBN2	9606	HGNC:3604	0.00989059	0.000388	-6.30373	0.236054	-2.97821	7.8801
2149	2149	coagulation factor II thrombin receptor	F2R	9606	HGNC:3537	0.00051826	2.88e-06	-13.3406	5.43929	-2.95734	7.76693
1759	1759	dynamin 1	DNM1	9606	HGNC:2972	0.00023861	7.12e-07	-16.3505	6.82291	-2.90287	7.47915
6398	6398	secreted and transmembrane 1	SECTM1	9606	HGNC:10707	0.00979703	0.000381	-6.32355	0.256919	-2.89795	7.45366
5608	5608	mitogen-activated protein kinase kinase 6	MAP2K6	9606	HGNC:6846	0.00112046	1.06e-05	-11.0059	4.09565	-2.8963	7.44513
23705	23705	cell adhesion molecule 1	CADM1	9606	HGNC:5951	0.00345657	7.22e-05	-8.2303	2.05577	-2.89304	7.42834
1123	1123	chimerin 1	CHN1	9606	HGNC:1943	0.00043111	2.03e-06	-14.0404	5.79171	-2.88162	7.36979
6926	6926	T-box transcription factor 3	TBX3	9606	HGNC:11602	0.00024359	7.58e-07	-16.2041	6.76296	-2.87658	7.34409
3488	3488	insulin like growth factor binding protein 5	IGFBP5	9606	HGNC:5474	0.00078517	5.74e-06	-12.0522	4.73256	-2.8718	7.31977
51704	51704	G protein-coupled receptor class C group 5 member B	GPRC5B	9606	HGNC:13308	0.0248116	0.00163	-4.93821	-1.32724	-2.86447	7.28269
56033	56033	BARX homeobox 1	BARX1	9606	HGNC:955	0.0392274	0.00327	-4.35269	-2.07891	-2.86239	7.27218
5366	5366	phorbol-12-myristate-13-acetate-induced protein 1	PMAIP1	9606	HGNC:9108	0.00181751	2.5e-05	-9.67998	3.19234	-2.78955	6.91413
54360	54360	cytokine like 1	CYTL1	9606	HGNC:24435	0.0287772	0.00207	-4.73585	-1.58131	-2.78545	6.89452
9301	9301	small nucleolar RNA, C/D box 27	SNORD27	9606	HGNC:10149	0.00089445	7.08e-06	-11.6847	4.51578	-2.77381	6.83913
619562	619562	small nucleolar RNA, H/ACA box 3A	SNORA3A	9606	HGNC:32586	0.0009781	8.22e-06	-11.4286	4.3604	-2.76393	6.79245
26793	26793	small nucleolar RNA, C/D box 56	SNORD56	9606	HGNC:10206	0.00014954	3.71e-07	-17.9678	7.44327	-2.74562	6.70677
221303	221303	family with sequence similarity 162 member B	FAM162B	9606	HGNC:21549	0.00024359	7.57e-07	-16.2061	6.76376	-2.7442	6.70016
53335	53335	BAF chromatin remodeling complex subunit BCL11A	BCL11A	9606	HGNC:13221	0.00944462	0.000359	-6.3831	0.319309	-2.73108	6.6395
223117	223117	semaphorin 3D	SEMA3D	9606	HGNC:10726	0.0278729	0.00196	-4.78235	-1.52239	-2.72862	6.62823
3759	3759	potassium inwardly rectifying channel subfamily J member 2	KCNJ2	9606	HGNC:6263	0.0111479	0.000469	-6.10965	0.0291292	-2.72633	6.6177
55304	55304	serine palmitoyltransferase long chain base subunit 3	SPTLC3	9606	HGNC:16253	0.00434122	0.000102	-7.80065	1.68365	-2.72164	6.59621
283298	283298	olfactomedin like 1	OLFML1	9606	HGNC:24473	0.0306508	0.00227	-4.65414	-1.6856	-2.71834	6.58114
7098	7098	toll like receptor 3	TLR3	9606	HGNC:11849	0.0016102	2.11e-05	-9.92679	3.36949	-2.71511	6.56644
23136	23136	erythrocyte membrane protein band 4.1 like 3	EPB41L3	9606	HGNC:3380	0.0136226	0.000633	-5.81351	-0.295986	-2.70296	6.51136
4629	4629	myosin heavy chain 11	MYH11	9606	HGNC:7569	0.285143	0.082	-2.02655	-5.44801	-2.699	6.49352
57161	57161	pellino E3 ubiquitin protein ligase family member 2	PELI2	9606	HGNC:8828	0.00574202	0.000159	-7.27633	1.20471	-2.68598	6.43518
677808	677808	small nucleolar RNA, H/ACA box 23	SNORA23	9606	HGNC:32613	0.00156349	2.01e-05	-10.0022	3.42275	-2.68539	6.43254
5067	5067	contactin 3	CNTN3	9606	HGNC:2173	0.179126	0.0376	-2.55466	-4.66388	-2.68181	6.41661
149111	149111	cornichon family AMPA receptor auxiliary protein 3	CNIH3	9606	HGNC:26802	0.0060535	0.000175	-7.16359	1.09795	-2.67885	6.40345
5764	5764	pleiotrophin	PTN	9606	HGNC:9630	0.00528675	0.000138	-7.43736	1.35482	-2.67552	6.38871
79875	79875	thrombospondin type 1 domain containing 4	THSD4	9606	HGNC:25835	6.372e-05	8.04e-08	-22.3866	8.81576	-2.66661	6.34934
6495	6495	SIX homeobox 1	SIX1	9606	HGNC:10887	0.0001297	2.71e-07	-18.802	7.73564	-2.6589	6.31553
6275	6275	S100 calcium binding protein A4	S100A4	9606	HGNC:10494	0.221298	0.0537	-2.31183	-5.02759	-2.65849	6.31373
58189	58189	WAP four-disulfide core domain 1	WFDC1	9606	HGNC:15466	0.00390047	8.76e-05	-7.98852	1.84853	-2.65729	6.30848
1306	1306	collagen type XV alpha 1 chain	COL15A1	9606	HGNC:2192	0.0343351	0.00269	-4.51461	-1.86599	-2.65632	6.30423
677800	677800	small nucleolar RNA, H/ACA box 12	SNORA12	9606	HGNC:32600	0.0004899	2.66e-06	-13.4985	5.52064	-2.65452	6.29638
26824	26824	RNA, U11 small nuclear	RNU11	9606	HGNC:10108	0.016722	0.000852	-5.52951	-0.618817	-2.64833	6.26941
91752	91752	zinc finger protein 804A	ZNF804A	9606	HGNC:21711	0.00024359	7.56e-07	-16.2098	6.7653	-2.63495	6.21154
11113	11113	citron rho-interacting serine/threonine kinase	CIT	9606	HGNC:1985	0.00639184	0.000193	-7.05554	0.994317	-2.62401	6.16459
94240	94240	epithelial stromal interaction 1	EPSTI1	9606	HGNC:16465	0.0551454	0.00555	-3.93383	-2.64742	-2.62322	6.16123
8745	8745	ADAM metallopeptidase domain 23	ADAM23	9606	HGNC:202	0.0008848	6.88e-06	-11.7344	4.54554	-2.62179	6.15515
1910	1910	endothelin receptor type B	EDNRB	9606	HGNC:3180	0.10536	0.0155	-3.17253	-3.74005	-2.61648	6.13252
4487	4487	msh homeobox 1	MSX1	9606	HGNC:7391	0.00018833	5.15e-07	-17.1377	7.13418	-2.61596	6.13031
154796	154796	angiomotin	AMOT	9606	HGNC:17810	0.0183989	0.000993	-5.3861	-0.786055	-2.60925	6.10187
780853	780853	small nucleolar RNA, C/D box 3C	SNORD3C	9606	HGNC:33191	0.00237943	3.81e-05	-9.07828	2.7414	-2.60648	6.09017
389432	389432	sterile alpha motif domain containing 5	SAMD5	9606	HGNC:21180	0.00023305	6.76e-07	-16.4745	6.87318	-2.59676	6.04928
5924	5924	Ras protein specific guanine nucleotide releasing factor 2	RASGRF2	9606	HGNC:9876	0.00322648	6.5e-05	-8.36598	2.16969	-2.59559	6.04436
8968	8968	H3 clustered histone 7	H3C7	9606	HGNC:4773	0.00628694	0.000185	-7.10499	1.0419	-2.59313	6.03407
1946	1946	ephrin A5	EFNA5	9606	HGNC:3225	0.00132353	1.51e-05	-10.4417	3.72545	-2.59153	6.02738
10642	10642	insulin like growth factor 2 mRNA binding protein 1	IGF2BP1	9606	HGNC:28866	0.00032275	1.36e-06	-14.8897	6.19298	-2.58265	5.99039
10586	10586	mab-21 like 2	MAB21L2	9606	HGNC:6758	0.407583	0.154	-1.59583	-6.05049	-2.5809	5.98312
100033431	100033431	small nucleolar RNA, C/D box 116-20	SNORD116-20	9606	HGNC:33086	0.00080842	5.98e-06	-11.9801	4.69063	-2.57815	5.97173
3673	3673	integrin subunit alpha 2	ITGA2	9606	HGNC:6137	0.069483	0.00801	-3.65377	-3.04117	-2.57129	5.94341
677819	677819	small nucleolar RNA, H/ACA box 37	SNORA37	9606	HGNC:32630	0.00116414	1.15e-05	-10.8796	4.01453	-2.56541	5.91924
81035	81035	collectin subfamily member 12	COLEC12	9606	HGNC:16016	0.00025343	8.8e-07	-15.8575	6.61829	-2.54784	5.84759
1513	1513	cathepsin K	CTSK	9606	HGNC:2536	0.0570172	0.00591	-3.88515	-2.71511	-2.53719	5.80456
56975	56975	FAM20C golgi associated secretory pathway kinase	FAM20C	9606	HGNC:22140	0.000554	3.4e-06	-13.019	5.27019	-2.52986	5.77515
319103	319103	small nucleolar RNA, C/D box 8	SNORD8	9606	HGNC:20159	0.00082224	6.17e-06	-11.9261	4.65903	-2.52707	5.76402
2634	2634	guanylate binding protein 2	GBP2	9606	HGNC:4183	0.00267183	4.65e-05	-8.80679	2.52856	-2.52048	5.73773
9976	9976	C-type lectin domain family 2 member B	CLEC2B	9606	HGNC:2053	0.0101534	0.000406	-6.25819	0.187926	-2.49529	5.63842
2791	2791	G protein subunit gamma 11	GNG11	9606	HGNC:4403	0.00685771	0.000215	-6.93614	0.878297	-2.49312	5.62996
677806	677806	small nucleolar RNA, H/ACA box 20	SNORA20	9606	HGNC:32610	0.00400027	9.06e-05	-7.94563	1.81119	-2.49286	5.62894
7049	7049	transforming growth factor beta receptor 3	TGFBR3	9606	HGNC:11774	0.00055177	3.36e-06	-13.0398	5.2813	-2.49234	5.62691
55790	55790	chondroitin sulfate N-acetylgalactosaminyltransferase 1	CSGALNACT1	9606	HGNC:24290	0.0041146	9.44e-05	-7.895	1.76688	-2.48636	5.60364
4312	4312	matrix metallopeptidase 1	MMP1	9606	HGNC:7155	0.493668	0.221	-1.34235	-6.37376	-2.47875	5.57416
100033426	100033426	small nucleolar RNA, C/D box 116-14	SNORD116-14	9606	HGNC:33080	0.00054089	3.22e-06	-13.1228	5.32529	-2.47397	5.55571
9353	9353	slit guidance ligand 2	SLIT2	9606	HGNC:11086	5.342e-05	5.84e-08	-23.4351	9.08585	-2.4737	5.55466
24141	24141	lysosomal associated membrane protein family member 5	LAMP5	9606	HGNC:16097	0.0896003	0.012	-3.35761	-3.46829	-2.47248	5.54997
6943	6943	transcription factor 21	TCF21	9606	HGNC:11632	0.00703239	0.000225	-6.88313	0.826276	-2.47084	5.54366
2619	2619	growth arrest specific 1	GAS1	9606	HGNC:4165	0.00123922	1.34e-05	-10.6238	3.8471	-2.46016	5.50276
4311	4311	membrane metalloendopeptidase	MME	9606	HGNC:7154	0.0269614	0.00184	-4.8336	-1.45783	-2.45483	5.48248
100033427	100033427	small nucleolar RNA, C/D box 116-15	SNORD116-15	9606	HGNC:33081	0.00097997	8.4e-06	-11.3927	4.33827	-2.44725	5.45376
8642	8642	dachsous cadherin-related 1	DCHS1	9606	HGNC:13681	0.0105379	0.000429	-6.201	0.127121	-2.4343	5.40503
56256	56256	SERTA domain containing 4	SERTAD4	9606	HGNC:25236	0.052679	0.00517	-3.98879	-2.5714	-2.43005	5.38911
3908	3908	laminin subunit alpha 2	LAMA2	9606	HGNC:6482	0.00098437	8.53e-06	-11.3679	4.32296	-2.42896	5.38505
54039	54039	poly(rC) binding protein 3	PCBP3	9606	HGNC:8651	0.00994231	0.000392	-6.29378	0.225566	-2.42626	5.37497
26999	26999	cytoplasmic FMR1 interacting protein 2	CYFIP2	9606	HGNC:13760	0.0249	0.00164	-4.93342	-1.33318	-2.42604	5.37417
4081	4081	mab-21 like 1	MAB21L1	9606	HGNC:6757	0.00975053	0.000378	-6.32959	0.263267	-2.41709	5.34091
79974	79974	cadherin like and PC-esterase domain containing 1	CPED1	9606	HGNC:26159	0.00812879	0.000284	-6.63286	0.576253	-2.41675	5.33968
624	624	bradykinin receptor B2	BDKRB2	9606	HGNC:1030	0.00723232	0.000234	-6.83941	0.783124	-2.41478	5.33238
11138	11138	TBC1 domain family member 8	TBC1D8	9606	HGNC:17791	0.00118835	1.19e-05	-10.8122	3.97078	-2.40999	5.31472
650	650	bone morphogenetic protein 2	BMP2	9606	HGNC:1069	0.00434122	0.000102	-7.80511	1.6876	-2.40549	5.29817
8359	8359	H4 clustered histone 1	H4C1	9606	HGNC:4781	0.00275583	4.93e-05	-8.72969	2.46701	-2.40489	5.29593
9394	9394	heparan sulfate 6-O-sulfotransferase 1	HS6ST1	9606	HGNC:5201	0.0147634	0.000709	-5.70307	-0.420218	-2.39307	5.25275
51454	51454	GULP PTB domain containing engulfment adaptor 1	GULP1	9606	HGNC:18649	0.0001713	4.39e-07	-17.537	7.28523	-2.39073	5.24422
6474	6474	short stature homeobox 2	SHOX2	9606	HGNC:10854	0.00028912	1.15e-06	-15.2499	6.35508	-2.37691	5.19424
340527	340527	NHS like 2	NHSL2	9606	HGNC:33737	0.012875	0.000587	-5.88744	-0.213744	-2.37092	5.17272
367	367	androgen receptor	AR	9606	HGNC:644	0.113152	0.0173	-3.0924	-3.85867	-2.36976	5.16853
1047	1047	calmegin	CLGN	9606	HGNC:2060	0.0821444	0.0104	-3.45792	-3.32248	-2.36542	5.15301
4314	4314	matrix metallopeptidase 3	MMP3	9606	HGNC:7173	0.130336	0.022	-2.92408	-4.10941	-2.35896	5.13
8653	8653	DEAD-box helicase 3 Y-linked	DDX3Y	9606	HGNC:2699	0.299913	0.0893	-1.96882	-5.53152	-2.35881	5.12948
1004	1004	cadherin 6	CDH6	9606	HGNC:1765	0.0113594	0.000484	-6.07884	-0.0041551	-2.34782	5.09054
1909	1909	endothelin receptor type A	EDNRA	9606	HGNC:3179	0.25484	0.068	-2.15296	-5.26307	-2.32968	5.02694
8660	8660	insulin receptor substrate 2	IRS2	9606	HGNC:6126	0.0117765	0.000513	-6.01945	-0.068676	-2.32894	5.02436
4500	4500	metallothionein 1L, pseudogene	MT1L	9606	HGNC:7404	0.00574202	0.000159	-7.27372	1.20225	-2.32046	4.99493
6299	6299	spalt like transcription factor 1	SALL1	9606	HGNC:10524	0.0078655	0.00027	-6.68519	0.629143	-2.31654	4.98135
2669	2669	GTP binding protein overexpressed in skeletal muscle	GEM	9606	HGNC:4234	0.0246275	0.00161	-4.95163	-1.3106	-2.30695	4.94835
55784	55784	multiple C2 and transmembrane domain containing 2	MCTP2	9606	HGNC:25636	0.00219283	3.41e-05	-9.23279	2.85986	-2.28402	4.87035
283078	283078	mohawk homeobox	MKX	9606	HGNC:23729	0.00073624	5.08e-06	-12.2739	4.85992	-2.27942	4.85483
9781	9781	ring finger protein 144A	RNF144A	9606	HGNC:20457	0.00741392	0.000246	-6.78845	0.732548	-2.27903	4.85352
55872	55872	PDZ binding kinase	PBK	9606	HGNC:18282	0.00655362	0.000202	-7.00592	0.946304	-2.27088	4.82618
677770	677770	small Cajal body-specific RNA 22	SCARNA22	9606	HGNC:32580	0.00089445	7.1e-06	-11.6797	4.51278	-2.26437	4.80443
84189	84189	SLIT and NTRK like family member 6	SLITRK6	9606	HGNC:23503	0.00093805	7.72e-06	-11.536	4.42598	-2.25786	4.7828
116039	116039	odd-skipped related transciption factor 2	OSR2	9606	HGNC:15830	0.00449602	0.000107	-7.74303	1.63239	-2.25418	4.77062
25840	25840	methyltransferase like 7A	METTL7A	9606	HGNC:24550	0.0570444	0.00591	-3.88445	-2.71608	-2.25359	4.76869
94161	94161	small nucleolar RNA, C/D box 46	SNORD46	9606	HGNC:10186	0.00138965	1.63e-05	-10.322	3.64432	-2.24858	4.75214
11178	11178	leucine zipper tumor suppressor 1	LZTS1	9606	HGNC:13861	0.0391227	0.00326	-4.35569	-2.07494	-2.24666	4.74584
7298	7298	thymidylate synthetase	TYMS	9606	HGNC:12441	0.00431993	0.000101	-7.81759	1.69865	-2.24537	4.74158
8492	8492	serine protease 12	PRSS12	9606	HGNC:9477	0.0450269	0.00404	-4.18247	-2.3069	-2.24424	4.73788
6909	6909	T-box transcription factor 2	TBX2	9606	HGNC:11597	0.0124833	0.000557	-5.93899	-0.156821	-2.23962	4.72272
83992	83992	cortactin binding protein 2	CTTNBP2	9606	HGNC:15679	0.00026418	9.56e-07	-15.6665	6.53688	-2.22746	4.68309
81553	81553	CYFIP related Rac1 interactor A	CYRIA	9606	HGNC:25373	0.141192	0.0254	-2.82476	-4.25812	-2.22227	4.66629
54852	54852	progestin and adipoQ receptor family member 5	PAQR5	9606	HGNC:29645	0.0243279	0.00158	-4.96842	-1.28983	-2.21973	4.65805
8519	8519	interferon induced transmembrane protein 1	IFITM1	9606	HGNC:5412	0.00018105	4.87e-07	-17.2743	7.18637	-2.21669	4.64826
23327	23327	NEDD4 like E3 ubiquitin protein ligase	NEDD4L	9606	HGNC:7728	0.00078194	5.65e-06	-12.0801	4.74876	-2.20266	4.60326
5737	5737	prostaglandin F receptor	PTGFR	9606	HGNC:9600	0.000108	1.91e-07	-19.775	8.05552	-2.2025	4.60276
2115	2115	ETS variant transcription factor 1	ETV1	9606	HGNC:3490	0.286882	0.0826	-2.02106	-5.45598	-2.19834	4.5895
9076	9076	claudin 1	CLDN1	9606	HGNC:2032	0.0269414	0.00184	-4.83674	-1.45388	-2.19727	4.58611
8908	8908	glycogenin 2	GYG2	9606	HGNC:4700	0.087971	0.0116	-3.3795	-3.43638	-2.1954	4.58015
27115	27115	phosphodiesterase 7B	PDE7B	9606	HGNC:8792	0.00045667	2.28e-06	-13.8	5.67293	-2.18952	4.56155
273	273	amphiphysin	AMPH	9606	HGNC:471	0.0297137	0.00217	-4.69557	-1.6326	-2.18766	4.55566
2719	2719	glypican 3	GPC3	9606	HGNC:4451	0.00212517	3.2e-05	-9.32374	2.92872	-2.17859	4.5271
26780	26780	small nucleolar RNA, H/ACA box 68	SNORA68	9606	HGNC:10225	0.00138965	1.62e-05	-10.3287	3.64889	-2.17836	4.5264
25907	25907	transmembrane protein 158	TMEM158	9606	HGNC:30293	0.00123518	1.27e-05	-10.7147	3.90706	-2.17646	4.52043
3772	3772	potassium inwardly rectifying channel subfamily J member 15	KCNJ15	9606	HGNC:6261	0.00812879	0.000283	-6.63346	0.576866	-2.1724	4.50772
9133	9133	cyclin B2	CCNB2	9606	HGNC:1580	0.00075462	5.36e-06	-12.1753	4.80358	-2.16361	4.48036
8360	8360	H4 clustered histone 4	H4C4	9606	HGNC:4782	0.0409838	0.00351	-4.29616	-2.15416	-2.15925	4.46683
6616	6616	synaptosome associated protein 25	SNAP25	9606	HGNC:11132	0.00075825	5.42e-06	-12.1561	4.79256	-2.15601	4.4568
26002	26002	monooxygenase DBH like 1	MOXD1	9606	HGNC:21063	0.121832	0.0196	-3.00557	-3.98778	-2.14839	4.43333
22824	22824	heat shock protein family A (Hsp70) member 4 like	HSPA4L	9606	HGNC:17041	0.0346001	0.00272	-4.50549	-1.87788	-2.13419	4.38992
6414	6414	selenoprotein P	SELENOP	9606	HGNC:10751	0.0466395	0.00426	-4.14117	-2.36285	-2.13064	4.37913
51700	51700	cytochrome b5 reductase 2	CYB5R2	9606	HGNC:24376	0.00040306	1.83e-06	-14.2589	5.8976	-2.12843	4.37242
834	834	caspase 1	CASP1	9606	HGNC:1499	0.00242643	3.92e-05	-9.04047	2.71212	-2.12654	4.36668
10643	10643	insulin like growth factor 2 mRNA binding protein 3	IGF2BP3	9606	HGNC:28868	0.00011545	2.33e-07	-19.2133	7.87355	-2.11982	4.34641
4684	4684	neural cell adhesion molecule 1	NCAM1	9606	HGNC:7656	0.035393	0.00281	-4.47795	-1.91385	-2.11932	4.34489
23024	23024	PDZ domain containing ring finger 3	PDZRN3	9606	HGNC:17704	0.000979	8.31e-06	-11.4102	4.34909	-2.10519	4.30254
3909	3909	laminin subunit alpha 3	LAMA3	9606	HGNC:6483	0.148948	0.0277	-2.76235	-4.35178	-2.10163	4.29195
154091	154091	solute carrier family 2 member 12	SLC2A12	9606	HGNC:18067	0.00141974	1.74e-05	-10.2228	3.57634	-2.10093	4.28987
814	814	calcium/calmodulin dependent protein kinase IV	CAMK4	9606	HGNC:1464	0.00113573	1.09e-05	-10.955	4.06303	-2.09782	4.28061
692073	692073	small nucleolar RNA, H/ACA box 16A	SNORA16A	9606	HGNC:32605	0.00099801	8.73e-06	-11.3284	4.29856	-2.09391	4.26903
94031	94031	HtrA serine peptidase 3	HTRA3	9606	HGNC:30406	0.0195418	0.00109	-5.29905	-0.888994	-2.07984	4.22761
1033	1033	cyclin dependent kinase inhibitor 3	CDKN3	9606	HGNC:1791	0.00070907	4.86e-06	-12.3532	4.90489	-2.0722	4.20527
928	928	CD9 molecule	CD9	9606	HGNC:1709	0.00050676	2.79e-06	-13.4016	5.47083	-2.07137	4.20285
26289	26289	adenylate kinase 5	AK5	9606	HGNC:365	0.00311759	6.08e-05	-8.45165	2.24077	-2.06468	4.18342
2321	2321	fms related receptor tyrosine kinase 1	FLT1	9606	HGNC:3763	0.127728	0.0212	-2.94909	-4.07203	-2.0526	4.14852
5789	5789	protein tyrosine phosphatase receptor type D	PTPRD	9606	HGNC:9668	0.00365669	7.93e-05	-8.11189	1.95496	-2.0463	4.13046
81849	81849	ST6 N-acetylgalactosaminide alpha-2,6-sialyltransferase 5	ST6GALNAC5	9606	HGNC:19342	0.0942794	0.013	-3.29796	-3.55551	-2.0459	4.12932
3009	3009	H1.5 linker histone, cluster member	H1-5	9606	HGNC:4719	0.0034685	7.28e-05	-8.2208	2.04773	-2.04484	4.12627
54331	54331	G protein subunit gamma 2	GNG2	9606	HGNC:4404	0.00047225	2.5e-06	-13.6181	5.58149	-2.04044	4.11371
27198	27198	hydroxycarboxylic acid receptor 1	HCAR1	9606	HGNC:4532	0.0186219	0.00102	-5.36498	-0.810938	-2.02426	4.06782
677830	677830	small nucleolar RNA, H/ACA box 50A	SNORA50A	9606	HGNC:32643	0.00075462	5.33e-06	-12.1849	4.80911	-2.01987	4.05548
6241	6241	ribonucleotide reductase regulatory subunit M2	RRM2	9606	HGNC:10452	0.00216417	3.3e-05	-9.27812	2.89426	-2.01275	4.03552
23452	23452	angiopoietin like 2	ANGPTL2	9606	HGNC:490	0.00197646	2.81e-05	-9.50888	3.06691	-2.01203	4.0335
4300	4300	MLLT3 super elongation complex subunit	MLLT3	9606	HGNC:7136	0.00111113	1.04e-05	-11.0403	4.11758	-2.00792	4.02203
9768	9768	PCNA clamp associated factor	PCLAF	9606	HGNC:28961	0.00221359	3.45e-05	-9.2158	2.84693	-1.99895	3.99709
5734	5734	prostaglandin E receptor 4	PTGER4	9606	HGNC:9596	0.00304158	5.77e-05	-8.52096	2.29779	-1.99863	3.9962
3676	3676	integrin subunit alpha 4	ITGA4	9606	HGNC:6140	0.00491199	0.000123	-7.577	1.48281	-1.99687	3.99134
5918	5918	retinoic acid receptor responder 1	RARRES1	9606	HGNC:9867	0.173902	0.0357	-2.59001	-4.61076	-1.99618	3.98943
26809	26809	small nucleolar RNA, C/D box 42A	SNORD42A	9606	HGNC:10180	0.00497759	0.000126	-7.54541	1.45404	-1.99434	3.98433
26828	26828	RNA, U5F small nuclear 1	RNU5F-1	9606	HGNC:10216	0.167332	0.0334	-2.63435	-4.54411	-1.98354	3.95462
57631	57631	leucine rich repeats and calponin homology domain containing 2	LRCH2	9606	HGNC:29292	0.00067933	4.51e-06	-12.4914	4.98247	-1.98072	3.94691
7083	7083	thymidine kinase 1	TK1	9606	HGNC:11830	0.000979	8.3e-06	-11.4124	4.3504	-1.97426	3.92926
10615	10615	sperm associated antigen 5	SPAG5	9606	HGNC:13452	0.00263407	4.5e-05	-8.85251	2.56483	-1.96932	3.91584
100129792	100129792	coiled-coil domain containing 152	CCDC152	9606	HGNC:34438	0.00265118	4.57e-05	-8.83035	2.54727	-1.95802	3.88528
64407	64407	regulator of G protein signaling 18	RGS18	9606	HGNC:14261	0.00027875	1.04e-06	-15.4725	6.45294	-1.95292	3.87157
4939	4939	2'-5'-oligoadenylate synthetase 2	OAS2	9606	HGNC:8087	0.118861	0.0187	-3.03599	-3.94249	-1.94888	3.86076
8353	8353	H3 clustered histone 6	H3C6	9606	HGNC:4769	0.019015	0.00105	-5.33683	-0.844193	-1.94043	3.8382
374393	374393	FAM111 trypsin like peptidase B	FAM111B	9606	HGNC:24200	0.00293001	5.39e-05	-8.60903	2.36965	-1.94021	3.83762
677840	677840	small nucleolar RNA, H/ACA box 71D	SNORA71D	9606	HGNC:32657	0.00112833	1.08e-05	-10.9728	4.07446	-1.9353	3.82459
2159	2159	coagulation factor X	F10	9606	HGNC:3528	0.0841233	0.0108	-3.43126	-3.36113	-1.93354	3.8199
2114	2114	ETS proto-oncogene 2, transcription factor	ETS2	9606	HGNC:3489	0.014274	0.000676	-5.74916	-0.36817	-1.92568	3.79916
22941	22941	SH3 and multiple ankyrin repeat domains 2	SHANK2	9606	HGNC:14295	0.00110429	1.03e-05	-11.0592	4.12962	-1.92458	3.79625
652966	652966	small nucleolar RNA, C/D box 10	SNORD10	9606	HGNC:32706	0.00229194	3.62e-05	-9.14988	2.79653	-1.92155	3.7883
2869	2869	G protein-coupled receptor kinase 5	GRK5	9606	HGNC:4544	0.00054089	3.22e-06	-13.1218	5.32477	-1.92122	3.78743
135293	135293	peptidase M20 domain containing 2	PM20D2	9606	HGNC:21408	0.0886409	0.0117	-3.37186	-3.44751	-1.91513	3.77148
56098	56098	protocadherin gamma subfamily C, 4	PCDHGC4	9606	HGNC:8717	0.0413174	0.00355	-4.28565	-2.16821	-1.91356	3.76737
677809	677809	small nucleolar RNA, H/ACA box 24	SNORA24	9606	HGNC:32614	0.0032293	6.56e-05	-8.35414	2.15981	-1.91355	3.76736
8013	8013	nuclear receptor subfamily 4 group A member 3	NR4A3	9606	HGNC:7982	0.00125039	1.4e-05	-10.5637	3.80723	-1.91291	3.76568
4217	4217	mitogen-activated protein kinase kinase kinase 5	MAP3K5	9606	HGNC:6857	0.00275583	4.91e-05	-8.73413	2.47056	-1.91075	3.76006
169611	169611	olfactomedin like 2A	OLFML2A	9606	HGNC:27270	0.00932134	0.000352	-6.40365	0.340733	-1.90953	3.75686
83648	83648	family with sequence similarity 167 member A	FAM167A	9606	HGNC:15549	0.0672407	0.00764	-3.6896	-2.99022	-1.9081	3.75315
729177	729177	neuroblastoma associated transcript 1	NBAT1	9606	HGNC:49075	0.0698464	0.00815	-3.641	-3.05936	-1.90764	3.75194
1847	1847	dual specificity phosphatase 5	DUSP5	9606	HGNC:3071	0.0565598	0.00582	-3.89606	-2.69991	-1.90632	3.74852
117581	117581	twist family bHLH transcription factor 2	TWIST2	9606	HGNC:20670	0.0140298	0.000659	-5.77356	-0.340742	-1.90282	3.73944
23286	23286	WW and C2 domain containing 1	WWC1	9606	HGNC:29435	0.00920111	0.000343	-6.43251	0.370746	-1.9014	3.73575
93649	93649	myocardin	MYOCD	9606	HGNC:16067	0.0775138	0.00956	-3.52174	-3.23031	-1.89951	3.73086
54855	54855	terminal nucleotidyltransferase 5C	TENT5C	9606	HGNC:24712	0.315909	0.0978	-1.90697	-5.62023	-1.89883	3.7291
26806	26806	small nucleolar RNA, C/D box 44	SNORD44	9606	HGNC:10183	0.0014295	1.76e-05	-10.2018	3.56187	-1.8977	3.72619
79750	79750	zinc finger protein 385D	ZNF385D	9606	HGNC:26191	0.2244	0.055	-2.29543	-5.05201	-1.89182	3.71103
677798	677798	small nucleolar RNA, H/ACA box 9	SNORA9	9606	HGNC:32597	0.00123518	1.31e-05	-10.6607	3.87154	-1.89122	3.70948
4001	4001	lamin B1	LMNB1	9606	HGNC:6637	0.0006936	4.69e-06	-12.416	4.94026	-1.88971	3.70562
3070	3070	helicase, lymphoid specific	HELLS	9606	HGNC:4861	0.00105991	9.49e-06	-11.1881	4.21101	-1.88915	3.70417
26770	26770	small nucleolar RNA, C/D box 79	SNORD79	9606	HGNC:10100	0.00035965	1.54e-06	-14.6146	6.06602	-1.88146	3.68448
55107	55107	anoctamin 1	ANO1	9606	HGNC:21625	0.193758	0.0426	-2.46868	-4.79297	-1.8797	3.67998
3012	3012	H2A clustered histone 8	H2AC8	9606	HGNC:4724	0.00242976	3.94e-05	-9.03114	2.70487	-1.87959	3.6797
27123	27123	dickkopf WNT signaling pathway inhibitor 2	DKK2	9606	HGNC:2892	0.103323	0.0149	-3.20046	-3.69883	-1.87895	3.67806
55351	55351	serine/threonine kinase 32B	STK32B	9606	HGNC:14217	0.00521269	0.000135	-7.46394	1.37934	-1.8781	3.6759
677815	677815	small nucleolar RNA, H/ACA box 2C	SNORA2C	9606	HGNC:32624	0.00355303	7.54e-05	-8.17533	2.00913	-1.87753	3.67445
8110	8110	double PHD fingers 3	DPF3	9606	HGNC:17427	0.00642238	0.000195	-7.04361	0.982805	-1.86999	3.65531
4940	4940	2'-5'-oligoadenylate synthetase 3	OAS3	9606	HGNC:8088	0.029814	0.00218	-4.68983	-1.63993	-1.86794	3.65011
9890	9890	phospholipid phosphatase related 4	PLPPR4	9606	HGNC:23496	0.185328	0.0396	-2.51819	-4.71866	-1.84934	3.60336
128239	128239	IQ motif containing GTPase activating protein 3	IQGAP3	9606	HGNC:20669	0.00218881	3.37e-05	-9.24994	2.8729	-1.84525	3.59314
5321	5321	phospholipase A2 group IVA	PLA2G4A	9606	HGNC:9035	0.0837214	0.0107	-3.43695	-3.35287	-1.83627	3.57086
22822	22822	pleckstrin homology like domain family A member 1	PHLDA1	9606	HGNC:8933	0.00690461	0.000219	-6.91503	0.857616	-1.8346	3.56671
6192	6192	ribosomal protein S4 Y-linked 1	RPS4Y1	9606	HGNC:10425	0.424906	0.166	-1.54504	-6.11756	-1.8212	3.53375
259266	259266	assembly factor for spindle microtubules	ASPM	9606	HGNC:19048	0.00521269	0.000135	-7.46995	1.38488	-1.8176	3.52493
50507	50507	NADPH oxidase 4	NOX4	9606	HGNC:7891	0.0272663	0.00189	-4.81313	-1.48357	-1.81379	3.51564
80781	80781	collagen type XVIII alpha 1 chain	COL18A1	9606	HGNC:2195	0.0209984	0.00122	-5.19463	-1.01389	-1.81363	3.51525
57568	57568	signal induced proliferation associated 1 like 2	SIPA1L2	9606	HGNC:23800	0.00445171	0.000106	-7.75838	1.64607	-1.81186	3.51094
154141	154141	membrane bound O-acyltransferase domain containing 1	MBOAT1	9606	HGNC:21579	0.00127697	1.44e-05	-10.5153	3.77488	-1.80761	3.50062
56952	56952	phosphoribosyl transferase domain containing 1	PRTFDC1	9606	HGNC:23333	0.00139334	1.69e-05	-10.2623	3.60344	-1.79862	3.47887
6526	6526	solute carrier family 5 member 3	SLC5A3	9606	HGNC:11038	0.00040306	1.8e-06	-14.289	5.91203	-1.79743	3.47601
92126	92126	dermatan sulfate epimerase like	DSEL	9606	HGNC:18144	0.00170505	2.27e-05	-9.81803	3.29197	-1.79532	3.47093
3667	3667	insulin receptor substrate 1	IRS1	9606	HGNC:6125	0.00024984	8.21e-07	-16.0175	6.68553	-1.79374	3.46712
114599	114599	small nucleolar RNA, C/D box 15B	SNORD15B	9606	HGNC:16649	0.00306241	5.86e-05	-8.50048	2.28099	-1.7927	3.46462
1837	1837	dystrobrevin alpha	DTNA	9606	HGNC:3057	0.00309367	5.97e-05	-8.47579	2.26068	-1.78553	3.44745
55966	55966	adherens junctions associated protein 1	AJAP1	9606	HGNC:30801	0.267213	0.0737	-2.09859	-5.34293	-1.78514	3.44651
9627	9627	synuclein alpha interacting protein	SNCAIP	9606	HGNC:11139	0.0067392	0.000209	-6.9657	0.907174	-1.78473	3.44554
5083	5083	paired box 9	PAX9	9606	HGNC:8623	0.137376	0.0243	-2.85415	-4.21406	-1.7842	3.44427
4857	4857	NOVA alternative splicing regulator 1	NOVA1	9606	HGNC:7886	0.0197893	0.00112	-5.27829	-0.913691	-1.78405	3.44392
51203	51203	nucleolar and spindle associated protein 1	NUSAP1	9606	HGNC:18538	0.00109315	1.01e-05	-11.0867	4.14709	-1.78156	3.43797
9832	9832	janus kinase and microtubule interacting protein 2	JAKMIP2	9606	HGNC:29067	0.052222	0.00508	-4.00163	-2.5537	-1.78153	3.43789
100506735						0.0597026	0.00633	-3.83164	-2.78987	-1.78119	3.4371
57507	57507	zinc finger protein 608	ZNF608	9606	HGNC:29238	0.0572083	0.00594	-3.88132	-2.72044	-1.77514	3.42272
57082	57082	kinetochore scaffold 1	KNL1	9606	HGNC:24054	0.00224569	3.52e-05	-9.18815	2.82583	-1.77482	3.42196
94163	94163	small nucleolar RNA, C/D box 38B	SNORD38B	9606	HGNC:30356	0.0011472	1.12e-05	-10.9104	4.03437	-1.7734	3.4186
5920	5920	phospholipase A and acyltransferase 4	PLAAT4	9606	HGNC:9869	0.00492637	0.000123	-7.57154	1.47784	-1.77031	3.41127
5176	5176	serpin family F member 1	SERPINF1	9606	HGNC:8824	0.00828503	0.000293	-6.5997	0.542576	-1.76987	3.41023
64064	64064	3-oxoacid CoA-transferase 2	OXCT2	9606	HGNC:18606	0.0331574	0.00255	-4.55834	-1.80914	-1.76773	3.40517
83937	83937	Ras association domain family member 4	RASSF4	9606	HGNC:20793	0.00465526	0.000114	-7.67164	1.56841	-1.76685	3.40311
1063	1063	centromere protein F	CENPF	9606	HGNC:1857	0.00070907	4.84e-06	-12.359	4.90814	-1.76633	3.40187
23531	23531	monocyte to macrophage differentiation associated	MMD	9606	HGNC:7153	0.00229194	3.62e-05	-9.14856	2.79552	-1.7654	3.39969
28965	28965	solute carrier family 27 member 6	SLC27A6	9606	HGNC:11000	0.13139	0.0223	-2.91341	-4.12537	-1.76455	3.39768
4958	4958	osteomodulin	OMD	9606	HGNC:8134	0.00247566	4.11e-05	-8.97411	2.66045	-1.76354	3.39531
10129	10129	FRY microtubule binding protein	FRY	9606	HGNC:20367	0.2244	0.055	-2.29552	-5.05188	-1.76191	3.39147
2919	2919	C-X-C motif chemokine ligand 1	CXCL1	9606	HGNC:4602	0.285483	0.0821	-2.02564	-5.44932	-1.75834	3.3831
699	699	BUB1 mitotic checkpoint serine/threonine kinase	BUB1	9606	HGNC:1148	0.00191855	2.7e-05	-9.56464	3.10803	-1.75035	3.36439
7153	7153	DNA topoisomerase II alpha	TOP2A	9606	HGNC:11989	0.00191656	2.69e-05	-9.57047	3.11231	-1.75027	3.36421
27147	27147	DENN domain containing 2A	DENND2A	9606	HGNC:22212	0.0236196	0.00149	-5.01858	-1.22799	-1.74929	3.36192
4499	4499	metallothionein 1M	MT1M	9606	HGNC:14296	0.00311759	6.08e-05	-8.45186	2.24094	-1.74345	3.34835
677679	677679	small Cajal body-specific RNA 3	SCARNA3	9606	HGNC:32577	0.050639	0.00482	-4.0435	-2.49615	-1.74328	3.34796
692158	692158	small nucleolar RNA, H/ACA box 57	SNORA57	9606	HGNC:32651	0.00123922	1.37e-05	-10.5881	3.82346	-1.74269	3.34658
10112	10112	kinesin family member 20A	KIF20A	9606	HGNC:9787	0.00426085	9.87e-05	-7.84077	1.71915	-1.73554	3.33004
4013	4013	von Willebrand factor A domain containing 5A	VWA5A	9606	HGNC:6658	0.00886074	0.000326	-6.48521	0.425269	-1.73405	3.3266
4192	4192	midkine	MDK	9606	HGNC:6972	0.0585874	0.00613	-3.85619	-2.75553	-1.73306	3.32432
7130	7130	TNF alpha induced protein 6	TNFAIP6	9606	HGNC:11898	0.341677	0.112	-1.81745	-5.74698	-1.72867	3.31421
165	165	AE binding protein 1	AEBP1	9606	HGNC:303	0.0242522	0.00157	-4.9723	-1.28503	-1.72491	3.30559
59353	59353	transmembrane protein 35A	TMEM35A	9606	HGNC:25864	0.00597475	0.000172	-7.18679	1.12002	-1.72247	3.30001
692053	692053	small nucleolar RNA, C/D box 9	SNORD9	9606	HGNC:32705	0.00387468	8.63e-05	-8.00662	1.86423	-1.72156	3.29792
30818	30818	potassium voltage-gated channel interacting protein 3	KCNIP3	9606	HGNC:15523	0.00982001	0.000383	-6.31667	0.249679	-1.71902	3.29213
27122	27122	dickkopf WNT signaling pathway inhibitor 3	DKK3	9606	HGNC:2893	0.0132273	0.000605	-5.85737	-0.247102	-1.71864	3.29126
116535	116535	MAS related GPR family member F	MRGPRF	9606	HGNC:24828	0.0170404	0.000875	-5.50357	-0.648856	-1.71821	3.29028
4741	4741	neurofilament medium chain	NEFM	9606	HGNC:7734	0.11929	0.0189	-3.03058	-3.95054	-1.71689	3.28726
9928	9928	kinesin family member 14	KIF14	9606	HGNC:19181	0.00327505	6.71e-05	-8.32544	2.13582	-1.71629	3.28591
619565	619565	small nucleolar RNA, H/ACA box 52	SNORA52	9606	HGNC:32645	0.00521269	0.000135	-7.462	1.37756	-1.71612	3.28552
9603	9603	NFE2 like bZIP transcription factor 3	NFE2L3	9606	HGNC:7783	0.403353	0.151	-1.60905	-6.03286	-1.71513	3.28325
55809	55809	transcriptional regulating factor 1	TRERF1	9606	HGNC:18273	0.00065168	4.25e-06	-12.6007	5.04318	-1.71221	3.27662
6297	6297	spalt like transcription factor 2	SALL2	9606	HGNC:10526	0.00980009	0.000382	-6.32092	0.254149	-1.71002	3.27165
594838	594838	small nucleolar RNA, C/D box 100	SNORD100	9606	HGNC:32763	0.0269433	0.00184	-4.83564	-1.45527	-1.70404	3.25813
983	983	cyclin dependent kinase 1	CDK1	9606	HGNC:1722	0.00306241	5.84e-05	-8.50466	2.28442	-1.70159	3.2526
728392	728392	uncharacterized LOC728392	LOC728392	9606		0.00201779	2.88e-05	-9.47339	3.04062	-1.70078	3.25077
11259	11259	filamin A interacting protein 1 like	FILIP1L	9606	HGNC:24589	0.0267586	0.00182	-4.84418	-1.44455	-1.70036	3.24981
84899	84899	transmembrane O-mannosyltransferase targeting cadherins 4	TMTC4	9606	HGNC:25904	0.0582302	0.00608	-3.86305	-2.74594	-1.6995	3.24787
677828	677828	small nucleolar RNA, H/ACA box 47	SNORA47	9606	HGNC:32640	0.00233406	3.73e-05	-9.10857	2.76477	-1.69802	3.24456
8329	8329	H2A clustered histone 13	H2AC13	9606	HGNC:4725	0.0096221	0.000371	-6.34895	0.283578	-1.698	3.24452
692233	692233	small nucleolar RNA, C/D box 117	SNORD117	9606	HGNC:32742	0.00301973	5.66e-05	-8.54503	2.3175	-1.69725	3.24283
7088	7088	TLE family member 1, transcriptional corepressor	TLE1	9606	HGNC:11837	0.00141426	1.72e-05	-10.234	3.58406	-1.69654	3.24123
2177	2177	FA complementation group D2	FANCD2	9606	HGNC:3585	0.00314013	6.15e-05	-8.4367	2.22841	-1.69502	3.23782
219621	219621	ciliary associated calcium binding coiled-coil 1	CABCOCO1	9606	HGNC:28678	0.0516272	0.00498	-4.01782	-2.53142	-1.69429	3.23618
221150	221150	spindle and kinetochore associated complex subunit 3	SKA3	9606	HGNC:20262	0.00123518	1.29e-05	-10.6859	3.88815	-1.69101	3.22882
79683	79683	zinc finger DHHC-type palmitoyltransferase 14	ZDHHC14	9606	HGNC:20341	0.00138965	1.65e-05	-10.3062	3.63349	-1.6884	3.22299
79633	79633	FAT atypical cadherin 4	FAT4	9606	HGNC:23109	0.00492952	0.000124	-7.56823	1.47483	-1.68744	3.22085
594839	594839	small nucleolar RNA, H/ACA box 33	SNORA33	9606	HGNC:32623	0.00580416	0.000163	-7.25041	1.18028	-1.68568	3.21691
150468	150468	cytoskeleton associated protein 2 like	CKAP2L	9606	HGNC:26877	0.00875496	0.000319	-6.50756	0.448293	-1.68522	3.21588
9304	9304	small nucleolar RNA, C/D box 22	SNORD22	9606	HGNC:10145	0.0141234	0.000666	-5.76366	-0.351854	-1.68026	3.20486
120892	120892	leucine rich repeat kinase 2	LRRK2	9606	HGNC:18618	0.0108085	0.000447	-6.15856	0.0817352	-1.67693	3.19747
401494	401494	3-hydroxyacyl-CoA dehydratase 4	HACD4	9606	HGNC:20920	0.00076417	5.49e-06	-12.1316	4.7785	-1.67479	3.19274
2947	2947	glutathione S-transferase mu 3	GSTM3	9606	HGNC:4635	0.00156349	2e-05	-10.0121	3.4297	-1.67276	3.18824
701	701	BUB1 mitotic checkpoint serine/threonine kinase B	BUB1B	9606	HGNC:1149	0.0108001	0.000446	-6.16093	0.0842722	-1.67231	3.18726
157313	157313	cell division cycle associated 2	CDCA2	9606	HGNC:14623	0.00121333	1.23e-05	-10.7653	3.94021	-1.67137	3.18518
1470	1470	cystatin SA	CST2	9606	HGNC:2474	0.477987	0.207	-1.38825	-6.31749	-1.6692	3.18039
54898	54898	ELOVL fatty acid elongase 2	ELOVL2	9606	HGNC:14416	0.129818	0.0218	-2.93017	-4.10031	-1.6665	3.17444
991	991	cell division cycle 20	CDC20	9606	HGNC:1723	0.0041035	9.4e-05	-7.90058	1.77178	-1.66616	3.17368
3161	3161	hyaluronan mediated motility receptor	HMMR	9606	HGNC:5012	0.0181524	0.00097	-5.40801	-0.760329	-1.66406	3.16906
152189	152189	CKLF like MARVEL transmembrane domain containing 8	CMTM8	9606	HGNC:19179	0.039496	0.00331	-4.34346	-2.09118	-1.66215	3.16488
22885	22885	actin binding LIM protein family member 3	ABLIM3	9606	HGNC:29132	0.0184283	0.000996	-5.3836	-0.788998	-1.658	3.15578
100500892						0.0444512	0.00395	-4.19978	-2.28353	-1.65659	3.15271
64641	64641	EBF transcription factor 2	EBF2	9606	HGNC:19090	0.58591	0.308	-1.09941	-6.65142	-1.65461	3.14838
54443	54443	anillin actin binding protein	ANLN	9606	HGNC:14082	0.00075462	5.33e-06	-12.1872	4.81041	-1.65371	3.14641
26781	26781	small nucleolar RNA, H/ACA box 67	SNORA67	9606	HGNC:10224	0.0010025	8.81e-06	-11.3128	4.28888	-1.65176	3.14216
100126299	100126299	vault RNA 2-1	VTRNA2-1	9606	HGNC:37054	0.0443139	0.00393	-4.20476	-2.27681	-1.64884	3.13581
5255	5255	phosphorylase kinase regulatory subunit alpha 1	PHKA1	9606	HGNC:8925	0.00064589	4.15e-06	-12.6414	5.06563	-1.63557	3.10711
10098	10098	tetraspanin 5	TSPAN5	9606	HGNC:17753	0.0197893	0.00112	-5.27267	-0.920392	-1.63359	3.10284
2305	2305	forkhead box M1	FOXM1	9606	HGNC:3818	0.00243954	4.04e-05	-8.99972	2.68043	-1.63331	3.10225
100113393	100113393	small nucleolar RNA, C/D box 12B	SNORD12B	9606	HGNC:33573	0.00138965	1.65e-05	-10.3047	3.63251	-1.62958	3.09423
8344	8344	H2B clustered histone 6	H2BC6	9606	HGNC:4753	0.00202983	2.92e-05	-9.45317	3.0256	-1.62921	3.09344
56097	56097	protocadherin gamma subfamily C, 5	PCDHGC5	9606	HGNC:8718	0.00182912	2.53e-05	-9.66024	3.17797	-1.62629	3.08717
9787	9787	DLG associated protein 5	DLGAP5	9606	HGNC:16864	0.00086109	6.66e-06	-11.7911	4.57932	-1.6219	3.0778
6091	6091	roundabout guidance receptor 1	ROBO1	9606	HGNC:10249	0.00044929	2.16e-06	-13.9135	5.72931	-1.62094	3.07574
64135	64135	interferon induced with helicase C domain 1	IFIH1	9606	HGNC:18873	0.0471001	0.00432	-4.12864	-2.37988	-1.61704	3.06744
688	688	Kruppel like factor 5	KLF5	9606	HGNC:6349	0.0109632	0.000459	-6.13191	0.0531067	-1.61414	3.06128
773	773	calcium voltage-gated channel subunit alpha1 A	CACNA1A	9606	HGNC:1388	0.00784906	0.000269	-6.68892	0.632894	-1.60919	3.0508
1745	1745	distal-less homeobox 1	DLX1	9606	HGNC:2914	0.0246952	0.00162	-4.94412	-1.3199	-1.60844	3.04923
2675	2675	GDNF family receptor alpha 2	GFRA2	9606	HGNC:4244	0.0645837	0.00714	-3.74022	-2.91852	-1.60759	3.04741
8406	8406	sushi repeat containing protein X-linked	SRPX	9606	HGNC:11309	0.00690246	0.000218	-6.92171	0.864167	-1.60754	3.04732
154761	154761	family with sequence similarity 115, member C pseudogene	LOC154761	9606		0.0516054	0.00496	-4.02002	-2.52838	-1.60734	3.0469
3480	3480	insulin like growth factor 1 receptor	IGF1R	9606	HGNC:5465	0.00841761	0.000301	-6.57018	0.512482	-1.60323	3.03823
7272	7272	TTK protein kinase	TTK	9606	HGNC:12401	0.00453937	0.000109	-7.71623	1.60842	-1.59542	3.02182
26784	26784	small nucleolar RNA, H/ACA box 64	SNORA64	9606	HGNC:10221	0.0274203	0.00191	-4.80498	-1.49383	-1.59508	3.02111
10403	10403	NDC80 kinetochore complex component	NDC80	9606	HGNC:16909	0.00521269	0.000135	-7.46402	1.37942	-1.59191	3.01449
692223	692223	small nucleolar RNA, C/D box 97	SNORD97	9606	HGNC:32760	0.00211324	3.15e-05	-9.34544	2.94505	-1.58789	3.00609
64151	64151	non-SMC condensin I complex subunit G	NCAPG	9606	HGNC:24304	0.0109629	0.000459	-6.133	0.0542781	-1.58746	3.00519
9585	9585	kinesin family member 20B	KIF20B	9606	HGNC:7212	0.00721825	0.000234	-6.84297	0.786646	-1.57435	2.97802
10468	10468	follistatin	FST	9606	HGNC:3971	0.00118445	1.19e-05	-10.8242	3.97862	-1.57087	2.97084
2983	2983	guanylate cyclase 1 soluble subunit beta 1	GUCY1B1	9606	HGNC:4687	0.0202279	0.00116	-5.24561	-0.952719	-1.57014	2.96934
26813	26813	small nucleolar RNA, C/D box 36C	SNORD36C	9606	HGNC:10165	0.00334071	6.91e-05	-8.28653	2.10318	-1.56964	2.9683
55824	55824	phosphoprotein membrane anchor with glycosphingolipid microdomains 1	PAG1	9606	HGNC:30043	0.00040306	1.77e-06	-14.3205	5.92713	-1.56772	2.96436
9086	9086	eukaryotic translation initiation factor 1A Y-linked	EIF1AY	9606	HGNC:3252	0.477496	0.207	-1.38988	-6.31548	-1.56725	2.96338
55165	55165	centrosomal protein 55	CEP55	9606	HGNC:1161	0.00144853	1.8e-05	-10.1661	3.53714	-1.55512	2.93857
55103	55103	Ral GEF with PH domain and SH3 binding motif 2	RALGPS2	9606	HGNC:30279	0.0218803	0.00131	-5.13157	-1.09006	-1.55501	2.93836
55771	55771	proline rich 11	PRR11	9606	HGNC:25619	0.00123922	1.38e-05	-10.5863	3.82227	-1.55331	2.9349
10891	10891	PPARG coactivator 1 alpha	PPARGC1A	9606	HGNC:9237	0.13431	0.0234	-2.88129	-4.17342	-1.54696	2.92202
83540	83540	NUF2 component of NDC80 kinetochore complex	NUF2	9606	HGNC:14621	0.00125039	1.4e-05	-10.5602	3.8049	-1.5468	2.92168
8200	8200	growth differentiation factor 5	GDF5	9606	HGNC:4220	0.091232	0.0123	-3.33628	-3.49943	-1.5455	2.91906
54829	54829	asporin	ASPN	9606	HGNC:14872	0.115783	0.0179	-3.06841	-3.8943	-1.54378	2.91557
3018	3018	H2B clustered histone 3	H2BC3	9606	HGNC:4751	0.00108641	9.96e-06	-11.1087	4.16098	-1.53889	2.90571
54843	54843	synaptotagmin like 2	SYTL2	9606	HGNC:15585	0.00275583	4.94e-05	-8.72475	2.46304	-1.53694	2.90178
22974	22974	TPX2 microtubule nucleation factor	TPX2	9606	HGNC:1249	0.00363048	7.83e-05	-8.12827	1.96899	-1.53481	2.89751
60489	60489	apolipoprotein B mRNA editing enzyme catalytic subunit 3G	APOBEC3G	9606	HGNC:17357	0.0210593	0.00124	-5.18676	-1.02336	-1.53185	2.89156
25992	25992	sushi, nidogen and EGF like domains 1	SNED1	9606	HGNC:24696	0.32787	0.104	-1.86222	-5.68385	-1.5309	2.88967
10257	10257	ATP binding cassette subfamily C member 4	ABCC4	9606	HGNC:55	0.00628694	0.000186	-7.09648	1.03373	-1.5295	2.88686
55601	55601	DExD/H-box helicase 60	DDX60	9606	HGNC:25942	0.0284301	0.00203	-4.74955	-1.56391	-1.52783	2.88351
8356	8356	H3 clustered histone 12	H3C12	9606	HGNC:4774	0.00074067	5.17e-06	-12.2411	4.84126	-1.52703	2.88191
55026	55026	transmembrane protein 255A	TMEM255A	9606	HGNC:26086	0.419278	0.162	-1.56122	-6.0963	-1.5265	2.88086
677829	677829	small nucleolar RNA, H/ACA box 49	SNORA49	9606	HGNC:32642	0.00720533	0.000233	-6.84779	0.791411	-1.5263	2.88045
8425	8425	latent transforming growth factor beta binding protein 4	LTBP4	9606	HGNC:6717	0.0457081	0.00413	-4.16604	-2.32913	-1.52627	2.88041
3958	3958	galectin 3	LGALS3	9606	HGNC:6563	0.0006936	4.69e-06	-12.4172	4.94094	-1.52476	2.87738
6781	6781	stanniocalcin 1	STC1	9606	HGNC:11373	0.00586777	0.000166	-7.22305	1.15442	-1.52372	2.87532
5212	5212	vitrin	VIT	9606	HGNC:12697	0.0215367	0.00128	-5.15772	-1.0584	-1.52057	2.86904
1805	1805	dermatopontin	DPT	9606	HGNC:3011	0.017071	0.000879	-5.50014	-0.652834	-1.52041	2.86873
4811	4811	nidogen 1	NID1	9606	HGNC:7821	0.0112926	0.000478	-6.09199	0.0100609	-1.51686	2.86168
51804	51804	SIX homeobox 4	SIX4	9606	HGNC:10890	0.00106582	9.68e-06	-11.1556	4.19059	-1.51468	2.85736
23682	23682	RAB38, member RAS oncogene family	RAB38	9606	HGNC:9776	0.00123922	1.35e-05	-10.6156	3.84167	-1.50855	2.84525
6327	6327	sodium voltage-gated channel beta subunit 2	SCN2B	9606	HGNC:10589	0.222322	0.0541	-2.30649	-5.03554	-1.50642	2.84105
4288	4288	marker of proliferation Ki-67	MKI67	9606	HGNC:7107	0.00690246	0.000218	-6.9175	0.860039	-1.50634	2.84087
55008	55008	HECT and RLD domain containing E3 ubiquitin protein ligase family member 6	HERC6	9606	HGNC:26072	0.149516	0.0279	-2.75847	-4.35759	-1.50356	2.83542
29108	29108	PYD and CARD domain containing	PYCARD	9606	HGNC:16608	0.0014295	1.76e-05	-10.2027	3.56246	-1.50288	2.83407
81610	81610	family with sequence similarity 83 member D	FAM83D	9606	HGNC:16122	0.00788447	0.000272	-6.67865	0.622548	-1.50203	2.8324
22871	22871	neuroligin 1	NLGN1	9606	HGNC:14291	0.0526962	0.00517	-3.98787	-2.57267	-1.50113	2.83064
7224	7224	transient receptor potential cation channel subfamily C member 5	TRPC5	9606	HGNC:12337	0.0965298	0.0134	-3.27288	-3.59229	-1.50087	2.83013
219623	219623	transmembrane protein 26	TMEM26	9606	HGNC:28550	0.140135	0.025	-2.83377	-4.24461	-1.50012	2.82866
100996584						0.393077	0.143	-1.64609	-5.98313	-1.49942	2.8273
10144	10144	family with sequence similarity 13 member A	FAM13A	9606	HGNC:19367	0.00606734	0.000176	-7.15935	1.0939	-1.49898	2.82642
677802	677802	small nucleolar RNA, H/ACA box 14B	SNORA14B	9606	HGNC:32603	0.00529683	0.000139	-7.4319	1.34979	-1.49816	2.82482
10460	10460	transforming acidic coiled-coil containing protein 3	TACC3	9606	HGNC:11524	0.00333284	6.85e-05	-8.29885	2.11354	-1.4979	2.82432
395	395	Rho GTPase activating protein 6	ARHGAP6	9606	HGNC:676	0.0599394	0.00638	-3.82545	-2.79855	-1.49784	2.8242
3576	3576	C-X-C motif chemokine ligand 8	CXCL8	9606	HGNC:6025	0.392419	0.143	-1.64852	-5.97984	-1.49629	2.82116
692148	692148	small Cajal body-specific RNA 10	SCARNA10	9606	HGNC:32567	0.00817567	0.000287	-6.62156	0.56479	-1.49404	2.81676
441631	441631	tetraspanin 11	TSPAN11	9606	HGNC:30795	0.00264651	4.53e-05	-8.84265	2.55702	-1.49323	2.81519
597	597	BCL2 related protein A1	BCL2A1	9606	HGNC:991	0.162016	0.0318	-2.66799	-4.49355	-1.49185	2.8125
2138	2138	EYA transcriptional coactivator and phosphatase 1	EYA1	9606	HGNC:3519	0.0225871	0.00139	-5.08203	-1.15031	-1.48901	2.80697
677810	677810	small nucleolar RNA, H/ACA box 26	SNORA26	9606	HGNC:32616	0.00266808	4.63e-05	-8.81414	2.5344	-1.48893	2.80681
692214	692214	small nucleolar RNA, C/D box 111	SNORD111	9606	HGNC:32776	0.0697174	0.00809	-3.64591	-3.05237	-1.4866	2.80227
5947	5947	retinol binding protein 1	RBP1	9606	HGNC:9919	0.14093	0.0253	-2.82675	-4.25515	-1.48647	2.80203
5360	5360	phospholipid transfer protein	PLTP	9606	HGNC:9093	0.00188504	2.63e-05	-9.60183	3.13532	-1.48566	2.80045
54625	54625	poly(ADP-ribose) polymerase family member 14	PARP14	9606	HGNC:29232	0.0075076	0.00025	-6.76783	0.712001	-1.47974	2.78898
677842	677842	small nucleolar RNA, H/ACA box 50C	SNORA50C	9606	HGNC:32662	0.00550744	0.000148	-7.36058	1.28359	-1.47891	2.78738
7739	7739	zinc finger protein 185 with LIM domain	ZNF185	9606	HGNC:12976	0.00582185	0.000164	-7.23853	1.16906	-1.4777	2.78504
64946	64946	centromere protein H	CENPH	9606	HGNC:17268	0.0256767	0.00172	-4.89395	-1.38229	-1.47762	2.78489
10630	10630	podoplanin	PDPN	9606	HGNC:29602	0.139295	0.0248	-2.8404	-4.23468	-1.47732	2.78432
1848	1848	dual specificity phosphatase 6	DUSP6	9606	HGNC:3072	0.0434808	0.00382	-4.22707	-2.24676	-1.4773	2.78426
5698	5698	proteasome 20S subunit beta 9	PSMB9	9606	HGNC:9546	0.00047225	2.5e-06	-13.62	5.58246	-1.47499	2.77982
9299	9299	small nucleolar RNA, C/D box 30	SNORD30	9606	HGNC:10157	0.0119785	0.000525	-5.99686	-0.0933352	-1.4747	2.77925
9120	9120	solute carrier family 16 member 6	SLC16A6	9606	HGNC:10927	0.559062	0.281	-1.16732	-6.57749	-1.47431	2.7785
1363	1363	carboxypeptidase E	CPE	9606	HGNC:2303	0.00465491	0.000113	-7.6738	1.57035	-1.47417	2.77824
8287	8287	ubiquitin specific peptidase 9 Y-linked	USP9Y	9606	HGNC:12633	0.470915	0.201	-1.40981	-6.29069	-1.4723	2.77464
891	891	cyclin B1	CCNB1	9606	HGNC:1579	0.0016726	2.21e-05	-9.86062	3.32242	-1.47211	2.77427
7056	7056	thrombomodulin	THBD	9606	HGNC:11784	0.465465	0.197	-1.42605	-6.27034	-1.47026	2.77071
1593	1593	cytochrome P450 family 27 subfamily A member 1	CYP27A1	9606	HGNC:2605	0.0491335	0.0046	-4.07984	-2.4464	-1.46762	2.76566
147463	147463	ankyrin repeat domain 29	ANKRD29	9606	HGNC:27110	0.135536	0.0237	-2.87148	-4.18812	-1.46505	2.76074
3832	3832	kinesin family member 11	KIF11	9606	HGNC:6388	0.00390047	8.76e-05	-7.98846	1.84848	-1.46445	2.75958
2192	2192	fibulin 1	FBLN1	9606	HGNC:3600	0.00054089	3.23e-06	-13.1182	5.32285	-1.46356	2.75787
677775	677775	small Cajal body-specific RNA 5	SCARNA5	9606	HGNC:32561	0.0245566	0.0016	-4.95681	-1.30419	-1.45872	2.74863
55635	55635	DEP domain containing 1	DEPDC1	9606	HGNC:22949	0.00201779	2.88e-05	-9.47068	3.03861	-1.45401	2.73969
23397	23397	non-SMC condensin I complex subunit H	NCAPH	9606	HGNC:1112	0.00777355	0.000264	-6.71195	0.656054	-1.45382	2.73932
24137	24137	kinesin family member 4A	KIF4A	9606	HGNC:13339	0.00690246	0.000219	-6.91684	0.859392	-1.45349	2.7387
332	332	baculoviral IAP repeat containing 5	BIRC5	9606	HGNC:593	0.00138965	1.65e-05	-10.3041	3.63211	-1.44983	2.73176
654319	654319	small nucleolar RNA, H/ACA box 5A	SNORA5A	9606	HGNC:32588	0.00205519	3.02e-05	-9.40299	2.98819	-1.44662	2.72569
780854	780854	small nucleolar RNA, C/D box 3D	SNORD3D	9606	HGNC:33192	0.0525468	0.00514	-3.99238	-2.56645	-1.44448	2.72164
26872	26872	STEAP family member 1	STEAP1	9606	HGNC:11378	0.127603	0.0212	-2.94996	-4.07074	-1.44351	2.71983
83461	83461	cell division cycle associated 3	CDCA3	9606	HGNC:14624	0.0186677	0.00102	-5.3613	-0.815279	-1.44215	2.71725
4330	4330	MN1 proto-oncogene, transcriptional regulator	MN1	9606	HGNC:7180	0.11119	0.0169	-3.1113	-3.83065	-1.44013	2.71345
51308	51308	receptor accessory protein 2	REEP2	9606	HGNC:17975	0.00226355	3.56e-05	-9.17336	2.81452	-1.44006	2.71331
286046	286046	XK related 6	XKR6	9606	HGNC:27806	0.0894611	0.0119	-3.36126	-3.46296	-1.43581	2.70534
56849	56849	transcription elongation factor A like 7	TCEAL7	9606	HGNC:28336	0.00577561	0.000161	-7.26126	1.19051	-1.43442	2.70273
3976	3976	LIF interleukin 6 family cytokine	LIF	9606	HGNC:6596	0.0147479	0.000707	-5.70585	-0.417076	-1.4341	2.70213
9297	9297	small nucleolar RNA, C/D box 29	SNORD29	9606	HGNC:10151	0.00337941	7.02e-05	-8.26699	2.08674	-1.43324	2.70052
64595	64595	testis-specific transcript, Y-linked 15	TTTY15	9606	HGNC:18567	0.307575	0.0933	-1.93916	-5.57417	-1.43081	2.69599
154043	154043	CNKSR family member 3	CNKSR3	9606	HGNC:23034	0.00556153	0.00015	-7.34018	1.26456	-1.42998	2.69443
90627	90627	StAR related lipid transfer domain containing 13	STARD13	9606	HGNC:19164	0.00112695	1.08e-05	-10.982	4.08034	-1.42987	2.69423
5165	5165	pyruvate dehydrogenase kinase 3	PDK3	9606	HGNC:8811	0.0176744	0.000928	-5.44935	-0.711943	-1.42985	2.69418
57134	57134	mannosidase alpha class 1C member 1	MAN1C1	9606	HGNC:19080	0.121649	0.0195	-3.00752	-3.98488	-1.42878	2.69218
5139	5139	phosphodiesterase 3A	PDE3A	9606	HGNC:8778	0.202021	0.0457	-2.42102	-4.86442	-1.42631	2.68759
10135	10135	nicotinamide phosphoribosyltransferase	NAMPT	9606	HGNC:30092	0.00302763	5.72e-05	-8.53257	2.3073	-1.42332	2.68202
25945	25945	nectin cell adhesion molecule 3	NECTIN3	9606	HGNC:17664	0.113447	0.0174	-3.08788	-3.86538	-1.42278	2.68102
4174	4174	minichromosome maintenance complex component 5	MCM5	9606	HGNC:6948	0.00465491	0.000113	-7.67439	1.57088	-1.4189	2.67382
8350	8350	H3 clustered histone 1	H3C1	9606	HGNC:4766	0.00802999	0.000279	-6.65247	0.596108	-1.41254	2.66205
55281	55281	transmembrane protein 140	TMEM140	9606	HGNC:21870	0.00275583	4.88e-05	-8.74093	2.47601	-1.41221	2.66145
8091	8091	high mobility group AT-hook 2	HMGA2	9606	HGNC:5009	0.0447201	0.004	-4.1898	-2.297	-1.41152	2.66017
8612	8612	phospholipid phosphatase 2	PLPP2	9606	HGNC:9230	0.00569546	0.000157	-7.29131	1.21879	-1.41136	2.65988
23243	23243	ankyrin repeat domain 28	ANKRD28	9606	HGNC:29024	0.00173167	2.33e-05	-9.78123	3.26554	-1.4097	2.65682
100033413	100033413	small nucleolar RNA, C/D box 116-1	SNORD116-1	9606	HGNC:33067	0.0104726	0.000424	-6.21321	0.140136	-1.40848	2.65457
5743	5743	prostaglandin-endoperoxide synthase 2	PTGS2	9606	HGNC:9605	0.0176744	0.000927	-5.44979	-0.711434	-1.40814	2.65395
5179	5179	proenkephalin	PENK	9606	HGNC:8831	0.031952	0.00243	-4.599	-1.75655	-1.4003	2.63957
157570	157570	establishment of sister chromatid cohesion N-acetyltransferase 2	ESCO2	9606	HGNC:27230	0.0346001	0.00271	-4.50609	-1.8771	-1.39998	2.63897
3911	3911	laminin subunit alpha 5	LAMA5	9606	HGNC:6485	0.00263407	4.5e-05	-8.85234	2.5647	-1.39929	2.63772
9262	9262	serine/threonine kinase 17b	STK17B	9606	HGNC:11396	0.0030636	5.87e-05	-8.4971	2.27821	-1.39845	2.63619
677772	677772	small Cajal body-specific RNA 6	SCARNA6	9606	HGNC:32562	0.0120273	0.000529	-5.98997	-0.100871	-1.39534	2.63051
151648	151648	shugoshin 1	SGO1	9606	HGNC:25088	0.0176744	0.000927	-5.4504	-0.71072	-1.39344	2.62704
5010	5010	claudin 11	CLDN11	9606	HGNC:8514	0.00731912	0.00024	-6.81505	0.758979	-1.39289	2.62604
26018	26018	leucine rich repeats and immunoglobulin like domains 1	LRIG1	9606	HGNC:17360	0.00202793	2.91e-05	-9.45929	3.03015	-1.38594	2.61342
55388	55388	minichromosome maintenance 10 replication initiation factor	MCM10	9606	HGNC:18043	0.0108001	0.000444	-6.16629	0.0900111	-1.38508	2.61187
84709	84709	mitochondria localized glutamic acid rich protein	MGARP	9606	HGNC:29969	0.0750133	0.00911	-3.55763	-3.17868	-1.38462	2.61103
23321	23321	tripartite motif containing 2	TRIM2	9606	HGNC:15974	0.00492952	0.000124	-7.56481	1.47172	-1.38275	2.60766
83935						0.021724	0.0013	-5.14255	-1.07675	-1.37724	2.59771
51301	51301	glucosaminyl (N-acetyl) transferase 4	GCNT4	9606	HGNC:17973	0.103525	0.0149	-3.19739	-3.70335	-1.37683	2.59696
100127983	100127983	chromosome 8 open reading frame 88	C8orf88	9606	HGNC:44672	0.020551	0.00119	-5.22372	-0.978937	-1.37635	2.59611
2044	2044	EPH receptor A5	EPHA5	9606	HGNC:3389	0.219956	0.0531	-2.31946	-5.01621	-1.37375	2.59143
114804	114804	ring finger protein 157	RNF157	9606	HGNC:29402	0.0374185	0.00305	-4.40997	-2.00315	-1.37333	2.59068
387103	387103	centromere protein W	CENPW	9606	HGNC:21488	0.0134947	0.000624	-5.828	-0.279808	-1.37269	2.58953
84969	84969	TOX high mobility group box family member 2	TOX2	9606	HGNC:16095	0.00203675	2.96e-05	-9.43226	3.01003	-1.37133	2.58709
26808	26808	small nucleolar RNA, C/D box 42B	SNORD42B	9606	HGNC:10181	0.010484	0.000425	-6.20939	0.136071	-1.37065	2.58587
5087	5087	PBX homeobox 1	PBX1	9606	HGNC:8632	0.0350426	0.00277	-4.49039	-1.89759	-1.36781	2.58078
8284	8284	lysine demethylase 5D	KDM5D	9606	HGNC:11115	0.411189	0.157	-1.58423	-6.0659	-1.36464	2.57513
2328	2328	flavin containing dimethylaniline monoxygenase 3	FMO3	9606	HGNC:3771	0.00812879	0.000283	-6.63523	0.578651	-1.36413	2.57422
357	357	shroom family member 2	SHROOM2	9606	HGNC:630	0.0297945	0.00218	-4.6914	-1.63792	-1.36369	2.57343
147841	147841	SPC24 component of NDC80 kinetochore complex	SPC24	9606	HGNC:26913	0.00478538	0.000118	-7.62019	1.52199	-1.36353	2.57314
7447	7447	visinin like 1	VSNL1	9606	HGNC:12722	0.442221	0.178	-1.4946	-6.1831	-1.36145	2.56943
100128002	100128002	uncharacterized LOC100128002	LOC100128002	9606		0.0355714	0.00282	-4.47317	-1.92011	-1.36019	2.56719
9830	9830	tripartite motif containing 14	TRIM14	9606	HGNC:16283	0.0299478	0.0022	-4.68244	-1.64937	-1.35818	2.56361
89797	89797	neuron navigator 2	NAV2	9606	HGNC:15997	0.00643404	0.000196	-7.03728	0.976684	-1.35698	2.56149
26575	26575	regulator of G protein signaling 17	RGS17	9606	HGNC:14088	0.0313324	0.00235	-4.62669	-1.72087	-1.3523	2.5532
387496	387496	RAS like family 11 member A	RASL11A	9606	HGNC:23802	0.00123922	1.37e-05	-10.5922	3.82614	-1.34875	2.54692
8367	8367	H4 clustered histone 5	H4C5	9606	HGNC:4790	0.0149483	0.000721	-5.68778	-0.437546	-1.34655	2.54302
55215	55215	FA complementation group I	FANCI	9606	HGNC:25568	0.0225711	0.00138	-5.08696	-1.1443	-1.3462	2.54241
23462	23462	hes related family bHLH transcription factor with YRPW motif 1	HEY1	9606	HGNC:4880	0.0915919	0.0124	-3.33143	-3.50652	-1.34535	2.54092
8503	8503	phosphoinositide-3-kinase regulatory subunit 3	PIK3R3	9606	HGNC:8981	0.0625796	0.00683	-3.77354	-2.87151	-1.34426	2.539
692111	692111	small nucleolar RNA, C/D box 71	SNORD71	9606	HGNC:32732	0.0186219	0.00101	-5.36794	-0.807441	-1.3325	2.51839
56925	56925	latexin	LXN	9606	HGNC:13347	0.216556	0.0516	-2.33937	-4.98651	-1.32946	2.51309
5098	5098	protocadherin gamma subfamily C, 3	PCDHGC3	9606	HGNC:8716	0.00904541	0.000334	-6.45992	0.399142	-1.32745	2.50959
26585	26585	gremlin 1, DAN family BMP antagonist	GREM1	9606	HGNC:2001	0.00082971	6.28e-06	-11.8946	4.6405	-1.32627	2.50753
4085	4085	mitotic arrest deficient 2 like 1	MAD2L1	9606	HGNC:6763	0.00520278	0.000134	-7.4757	1.39017	-1.325	2.50533
10867	10867	tetraspanin 9	TSPAN9	9606	HGNC:21640	0.0220862	0.00134	-5.11647	-1.10838	-1.32371	2.50309
57575	57575	protocadherin 10	PCDH10	9606	HGNC:13404	0.595972	0.319	-1.07298	-6.67935	-1.32329	2.50237
2537	2537	interferon alpha inducible protein 6	IFI6	9606	HGNC:4054	0.156718	0.0301	-2.70706	-4.43483	-1.32234	2.50072
7026	7026	nuclear receptor subfamily 2 group F member 2	NR2F2	9606	HGNC:7976	0.0067288	0.000208	-6.96893	0.910319	-1.32194	2.50003
5905	5905	Ran GTPase activating protein 1	RANGAP1	9606	HGNC:9854	0.0155234	0.000762	-5.63469	-0.497976	-1.3201	2.49684
9055	9055	protein regulator of cytokinesis 1	PRC1	9606	HGNC:9341	0.00557698	0.000151	-7.33158	1.25652	-1.31961	2.49599
619505	619505	small nucleolar RNA, H/ACA box 21	SNORA21	9606	HGNC:32611	0.00146734	1.83e-05	-10.1412	3.51994	-1.31924	2.49534
8345	8345	H2B clustered histone 9	H2BC9	9606	HGNC:4755	0.15735	0.0303	-2.70248	-4.4417	-1.31642	2.49048
7404	7404	ubiquitously transcribed tetratricopeptide repeat containing, Y-linked	UTY	9606	HGNC:12638	0.494977	0.222	-1.33767	-6.37944	-1.3125	2.48372
55089	55089	solute carrier family 38 member 4	SLC38A4	9606	HGNC:14679	0.0667946	0.00756	-3.69741	-2.97913	-1.30955	2.47864
114769	114769	caspase recruitment domain family member 16	CARD16	9606	HGNC:33701	0.00154215	1.94e-05	-10.0556	3.46026	-1.30862	2.47705
131034	131034	copine 4	CPNE4	9606	HGNC:2317	0.130382	0.022	-2.92337	-4.11047	-1.30744	2.47502
79968	79968	WD repeat domain 76	WDR76	9606	HGNC:25773	0.00918816	0.000341	-6.43635	0.374732	-1.30697	2.47421
84978	84978	FERM domain containing 5	FRMD5	9606	HGNC:28214	0.00133637	1.53e-05	-10.4209	3.7114	-1.306	2.47255
27346	27346	transmembrane protein 97	TMEM97	9606	HGNC:28106	0.00096875	8.1e-06	-11.4535	4.37562	-1.30557	2.47182
9837	9837	GINS complex subunit 1	GINS1	9606	HGNC:28980	0.00416455	9.63e-05	-7.87123	1.74599	-1.30547	2.47164
1373	1373	carbamoyl-phosphate synthase 1	CPS1	9606	HGNC:2323	0.0136226	0.000632	-5.81411	-0.295313	-1.30156	2.46495
145258	145258	goosecoid homeobox	GSC	9606	HGNC:4612	0.00842502	0.000302	-6.56675	0.508975	-1.30118	2.4643
84230	84230	leucine rich repeat containing 8 VRAC subunit C	LRRC8C	9606	HGNC:25075	0.0241711	0.00156	-4.97774	-1.27831	-1.30065	2.4634
23228	23228	phospholipase C like 2	PLCL2	9606	HGNC:9064	0.142296	0.0257	-2.81423	-4.27391	-1.3002	2.46262
11004	11004	kinesin family member 2C	KIF2C	9606	HGNC:6393	0.00568659	0.000156	-7.2984	1.22544	-1.29863	2.45994
9732	9732	dedicator of cytokinesis 4	DOCK4	9606	HGNC:19192	0.0699653	0.00817	-3.63899	-3.06224	-1.29681	2.45685
3434	3434	interferon induced protein with tetratricopeptide repeats 1	IFIT1	9606	HGNC:5407	0.321235	0.101	-1.88637	-5.64957	-1.29588	2.45527
26787	26787	small nucleolar RNA, C/D box 61	SNORD61	9606	HGNC:10218	0.00779804	0.000266	-6.70272	0.646781	-1.29177	2.44828
84296	84296	GINS complex subunit 4	GINS4	9606	HGNC:28226	0.00222547	3.48e-05	-9.20454	2.83835	-1.28964	2.44468
51015	51015	isochorismatase domain containing 1	ISOC1	9606	HGNC:24254	0.0711573	0.00838	-3.61938	-3.09023	-1.28915	2.44384
9473	9473	thymocyte selection associated family member 2	THEMIS2	9606	HGNC:16839	0.0149987	0.000724	-5.6835	-0.442409	-1.28256	2.4327
55068	55068	ecto-NOX disulfide-thiol exchanger 1	ENOX1	9606	HGNC:25474	0.00377235	8.29e-05	-8.05598	1.9069	-1.28107	2.4302
6096	6096	RAR related orphan receptor B	RORB	9606	HGNC:10259	0.535143	0.258	-1.22945	-6.50725	-1.28005	2.42848
9077	9077	DIRAS family GTPase 3	DIRAS3	9606	HGNC:687	0.360721	0.123	-1.74916	-5.84221	-1.27867	2.42615
79443	79443	FYVE and coiled-coil domain autophagy adaptor 1	FYCO1	9606	HGNC:14673	0.00699849	0.000223	-6.89281	0.835797	-1.27814	2.42526
3732	3732	CD82 molecule	CD82	9606	HGNC:6210	0.0071058	0.000228	-6.86881	0.812167	-1.27395	2.41824
10656	10656	KH RNA binding domain containing, signal transduction associated 3	KHDRBS3	9606	HGNC:18117	0.0897238	0.012	-3.35453	-3.47278	-1.27313	2.41686
100271927	100271927	RAS p21 protein activator 4B	RASA4B	9606	HGNC:35202	0.0332999	0.00257	-4.55099	-1.81868	-1.27253	2.41584
692196	692196	small nucleolar RNA, C/D box 76	SNORD76	9606	HGNC:32736	0.0125086	0.00056	-5.93327	-0.163115	-1.27225	2.41538
4600	4600	MX dynamin like GTPase 2	MX2	9606	HGNC:7533	0.186526	0.0401	-2.50921	-4.73214	-1.27208	2.4151
677777	677777	small Cajal body-specific RNA 12	SCARNA12	9606	HGNC:32569	0.00413725	9.53e-05	-7.88377	1.75702	-1.27184	2.4147
692109	692109	small nucleolar RNA, C/D box 69	SNORD69	9606	HGNC:32730	0.0237878	0.00151	-5.00778	-1.24128	-1.27058	2.41258
26775	26775	small nucleolar RNA, H/ACA box 72	SNORA72	9606	HGNC:10234	0.0101497	0.000405	-6.25964	0.189464	-1.2702	2.41196
220164	220164	docking protein 6	DOK6	9606	HGNC:28301	0.0271621	0.00186	-4.82376	-1.4702	-1.27001	2.41163
994	994	cell division cycle 25B	CDC25B	9606	HGNC:1726	0.00127604	1.43e-05	-10.5223	3.77958	-1.26883	2.40967
8335	8335	H2A clustered histone 4	H2AC4	9606	HGNC:4734	0.00942355	0.000358	-6.38658	0.322937	-1.26473	2.40282
8532	8532	carboxypeptidase Z	CPZ	9606	HGNC:2333	0.318084	0.099	-1.89853	-5.63227	-1.26298	2.39991
3437	3437	interferon induced protein with tetratricopeptide repeats 3	IFIT3	9606	HGNC:5411	0.288951	0.0836	-2.01355	-5.46687	-1.26292	2.39981
285195	285195	solute carrier family 9 member A9	SLC9A9	9606	HGNC:20653	0.059914	0.00637	-3.827	-2.79638	-1.26259	2.39925
2199	2199	fibulin 2	FBLN2	9606	HGNC:3601	0.0719671	0.00854	-3.60581	-3.10963	-1.26249	2.39909
2069	2069	epiregulin	EREG	9606	HGNC:3443	0.413449	0.158	-1.57887	-6.073	-1.26194	2.39818
715	715	complement C1r	C1R	9606	HGNC:1246	0.00925178	0.000347	-6.42082	0.3586	-1.25833	2.39219
39	39	acetyl-CoA acetyltransferase 2	ACAT2	9606	HGNC:94	0.00690246	0.000218	-6.91929	0.861799	-1.25735	2.39056
30845	30845	EH domain containing 3	EHD3	9606	HGNC:3244	0.00266808	4.63e-05	-8.81194	2.53266	-1.25728	2.39044
79623	79623	polypeptide N-acetylgalactosaminyltransferase 14	GALNT14	9606	HGNC:22946	0.023481	0.00147	-5.03311	-1.21016	-1.25652	2.38918
5557	5557	DNA primase subunit 1	PRIM1	9606	HGNC:9369	0.0233618	0.00145	-5.04131	-1.2001	-1.25567	2.38778
50509	50509	collagen type V alpha 3 chain	COL5A3	9606	HGNC:14864	0.180956	0.0381	-2.54475	-4.67878	-1.25548	2.38747
5156	5156	platelet derived growth factor receptor alpha	PDGFRA	9606	HGNC:8803	0.00316589	6.23e-05	-8.42054	2.21503	-1.25547	2.38745
2861	2861	G protein-coupled receptor 37	GPR37	9606	HGNC:4494	0.0720202	0.00855	-3.60447	-3.11155	-1.25342	2.38406
79801	79801	SHC binding and spindle associated 1	SHCBP1	9606	HGNC:29547	0.0147479	0.000707	-5.70577	-0.417165	-1.25289	2.38318
164284	164284	APC down-regulated 1 like	APCDD1L	9606	HGNC:26892	0.113125	0.0173	-3.09298	-3.85781	-1.25148	2.38086
26769	26769	small nucleolar RNA, C/D box 81	SNORD81	9606	HGNC:10101	0.00628694	0.000187	-7.09132	1.02877	-1.24715	2.37371
8836	8836	gamma-glutamyl hydrolase	GGH	9606	HGNC:4248	0.00291045	5.32e-05	-8.62831	2.38529	-1.24691	2.37333
1062	1062	centromere protein E	CENPE	9606	HGNC:1856	0.0154823	0.000756	-5.6418	-0.48985	-1.24548	2.37097
5347	5347	polo like kinase 1	PLK1	9606	HGNC:9077	0.00410074	9.33e-05	-7.91047	1.78045	-1.24537	2.3708
28957	28957	mitochondrial ribosomal protein S28	MRPS28	9606	HGNC:14513	0.00724309	0.000235	-6.83494	0.778698	-1.24426	2.36897
9415	9415	fatty acid desaturase 2	FADS2	9606	HGNC:3575	0.0474499	0.00436	-4.12206	-2.38883	-1.24378	2.36818
12	12	serpin family A member 3	SERPINA3	9606	HGNC:16	0.299013	0.0888	-1.97277	-5.52584	-1.24288	2.3667
29116	29116	myosin regulatory light chain interacting protein	MYLIP	9606	HGNC:21155	0.00218881	3.39e-05	-9.24336	2.86789	-1.24055	2.36289
29899	29899	G protein signaling modulator 2	GPSM2	9606	HGNC:29501	0.00649611	0.000199	-7.02344	0.963289	-1.24045	2.36272
9056	9056	solute carrier family 7 member 7	SLC7A7	9606	HGNC:11065	0.00453937	0.000109	-7.71558	1.60784	-1.23989	2.3618
79822	79822	Rho GTPase activating protein 28	ARHGAP28	9606	HGNC:25509	0.0304264	0.00225	-4.66336	-1.67379	-1.2362	2.35577
4751	4751	NIMA related kinase 2	NEK2	9606	HGNC:7745	0.0171575	0.000887	-5.4918	-0.662517	-1.23552	2.35466
4128	4128	monoamine oxidase A	MAOA	9606	HGNC:6833	0.115147	0.0178	-3.07404	-3.88593	-1.23517	2.35409
57381	57381	ras homolog family member J	RHOJ	9606	HGNC:688	0.0984858	0.0138	-3.25345	-3.62083	-1.23417	2.35246
744	744	metallophosphoesterase domain containing 2	MPPED2	9606	HGNC:1180	0.36062	0.123	-1.74952	-5.84171	-1.23286	2.35032
64759	64759	tensin 3	TNS3	9606	HGNC:21616	0.137482	0.0244	-2.85235	-4.21676	-1.23082	2.347
6867	6867	transforming acidic coiled-coil containing protein 1	TACC1	9606	HGNC:11522	0.001122	1.07e-05	-10.9964	4.08957	-1.22969	2.34516
121551	121551	BTB domain containing 11	BTBD11	9606	HGNC:23844	0.00867667	0.000315	-6.52194	0.463074	-1.22847	2.34318
84057	84057	meiotic nuclear divisions 1	MND1	9606	HGNC:24839	0.0240356	0.00154	-4.98986	-1.26335	-1.22754	2.34168
8358	8358	H3 clustered histone 2	H3C2	9606	HGNC:4776	0.0602653	0.00645	-3.81753	-2.80966	-1.22692	2.34067
255403	255403	zinc finger protein 718	ZNF718	9606	HGNC:26889	0.00779804	0.000266	-6.70165	0.645705	-1.22672	2.34034
63967	63967	claspin	CLSPN	9606	HGNC:19715	0.0529437	0.00523	-3.9789	-2.58505	-1.22187	2.33249
3603	3603	interleukin 16	IL16	9606	HGNC:5980	0.0554435	0.00561	-3.9245	-2.66037	-1.22059	2.33041
1901	1901	sphingosine-1-phosphate receptor 1	S1PR1	9606	HGNC:3165	0.027329	0.00189	-4.8106	-1.48676	-1.21883	2.32757
9294	9294	sphingosine-1-phosphate receptor 2	S1PR2	9606	HGNC:3169	0.00364316	7.87e-05	-8.12144	1.96314	-1.21824	2.32663
7042	7042	transforming growth factor beta 2	TGFB2	9606	HGNC:11768	0.133588	0.0231	-2.889	-4.16188	-1.21775	2.32584
677793	677793	small nucleolar RNA, H/ACA box 2A	SNORA2A	9606	HGNC:32584	0.0659479	0.00739	-3.71436	-2.9551	-1.21629	2.32348
161176	161176	spectrin repeat containing nuclear envelope family member 3	SYNE3	9606	HGNC:19861	0.0299607	0.0022	-4.68124	-1.65091	-1.21612	2.3232
220441	220441	ring finger protein 152	RNF152	9606	HGNC:26811	0.0374992	0.00309	-4.40069	-2.0154	-1.21515	2.32164
9302	9302	small nucleolar RNA, C/D box 26	SNORD26	9606	HGNC:10148	0.00598088	0.000172	-7.18396	1.11733	-1.21443	2.32049
2491	2491	centromere protein I	CENPI	9606	HGNC:3968	0.00993273	0.000391	-6.29648	0.228412	-1.21384	2.31954
4599	4599	MX dynamin like GTPase 1	MX1	9606	HGNC:7532	0.35935	0.123	-1.75286	-5.83708	-1.21262	2.31757
23493	23493	hes related family bHLH transcription factor with YRPW motif 2	HEY2	9606	HGNC:4881	0.189985	0.0413	-2.49042	-4.76036	-1.21197	2.31654
401940						0.128731	0.0214	-2.9415	-4.08338	-1.2119	2.31643
2122	2122	MDS1 and EVI1 complex locus	MECOM	9606	HGNC:3498	0.0770316	0.00946	-3.52989	-3.21857	-1.21129	2.31544
29092	29092	long intergenic non-protein coding RNA 339	LINC00339	9606	HGNC:25011	0.00211324	3.16e-05	-9.33948	2.94057	-1.21059	2.31433
677801	677801	small nucleolar RNA, H/ACA box 14A	SNORA14A	9606	HGNC:32602	0.119954	0.0191	-3.02098	-3.96483	-1.21046	2.31411
220	220	aldehyde dehydrogenase 1 family member A3	ALDH1A3	9606	HGNC:409	0.196778	0.0437	-2.45133	-4.81899	-1.21035	2.31393
1138	1138	cholinergic receptor nicotinic alpha 5 subunit	CHRNA5	9606	HGNC:1959	0.00784906	0.000269	-6.68999	0.633973	-1.20899	2.31175
1880	1880	G protein-coupled receptor 183	GPR183	9606	HGNC:3128	0.264183	0.0724	-2.11022	-5.32587	-1.20768	2.30965
79686						0.0114814	0.000494	-6.05753	-0.0272535	-1.20742	2.30924
55117	55117	solute carrier family 6 member 15	SLC6A15	9606	HGNC:13621	0.321292	0.101	-1.88616	-5.64987	-1.207	2.30857
55723	55723	anti-silencing function 1B histone chaperone	ASF1B	9606	HGNC:20996	0.0516347	0.00499	-4.01554	-2.53455	-1.20599	2.30696
55796	55796	muscleblind like splicing regulator 3	MBNL3	9606	HGNC:20564	0.11009	0.0165	-3.1253	-3.80991	-1.20596	2.30691
121227	121227	leucine rich repeats and immunoglobulin like domains 3	LRIG3	9606	HGNC:30991	0.163855	0.0324	-2.65556	-4.51223	-1.20476	2.30498
629	629	complement factor B	CFB	9606	HGNC:1037	0.0719671	0.00853	-3.60643	-3.10874	-1.2039	2.30362
645	645	biliverdin reductase B	BLVRB	9606	HGNC:1063	0.00879818	0.000322	-6.4975	0.437943	-1.20373	2.30334
677839	677839	small nucleolar RNA, H/ACA box 71C	SNORA71C	9606	HGNC:32656	0.00777355	0.000263	-6.71312	0.657235	-1.20298	2.30215
30061	30061	solute carrier family 40 member 1	SLC40A1	9606	HGNC:10909	0.00090664	7.28e-06	-11.637	4.48713	-1.2018	2.30027
23580	23580	CDC42 effector protein 4	CDC42EP4	9606	HGNC:17147	0.012453	0.000554	-5.94419	-0.151098	-1.20178	2.30023
91653	91653	BOC cell adhesion associated, oncogene regulated	BOC	9606	HGNC:17173	0.00574202	0.000159	-7.27318	1.20174	-1.20149	2.29977
55273	55273	transmembrane protein 100	TMEM100	9606	HGNC:25607	0.25166	0.0666	-2.1669	-5.24253	-1.20078	2.29864
51296	51296	solute carrier family 15 member 3	SLC15A3	9606	HGNC:18068	0.00690246	0.000218	-6.91815	0.860677	-1.19957	2.29672
3659	3659	interferon regulatory factor 1	IRF1	9606	HGNC:6116	0.0319917	0.00243	-4.5975	-1.75849	-1.19874	2.29538
255928	255928	synaptotagmin 14	SYT14	9606	HGNC:23143	0.0283572	0.00202	-4.75529	-1.55664	-1.19703	2.29267
130733	130733	transmembrane protein 178A	TMEM178A	9606	HGNC:28517	0.453852	0.187	-1.46146	-6.22555	-1.19598	2.29101
256691	256691	MAM domain containing 2	MAMDC2	9606	HGNC:23673	0.276726	0.0782	-2.05863	-5.40132	-1.19572	2.2906
51512	51512	G2 and S-phase expressed 1	GTSE1	9606	HGNC:13698	0.026579	0.0018	-4.85531	-1.4306	-1.19547	2.29019
79971	79971	Wnt ligand secretion mediator	WLS	9606	HGNC:30238	0.0144559	0.000687	-5.73348	-0.385848	-1.19522	2.28979
91419	91419	ATP23 metallopeptidase and ATP synthase assembly factor homolog	ATP23	9606	HGNC:29452	0.0113213	0.00048	-6.08744	0.0051419	-1.19353	2.28711
283431	283431	growth arrest specific 2 like 3	GAS2L3	9606	HGNC:27475	0.00984986	0.000385	-6.31242	0.245209	-1.19152	2.28394
692205	692205	small nucleolar RNA, C/D box 89	SNORD89	9606	HGNC:32750	0.00897891	0.000331	-6.46887	0.408398	-1.19127	2.28354
652965	652965	small nucleolar RNA, H/ACA box 48	SNORA48	9606	HGNC:32641	0.00628694	0.000187	-7.09022	1.02772	-1.19057	2.28243
580	580	BRCA1 associated RING domain 1	BARD1	9606	HGNC:952	0.00270979	4.77e-05	-8.77168	2.5006	-1.18561	2.2746
9319	9319	thyroid hormone receptor interactor 13	TRIP13	9606	HGNC:12307	0.0146034	0.000698	-5.71861	-0.402639	-1.18499	2.27362
23566	23566	lysophosphatidic acid receptor 3	LPAR3	9606	HGNC:14298	0.313341	0.0962	-1.91842	-5.60386	-1.1843	2.27253
121601	121601	anoctamin 4	ANO4	9606	HGNC:23837	0.142298	0.0258	-2.81366	-4.27477	-1.18423	2.27241
8368	8368	H4 clustered histone 13	H4C13	9606	HGNC:4791	0.0424374	0.00369	-4.25469	-2.20966	-1.18405	2.27214
80206	80206	formin homology 2 domain containing 3	FHOD3	9606	HGNC:26178	0.110454	0.0166	-3.12076	-3.81662	-1.18333	2.27101
8336	8336	H2A clustered histone 17	H2AC17	9606	HGNC:4735	0.00326018	6.63e-05	-8.33922	2.14736	-1.18137	2.26792
9212	9212	aurora kinase B	AURKB	9606	HGNC:11390	0.00540059	0.000143	-7.39878	1.31911	-1.18095	2.26727
554250	554250	GDF5 antisense RNA 1	GDF5-AS1	9606	HGNC:33435	0.0337941	0.00263	-4.53388	-1.84091	-1.18084	2.26709
9636	9636	ISG15 ubiquitin like modifier	ISG15	9606	HGNC:4053	0.0420083	0.00364	-4.26599	-2.19451	-1.17941	2.26484
340419	340419	R-spondin 2	RSPO2	9606	HGNC:28583	0.120847	0.0193	-3.01424	-3.97487	-1.17815	2.26286
10062	10062	nuclear receptor subfamily 1 group H member 3	NR1H3	9606	HGNC:7966	0.0074902	0.000249	-6.77316	0.717316	-1.17796	2.26257
1429	1429	crystallin zeta	CRYZ	9606	HGNC:2419	0.00879818	0.000322	-6.49922	0.439706	-1.17655	2.26036
81930	81930	kinesin family member 18A	KIF18A	9606	HGNC:29441	0.00820837	0.000289	-6.61217	0.555259	-1.17449	2.25713
6330	6330	sodium voltage-gated channel beta subunit 4	SCN4B	9606	HGNC:10592	0.185236	0.0396	-2.5188	-4.71775	-1.17422	2.2567
4862	4862	neuronal PAS domain protein 2	NPAS2	9606	HGNC:7895	0.058552	0.00613	-3.85696	-2.75445	-1.17216	2.25348
9021	9021	suppressor of cytokine signaling 3	SOCS3	9606	HGNC:19391	0.00621217	0.000182	-7.12278	1.05896	-1.1717	2.25277
317772	317772	H2A clustered histone 21	H2AC21	9606	HGNC:20508	0.00575666	0.00016	-7.26728	1.19618	-1.17107	2.25179
29089	29089	ubiquitin conjugating enzyme E2 T	UBE2T	9606	HGNC:25009	0.00921545	0.000345	-6.42691	0.364927	-1.16955	2.24941
100506305	100506305	long intergenic non-protein coding RNA 958	LINC00958	9606	HGNC:48671	0.181172	0.0382	-2.54307	-4.6813	-1.16779	2.24667
100507127	100507127	long intergenic non-protein coding RNA 707	LINC00707	9606	HGNC:44691	0.0695808	0.00805	-3.6501	-3.0464	-1.16742	2.24609
26960	26960	neurobeachin	NBEA	9606	HGNC:7648	0.00302285	5.69e-05	-8.5378	2.31159	-1.16678	2.2451
64866	64866	CUB domain containing protein 1	CDCP1	9606	HGNC:24357	0.0281289	0.00199	-4.76945	-1.53871	-1.16548	2.24308
7068	7068	thyroid hormone receptor beta	THRB	9606	HGNC:11799	0.0422291	0.00367	-4.25982	-2.20279	-1.16399	2.24076
56271	56271	brain expressed X-linked 4	BEX4	9606	HGNC:25475	0.0564823	0.0058	-3.89899	-2.69583	-1.16311	2.2394
54478	54478	PICALM interacting mitotic regulator	PIMREG	9606	HGNC:25483	0.0614544	0.00661	-3.79842	-2.83649	-1.16041	2.23521
56241	56241	sushi domain containing 2	SUSD2	9606	HGNC:30667	0.319283	0.0997	-1.8943	-5.63828	-1.1601	2.23473
57405	57405	SPC25 component of NDC80 kinetochore complex	SPC25	9606	HGNC:24031	0.0230842	0.00143	-5.0557	-1.18248	-1.15936	2.23359
100113382	100113382	small nucleolar RNA, C/D box 105B	SNORD105B	9606	HGNC:33572	0.0132055	0.000603	-5.85988	-0.244312	-1.15784	2.23123
221178	221178	spermatogenesis associated 13	SPATA13	9606	HGNC:23222	0.0041035	9.36e-05	-7.9063	1.77679	-1.15773	2.23105
1902	1902	lysophosphatidic acid receptor 1	LPAR1	9606	HGNC:3166	0.00639184	0.000193	-7.05614	0.994896	-1.15534	2.22737
56992	56992	kinesin family member 15	KIF15	9606	HGNC:17273	0.00301494	5.64e-05	-8.55126	2.32259	-1.15489	2.22667
151176	151176	erythroferrone	ERFE	9606	HGNC:26727	0.262847	0.0717	-2.11648	-5.31669	-1.15378	2.22496
79887	79887	phospholipase B domain containing 1	PLBD1	9606	HGNC:26215	0.00138965	1.64e-05	-10.315	3.63953	-1.15316	2.224
3925	3925	stathmin 1	STMN1	9606	HGNC:6510	0.00191889	2.71e-05	-9.56008	3.10467	-1.15288	2.22357
51053	51053	geminin DNA replication inhibitor	GMNN	9606	HGNC:17493	0.019675	0.0011	-5.29009	-0.899645	-1.14468	2.21098
10076	10076	protein tyrosine phosphatase receptor type U	PTPRU	9606	HGNC:9683	0.065419	0.00728	-3.72586	-2.93883	-1.1443	2.21038
995	995	cell division cycle 25C	CDC25C	9606	HGNC:1727	0.00321101	6.41e-05	-8.38286	2.18375	-1.14395	2.20984
26777	26777	small nucleolar RNA, H/ACA box 71A	SNORA71A	9606	HGNC:10232	0.0504692	0.00478	-4.04926	-2.48824	-1.14213	2.20707
11274	11274	ubiquitin specific peptidase 18	USP18	9606	HGNC:12616	0.190145	0.0414	-2.48893	-4.7626	-1.13964	2.20326
134285	134285	transmembrane protein 171	TMEM171	9606	HGNC:27031	0.0227953	0.00141	-5.07051	-1.16438	-1.13957	2.20316
344558	344558	SH3 domain containing ring finger 3	SH3RF3	9606	HGNC:24699	0.0113594	0.000486	-6.07383	-0.0095794	-1.13901	2.2023
26785	26785	small nucleolar RNA, C/D box 63	SNORD63	9606	HGNC:10220	0.0108991	0.000453	-6.14599	0.0682433	-1.13868	2.20179
9411	9411	Rho GTPase activating protein 29	ARHGAP29	9606	HGNC:30207	0.00321101	6.45e-05	-8.37585	2.17791	-1.13383	2.1944
285533	285533	ring finger protein 175	RNF175	9606	HGNC:27735	0.103292	0.0148	-3.20161	-3.69714	-1.13258	2.1925
1869	1869	E2F transcription factor 1	E2F1	9606	HGNC:3113	0.00768929	0.000259	-6.73239	0.676565	-1.132	2.19162
246126	246126	taxilin gamma pseudogene, Y-linked	TXLNGY	9606	HGNC:18473	0.299345	0.089	-1.97087	-5.52857	-1.1306	2.18949
2048	2048	EPH receptor B2	EPHB2	9606	HGNC:3393	0.00487566	0.000122	-7.58784	1.49266	-1.129	2.18707
56107	56107	protocadherin gamma subfamily A, 9	PCDHGA9	9606	HGNC:8707	0.00802999	0.000279	-6.65245	0.596093	-1.12741	2.18467
595097	595097	small nucleolar RNA, C/D box 16	SNORD16	9606	HGNC:32712	0.050606	0.0048	-4.0457	-2.49312	-1.12731	2.18451
4826	4826	neuronatin	NNAT	9606	HGNC:7860	0.277992	0.0787	-2.05393	-5.40817	-1.12726	2.18444
1164	1164	CDC28 protein kinase regulatory subunit 2	CKS2	9606	HGNC:2000	0.00703076	0.000225	-6.88483	0.827951	-1.12603	2.18257
2949	2949	glutathione S-transferase mu 5	GSTM5	9606	HGNC:4637	0.460521	0.193	-1.44031	-6.25238	-1.12595	2.18246
221662	221662	RNA binding motif protein 24	RBM24	9606	HGNC:21539	0.0196314	0.0011	-5.29349	-0.895605	-1.12538	2.18158
5099	5099	protocadherin 7	PCDH7	9606	HGNC:8659	0.109364	0.0163	-3.13333	-3.79802	-1.12457	2.18036
151246	151246	shugoshin 2	SGO2	9606	HGNC:30812	0.0111103	0.000467	-6.11541	0.0353469	-1.12293	2.17788
55143	55143	cell division cycle associated 8	CDCA8	9606	HGNC:14629	0.00765058	0.000257	-6.74036	0.684545	-1.12195	2.17641
140862	140862	isthmin 1	ISM1	9606	HGNC:16213	0.501181	0.227	-1.3233	-6.39678	-1.12193	2.17639
9414	9414	tight junction protein 2	TJP2	9606	HGNC:11828	0.00930825	0.000351	-6.40635	0.34355	-1.12137	2.17554
9590	9590	A-kinase anchoring protein 12	AKAP12	9606	HGNC:370	0.129583	0.0217	-2.93459	-4.0937	-1.11898	2.17194
9118	9118	internexin neuronal intermediate filament protein alpha	INA	9606	HGNC:6057	0.00434122	0.000102	-7.8044	1.68697	-1.11578	2.16712
5634	5634	phosphoribosyl pyrophosphate synthetase 2	PRPS2	9606	HGNC:9465	0.0292323	0.00211	-4.71635	-1.60611	-1.11487	2.16576
84002	84002	UDP-GlcNAc:betaGal beta-1,3-N-acetylglucosaminyltransferase 5	B3GNT5	9606	HGNC:15684	0.013943	0.000653	-5.78263	-0.330559	-1.11394	2.16435
9508	9508	ADAM metallopeptidase with thrombospondin type 1 motif 3	ADAMTS3	9606	HGNC:219	0.00569546	0.000157	-7.29153	1.21899	-1.11316	2.16319
26789	26789	small nucleolar RNA, C/D box 59A	SNORD59A	9606	HGNC:10210	0.0140224	0.000658	-5.77504	-0.339076	-1.11316	2.16319
9918	9918	non-SMC condensin I complex subunit D2	NCAPD2	9606	HGNC:24305	0.00215741	3.28e-05	-9.28642	2.90054	-1.11285	2.16272
7955	7955	RNF217 antisense RNA 1 (head to head)	RNF217-AS1	9606	HGNC:50866	0.37627	0.132	-1.70142	-5.90792	-1.11218	2.16172
22995	22995	centrosomal protein 152	CEP152	9606	HGNC:29298	0.0516347	0.00499	-4.01598	-2.53395	-1.10987	2.15826
2300	2300	forkhead box L1	FOXL1	9606	HGNC:3817	0.00748966	0.000249	-6.77556	0.719708	-1.10789	2.1553
85391	85391	small nucleolar RNA, C/D box 14E	SNORD14E	9606	HGNC:30354	0.0301447	0.00222	-4.67315	-1.66125	-1.10775	2.1551
168455	168455	coiled-coil domain containing 71 like	CCDC71L	9606	HGNC:26685	0.0990738	0.014	-3.24615	-3.63155	-1.10762	2.1549
51514	51514	denticleless E3 ubiquitin protein ligase homolog	DTL	9606	HGNC:30288	0.036298	0.00292	-4.44619	-1.9555	-1.1075	2.15472
140876	140876	RIPOR family member 3	RIPOR3	9606	HGNC:16168	0.00212517	3.21e-05	-9.31981	2.92576	-1.10655	2.1533
23586	23586	DExD/H-box helicase 58	DDX58	9606	HGNC:19102	0.073493	0.00883	-3.58099	-3.14517	-1.10617	2.15274
1767	1767	dynein axonemal heavy chain 5	DNAH5	9606	HGNC:2950	0.212563	0.0501	-2.3588	-4.95749	-1.10545	2.15165
1846	1846	dual specificity phosphatase 4	DUSP4	9606	HGNC:3070	0.0588209	0.00617	-3.8516	-2.76194	-1.10522	2.15132
5980	5980	REV3 like, DNA directed polymerase zeta catalytic subunit	REV3L	9606	HGNC:9968	0.00568103	0.000155	-7.3013	1.22816	-1.10494	2.1509
4900	4900	neurogranin	NRGN	9606	HGNC:8000	0.0217127	0.0013	-5.14365	-1.07542	-1.10483	2.15073
100507303	100507303	small nucleolar RNA host gene 19	SNHG19	9606	HGNC:49574	0.0271621	0.00186	-4.82402	-1.46987	-1.10478	2.15066
4938	4938	2'-5'-oligoadenylate synthetase 1	OAS1	9606	HGNC:8086	0.402188	0.15	-1.61319	-6.02733	-1.10347	2.14871
1191	1191	clusterin	CLU	9606	HGNC:2095	0.0646667	0.00716	-3.73863	-2.92077	-1.10303	2.14806
8914	8914	timeless circadian regulator	TIMELESS	9606	HGNC:11813	0.0147479	0.000707	-5.70616	-0.41672	-1.1021	2.14668
54892	54892	non-SMC condensin II complex subunit G2	NCAPG2	9606	HGNC:21904	0.0308726	0.00231	-4.64293	-1.69999	-1.09982	2.14328
692213	692213	small nucleolar RNA, C/D box 110	SNORD110	9606	HGNC:32775	0.0103423	0.000415	-6.23385	0.1621	-1.09919	2.14235
112574	112574	sorting nexin 18	SNX18	9606	HGNC:19245	0.0272577	0.00189	-4.81441	-1.48195	-1.09835	2.1411
392490						0.136956	0.0241	-2.85957	-4.20595	-1.09817	2.14083
1300	1300	collagen type X alpha 1 chain	COL10A1	9606	HGNC:2185	0.310083	0.0945	-1.93021	-5.587	-1.09606	2.13769
8436	8436	caveolae associated protein 2	CAVIN2	9606	HGNC:10690	0.0341079	0.00266	-4.52208	-1.85626	-1.09467	2.13564
26776	26776	small nucleolar RNA, H/ACA box 71B	SNORA71B	9606	HGNC:10233	0.0195418	0.00109	-5.29904	-0.888999	-1.09145	2.13087
658	658	bone morphogenetic protein receptor type 1B	BMPR1B	9606	HGNC:1077	0.105211	0.0154	-3.17661	-3.73402	-1.08979	2.12843
9833	9833	maternal embryonic leucine zipper kinase	MELK	9606	HGNC:16870	0.00311759	6.08e-05	-8.45237	2.24137	-1.08908	2.12739
54762	54762	GRAM domain containing 1C	GRAMD1C	9606	HGNC:25252	0.0153865	0.000749	-5.65078	-0.479622	-1.08885	2.12705
286	286	ankyrin 1	ANK1	9606	HGNC:492	0.259962	0.0706	-2.12733	-5.30077	-1.08782	2.12553
3669	3669	interferon stimulated exonuclease gene 20	ISG20	9606	HGNC:6130	0.179881	0.0378	-2.54974	-4.67128	-1.08759	2.12518
100507516	100507516	long intergenic non-protein coding RNA 2984	LINC02984	9606	HGNC:56063	0.0110864	0.000465	-6.1186	0.0387761	-1.08701	2.12434
5327	5327	plasminogen activator, tissue type	PLAT	9606	HGNC:9051	0.18716	0.0404	-2.50524	-4.73812	-1.08597	2.12281
162681	162681	chromosome 18 open reading frame 54	C18orf54	9606	HGNC:13796	0.0249988	0.00165	-4.9283	-1.33955	-1.08482	2.12112
9723	9723	semaphorin 3E	SEMA3E	9606	HGNC:10727	0.0235623	0.00148	-5.0256	-1.21938	-1.08368	2.11944
6790	6790	aurora kinase A	AURKA	9606	HGNC:11393	0.00629452	0.000188	-7.08542	1.02311	-1.0833	2.11888
729830	729830	FHF complex subunit HOOK interacting protein 1A	FHIP1A	9606	HGNC:34237	0.313822	0.0966	-1.91567	-5.6078	-1.08127	2.11589
56132	56132	protocadherin beta 3	PCDHB3	9606	HGNC:8688	0.17628	0.0364	-2.57509	-4.63318	-1.08021	2.11434
6907	6907	transducin beta like 1 X-linked	TBL1X	9606	HGNC:11585	0.0469991	0.00431	-4.13113	-2.3765	-1.07797	2.11106
85444	85444	leucine rich repeat and coiled-coil centrosomal protein 1	LRRCC1	9606	HGNC:29373	0.0221646	0.00134	-5.11144	-1.1145	-1.07758	2.11049
113130	113130	cell division cycle associated 5	CDCA5	9606	HGNC:14626	0.0166711	0.000846	-5.53575	-0.611606	-1.07745	2.1103
7100	7100	toll like receptor 5	TLR5	9606	HGNC:11851	0.136873	0.0241	-2.86049	-4.20457	-1.0773	2.11009
128178	128178	EDAR associated death domain	EDARADD	9606	HGNC:14341	0.0239363	0.00153	-4.99798	-1.25335	-1.0766	2.10907
11037	11037	stonin 1	STON1	9606	HGNC:17003	0.0607126	0.00652	-3.80889	-2.82179	-1.07629	2.10861
6899	6899	T-box transcription factor 1	TBX1	9606	HGNC:11592	0.160657	0.0314	-2.6779	-4.47865	-1.07547	2.10741
55092	55092	transmembrane protein 51	TMEM51	9606	HGNC:25488	0.0281498	0.002	-4.76561	-1.54357	-1.07533	2.10721
23303	23303	kinesin family member 13B	KIF13B	9606	HGNC:14405	0.00255293	4.31e-05	-8.90822	2.60878	-1.07459	2.10613
57559	57559	STAM binding protein like 1	STAMBPL1	9606	HGNC:24105	0.0862743	0.0112	-3.4026	-3.40276	-1.07246	2.10302
55010	55010	PARP1 binding protein	PARPBP	9606	HGNC:26074	0.0196932	0.00111	-5.28719	-0.903098	-1.0713	2.10132
123283	123283	threonyl-tRNA synthetase 3	TARS3	9606	HGNC:24728	0.0846489	0.0109	-3.42385	-3.37188	-1.07113	2.10108
84856	84856	long intergenic non-protein coding RNA 839	LINC00839	9606	HGNC:28269	0.0176385	0.000922	-5.45539	-0.704891	-1.07102	2.10091
57452	57452	polypeptide N-acetylgalactosaminyltransferase 16	GALNT16	9606	HGNC:23233	0.137672	0.0244	-2.85084	-4.21903	-1.07016	2.09967
57715	57715	semaphorin 4G	SEMA4G	9606	HGNC:10735	0.0907905	0.0122	-3.34097	-3.49259	-1.0682	2.09681
10826	10826	fatty acid hydroxylase domain containing 2	FAXDC2	9606	HGNC:1334	0.0117983	0.000515	-6.01579	-0.072669	-1.06755	2.09588
79987	79987	sushi, von Willebrand factor type A, EGF and pentraxin domain containing 1	SVEP1	9606	HGNC:15985	0.159951	0.0311	-2.68315	-4.47076	-1.06678	2.09475
83879	83879	cell division cycle associated 7	CDCA7	9606	HGNC:14628	0.0242522	0.00157	-4.97251	-1.28476	-1.06469	2.09172
23224	23224	spectrin repeat containing nuclear envelope protein 2	SYNE2	9606	HGNC:17084	0.061523	0.00663	-3.79693	-2.83859	-1.06372	2.09031
2995	2995	glycophorin C (Gerbich blood group)	GYPC	9606	HGNC:4704	0.00502001	0.000128	-7.52949	1.43949	-1.06361	2.09015
8644	8644	aldo-keto reductase family 1 member C3	AKR1C3	9606	HGNC:386	0.536792	0.26	-1.22317	-6.51447	-1.06193	2.08772
5727	5727	patched 1	PTCH1	9606	HGNC:9585	0.143685	0.0262	-2.80119	-4.29348	-1.06169	2.08737
2766	2766	guanosine monophosphate reductase	GMPR	9606	HGNC:4376	0.144187	0.0264	-2.79702	-4.29973	-1.06077	2.08605
4254	4254	KIT ligand	KITLG	9606	HGNC:6343	0.050606	0.00481	-4.0454	-2.49354	-1.05899	2.08348
677681	677681	small Cajal body-specific RNA 20	SCARNA20	9606	HGNC:32578	0.00970808	0.000376	-6.33635	0.270365	-1.05805	2.08211
10234	10234	leucine rich repeat containing 17	LRRC17	9606	HGNC:16895	0.0240356	0.00154	-4.98878	-1.26469	-1.05752	2.08135
26271	26271	F-box protein 5	FBXO5	9606	HGNC:13584	0.00366429	8e-05	-8.102	1.94648	-1.05623	2.07949
26801	26801	small nucleolar RNA, C/D box 48	SNORD48	9606	HGNC:10188	0.0365309	0.00296	-4.43532	-1.96977	-1.05591	2.07903
677833	677833	small nucleolar RNA, H/ACA box 54	SNORA54	9606	HGNC:32647	0.0179928	0.000955	-5.42205	-0.743865	-1.05407	2.07638
100126329	100126329	microRNA 941-1	MIR941-1	9606	HGNC:33684	0.0698464	0.00813	-3.64234	-3.05746	-1.05373	2.07588
25849	25849	prostate androgen-regulated mucin-like protein 1	PARM1	9606	HGNC:24536	0.398479	0.147	-1.62815	-6.00728	-1.05362	2.07574
1604	1604	CD55 molecule (Cromer blood group)	CD55	9606	HGNC:2665	0.01376	0.000642	-5.80024	-0.310833	-1.05347	2.07551
7012	7012	telomerase RNA component	TERC	9606	HGNC:11727	0.0863721	0.0113	-3.40054	-3.40575	-1.05248	2.07409
125997	125997	methyl-CpG binding domain protein 3 like 2	MBD3L2	9606	HGNC:18532	0.0202279	0.00116	-5.24599	-0.952265	-1.05194	2.07332
6491	6491	STIL centriolar assembly protein	STIL	9606	HGNC:10879	0.0102339	0.00041	-6.24794	0.177059	-1.05134	2.07245
6274	6274	S100 calcium binding protein A3	S100A3	9606	HGNC:10493	0.113152	0.0173	-3.09223	-3.85893	-1.0513	2.07239
157378	157378	transmembrane protein 65	TMEM65	9606	HGNC:25203	0.0403437	0.00342	-4.31609	-2.12758	-1.05094	2.07188
55166	55166	centromere protein Q	CENPQ	9606	HGNC:21347	0.0180123	0.000958	-5.41958	-0.746764	-1.05073	2.07158
4908	4908	neurotrophin 3	NTF3	9606	HGNC:8023	0.229624	0.0574	-2.26749	-5.09357	-1.05006	2.07062
139818	139818	dedicator of cytokinesis 11	DOCK11	9606	HGNC:23483	0.00395237	8.92e-05	-7.96513	1.82819	-1.04867	2.06862
1293	1293	collagen type VI alpha 3 chain	COL6A3	9606	HGNC:2213	0.00414774	9.57e-05	-7.87842	1.75232	-1.04829	2.06807
677780	677780	small Cajal body-specific RNA 11	SCARNA11	9606	HGNC:32568	0.225397	0.0554	-2.29059	-5.05922	-1.04717	2.06647
64968	64968	mitochondrial ribosomal protein S6	MRPS6	9606	HGNC:14051	0.00269154	4.71e-05	-8.79042	2.51553	-1.04672	2.06583
8317	8317	cell division cycle 7	CDC7	9606	HGNC:1745	0.0645837	0.00714	-3.74003	-2.91879	-1.04614	2.065
79187	79187	fibronectin type III and SPRY domain containing 1	FSD1	9606	HGNC:13745	0.020396	0.00117	-5.2344	-0.966127	-1.04585	2.06459
7086	7086	transketolase	TKT	9606	HGNC:11834	0.00519477	0.000133	-7.48432	1.39809	-1.04504	2.06342
619568	619568	small nucleolar RNA, H/ACA box 4	SNORA4	9606	HGNC:32587	0.0235623	0.00148	-5.02668	-1.21804	-1.04458	2.06277
10622	10622	RNA polymerase III subunit G	POLR3G	9606	HGNC:30075	0.0364958	0.00295	-4.43732	-1.96715	-1.04278	2.0602
135228	135228	CD109 molecule	CD109	9606	HGNC:21685	0.0185682	0.00101	-5.37478	-0.79939	-1.04058	2.05705
55247	55247	nei like DNA glycosylase 3	NEIL3	9606	HGNC:24573	0.0411031	0.00353	-4.29183	-2.15995	-1.04042	2.05682
5142	5142	phosphodiesterase 4B	PDE4B	9606	HGNC:8781	0.0751603	0.00915	-3.55449	-3.18319	-1.0404	2.05679
140564	140564	apolipoprotein B mRNA editing enzyme catalytic subunit 3D	APOBEC3D	9606	HGNC:17354	0.130669	0.0221	-2.92123	-4.11367	-1.03811	2.05354
3430	3430	interferon induced protein 35	IFI35	9606	HGNC:5399	0.00586777	0.000167	-7.22254	1.15394	-1.03792	2.05327
64108	64108	receptor transporter protein 4	RTP4	9606	HGNC:23992	0.0110864	0.000465	-6.11905	0.0392611	-1.0379	2.05324
51673	51673	tubulin polymerization promoting protein family member 3	TPPP3	9606	HGNC:24162	0.0308022	0.00229	-4.64735	-1.69432	-1.03533	2.04959
56267	56267	kynurenine aminotransferase 3	KYAT3	9606	HGNC:33238	0.0281289	0.00199	-4.76777	-1.54083	-1.03515	2.04933
57484	57484	ring finger protein 150	RNF150	9606	HGNC:23138	0.0525468	0.00514	-3.99347	-2.56495	-1.03509	2.04924
54674	54674	leucine rich repeat neuronal 3	LRRN3	9606	HGNC:17200	0.0566895	0.00586	-3.89185	-2.70577	-1.03343	2.04688
57491	57491	aryl-hydrocarbon receptor repressor	AHRR	9606	HGNC:346	0.0113594	0.000486	-6.07436	-0.0090053	-1.0323	2.04528
409	409	arrestin beta 2	ARRB2	9606	HGNC:712	0.00596887	0.00017	-7.19628	1.12904	-1.03096	2.04338
81563	81563	chromosome 1 open reading frame 21	C1orf21	9606	HGNC:15494	0.0241711	0.00156	-4.97752	-1.27858	-1.03037	2.04254
8905	8905	adaptor related protein complex 1 subunit sigma 2	AP1S2	9606	HGNC:560	0.229003	0.0571	-2.27	-5.08984	-1.02869	2.04017
205428	205428	divergent protein kinase domain 2A	DIPK2A	9606	HGNC:28490	0.0278892	0.00196	-4.78061	-1.52459	-1.02775	2.03885
6304	6304	SATB homeobox 1	SATB1	9606	HGNC:10541	0.00552153	0.000149	-7.35305	1.27657	-1.02774	2.03882
415	415	arylsulfatase L	ARSL	9606	HGNC:719	0.0364034	0.00294	-4.44026	-1.96329	-1.02714	2.03798
9957	9957	heparan sulfate-glucosamine 3-sulfotransferase 1	HS3ST1	9606	HGNC:5194	0.124212	0.0202	-2.98502	-4.01842	-1.02677	2.03746
60485	60485	salvador family WW domain containing protein 1	SAV1	9606	HGNC:17795	0.0444512	0.00396	-4.19933	-2.28413	-1.02635	2.03687
2752	2752	glutamate-ammonia ligase	GLUL	9606	HGNC:4341	0.009537	0.000365	-6.36611	0.301551	-1.02547	2.03562
28755	28755	T cell receptor alpha constant	TRAC	9606	HGNC:12029	0.0946569	0.0131	-3.29413	-3.56112	-1.02505	2.03504
120103	120103	solute carrier family 36 member 4	SLC36A4	9606	HGNC:19660	0.0850997	0.011	-3.41661	-3.3824	-1.02421	2.03385
126129	126129	carnitine palmitoyltransferase 1C	CPT1C	9606	HGNC:18540	0.0165072	0.000836	-5.5474	-0.598155	-1.02366	2.03306
6744	6744	ITPR interacting domain containing 2	ITPRID2	9606	HGNC:11319	0.00846092	0.000304	-6.55809	0.50012	-1.02215	2.03095
7456	7456	WAS/WASL interacting protein family member 1	WIPF1	9606	HGNC:12736	0.0113594	0.000487	-6.07322	-0.0102416	-1.02028	2.02831
220134	220134	spindle and kinetochore associated complex subunit 1	SKA1	9606	HGNC:28109	0.0158707	0.000791	-5.59961	-0.538102	-1.01915	2.02672
140597	140597	transcription elongation factor A like 2	TCEAL2	9606	HGNC:29818	0.309246	0.0941	-1.93344	-5.58237	-1.01866	2.02604
8354	8354	H3 clustered histone 11	H3C11	9606	HGNC:4771	0.0357183	0.00285	-4.46584	-1.92971	-1.01739	2.02425
8339	8339	H2B clustered histone 8	H2BC8	9606	HGNC:4746	0.0415054	0.00358	-4.2808	-2.17469	-1.01664	2.02321
51752	51752	endoplasmic reticulum aminopeptidase 1	ERAP1	9606	HGNC:18173	0.0035569	7.57e-05	-8.17145	2.00583	-1.01638	2.02283
5937	5937	RNA binding motif single stranded interacting protein 1	RBMS1	9606	HGNC:9907	0.00212813	3.23e-05	-9.30961	2.91806	-1.01569	2.02187
23264	23264	zinc finger CCCH-type containing 7B	ZC3H7B	9606	HGNC:30869	0.0561263	0.00574	-3.90737	-2.68417	-1.01469	2.02047
3306	3306	heat shock protein family A (Hsp70) member 2	HSPA2	9606	HGNC:5235	0.380849	0.135	-1.68681	-5.92788	-1.01372	2.01912
221935	221935	sidekick cell adhesion molecule 1	SDK1	9606	HGNC:19307	0.201368	0.0454	-2.42561	-4.85754	-1.01305	2.01817
10439	10439	olfactomedin 1	OLFM1	9606	HGNC:17187	0.0863721	0.0113	-3.39937	-3.40745	-1.01225	2.01705
285	285	angiopoietin 2	ANGPT2	9606	HGNC:485	0.421002	0.163	-1.55643	-6.10261	-1.01167	2.01625
596	596	BCL2 apoptosis regulator	BCL2	9606	HGNC:990	0.0246275	0.00161	-4.95124	-1.31108	-1.01116	2.01553
26586	26586	cytoskeleton associated protein 2	CKAP2	9606	HGNC:1990	0.0149987	0.000725	-5.68289	-0.443103	-1.01087	2.01512
84866	84866	transmembrane protein 25	TMEM25	9606	HGNC:25890	0.0147014	0.000703	-5.71133	-0.410869	-1.00999	2.0139
29953	29953	thyrotropin releasing hormone degrading enzyme	TRHDE	9606	HGNC:30748	0.456725	0.189	-1.45186	-6.23776	-1.00982	2.01366
151742	151742	protein phosphatase, Mg2+/Mn2+ dependent 1L	PPM1L	9606	HGNC:16381	0.272806	0.0765	-2.0734	-5.37977	-1.00869	2.01209
399694	399694	SHC adaptor protein 4	SHC4	9606	HGNC:16743	0.0486053	0.00453	-4.09155	-2.4304	-1.00796	2.01107
26815	26815	small nucleolar RNA, C/D box 36A	SNORD36A	9606	HGNC:10163	0.010396	0.000419	-6.22436	0.152008	-1.00739	2.01027
6857	6857	synaptotagmin 1	SYT1	9606	HGNC:11509	0.367588	0.127	-1.72724	-5.87247	-1.00717	2.00997
151636	151636	deltex E3 ubiquitin ligase 3L	DTX3L	9606	HGNC:30323	0.00453937	0.00011	-7.71449	1.60687	-1.00523	2.00726
133	133	adrenomedullin	ADM	9606	HGNC:259	0.132206	0.0226	-2.90581	-4.13673	-1.00502	2.00697
2713	2713	glycerol kinase 3 pseudogene	GK3P	9606	HGNC:4292	0.0522692	0.0051	-3.99958	-2.55653	-1.00492	2.00684
26011	26011	teneurin transmembrane protein 4	TENM4	9606	HGNC:29945	0.368406	0.128	-1.72431	-5.87651	-1.00455	2.00632
286133	286133	scavenger receptor class A member 5	SCARA5	9606	HGNC:28701	0.460521	0.193	-1.44046	-6.25219	-1.00339	2.00471
9547	9547	C-X-C motif chemokine ligand 14	CXCL14	9606	HGNC:10640	0.0931881	0.0128	-3.30997	-3.53791	-1.00171	2.00238
