# Supplementary material for: Public RNA-seq data-based identification and functional analyses reveal that MXRA5 retains proliferative and migratory abilities of dental pulp stem cells
Source: Sci Rep. 2023 Sep 20;13:15574. doi: 10.1038/s41598-023-42684-z (PMC10511426; doi:10.1038/s41598-023-42684-z)
Supplement: Supplementary file 5 — Supplementary Information 5. [file 41598_2023_42684_MOESM5_ESM.xlsx]

## Sheet: condenseGenes_GSE123973_DPSCvsM
Transcript/RepeatID (cmd=analyzeRepeats.pl rna hg38 -strand both -count exons -d GSE123973_LONZA_DPSC_1_TagDir/ GSE123973_LONZA_DPSC_2_TagDir/ GSE123973_LONZA_DPSC_3_TagDir/ GSE123973_LONZA_MSC_1_TagDir/ GSE123973_LONZA_MSC_2_TagDir/ GSE123973_LONZA_MSC_3_TagDir/ -noadj -condenseGenes) (cmd=getDiffExpression.pl condenseGenes_raw-Genes_GSE123973_DPSCvsMSC.txt DPSC DPSC DPSC MSC MSC MSC)	chr	start	end	strand	Length	Copies	Annotation/Divergence	GSE123973_LONZA_DPSC_1_TagDir/ (4881656.5 total)	GSE123973_LONZA_DPSC_2_TagDir/ (12354106.0 total)	GSE123973_LONZA_DPSC_3_TagDir/ (11326724.0 total)	GSE123973_LONZA_MSC_1_TagDir/ (9375748.5 total)	GSE123973_LONZA_MSC_2_TagDir/ (17988085.0 total)	GSE123973_LONZA_MSC_3_TagDir/ (8217860.0 total)	DPSC vs. MSC Log2 Fold Change	DPSC vs. MSC p-value	DPSC vs. MSC adj. p-value	DPSC vs. MSCFold Change
NM_001451	chr16	86510527	86515422	+	3516	1	FOXF1|ACDMPV|FKHL5|FREAC1|-|16q24.1|protein-coding	7.8691	8.11227	8.13973	2.96498	2.79731	3.1416	-11.0522	5.78e-19	1.07e-16	2123.49
NR_001564	chrX	73820651	73852753	-	19274	1	XIST|DXS1089|DXS399E|LINC00001|NCRNA00001|SXI1|swd66|-|Xq13.2|ncRNA	7.34552	7.92007	8.19829	2.92776	2.7644	3.09999	-10.892	4.76e-18	7.88e-16	1900.24
NM_015419	chrX	3308566	3346652	-	9794	1	MXRA5|-|-|Xp22.33|protein-coding	7.14165	7.79629	7.81732	2.90659	2.75014	3.07196	-10.6586	2.65e-17	4.06e-15	1616.43
NR_003255	chrX	73792205	73829231	+	37026	1	TSIX|LINC00013|NCRNA00013|XIST-AS|XIST-AS1|XISTAS|-|Xq13.2|ncRNA	7.0864	7.5465	7.66495	2.89692	2.74553	3.0573	-10.5022	7.65e-17	1.08e-14	1450.35
NM_003012	chr8	41261962	41309473	-	4459	1	SFRP1|FRP|FRP-1|FRP1|FrzA|SARP2|-|8p11.21|protein-coding	8.14835	7.97335	8.34205	2.99775	2.9841	3.17714	-10.1952	2.13e-16	2.84e-14	1172.35
NM_024875	chr10	73644886	73651040	-	4123	1	SYNPO2L|-|-|10q22.2|protein-coding	7.85258	7.36544	7.3337	2.92733	2.9312	3.09005	-9.60556	2.19e-14	2.34e-12	779.042
NM_003222	chr20	56629306	56639282	+	2852	1	TFAP2C|AP2-GAMMA|ERF1|TFAP2G|hAP-2g|-|20q13.31|protein-coding	6.28555	6.4508	6.58885	2.84225	2.72767	2.96629	-9.57175	1.05e-13	9.86e-12	760.997
NM_001127892	chr16	51135975	51150597	-	5248	1	SALL1|HEL-S-89|HSAL1|Sal-1|TBS|ZNF794|-|16q12.1|protein-coding	6.32993	6.46339	6.22445	2.83923	2.72899	2.95897	-9.47432	2.21e-13	1.98e-11	711.303
NR_036444	chr16	86487668	86508860	-	2669	1	FENDRR|FOXF1-AS1|FOXF1AS1|TCONS_00024240|lincFOXF1|onco-lncRNA-21|-|16q24.1|ncRNA	7.34091	7.1851	7.43671	2.91909	2.92878	3.07491	-9.40444	7.11e-14	6.87e-12	677.67
NM_003712	chr19	281044	291403	-	1270	1	PLPP2|LPP2|PAP-2c|PAP2-g|PPAP2C|-|19p13.3|protein-coding	6.21679	6.25268	5.88633	2.82619	2.72474	2.93717	-9.281	1.14e-12	8.93e-11	622.098
NM_014310	chr22	35540831	35553998	+	3441	1	RASD2|Rhes|TEM2|-|22q12.3|protein-coding	5.50424	5.82897	5.65855	2.81342	2.73175	2.90453	-8.86766	2.68e-11	1.69e-09	467.124
NM_001037339	chr1	66332108	66374579	+	3866	1	PDE4B|DPDE4|PDEIVB|-|1p31.3|protein-coding	5.21093	5.74505	5.76299	2.7953	2.71614	2.8838	-8.81067	5.25e-11	3.11e-09	449.029
NM_002185	chr5	35856891	35879603	+	4574	1	IL7R|CD127|CDW127|IL-7R-alpha|IL7RA|ILRA|-|5p13.2|protein-coding	5.50213	5.21365	5.84463	2.7892	2.71192	2.87577	-8.76242	7.99e-11	4.58e-09	434.261
NM_015985	chr20	869900	916334	-	4681	1	ANGPT4|ANG3|ANG4|-|20p13|protein-coding	5.77935	5.34549	5.43911	2.79871	2.72224	2.88448	-8.74248	7.81e-11	4.5e-09	428.301
NM_014143	chr9	5450542	5470554	+	3625	1	CD274|B7-H|B7H1|PD-L1|PDCD1L1|PDCD1LG1|PDL1|hPD-L1|-|9p24.1|protein-coding	5.16398	5.40788	5.73879	2.7901	2.71673	2.87268	-8.68369	1.35e-10	7.22e-09	411.198
NM_006194	chr14	36657568	36677806	+	3099	1	PAX9|STHAG3|-|14q13.3|protein-coding	4.64354	6.01383	5.16442	2.68698	2.61188	2.77104	-8.68322	4.45e-10	2.14e-08	411.064
NM_002422	chr11	102835801	102843609	-	1810	1	MMP3|CHDS6|MMP-3|SL-1|STMY|STMY1|STR1|-|11q22.2|protein-coding	5.48353	5.66341	5.08641	2.78663	2.71414	2.86831	-8.65711	1.68e-10	8.79e-09	403.693
NM_001029871	chr20	958453	1002311	-	2749	1	RSPO4|C20orf182|CRISTIN4|-|20p13|protein-coding	5.2558	5.7189	5.1687	2.78527	2.71412	2.8656	-8.63474	2.02e-10	1.04e-08	397.481
NM_001001933	chr1	75128434	75161533	+	2361	1	LHX8|LHX7|-|1p31.1|protein-coding	5.21954	5.3146	5.54652	2.79918	2.73014	2.87736	-8.59222	2.23e-10	1.13e-08	385.936
NM_020927	chr16	77788564	77980107	+	3780	1	VAT1L|-|-|16q23.1|protein-coding	5.33572	5.07907	5.56603	2.78864	2.72019	2.86618	-8.57173	2.92e-10	1.45e-08	380.493
NM_001105564	chr6	31142439	31157789	-	2938	6	CCHCR1|C6orf18|HCR|SBP|pg8|-|6p21.33|protein-coding	5.37209	5.13503	5.40106	2.79662	2.72995	2.87234	-8.53417	3.37e-10	1.65e-08	370.715
NM_206866	chr21	29299375	29346148	+	5803	1	BACH1|BACH-1|BTBD24|-|21q21.3|protein-coding	3.86326	4.86227	5.13126	2.62843	2.57882	2.6859	-8.07264	3.04e-08	9.73e-07	269.219
NM_006909	chr5	80960363	81230162	+	8453	1	RASGRF2|GRF2|RAS-GRF2|-|5q14.1|protein-coding	4.53866	4.97852	4.77613	2.74492	2.69769	2.80007	-8.05603	1.25e-08	4.46e-07	266.138
NM_012082	chr8	105318438	105804539	+	4951	1	ZFPM2|DIH3|FOG2|SRXY9|ZC2HC11B|ZNF89B|hFOG-2|-|8q23.1|protein-coding	5.72164	5.54477	5.99363	2.84389	2.8928	2.93841	-7.98095	1.68e-09	7.08e-08	252.642
NM_198392	chr6	133889113	133895537	+	3211	1	TCF21|POD1|bHLHa23|-|6q23.2|protein-coding	6.71446	6.62951	6.64382	2.90786	3.06746	3.0392	-7.95101	3.46e-12	2.52e-10	247.452
NM_001993	chr1	94529173	94541759	-	2290	1	F3|CD142|TF|TFA|-|1p21.3|protein-coding	4.01881	4.66997	4.84178	2.67997	2.63922	2.72817	-7.88287	6.33e-08	1.85e-06	236.037
NM_001330665	chr1	107141039	107484923	+	6084	1	NTNG1|Lmnt1|-|1p13.3|protein-coding	4.70132	4.59198	4.47406	2.72866	2.68751	2.77719	-7.87395	4.04e-08	1.24e-06	234.583
NM_004075	chr12	106991365	107093549	-	2971	1	CRY1|DSPD|PHLL1|-|12q23.3|protein-coding	4.04357	4.26153	5.03344	2.62599	2.58371	2.6756	-7.87179	8.98e-08	2.52e-06	234.232
NM_021204	chr4	82430590	82461177	+	2075	1	ENOPH1|E1|MASA|MST145|mtnC|-|4q21.22|protein-coding	2.97593	4.29999	5.03113	2.38076	2.336	2.43266	-7.84291	5.31e-07	1.18e-05	229.589
NM_174934	chr11	118133377	118152915	-	4572	1	SCN4B|ATFB17|LQT10|Navbeta4|-|11q23.3|protein-coding	4.38939	4.33214	4.79404	2.70225	2.66282	2.74892	-7.82452	6.8e-08	1.98e-06	226.682
NM_001277053	chr2	84821667	84881084	-	1804	1	TRABD2A|C2orf89|TIKI1|-|2p11.2|protein-coding	4.25662	4.71599	4.19607	2.67556	2.63898	2.71904	-7.72732	1.4e-07	3.76e-06	211.912
NM_004289	chr7	26152198	26187136	+	3733	1	NFE2L3|NRF3|-|7p15.2|protein-coding	3.65254	4.46173	4.59876	2.59877	2.56329	2.64093	-7.66274	3.41e-07	8.13e-06	202.635
NM_152278	chrX	103330239	103332326	+	1129	1	TCEAL7|WEX5|-|Xq22.2|protein-coding	3.72588	4.36356	4.65677	2.60804	2.5727	2.65005	-7.66141	3.19e-07	7.71e-06	202.448
NM_005584	chr13	35473789	35476689	-	2898	1	MAB21L1|CAGR1|Nbla00126|-|13q13.3|protein-coding	3.92967	4.34122	4.61805	2.65388	2.61982	2.69462	-7.65932	2.47e-07	6.14e-06	202.156
NM_018164	chr12	26905181	26937981	-	2615	1	INTS13|ASUN|C12orf11|GCT1|Mat89Bb|NET48|SPATA30|-|12p11.23|protein-coding	3.61949	4.15328	4.73387	2.56053	2.52538	2.60227	-7.63428	4.81e-07	1.09e-05	198.676
NM_006733	chrX	101099809	101163673	+	3224	1	CENPI|CENP-I|FSHPRH1|LRPR1|-|Xq22.1|protein-coding	3.55489	4.57272	4.41766	2.57581	2.54111	2.61707	-7.6283	4.72e-07	1.07e-05	197.854
NM_003259	chr19	10289952	10296778	+	3016	1	ICAM5|TLCN|TLN|-|19p13.2|protein-coding	6.02556	6.21506	6.50236	2.88587	3.05051	3.001	-7.59811	8.15e-11	4.64e-09	193.758
NM_020925	chr1	64470129	64693053	+	5904	1	CACHD1|-|-|1p31.3|protein-coding	3.77886	4.46731	4.40014	2.6309	2.59853	2.66973	-7.59343	4.06e-07	9.41e-06	193.13
NM_001200	chr20	6767686	6780246	+	3540	1	BMP2|BDA2|BMP2A|SSFSC|-|20p12.3|protein-coding	3.90099	4.37533	4.41912	2.64691	2.61467	2.68554	-7.5788	3.78e-07	8.86e-06	191.181
NM_001136153	chr6_GL000254v2_alt	3457284	3470266	-	2597	4	ATF6B|CREB-RP|CREBL1|G13|-|6p21.32|protein-coding	3.95649	4.4152	4.34128	2.65436	2.62234	2.69276	-7.57357	3.68e-07	8.67e-06	190.49
NM_032270	chr1	89633120	89719531	+	7163	1	LRRC8C|AD158|FAD158|-|1p22.2|protein-coding	3.70577	3.89131	4.59352	2.55472	2.52341	2.59221	-7.50294	9.27e-07	1.93e-05	181.388
NM_018014	chr2	60450520	60553654	-	4754	1	BCL11A|BCL11A-L|BCL11A-S|BCL11A-XL|BCL11a-M|CTIP1|DILOS|EVI9|HBFQTL5|ZNF856|-|2p16.1|protein-coding	4.70808	3.6181	3.36136	2.40051	2.3664	2.44091	-7.49849	1.8e-06	3.44e-05	180.83
NM_006547	chr7	23310209	23470491	-	4257	1	IGF2BP3|CT98|IMP-3|IMP3|KOC|KOC1|VICKZ3|-|7p15.3|protein-coding	2.93203	4.30883	4.37683	2.41045	2.37797	2.44908	-7.48615	2.64e-06	4.79e-05	179.29
NM_015895	chr6	24774937	24786097	+	1252	1	GMNN|Gem|MGORS6|-|6p22.3|protein-coding	5.34714	5.17163	4.93154	2.95302	2.75903	2.88788	-7.42111	6e-08	1.77e-06	171.386
NM_052909	chr5	92168	189966	+	12569	1	PLEKHG4B|-|-|5p15.33|protein-coding	4.18814	4.14277	3.70475	2.58852	2.56113	2.62164	-7.36477	1.46e-06	2.88e-05	164.823
NM_001197331	chr14	49650120	49688214	-	1634	1	POLE2|DPE2|-|14q21.3|protein-coding	3.72191	3.82614	4.36024	2.56278	2.5355	2.59574	-7.35888	1.77e-06	3.38e-05	164.151
NM_173632	chr19	57746815	57758148	+	5257	1	ZNF776|-|-|19q13.43|protein-coding	3.26359	4.08111	4.28409	2.49347	2.46581	2.52681	-7.34933	2.86e-06	5.13e-05	163.068
NM_003737	chr11	6621330	6655809	-	10690	1	DCHS1|CDH19|CDH25|CDHR6|FIB1|MVP2|PCDH16|VMLDS1|-|11p15.4|protein-coding	8.00722	8.12355	8.11726	3.09806	3.89856	3.27466	-7.29698	1.28e-07	3.45e-06	157.257
NM_030797	chr2	16549462	16665834	-	4653	1	FAM49A|-|-|2p24.2|protein-coding	4.06824	3.66281	4.05314	2.5708	2.54547	2.60157	-7.27671	2.42e-06	4.44e-05	155.063
NM_001286792	chr13	23979802	24307068	+	8588	1	SPATA13|ARHGEF29|ASEF2|-|13q12.12|protein-coding	2.67898	3.80991	4.29745	2.30049	2.27268	2.33382	-7.27251	1.13e-05	0.000162298	154.612
NM_001308225	chr18	25061924	25352166	-	4837	1	ZNF521|EHZF|Evi3|-|18q11.2|protein-coding	3.61512	3.94316	4.0321	2.56119	2.53772	2.58986	-7.21662	3.53e-06	6.1e-05	148.738
NM_021101	chr3	190305712	190322446	-	3435	1	CLDN1|CLD1|ILVASC|SEMP1|-|3q28|protein-coding	3.56149	3.10977	4.30075	2.38041	2.35476	2.41139	-7.21211	7.98e-06	0.000120494	148.273
NM_001085480	chr6	116752197	116765719	-	1026	1	FAM162B|C6orf189|bA86F4.2|-|6q22.1|protein-coding	3.90938	4.01722	3.65421	2.55753	2.5339	2.58635	-7.204	3.63e-06	6.22e-05	147.442
NM_001349183	chr2	6933084	7044178	+	5620	1	RNF144A|RNF144|UBCE7IP4|hUIP4|-|2p25.1|protein-coding	3.88349	3.56136	3.98963	2.53898	2.51618	2.56686	-7.16681	4.75e-06	7.83e-05	143.689
NM_006080	chr7	83955777	84194789	-	8094	1	SEMA3A|COLL1|HH16|Hsema-I|Hsema-III|SEMA1|SEMAD|SEMAIII|SEMAL|SemD|coll-1|-|7q21.11|protein-coding	3.43885	3.90126	3.92878	2.51822	2.49627	2.5451	-7.13179	6.42e-06	9.98e-05	140.244
NM_014264	chr4	127880893	127899222	+	3818	1	PLK4|MCCRP2|SAK|STK18|-|4q28.1|protein-coding	3.30606	3.35568	4.06188	2.73624	2.72779	2.74719	-7.12951	1.29e-05	0.000181117	140.022
NR_104607	chr17	12760134	12790284	-	3725	1	LOC100128006|-|-|17p12|ncRNA	2.47022	3.94224	3.88853	2.24515	2.22064	2.27472	-7.11811	3.27e-05	0.000395563	138.92
NR_144312	chr4	184649738	184694951	+	2306	1	PRIMPOL|CCDC111|MYP22|Primpol1|-|4q35.1|protein-coding	3.5482	3.44691	3.89952	2.48425	2.46505	2.50798	-7.00716	1.27e-05	0.000179156	128.636
NM_012258	chr8	79764010	79767767	-	2190	1	HEY1|BHLHb31|CHF2|HERP2|HESR1|HRT-1|NERP2|OAF1|hHRT1|-|8q21.13|protein-coding	3.5838	3.79875	3.43135	2.4724	2.45333	2.49592	-6.96332	1.53e-05	0.000210683	124.787
NM_133448	chr12	129071726	129904025	-	6124	1	TMEM132D|MOLT|PPP1R153|-|12q24.33|protein-coding	2.88679	3.81441	3.67059	2.35424	2.33453	2.37842	-6.94956	2.94e-05	0.000364058	123.603
NM_001349147	chr3	161083883	161105372	-	3971	1	B3GALNT1|B3GALT3|GLCT3|GLOB|Gb4Cer|P|P1|beta3Gal-T3|galT3|-|3q26.1|protein-coding	3.26541	3.54817	3.84336	2.43716	2.41814	2.46058	-6.94769	1.94e-05	0.000258579	123.442
NM_001164267	chr6_GL000255v2_alt	4473528	4483663	-	1891	5	WDR46|BING4|C6orf11|FP221|UTP7|-|6p21.32|protein-coding	4.66992	4.86907	4.31123	2.75913	2.71715	2.94757	-6.94252	1.18e-06	2.39e-05	123.001
NM_203394	chr12	77021251	77065569	-	5711	1	E2F7|-|-|12q21.2|protein-coding	4.10048	4.73536	4.75743	2.84716	2.68858	2.77654	-6.89511	1.75e-06	3.34e-05	119.024
NM_019609	chr20	2794074	2800627	-	2360	1	CPXM1|CPX1|CPXM|-|20p13|protein-coding	4.5799	4.32769	4.80549	2.87055	2.71298	2.8009	-6.89442	1.47e-06	2.9e-05	118.967
NM_001122853	chr5	150661251	150679368	+	3418	1	MYOZ3|CS-3|CS3|FATZ-3|FRP3|-|5q33.1|protein-coding	3.63499	3.4338	3.51881	2.44976	2.4321	2.47162	-6.87278	2.36e-05	0.000307536	117.196
NM_019028	chr11	19117168	19176415	+	2387	1	ZDHHC13|HIP14L|HIP3RP|-|11p15.1|protein-coding	2.66761	3.27995	3.81012	2.23603	2.21778	2.25843	-6.82258	7.17e-05	0.000764981	113.189
NM_004588	chr11	118162806	118176639	-	4931	1	SCN2B|ATFB14|-|11q23.3|protein-coding	2.94052	3.48497	3.6958	2.34474	2.3274	2.36616	-6.82089	4.75e-05	0.000544381	113.056
NM_001346565	chr7	50437327	50450350	-	10817	1	FIGNL1|-|-|7p12.2|protein-coding	2.80381	3.27043	3.62963	2.51811	2.51078	2.52761	-6.7768	8.77e-05	0.000907529	109.653
NM_206927	chr11	85694221	85811141	-	8249	1	SYTL2|CHR11SYT|EXO4|PPP1R151|SGA72M|SLP2|SLP2A|-|11q14.1|protein-coding	2.98255	3.19571	3.74592	2.30773	2.2909	2.32853	-6.77362	6.13e-05	0.000673309	109.412
NM_000443	chr7	87401696	87475680	-	4263	1	ABCB4|ABC21|GBD1|ICP3|MDR2|MDR2/3|MDR3|PFIC-3|PGY3|-|7q21.12|protein-coding	2.79261	3.3317	3.70011	2.28201	2.26513	2.30286	-6.76842	7.27e-05	0.000773353	109.017
NM_182543	chr10	18545561	18651587	-	2153	1	NSUN6|4933414E04Rik|ARL5B-AS1|NOPD1|-|10p12.31|protein-coding	3.30657	3.09864	3.5159	2.35065	2.3358	2.36917	-6.68827	7.18e-05	0.000764981	103.126
NM_001093772	chr4	54657928	54740715	+	5141	1	KIT|C-Kit|CD117|MASTC|PBT|SCFR|-|4q12|protein-coding	2.48722	3.31386	3.52867	2.18227	2.16643	2.20184	-6.66555	0.000164279	0.0015254	101.515
NM_001190972	chr8	90958471	90985238	-	1033	1	C8orf88|-|-|8q21.3|protein-coding	3.40629	3.36311	3.14168	2.35038	2.33552	2.36888	-6.66434	7.55e-05	0.000799885	101.43
NR_038904	chr11	12979534	12989548	-	1557	1	LINC00958|BLACAT2|-|11p15.3|ncRNA	3.45247	3.19293	3.25967	2.34896	2.3341	2.36745	-6.66092	7.6e-05	0.000804385	101.19
NM_018120	chr8	65602458	65634177	-	2991	1	ARMC1|Arcp|-|8q13.1|protein-coding	2.25159	3.02424	3.63677	2.05821	2.0415	2.07874	-6.66087	0.000259485	0.00222057	101.186
NR_125863	chr6	169175304	169182740	-	541	1	LINC02544|-|-|6q27|ncRNA	3.39327	3.3503	3.10336	2.33892	2.32425	2.3572	-6.64717	8.35e-05	0.000868664	100.23
NM_002784	chr19	43253282	43269530	-	1699	1	PSG9|PS34|PSBG-11|PSBG-9|PSG11|PSGII|-|19q13.31|protein-coding	3.18242	3.39161	3.29581	2.35132	2.33692	2.36929	-6.64514	8.3e-05	0.000865574	100.089
NM_001348912	chr2	43774039	43828319	+	2155	1	DYNC2LI1|CGI-60|D2LIC|LIC3|-|2p21|protein-coding	3.24165	3.46484	2.88949	2.31568	2.30297	2.33168	-6.62306	0.000113796	0.00112864	98.5689
NM_015957	chr11	34882296	34916379	-	1236	1	APIP|APIP2|CGI-29|CGI29|MMRP19|hAPIP|-|11p13|protein-coding	3.02107	3.28065	3.39847	2.32254	2.30876	2.33977	-6.61215	0.000106656	0.00106886	97.826
NM_001350848	chr1	193012254	193060076	-	5443	1	UCHL5|CGI-70|INO80R|UCH-L5|UCH37|-|1q31.2|protein-coding	3.6264	2.51188	2.71719	2.0496	2.03316	2.0698	-6.59793	0.000211979	0.00188686	96.867
NM_005983	chr5	36152111	36184319	+	3703	1	SKP2|FBL1|FBXL1|FLB1|p45|-|5p13.2|protein-coding	4.49962	5.15854	5.44054	2.79469	2.95642	2.86134	-6.57745	2.97e-07	7.22e-06	95.5012
NM_001258248	chr17	47844908	47851163	-	3820	1	SP6|EPFN|EPIPROFIN|KLF14|-|17q21.32|protein-coding	5.7198	5.70308	5.86606	2.90764	3.17378	3.00003	-6.5673	4.19e-10	2.02e-08	94.8316
NM_153374	chr15	51723011	51737655	-	1272	1	LYSMD2|-|-|15q21.2|protein-coding	3.20149	2.82679	3.37814	2.24936	2.23553	2.26659	-6.55134	0.000158392	0.00148413	93.7885
NM_017420	chr14	60709539	60724351	-	6486	1	SIX4|AREC3|-|14q23.1|protein-coding	2.20123	2.35426	3.56707	1.87101	1.85496	1.89066	-6.53888	0.000450153	0.00346907	92.9818
NM_004675	chr1	68045886	68051631	-	2043	1	DIRAS3|ARHI|NOEY2|-|1p31.3|protein-coding	3.2616	2.98107	3.21125	2.27735	2.26416	2.29383	-6.52004	0.000158581	0.00148493	91.7759
NM_152275	chr2	177613000	177618742	-	5740	1	TTC30A|IFT70A|TTC30B|-|2q31.2|protein-coding	3.38871	2.6715	3.085	2.18292	2.1691	2.20012	-6.50834	0.000215458	0.00191075	91.0344
NM_020865	chr3	154272546	154324487	-	5483.5	2	DHX36|DDX36|G4R1|MLEL1|RHAU|-|3q25.2|protein-coding	2.54604	3.40903	3.05807	2.15576	2.14221	2.17262	-6.50797	0.000268786	0.00228523	91.0113
NM_002729	chr10	92689955	92695647	+	1718	1	HHEX|HEX|HMPH|HOX11L-PEN|PRH|PRHX|-|10q23.33|protein-coding	2.52832	3.44178	2.97154	2.13476	2.12111	2.15175	-6.50575	0.000282456	0.002379	90.8711
NM_001145250	chr2	174334954	174338500	+	2550	1	SP9|ZNF990|-|2q31.1|protein-coding	2.55201	3.20092	3.26181	2.16918	2.15616	2.18543	-6.47823	0.000289923	0.00242629	89.1543
NM_152744	chr7	3301252	4268999	+	10545	1	SDK1|-|-|7p22.2|protein-coding	2.19692	2.95187	3.3333	2.02202	2.0086	2.03867	-6.44064	0.000578738	0.00425303	86.8613
NM_001354485	chr8	19404161	19757306	-	3873	1	CSGALNACT1|CSGalNAcT-1|ChGn|ChGn-1|beta4GalNAcT|-|8p21.3|protein-coding	6.60693	7.81144	8.03426	4.12698	2.86574	3.18485	-6.43965	0.000396949	0.00312592	86.8017
NM_001184965	chrX	118346106	118449960	+	4067	1	WDR44|RAB11BP|RPH11|SYM-4|-|Xq24|protein-coding	2.21739	3.07117	3.26209	2.04468	2.03147	2.0611	-6.43717	0.000567368	0.00418307	86.6528
NM_002923	chr1	192809039	192812275	+	1341	1	RGS2|G0S8|-|1q31.2|protein-coding	5.53875	5.61976	5.84344	3.18356	2.9629	3.00288	-6.42754	5.83e-10	2.73e-08	86.076
NM_000958	chr5	40679915	40693735	+	3426	1	PTGER4|EP4|EP4R|-|5p13.1|protein-coding	2.60948	3.33441	2.899	2.13949	2.12704	2.15505	-6.42232	0.000350003	0.00282888	85.765
NM_001318908	chr6	31158589	31164215	+	3129.9	7	TCF19|SC1|TCF-19|-|6p21.33|protein-coding	4.02684	3.92159	4.22009	2.75746	2.62899	2.68784	-6.39232	2.12e-05	0.000279155	84.0003
NM_024719	chr13	113324163	113364130	-	1405	1	GRTP1|TBC1D6|-|13q34|protein-coding	3.23591	2.9367	2.70644	2.15766	2.14556	2.17281	-6.37995	0.000346231	0.00280311	83.2831
NM_001291285	chr4	125316412	125492932	+	16094	1	FAT4|CDHF14|CDHR11|FAT-J|FATJ|HKLLS2|NBLA00548|VMLDS2|-|4q28.1|protein-coding	5.06096	6.368	6.36022	3.38076	2.75498	2.96078	-6.36912	1.49e-10	7.9e-09	82.6601
NM_001485	chr2	236165236	236168386	-	2136	1	GBX2|-|-|2q37.2|protein-coding	2.86094	3.17121	2.89055	2.19139	2.18016	2.20552	-6.35924	0.000359646	0.00289707	82.0962
NM_001317837	chr4	121758930	121765400	-	2152	1	TMEM155|-|-|4q27|protein-coding	2.78583	2.93974	3.17088	2.18173	2.17035	2.19601	-6.35682	0.000373383	0.00297941	81.9584
NM_003524	chr6	26251651	26252075	+	422	1	HIST1H2BH|H2B/j|H2BFJ|-|6p22.2|protein-coding	3.08257	3.05362	2.46998	2.09446	2.08266	2.10923	-6.33129	0.000501816	0.00380414	80.5207
NM_001199764	chr2	219289623	219308970	-	3492	1	PTPRN|IA-2|IA-2/PTP|IA2|ICA512|R-PTP-N|-|2q35|protein-coding	9.63075	9.58199	9.03458	4.18976	4.39447	5.1332	-6.3309	2.81e-43	3.68e-40	80.4992
NM_001198	chr6	106086336	106109936	+	5137	1	PRDM1|BLIMP1|PRDI-BF1|-|6q21|protein-coding	3.29624	2.36616	2.41919	1.92929	1.91638	1.94532	-6.31986	0.000672961	0.00480769	79.8853
NM_001206602	chr2	174799314	174847618	-	2285	1	CHN1|ARHGAP2|CHN|DURS2|NC|RHOGAP2|-|2q31.1|protein-coding	8.74244	9.00788	9.3937	5.05767	3.31844	4.10818	-6.31331	2.96e-09	1.19e-07	79.5233
NM_024093	chr2	105337540	105349211	+	4581	1	C2orf49|asw|-|2q12.2|protein-coding	3.66587	4.16605	3.97243	2.60807	2.66698	2.63797	-6.30741	3.63e-05	0.000433773	79.1992
NM_000132	chrX	154835789	155022723	-	9007	1	F8|AHF|DXS1253E|F8B|F8C|FVIII|HEMA|-|Xq28|protein-coding	2.96689	2.9041	2.96999	2.18178	2.17093	2.19543	-6.30454	0.000424718	0.00329774	79.0419
NM_005453	chr6_GL000255v2_alt	4508845	4512172	-	2656	5	ZBTB22|BING1|ZBTB22A|ZNF297|ZNF297A|fru|fruitless|-|6p21.32|protein-coding	2.83033	3.06291	2.885	2.17046	2.15983	2.18385	-6.29777	0.000459346	0.00352296	78.6715
NM_015653	chr22	45413693	45432509	+	1481	1	RIBC2|C22orf11|TRIB|-|22q13.31|protein-coding	2.88296	2.75228	3.09421	2.15445	2.1437	2.16797	-6.29734	0.000475043	0.00362214	78.6482
NR_048568	chr12	100200815	100224424	+	1867	1	ACTR6|ARP6|CDA12|HSPC281|MSTP136|hARP6|hARPX|-|12q23.1|protein-coding	2.79033	2.66588	3.14542	2.11594	2.10498	2.12971	-6.28758	0.000538802	0.00401899	78.1178
NM_004887	chr5	135570681	135579279	-	1967	1	CXCL14|BMAC|BRAK|KEC|KS1|MIP-2g|MIP2G|NJAC|SCYB14|-|5q31.1|protein-coding	3.19616	2.33245	2.71887	1.99634	1.98438	2.01126	-6.28622	0.000689339	0.00489363	78.0441
NM_006411	chr6	32168212	32176084	-	2187	7	AGPAT1|1-AGPAT1|G15|LPAAT-alpha|LPAATA|-|6p21.32|protein-coding	2.55219	2.90732	3.07349	2.10582	2.09515	2.11922	-6.26726	0.000620938	0.00448988	77.025
NM_138426	chr7	7968796	8089079	+	4730	1	GLCCI1|FAM117C|GCTR|GIG18|TSSN1|-|7p21.3|protein-coding	2.77936	2.65546	3.11553	2.10839	2.09766	2.12189	-6.26526	0.000587854	0.00430759	76.9183
NR_033949	chr12	121132876	121188032	+	5238	1	P2RX7|P2X7|-|12q24.31|protein-coding	2.79583	2.75648	3.0697	2.13564	2.12523	2.14875	-6.26286	0.000556912	0.0041288	76.7908
NM_000788	chr4	70993649	71030912	+	2495	1	DCK|-|-|4q13.3|protein-coding	3.58418	3.90285	4.15204	2.69882	2.57903	2.6298	-6.26254	4.7e-05	0.000540228	76.7738
NM_019084	chr10	96043583	96060868	+	3916	1	CCNJ|bA690P14.1|-|10q24.1|protein-coding	2.39738	2.70525	3.16733	2.02732	2.01632	2.04109	-6.25984	0.000772528	0.00531657	76.6299
NM_024704	chr20	16272104	16573448	-	5248	1	KIF16B|C20orf23|KISC20ORF|SNX23|-|20p12.1|protein-coding	2.64695	2.91728	3.02187	2.12938	2.11908	2.14236	-6.25654	0.000595053	0.00434192	76.4553
NM_018717	chr4	139716753	140154184	-	6837	1	MAML3|CAGH3|ERDA3|GDN|MAM-2|MAM2|TNRC3|mam-3|-|4q31.1|protein-coding	2.2924	3.08539	2.86725	2.02274	2.01182	2.03643	-6.25544	0.000863024	0.00580899	76.3967
NM_001312675	chr13	113122799	113149529	+	1516	1	F10|FX|FXA|-|13q34|protein-coding	6.09281	5.871	5.66838	3.0823	3.20123	3.03273	-6.24082	3.89e-11	2.36e-09	75.6267
NM_025237	chr17	43753738	43758791	-	2292	1	SOST|CDD|DAND6|SOST1|VBCH|-|17q21.31|protein-coding	2.91217	2.16133	2.98015	1.96237	1.9511	1.97647	-6.23006	0.00101195	0.00659576	75.0646
NM_006444	chr9	104094309	104141419	+	5901	1	SMC2|CAP-E|CAPE|SMC-2|SMC2L1|-|9q31.1|protein-coding	2.60675	3.0786	2.72739	2.0838	2.07348	2.09678	-6.22523	0.000717903	0.00502463	74.8135
NM_198892	chr4	78776378	78912187	+	3788	1	BMP2K|BIKE|HRIHFB2017|-|4q21.21|protein-coding	3.97596	3.6983	3.96084	2.69958	2.57871	2.63016	-6.22109	5.02e-05	0.000570066	74.5994
NM_001270695	chr10	31805398	31928876	-	5069	1	ARHGAP12|-|-|10p11.22|protein-coding	2.11753	3.01617	2.85914	1.95767	1.94684	1.97124	-6.22015	0.00126755	0.00792823	74.5507
NR_152592	chr14	101557300	101560422	-	1929	1	DIO3OS|C14orf134|DIO3-AS1|DIO3-OS|NCRNA00041|-|14q32.31|ncRNA	3.0048	2.3899	2.87072	2.03316	2.02243	2.04663	-6.21477	0.000809205	0.00551108	74.273
NM_001330557	chr18	5392276	5544339	-	4380	1	EPB41L3|4.1B|DAL-1|DAL1|-|18p11.31|protein-coding	3.84013	3.82658	3.95492	2.60371	2.66164	2.63151	-6.21189	5.11e-05	0.000578429	74.125
NM_022337	chr11	88113251	88175443	-	1427	1	RAB38|NY-MEL-1|rrGTPbp|-|11q14.2|protein-coding	2.69074	2.74435	3.00285	2.11849	2.1093	2.13015	-6.20424	0.000726463	0.00506976	73.7328
NM_001127713	chr14	50533082	50633066	+	2798	1	ATL1|AD-FSP|FSP1|GBP3|HSN1D|SPG3|SPG3A|atlastin1|-|14q22.1|protein-coding	3.40763	4.01753	3.92718	2.65906	2.54175	2.58972	-6.18607	7.26e-05	0.000772419	72.8105
NM_031942	chr2	173354872	173368993	+	2762	1	CDCA7|ICF3|JPO1|-|2q31.1|protein-coding	5.8198	6.22808	6.38167	3.10774	3.32391	3.06518	-6.18566	1.45e-12	1.12e-10	72.7894
NM_144508	chr15	40594249	40664341	+	9237	1	KNL1|AF15Q14|CASC5|CT29|D40|MCPH4|PPP1R55|Spc7|hKNL-1|hSpc105|-|15q15.1|protein-coding	2.03898	2.57342	3.05815	1.87796	1.86737	1.89121	-6.16378	0.00164618	0.00972782	71.6939
NM_000553	chr8	31033262	31175871	+	7819	1	WRN|RECQ3|RECQL2|RECQL3|-|8p12|protein-coding	2.05681	2.63924	3.03583	1.89735	1.88688	1.91047	-6.16215	0.00161639	0.00959777	71.613
NM_001008394	chr12	104303739	104305204	+	1463	1	EID3|NS4EB|NSE4B|NSMCE4B|-|12q23.3|protein-coding	2.59188	3.02511	2.09673	1.89051	1.87996	1.90372	-6.15008	0.00144103	0.008766	71.0166
NM_012382	chr5	40711576	40755961	-	5490	1	TTC33|OSRF|-|5p13.1|protein-coding	1.85291	2.63396	2.98609	1.82265	1.81198	1.83597	-6.14381	0.00334439	0.0169764	70.7084
NM_144718	chr3	113442718	113515156	-	5398	1	SPICE1|CCDC52|SPICE|-|3q13.2|protein-coding	2.47781	2.79591	2.87764	2.05889	2.05024	2.06986	-6.12679	0.00107872	0.00695232	69.8792
NR_110032	chr14	24442953	24502197	+	2113	1	LOC101927045|-|-|14q12|ncRNA	2.6482	2.8637	2.74503	2.0733	2.06409	2.08496	-6.12577	0.000973464	0.00638534	69.8297
NM_014783	chr15	32615504	32639941	+	5862	4	ARHGAP11A|GAP (1-12)|-|15q13.3|protein-coding	2.32737	2.60172	2.99409	1.97144	1.96179	1.98359	-6.11885	0.0013018	0.00811099	69.4958
NM_080390	chrX	102125679	102127712	+	1105	1	TCEAL2|MY0876G05|WEX1|my048|-|Xq22.1|protein-coding	2.02794	2.08962	3.06033	1.74026	1.7295	1.75368	-6.11313	0.0020164	0.0113999	69.2204
NM_001173467	chr12	53326576	53336354	-	3117	1	SP7|OI11|OI12|OSX|osterix|-|12q13.13|protein-coding	2.92299	2.70095	2.287	1.96183	1.95196	1.97425	-6.10653	0.00127581	0.00797301	68.9046
NM_006823	chr8	78516340	78605267	+	3956	1	PKIA|PRKACN1|-|8q21.13|protein-coding	2.82426	2.73622	1.85555	1.80882	1.79821	1.82207	-6.10363	0.00248466	0.0134106	68.7663
NM_001103184	chr15	32765544	33068174	-	10369.8	4	FMN1|FMN|LD|-|15q13.3|protein-coding	2.03808	2.88235	2.67317	1.88526	1.87571	1.89726	-6.07626	0.00210828	0.0118127	67.4741
NM_152390	chr2	39665917	39717963	+	1658	1	TMEM178A|TMEM178|-|2p22.1|protein-coding	2.14785	2.95027	2.48552	1.88616	1.87675	1.898	-6.06121	0.00188145	0.0107979	66.7738
NM_182751	chr10	13161558	13211110	+	4530	1	MCM10|CNA43|DNA43|PRO2249|-|10p13|protein-coding	5.47481	5.52835	5.82561	2.91961	3.27134	3.00521	-6.03621	1.26e-09	5.47e-08	65.6265
NR_161216	chr8	66667596	66681531	+	2227	1	C8orf44|-|-|8q13.1|ncRNA	2.62921	2.81483	2.43718	2.00039	1.99221	2.01078	-6.03452	0.00149977	0.00905075	65.5498
NM_001291988	chr3	194339768	194351328	-	3019	1	CPN2|ACBP|-|3q29|protein-coding	2.75705	2.62576	2.53421	2.00037	1.99178	2.01124	-6.01699	0.00148985	0.00900594	64.7581
NM_153000	chr18	10454635	10489949	+	3796	1	APCDD1|B7323|DRAPC1|FP7019|HHS|HTS|HYPT1|-|18p11.22|protein-coding	7.17603	7.14684	7.25557	4.1281	2.91916	3.20731	-6.0147	0.000391683	0.0030946	64.6553
NM_031896	chr19	53912737	53943715	+	2338	1	CACNG7|-|-|19q13.42|protein-coding	2.29306	2.65776	2.78739	1.95175	1.94314	1.96263	-6.01215	0.00182795	0.0105481	64.5411
NM_000251	chr2	47403067	47483228	+	3191	1	MSH2|COCA1|FCC1|HNPCC|HNPCC1|LCFS2|hMSH2|-|2p21-p16.3|protein-coding	2.3483	2.3897	2.88236	1.91435	1.90556	1.92543	-6.00782	0.00189748	0.0108597	64.3479
NM_018440	chr8	80967811	81112068	-	10732	1	PAG1|CBP|PAG|-|8q21.13|protein-coding	1.73937	2.3561	2.86435	1.71218	1.70264	1.72413	-5.99582	0.00547599	0.0251009	63.8149
NM_001318804	chr11	66421004	66426706	+	3183	1	NPAS4|Le-PAS|NXF|PASD10|bHLHe79|-|11q13.2|protein-coding	2.73761	2.5814	2.51545	1.98308	1.97466	1.99375	-5.99096	0.00165318	0.00974871	63.6001
NR_158179	chr15	85205007	85234781	-	1524	1	LOC101929479|-|-|15q25.3|pseudo	2.83893	2.23778	2.47926	1.8904	1.8814	1.90174	-5.98772	0.00196457	0.0111506	63.4574
NM_000793	chr14	80197526	80231057	-	6368	1	DIO2|5DII|D2|DIOII|SelY|TXDI2|-|14q31.1|protein-coding	2.88661	2.28319	2.14776	1.81395	1.80455	1.82576	-5.98631	0.00220311	0.0122551	63.3956
NM_199420	chr3	121431431	121545988	-	8725	1	POLQ|PRO0327|-|3q13.33|protein-coding	2.47538	2.71704	2.61766	1.98306	1.97486	1.99347	-5.98416	0.00176247	0.0102664	63.3013
NM_001039656	chr11	68736132	68751520	-	3617	1	TESMIN|CXCDC2|MTL5|MTLT|-|11q13.3|protein-coding	2.27454	2.74677	2.63197	1.93579	1.92742	1.94637	-5.98015	0.00205134	0.0115611	63.1257
NR_047477	chr14	51546629	51599952	-	609	1	FRMD6-AS2|-|-|14q22.1|ncRNA	2.81252	1.94261	1.45905	1.47627	1.46548	1.48964	-5.95995	0.0078406	0.0333127	62.2479
NM_001308100	chr5	122312237	122464219	+	5077	1	SNCAIP|SYPH1|Sph1|-|5q23.2|protein-coding	2.36952	2.45445	2.73727	2.01754	2.01238	2.02422	-5.95116	0.0022121	0.0122941	61.8696
NM_001146	chr8	107249482	107497918	-	4219	1	ANGPT1|AGP1|AGPT|ANG1|-|8q23.1|protein-coding	2.46127	1.92795	2.76639	1.78303	1.77411	1.79425	-5.94956	0.0030644	0.0158283	61.8011
NR_027141	chrX	130494941	130497447	+	2506	1	DENND10P1|FAM45B|FAM45BP|HT011|-|Xq26.1|pseudo	2.22411	2.79935	2.4256	1.88182	1.87352	1.89231	-5.94722	0.00243393	0.013226	61.7007
NM_030934	chr1	185118103	185156953	-	4342	1	TRMT1L|C1orf25|MST070|MSTP070|TRM1L|bG120K12.3|-|1q25.3|protein-coding	1.7771	2.5889	2.65257	1.75218	1.7435	1.7631	-5.93199	0.00628627	0.0279344	61.0528
NR_110386	chrX	40262917	40287721	+	2998	1	LOC101927476|-|-|Xp11.4|ncRNA	2.49925	2.42179	2.68496	1.94769	1.94021	1.95722	-5.92469	0.00222022	0.012325	60.7447
NM_001211	chr15	40161009	40221136	+	3717	1	BUB1B|BUB1beta|BUBR1|Bub1A|MAD3L|MVA1|SSK1|hBUBR1|-|15q15.1|protein-coding	6.33299	6.65808	7.0951	3.90529	2.87777	3.13275	-5.92226	0.000227358	0.00199541	60.6425
NM_001351940	chr14	24809655	25050297	-	4217	1	STXBP6|HSPC156|amisyn|-|14q12|protein-coding	2.36231	2.73381	2.24101	1.86101	1.85305	1.87109	-5.89312	0.00279898	0.0147319	59.4302
NM_001039523	chr2	174747595	174764472	-	2044	1	CHRNA1|ACHRA|ACHRD|CHRNA|CMS1A|CMS1B|CMS2A|FCCMS|SCCMS|-|2q31.1|protein-coding	1.92093	2.71032	2.41634	1.77572	1.76759	1.786	-5.88744	0.00398398	0.0195018	59.1965
NM_001278473	chr11	74696429	74731426	-	1895	1	CHRDL2|BNF1|CHL2|-|11q13.4|protein-coding	2.20601	2.49359	2.65055	1.87409	1.86643	1.88381	-5.87477	0.00298886	0.0155272	58.6789
NM_000962	chr9	122371024	122395703	+	5007	1	PTGS1|COX1|COX3|PCOX1|PES-1|PGG/HS|PGHS-1|PGHS1|PHS1|PTGHS|-|9q33.2|protein-coding	8.49364	8.4457	8.346	4.55272	4.31766	3.49679	-5.8619	1.33e-29	5.18e-27	58.1576
NM_001031803	chr17	75525697	75575209	+	3525	1	LLGL2|HGL|Hugl-2|LGL2|-|17q25.1|protein-coding	2.5307	2.48653	1.63606	1.6499	1.64119	1.66084	-5.86052	0.00922041	0.0377272	58.1021
NM_012124	chr11	90200430	90223049	-	3056	2	CHORDC1|CHP1|-|11q14.3|protein-coding	2.62227	2.30485	2.43426	1.8877	1.88045	1.89693	-5.85442	0.0028701	0.0150076	57.8571
NM_001288982	chr18	54357906	54382034	+	5851	1	C18orf54|LAS2|-|18q21.2|protein-coding	2.44801	2.47796	2.46803	1.89849	1.89122	1.90773	-5.83208	0.00300466	0.015581	56.9679
NM_001351684	chr20	18383367	18467030	-	3379	1	DZANK1|ANKRD64|C20orf12|C20orf84|-|20p11.23|protein-coding	1.90011	2.62164	2.41491	1.7582	1.75051	1.76793	-5.83137	0.00469145	0.0223224	56.9401
NM_006322	chr13	112485011	112588153	-	2736	2	TUBGCP3|104p|ALP6|GCP3|Grip104|SPBC98|Spc98|Spc98p|-|13q34|protein-coding	2.85712	4.4157	4.50518	2.45472	2.61617	2.49575	-5.82813	0.000103835	0.00104422	56.8121
NM_001134420	chr1	91501108	91525764	+	3299	1	CDC7|CDC7L1|HsCDC7|Hsk1|huCDC7|-|1p22.1|protein-coding	2.99705	3.10885	3.81714	2.32004	2.38053	2.34118	-5.81475	0.000477411	0.00363634	56.2879
NM_203349	chr15	48823741	48963919	-	5013	1	SHC4|RaLP|SHCD|-|15q21.1|protein-coding	1.97798	2.48366	2.48087	1.8704	1.86585	1.87628	-5.80646	0.00500216	0.0234198	55.9654
NM_199126	chr19	37145541	37172436	-	8651	1	ZNF585A|-|-|19q13.12|protein-coding	1.89404	2.54891	2.45459	1.75397	1.7465	1.76343	-5.8042	0.00505123	0.0235934	55.8778
NM_152446	chr14	80496479	80941738	-	4587	1	CEP128|C14orf145|C14orf61|LEDP/132|-|14q31.1|protein-coding	2.26251	2.52811	2.4253	1.86483	1.8581	1.87341	-5.79629	0.00364145	0.0181518	55.5722
NM_003734	chr17	42851199	42858123	+	4004	1	AOC3|HPAO|SSAO|VAP-1|VAP1|-|17q21.31|protein-coding	1.68548	2.34601	2.56964	1.66318	1.65545	1.67293	-5.79056	0.009542	0.038648	55.3518
NM_153819	chr11	64726911	64745456	-	2291	1	RASGRP2|CALDAG-GEFI|CDC25L|-|11q13.1|protein-coding	2.65981	1.93692	1.72061	1.55985	1.55126	1.5706	-5.7865	0.00552221	0.0252476	55.1963
NM_001584	chr11	30410071	30580493	-	2394	1	MPPED2|239FB|C11orf8|-|11p14.1|protein-coding	2.36678	2.13225	2.55843	1.80617	1.79894	1.81535	-5.78025	0.00403055	0.0196896	54.9578
NR_038320	chr1	55215408	55217455	+	2047	1	LOC100507634|-|-|1p32.3|ncRNA	2.64472	1.81548	2.03248	1.61954	1.61135	1.62985	-5.77358	0.00519898	0.0241452	54.7042
NR_037909	chr10	97153042	97292673	-	1901	1	ARHGAP19-SLIT1|ARHGAP19|-|10q24.1|ncRNA	2.00928	2.33998	2.57004	1.7701	1.76296	1.77917	-5.7691	0.00476976	0.0226183	54.5346
NM_002523	chr7	98617285	98629869	+	2706	1	NPTX2|NARP|NP-II|NP2|-|7q22.1|protein-coding	1.90127	2.62687	1.63647	1.53156	1.52351	1.54166	-5.75986	0.00703233	0.0305526	54.1864
NR_134638	chr3	48290279	48291678	-	1399	1	FCF1P2|-|-|3p21.31|pseudo	2.25754	1.56311	2.48486	1.57652	1.56866	1.58641	-5.74382	0.0128278	0.0484564	53.5875
NR_046097	chr1	205862079	205896087	+	2591	1	LOC284581|-|-|1q32.1|ncRNA	2.03867	2.45552	2.35603	1.84473	1.84025	1.85053	-5.72888	0.00534806	0.0246469	53.0352
NR_046371	chr3	149162417	149221829	-	3388	1	CP|CP-2|-|3q24-q25.1|protein-coding	2.18071	2.54058	2.17284	1.77258	1.76572	1.78128	-5.7277	0.00488139	0.0229853	52.9921
NR_110275	chr2	200780495	200812170	-	873	1	LOC101927795|-|-|2q33.1|ncRNA	1.66146	2.42711	2.37745	1.64056	1.63335	1.64968	-5.72114	0.0114396	0.044536	52.7515
NR_028043	chr11	2140512	2148666	+	2065	1	IGF2-AS|IGF2-AS1|IGF2AS|PEG8|-|11p15.5|ncRNA	2.55291	1.97795	2.06167	1.67403	1.66675	1.68325	-5.70254	0.00557523	0.0254255	52.0758
NM_001244190	chr14	58427400	58551297	+	8209	1	KIAA0586|JBTS23|SRTD14|Talpid3|-|14q23.1|protein-coding	2.39719	2.16838	2.35389	1.78612	1.77947	1.79458	-5.69694	0.0049695	0.0233275	51.8741
NR_161344	chr2	10141382	10212316	+	2484	1	C2orf48|-|-|2p25.1|ncRNA	2.49302	2.17448	2.15525	1.75313	1.7463	1.7618	-5.6963	0.00511469	0.0238305	51.8509
NM_001261830	chr18	63777777	63805376	+	1941	1	SERPINB7|MEGSIN|PPKN|TP55|-|18q21.33|protein-coding	2.07937	2.25904	2.47284	1.75789	1.75131	1.76627	-5.6909	0.00556392	0.02539	51.6571
NM_001112706	chr7	12570720	12660181	+	9663	1	SCIN|-|-|7p21.3|protein-coding	3.45256	4.30155	4.33203	2.61096	2.75391	2.6458	-5.6881	7.5e-05	0.000796723	51.5573
NM_001354583	chr3	159988835	159996019	+	1322	1	IL12A|CLMF|IL-12A|NFSK|NKSF1|P35|-|3q25.33|protein-coding	2.2816	1.97645	2.45141	1.723	1.71622	1.7316	-5.68492	0.00580026	0.026248	51.4436
NM_030965	chr1	76867480	77067546	+	5540	1	ST6GALNAC5|SIAT7-E|SIAT7E|ST6GalNAcV|-|1p31.1|protein-coding	5.26587	5.77857	5.9251	3.42509	2.99316	3.03425	-5.68304	6.44e-10	2.98e-08	51.3766
NM_001199691	chr1	95117923	95244953	+	1479	1	TLCD4-RWDD3|TMEM56-RWDD3|-|1p21.3|protein-coding	2.07648	2.45086	2.26997	1.7563	1.74979	1.76459	-5.68117	0.00571106	0.0258965	51.3099
NM_002414	chrY	2691295	2741309	+	1117	2	CD99|HBA71|MIC2|MIC2X|MIC2Y|MSK5X|-|Xp22.33 and Yp11.2|protein-coding	4.75164	7.79545	2.55228	2.50496	3.2173	2.8515	-5.67794	0.0014884	0.00900475	51.1952
NM_001010844	chr6	78867551	78903102	+	5571	1	IRAK1BP1|AIP70|SIMPL|-|6q14.1|protein-coding	2.5093	1.59811	1.55354	1.38632	1.37816	1.39653	-5.6611	0.00891109	0.0367328	50.6014
NM_018454	chr15	41332881	41381046	+	2247	1	NUSAP1|ANKT|BM037|LNP|NUSAP|PRO0310p1|Q0310|SAPL|-|15q15.1|protein-coding	6.65405	6.9993	7.26139	3.62473	3.7985	3.23583	-5.6609	1.2e-17	1.93e-15	50.5943
NM_001168302	chrX	117897813	118116865	-	3387	1	KLHL13|BKLHD2|-|Xq24|protein-coding	3.94061	4.79488	5.31335	3.0733	2.67847	2.78635	-5.65944	2.88e-06	5.15e-05	50.5431
NM_001010853	chr6	89146055	89165565	+	4694	1	PM20D2|ACY1L2|-|6q15|protein-coding	1.74034	2.04137	2.50326	1.60087	1.59404	1.60953	-5.65805	0.00830858	0.0347763	50.4943
NM_024685	chr12	76344474	76348415	-	3564	1	BBS10|C12orf58|-|12q21.2|protein-coding	2.37914	1.90654	2.30114	1.6901	1.68338	1.69863	-5.65291	0.00649843	0.0286811	50.3148
NM_006495	chr17	31303770	31314054	-	1933	1	EVI2B|CD361|D17S376|EVDB|-|17q11.2|protein-coding	2.29777	2.30362	2.17846	1.75938	1.75311	1.76738	-5.63815	0.00596654	0.0268197	49.8027
NM_024680	chr11	19224063	19240945	-	3691	1	E2F8|E2F-8|-|11p15.1|protein-coding	2.50041	3.25221	3.50552	2.20518	2.26577	2.22365	-5.63773	0.00120971	0.00762568	49.7883
NM_001099286	chr6	136231034	136250311	-	1779	1	MTFR2|DUFD1|FAM54A|-|6q23.3|protein-coding	3.18212	2.75833	3.55011	2.35911	2.25492	2.28809	-5.63665	0.000919129	0.00609272	49.7509
NM_000538	chr13	36819202	36829603	+	2820	1	RFXAP|-|-|13q13.3|protein-coding	2.34679	2.20871	2.16325	1.74215	1.73588	1.75013	-5.62464	0.00623499	0.0278009	49.3386
NM_001495	chr8	21690398	21788875	-	4980	1	GFRA2|GDNFRB|NRTNR-ALPHA|NTNRA|RETL2|TRNR2|-|8p21.3|protein-coding	2.03741	2.21516	2.38099	1.72143	1.71526	1.72929	-5.62232	0.00685512	0.029918	49.259
NM_001256708	chr4	144994575	145098541	-	1667	1	ANAPC10|APC10|DOC1|-|4q31.21|protein-coding	2.27589	2.22966	2.18708	1.74036	1.73426	1.74815	-5.60549	0.00659145	0.0289514	48.6877
NM_001288736	chr10	121740421	121928801	-	5151	1	ATE1|-|-|10q26.13|protein-coding	2.11039	2.35099	2.13384	1.72153	1.71572	1.72896	-5.59728	0.00715032	0.0309625	48.4116
NM_000963	chr1	186671791	186680423	-	4498	1	PTGS2|COX-2|COX2|GRIPGHS|PGG/HS|PGHS-2|PHS-2|hCox-2|-|1q31.1|protein-coding	2.3344	2.15468	1.66404	1.56848	1.56181	1.57693	-5.58755	0.00957722	0.0387471	48.086
NM_033281	chr5	69217760	69230158	+	1309	2	MRPS36|DC47|MRP-S36|-|5q13.2|protein-coding	2.43856	1.66786	1.76391	1.47359	1.46645	1.4826	-5.58711	0.00938153	0.0382129	48.0715
NM_001324140	chrX	47445178	47483269	-	4949	1	ZNF41|MRX89|-|Xp11.3|protein-coding	1.97307	1.68637	2.41022	1.54812	1.54157	1.55643	-5.58301	0.0097241	0.0391874	47.9351
NM_001128304	chr3	146192336	146251105	-	3345	1	PLSCR4|TRA1|-|3q24|protein-coding	1.75457	2.20886	2.32207	1.62267	1.61651	1.6305	-5.58059	0.00976337	0.0392781	47.8546
NM_014243	chr4	72280969	72569221	-	6220	1	ADAMTS3|ADAMTS-4|HKLLS3|-|4q13.3|protein-coding	2.1025	2.24804	2.21075	1.71741	1.71175	1.72464	-5.5664	0.00769052	0.0328282	47.3863
NM_001163149	chr7	13891231	13991240	-	6207	1	ETV1|ER81|-|7p21.2|protein-coding	1.88762	2.28121	2.22311	1.66074	1.65481	1.6683	-5.5613	0.00885946	0.0366142	47.2191
NM_013974	chr6	31727040	31730263	-	1323	7	DDAH2|DDAH|DDAHII|G6a|HEL-S-277|NG30|-|6p21.33|protein-coding	4.10137	4.13493	4.05073	2.80317	2.76042	2.73522	-5.56049	4.95e-05	0.000563315	47.1927
NM_014708	chr12	122527249	122626396	+	6908	1	KNTC1|ROD|-|12q24.31|protein-coding	4.28197	5.0383	5.46232	2.80171	3.13769	2.86577	-5.5574	6.21e-07	1.34e-05	47.0917
NM_001009954	chrX	72204665	72239027	-	4331	1	ERCC6L|PICH|RAD26L|-|Xq13.1|protein-coding	1.71936	2.09646	2.33494	1.58728	1.58123	1.59499	-5.548	0.0108285	0.042648	46.7858
NM_007269	chr1	108746674	108809519	+	2464	1	STXBP3|MUNC18-3|MUNC18C|PSP|UNC-18C|-|1p13.3|protein-coding	2.14823	2.27012	2.03681	1.68796	1.68233	1.69516	-5.54553	0.0082837	0.0346924	46.7057
NR_162089	chr14	60648648	60648711	+	63	1	MIR9718|-|-|14q23.1|ncRNA	1.73412	2.2102	2.25106	1.60374	1.59779	1.61132	-5.54274	0.0108115	0.0425993	46.6155
NM_001099293	chr5	155013755	155018134	+	4377	1	KIF4B|-|-|5q33.2|protein-coding	2.04196	1.95935	2.32967	1.64401	1.6381	1.65154	-5.54008	0.00892229	0.0367655	46.5296
NR_120598	chr18	8695856	8707621	-	816	1	GACAT2|MTCL1-AS1|MTCL1AS1|-|18p11.22|ncRNA	2.06057	2.04241	2.29844	1.66817	1.66239	1.67556	-5.53744	0.00867977	0.0359541	46.4446
NM_014696	chr10	46543974	46556071	-	6893	1	GPRIN2|GRIN2|KIAA0514|-|10q11.22|protein-coding	1.8654	2.20851	2.22414	1.6407	1.63497	1.648	-5.52693	0.00977543	0.0392781	46.1077
NM_152385	chr2	55172551	55232293	-	5311	1	CLHC1|C2orf63|-|2p16.1|protein-coding	2.10978	1.91909	2.27543	1.63941	1.6336	1.64683	-5.52304	0.009258	0.0378442	45.9833
NM_007068	chr22	38518948	38570183	-	2253	1	DMC1|DMC1H|LIM15|dJ199H16.1|-|22q13.1|protein-coding	2.32772	1.97845	1.84857	1.5858	1.57966	1.59361	-5.52033	0.00953992	0.038648	45.8971
NM_004365	chr5	90393335	90409786	-	1351	1	CETN3|CDC31|CEN3|-|5q14.3|protein-coding	1.96359	2.11257	2.25645	1.65351	1.64786	1.66071	-5.51422	0.00948538	0.0385053	45.7032
NM_001353300	chr8	129839593	129939811	-	3939	1	FAM49B|BM-009|L1|-|8q24.21|protein-coding	4.46459	4.72691	4.82824	3.05943	2.89893	2.89066	-5.51068	1.64e-06	3.17e-05	45.591
NM_025208	chr11	103907191	104164147	-	3827	1	PDGFD|IEGF|MSTP036|SCDGF-B|SCDGFB|-|11q22.3|protein-coding	1.79326	1.9172	2.32618	1.56194	1.55611	1.56937	-5.49973	0.011227	0.0438937	45.2465
NM_014737	chr20	4780023	4823608	-	5376	1	RASSF2|CENP-34|RASFADIN|-|20p13|protein-coding	5.6357	5.8849	5.54873	3.11633	3.40645	3.06439	-5.49859	4.17e-10	2.02e-08	45.2108
NM_014585	chr2	189560590	189580811	-	3345	1	SLC40A1|FPN1|HFE4|IREG1|MST079|MSTP079|MTP1|SLC11A3|-|2q32.2|protein-coding	1.83955	2.18132	2.17156	1.61646	1.61092	1.62355	-5.48893	0.0108943	0.0428137	44.9089
NM_002019	chr13	28300346	28495128	-	7091	1	FLT1|FLT|FLT-1|VEGFR-1|VEGFR1|-|13q12.3|protein-coding	2.29689	1.80928	1.92658	1.5549	1.54889	1.56255	-5.48771	0.0105941	0.0419314	44.8709
NM_153207	chr12	19439492	19522227	+	5820	1	AEBP2|-|-|12p12.3|protein-coding	3.81559	3.47741	4.35331	2.6799	2.63749	2.60809	-5.47699	0.000120687	0.00118476	44.5389
NM_001146683	chr14	21098937	21103724	+	1516	1	TMEM253|C14orf176|C14orf95|NCRNA00220|-|14q11.2|protein-coding	2.29911	1.70613	1.79362	1.48268	1.47651	1.49051	-5.4707	0.0118636	0.0457495	44.3449
NM_031423	chr1	163321954	163355759	+	1802	1	NUF2|CDCA1|CT106|NUF2R|-|1q23.3|protein-coding	2.22195	1.97419	1.89405	1.64191	1.63789	1.64712	-5.4619	0.0109528	0.0429966	44.0755
NM_014321	chr16	46689659	46698394	+	1606	1	ORC6|ORC6L|-|16q11.2|protein-coding	4.74754	4.57602	4.712	3.15406	2.80302	2.89279	-5.46097	3.23e-06	5.65e-05	44.047
NM_024420	chr1	186828900	186988981	+	2908	1	PLA2G4A|GURDP|PLA2G4|cPLA2|cPLA2-alpha|-|1q31.1|protein-coding	2.85211	2.55162	3.40755	2.2294	2.12868	2.15775	-5.45676	0.00196131	0.0111365	43.9187
NM_001158	chr17	42844580	42850707	+	2590	1	AOC2|DAO2|RAO|SSAO|-|17q21.31|protein-coding	1.76391	2.24944	1.89717	1.53708	1.53158	1.54408	-5.441	0.0130444	0.0490818	43.4414
NM_001129993	chr2	61065871	61124278	+	4552	1	KIAA1841|-|-|2p15|protein-coding	1.9125	2.05876	2.15057	1.61052	1.6054	1.61708	-5.4364	0.0118265	0.0456718	43.3033
NM_153263	chr19	57527325	57540876	+	4077	1	ZNF549|-|-|19q13.43|protein-coding	2.92103	2.98047	3.23333	2.25423	2.30839	2.26878	-5.42795	0.00164489	0.00972689	43.0501
NM_001320	chr6_GL000254v2_alt	3007752	3011942	+	1123.1	7	CSNK2B|CK2B|CK2N|CSK2B|Ckb1|Ckb2|G5A|-|6p21.33|protein-coding	6.54115	6.40305	6.01119	3.2038	3.58511	3.47808	-5.42747	1.3e-13	1.2e-11	43.0359
NM_033119	chr16	50548396	50649249	+	17027	1	NKD1|Naked1|-|16q12.1|protein-coding	2.74228	2.99029	3.19657	2.21964	2.2084	2.33213	-5.36292	0.00218063	0.0121473	41.1529
NM_198535	chr19	9291140	9309838	-	6750	1	ZNF699|hang|-|19p13.2|protein-coding	2.61454	2.94611	3.19097	2.16675	2.22219	2.18079	-5.35168	0.00247057	0.0133619	40.8335
NM_001135186	chr17	49210227	49223225	+	2081	1	ABI3|NESH|SSH3BP3|-|17q21.32|protein-coding	3.33514	2.31888	2.33175	1.91686	1.9823	1.93328	-5.34663	0.00345574	0.0174678	40.6909
NM_175876	chr1	231332753	231337852	-	5097	1	EXOC8|EXO84|Exo84p|SEC84|-|1q42.2|protein-coding	2.33262	2.87691	3.09986	2.15124	2.05826	2.0823	-5.25976	0.00400545	0.0195935	38.313
NM_001346413	chr11	83157131	83187451	+	7909	1	PCF11|-|-|11q14.1|protein-coding	4.71041	4.54532	4.93209	2.85453	3.15801	2.90508	-5.24509	2.78e-06	5.03e-05	37.9254
NM_003391	chr7	117275451	117323058	-	3849	1	WNT2|INT1L1|IRP|-|7q31.2|protein-coding	7.00885	7.23007	7.20178	4.26953	3.70391	3.31791	-5.23405	3.15e-17	4.73e-15	37.6363
NM_001999	chr5	128257909	128538245	-	10860	1	FBN2|CCA|DA9|EOMD|-|5q23.3|protein-coding	9.69745	10.2227	10.5842	5.83618	5.59625	6.40041	-5.22796	1.06e-38	8.53e-36	37.4777
NM_178439	chr2	69829660	69881384	+	4145	1	GMCL1|BTBD13|GCL|GCL1|SPATA29|-|2p13.3|protein-coding	2.95686	3.76368	3.82165	2.43774	2.56996	2.46161	-5.22111	0.000765542	0.00528616	37.3001
NM_080829	chr20	50586110	50636918	-	4286	1	RIPOR3|C20orf175|C20orf176|FAM65C|-|20q13.13|protein-coding	3.94537	3.58064	3.04186	2.4308	2.56502	2.45542	-5.21584	0.000706883	0.00496921	37.1642
NM_001282936	chr1	47250139	47314147	-	5205	1	STIL|MCPH7|SIL|-|1p33|protein-coding	4.44387	4.84952	5.46828	2.83696	3.24065	2.8989	-5.21052	1.27e-06	2.55e-05	37.0273
NM_021197	chr16	84294878	84329844	+	1286	1	WFDC1|PS20|-|16q24.1|protein-coding	9.83875	9.60267	9.23032	5.47913	5.07606	5.89066	-5.13504	1.37e-37	9.87e-35	35.14
NM_007027	chr3	133600253	133661941	-	5716	1	TOPBP1|Dpb11|TOP2BP1|-|3q22.1|protein-coding	4.19153	4.97787	5.71835	2.79169	3.29126	2.86074	-5.10981	1.93e-06	3.63e-05	34.5308
NR_110044	chr7	74688937	74728918	-	837	1	LOC101926943|-|-|7q11.23|ncRNA	3.5374	4.06332	4.45507	2.63722	2.85032	2.67096	-5.10079	0.00012605	0.00122902	34.3155
NM_005746	chr7	106248298	106284983	-	4347	1	NAMPT|1110035O14Rik|PBEF|PBEF1|VF|VISFATIN|-|7q22.3|protein-coding	3.31761	3.83203	4.54357	2.54974	2.7711	2.58401	-5.08928	0.00019952	0.00179586	34.0429
NM_001142310	chr2	216081866	216102783	+	3455	1	TMEM169|-|-|2q35|protein-coding	3.73817	3.45283	3.13681	2.43453	2.56072	2.45575	-5.06877	0.00108112	0.00696471	33.5624
NM_004237	chr5	892884	918120	+	2416	1	TRIP13|16E1BP|MVA3|-|5p15.33|protein-coding	5.69873	6.0518	6.32361	3.02437	3.87638	3.12651	-5.02175	4.05e-09	1.58e-07	32.486
NM_006474	chr1	13583757	13617957	+	2804	1	PDPN|AGGRUS|GP36|GP40|Gp38|HT1A-1|OTS8|PA2.26|T1A|T1A-2|T1A2|TI1A|-|1p36.21|protein-coding	6.01147	5.91971	6.2054	3.03857	3.88582	3.14023	-5.01071	2.71e-09	1.1e-07	32.2384
NM_001366737	chr5	75025347	75052558	-	5016	1	GCNT4|C2GNT3|LINC01336|-|5q13.3|protein-coding	4.1517	4.00621	4.86803	2.73158	3.02873	2.77405	-4.99251	3.64e-05	0.000434652	31.8343
NM_001171941	chr1	32862268	32872484	-	3015	1	FNDC5|FRCP2|irisin|-|1p35.1|protein-coding	4.07098	3.96021	4.03767	2.69732	2.89667	2.72745	-4.98335	0.000142266	0.00135595	31.6328
NM_054110	chr3	16174680	16230165	+	5045	1	GALNT15|GALNACT15|GALNT13|GALNT7|GALNTL2|PIH5|pp-GalNAc-T15|-|3p25.1|protein-coding	7.92822	7.70322	7.72922	4.52665	4.60245	3.47778	-4.96133	9.12e-19	1.66e-16	31.1538
NM_001003818	chr11	5596637	5612952	+	3412	1	TRIM6|RNF89|-|11p15.4|protein-coding	4.43276	4.55509	4.96022	2.86481	2.9209	3.2671	-4.95016	5.36e-06	8.63e-05	30.9135
NR_047594	chr13	24882279	24922861	-	5181	1	CENPJ|BM032|CENP-J|CPAP|LAP|LIP1|MCPH6|SASS4|SCKL4|Sas-4|-|13q12.12-q12.13|protein-coding	4.12178	3.89863	3.88807	2.67695	2.8751	2.70609	-4.94143	0.000187687	0.00170432	30.7269
NM_020675	chr2_GL383522v1_alt	57520	77057	-	1333.5	2	SPC25|AD024|SPBC25|hSpc25|-|2q24.3|protein-coding	2.53336	2.63446	2.52555	1.98328	2.0348	1.99308	-4.92687	0.00849293	0.0353101	30.4185
NR_026978	chr18	46104385	46128333	+	1103	1	HAUS1|CCDC5|HEI-C|HEIC|HsT1461|-|18q21.1|protein-coding	3.76502	4.3778	4.07055	2.97355	2.67327	2.73235	-4.9258	0.000145294	0.00137843	30.3958
NM_015076	chr6	110609978	110815469	-	6384	1	CDK19|CDC2L6|CDK11|bA346C16.3|-|6q21|protein-coding	2.97585	3.93987	4.40714	2.70441	2.56297	2.53206	-4.90876	0.00029336	0.00244877	30.0389
NR_027423	chr8	7298744	7355363	-	4301	2	FAM66B|FAM66E|-|8p23.1|ncRNA	2.64431	2.31979	2.63778	1.96892	1.96137	2.06847	-4.90854	0.009243	0.0378089	30.0344
NM_130386	chr18	316737	500701	-	5712	1	COLEC12|CLP1|NSR2|SCARA4|SRCL|-|18p11.32|protein-coding	8.21869	8.76799	9.10228	5.11976	4.69628	5.24628	-4.88485	1.3e-28	4.95e-26	29.5453
NM_004101	chr5	76615482	76623403	-	3394	1	F2RL2|PAR-3|PAR3|-|5q13.3|protein-coding	7.53072	7.8141	8.1681	4.67143	3.76882	4.66952	-4.88173	9.81e-21	2.08e-18	29.4814
NM_001290085	chr19	11597483	11619161	+	2793	1	ZNF627|-|-|19p13.2|protein-coding	2.54649	3.62041	4.25051	2.32255	2.55108	2.35274	-4.87789	0.00135178	0.00833571	29.4029
NM_022366	chr1	246540561	246566261	-	1774	1	TFB2M|Hkp1|mtTFB2|-|1q44|protein-coding	3.14127	3.20491	3.48325	2.39023	2.50765	2.40739	-4.87628	0.00220126	0.0122528	29.3701
NM_001114636	chr2	58159243	58241380	-	1716	1	FANCL|FAAP43|PHF9|POG|-|2p16.1|protein-coding	3.60286	3.78081	3.33224	2.53134	2.51389	2.7561	-4.8732	0.00107028	0.00690412	29.3075
NR_027069	chr2	63043966	63047711	-	2021	1	LOC100132215|-|-|2p15|ncRNA	2.34566	2.67922	2.45525	1.94115	1.93369	2.04069	-4.86314	0.0106511	0.0420875	29.104
NM_024808	chr13	72727923	72756196	+	2746	1	BORA|C13orf34|-|13q21.33|protein-coding	3.46531	3.32478	3.51185	2.63567	2.45717	2.4919	-4.85969	0.00154822	0.0092771	29.0343
NM_002497	chr1	211662772	211675621	-	2124	1	NEK2|HsPK21|NEK2A|NLK1|PPP1R111|RP67|-|1q32.3|protein-coding	5.50996	5.64464	6.35811	3.51702	2.95361	3.76573	-4.85129	3.98e-09	1.55e-07	28.8657
NM_139125	chr3	187234082	187292022	-	4166	1	MASP1|3MC1|CRARF|CRARF1|MAP1|MASP|MASP3|MAp44|PRSS5|RaRF|-|3q27.3|protein-coding	10.6081	10.6676	10.7679	7.0227	6.79465	6.14061	-4.81996	1.62e-41	1.79e-38	28.2456
NM_024734	chr14	95181940	95319908	-	12734	1	CLMN|-|-|14q32.13|protein-coding	4.16829	3.69723	3.28388	2.52954	2.73444	2.55728	-4.81955	0.000557536	0.0041288	28.2376
NR_146787	chr6	104728094	104859919	-	4381	1	HACE1|SPPRS|-|6q16.3|protein-coding	2.44184	2.30844	2.55861	1.90282	1.95341	1.91155	-4.8149	0.012029	0.0462838	28.1468
NM_001359084	chr6	106969831	106974729	-	2152	1	CD24|CD24A|-|6q21|protein-coding	2.44358	2.52143	2.35214	1.90077	1.95202	1.90974	-4.80572	0.0121443	0.046645	27.9683
NM_001145447	chr16	3222325	3235158	-	3349	1	ZNF200|-|-|16p13.3|protein-coding	3.40368	3.21546	2.93607	2.33268	2.45105	2.34931	-4.80374	0.00297223	0.015452	27.9299
NM_000745	chr15	78565520	78595269	+	3615	1	CHRNA5|LNCR2|-|15q25.1|protein-coding	2.28932	2.64493	2.31148	1.88483	1.87763	1.98425	-4.79937	0.0129762	0.0488733	27.8455
NM_005612	chr4	56907900	56935844	+	7303	1	REST|DFNA27|GINGF5|HGF5|NRSF|WT6|XBR|-|4q12|protein-coding	2.56482	2.87827	3.50979	2.17696	2.30311	2.19379	-4.76897	0.0048204	0.0227909	27.2648
NM_001135599	chr1	218345284	218444619	+	5994	1	TGFB2|G-TSF|LDS4|TGF-beta2|-|1q41|protein-coding	7.54669	8.23378	8.67344	5.41848	4.46893	3.55635	-4.76002	0.000333834	0.00272571	27.0963
NM_001184825	chr19	42866464	42879713	-	2054	1	PSG1|B1G1|CD66f|DHFRP2|FL-NCA-1/2|PBG1|PS-beta-C/D|PS-beta-G-1|PSBG-1|PSBG1|PSG95|PSGGA|PSGIIA|SP1|-|19q13.2|protein-coding	4.01047	4.08787	3.57701	2.90996	2.62429	2.67576	-4.73667	0.000389563	0.00308161	26.6612
NM_005445	chr10	110567691	110604634	+	4081	1	SMC3|BAM|BMH|CDLS3|CSPG6|HCAP|SMC3L1|-|10q25.2|protein-coding	4.52832	4.90051	4.60064	3.27727	2.94703	2.93946	-4.73274	6.06e-06	9.55e-05	26.5887
NR_134488	chr5	126776623	126837020	+	3469	1	LMNB1|ADLD|LMN|LMN2|LMNB|-|5q23.2|protein-coding	8.26884	8.62002	8.72789	5.4581	4.41289	4.88821	-4.72663	1.59e-24	4.58e-22	26.4764
NM_183381	chr3	149812688	149962138	+	2850	1	RNF13|EIEE73|RZF|-|3q25.1|protein-coding	4.25495	3.87802	4.66495	3.12652	2.73456	2.80165	-4.71001	0.000106279	0.00106582	26.1731
NM_001280795	chr7	142862756	142871093	+	3350	2	EPHB6|HEP|-|7q34|protein-coding	4.66384	4.18608	4.55363	2.82317	3.17621	2.86553	-4.7016	3.76e-05	0.000446561	26.0208
NM_006828	chr6	100508195	100881329	-	8066	1	ASCC3|ASC1p200|HELIC1|RNAH|-|6q16.3|protein-coding	5.91722	5.85978	6.7672	4.06025	3.43617	3.19622	-4.69443	7.76e-10	3.45e-08	25.8918
NM_198148	chr10	123745639	123891807	-	3528	1	CPXM2|CPX2|UNQ676|-|10q26.13|protein-coding	8.64863	8.60409	8.82888	5.46295	5.14331	4.64683	-4.66927	1.97e-28	7.26e-26	25.4443
NM_001369257	chr2	210477685	210679107	+	5800	1	CPS1|CPSASE1|PHN|-|2q34|protein-coding	5.86121	5.51632	6.70034	4.12631	3.05746	3.12826	-4.66507	6.6e-08	1.92e-06	25.3703
NM_022894	chr2	60756268	60802086	+	7324	1	PAPOLG|-|-|2p16.1|protein-coding	3.3508	3.64397	3.88596	2.54744	2.73612	2.5705	-4.66395	0.000963397	0.00633661	25.3506
NM_030891	chr21	44455510	44462196	+	5841	1	LRRC3|C21orf102|C21orf30|LRRC3DN|-|21q22.3|protein-coding	5.69568	6.13321	5.9747	3.75005	3.60358	3.20252	-4.65183	4.02e-10	1.95e-08	25.1385
NM_052905	chr2	152335174	152649826	+	5602	1	FMNL2|FHOD2|-|2q23.3|protein-coding	2.66618	2.90247	3.34962	2.29527	2.26839	2.22762	-4.58234	0.0048976	0.0230425	23.9565
NM_001193451	chr12	29500840	29783942	-	8826	1	TMTC1|ARG99|OLF|TMTC1A|-|12p11.22|protein-coding	2.9037	2.62336	3.17179	2.17611	2.29161	2.18983	-4.55719	0.00759431	0.0324849	23.5425
NM_007289	chr3	155080011	155183729	+	5964	1	MME|CALLA|CD10|CMT2T|NEP|SCA43|SFE|-|3q25.2|protein-coding	4.54077	5.04063	5.37024	3.5727	2.87233	2.98495	-4.53963	1.27e-05	0.000179156	23.2576
NM_001308421	chr15	55317184	55319123	-	940	1	PIGBOS1|HP06981|-|15q21.3|protein-coding	4.18667	4.25109	3.96848	3.10108	2.73057	2.78991	-4.50485	0.00025736	0.00220707	22.7037
NM_014729	chr8	58805412	59119147	-	4065	1	TOX|TOX1|-|8q12.1|protein-coding	6.15678	6.74375	6.5149	4.49977	3.14913	3.24432	-4.49151	0.00238462	0.013012	22.4947
NM_013372	chr15_KI270905v1_alt	4932598	4959704	+	14570.5	4	GREM1|C15DUPq|CKTSF1B1|CRAC1|CRCS4|DAND2|DRM|DUP15q|GREMLIN|HMPS|HMPS1|IHG-2|MPSH|PIG2|-|15q13.3|protein-coding	7.57281	8.26103	8.51098	5.64413	4.43012	3.57762	-4.47678	0.00130719	0.00812687	22.2661
NM_001130914	chr21	17593653	17612901	-	1092.5	2	BTG3|ANA|ANA/BTG3|APRO4|TOB5|TOB55|TOFA|-|21q21.1|protein-coding	5.1081	4.72036	5.43096	2.95498	3.59608	3.01835	-4.46651	8.07e-06	0.000121384	22.1081
NM_001256295	chr21	38805183	38824954	+	4046	1	ETS2|ETS2IT1|-|21q22.2|protein-coding	7.64933	7.49081	7.56459	5.20338	3.97853	3.47229	-4.46517	0.000498922	0.00379018	22.0877
NM_178495	chr2	96326215	96330507	+	4290	1	ITPRIPL1|KIAA1754L|-|2q11.2|protein-coding	2.87639	2.72174	2.981	2.17501	2.28535	2.18736	-4.46082	0.00932187	0.0380667	22.0212
NM_004874	chr8	38176855	38213301	+	4190	1	BAG4|BAG-4|SODD|-|8p11.23|protein-coding	3.29667	3.35817	4.32053	2.49255	2.76825	2.52103	-4.46017	0.00117161	0.00741508	22.0113
NM_003184	chr8	119730774	119832841	-	4999	1	TAF2|CIF150|MRT40|TAF2B|TAFII150|-|8q24.12|protein-coding	3.51113	4.45204	4.84025	2.70393	3.13733	2.74705	-4.44798	0.000220868	0.00195032	21.8261
NM_018103	chr1	89821939	89936611	+	3932	1	LRRC8D|LRRC5|-|1p22.2|protein-coding	5.2469	5.83046	6.06447	3.91869	3.31734	3.15934	-4.44711	5.4e-08	1.61e-06	21.8129
NM_014686	chr19	34254554	34355571	+	4835.5	2	KIAA0355|-|-|19q13.11|protein-coding	3.98972	4.35254	4.44862	3.00238	3.01437	2.84627	-4.41713	6.27e-05	0.000685262	21.3643
NM_001370181	chr4	105708784	105847725	+	4290	1	GSTCD|-|-|4q24|protein-coding	2.35166	2.75354	3.22797	2.24392	2.07377	2.09867	-4.37162	0.0126556	0.0479947	20.7009
NM_022047	chr6	35297818	35321771	+	2283	1	DEF6|IBP|SLAT|SWAP70L|-|6p21.31|protein-coding	5.87979	5.52385	5.44749	3.19982	3.90559	3.14994	-4.35911	3.84e-07	8.96e-06	20.5222
NM_175856	chr5	129904465	130186634	+	3852	1	CHSY3|CHSY2|CSS3|-|5q23.3|protein-coding	4.69028	4.66323	5.83487	3.37092	3.40767	3.00119	-4.31556	3.08e-06	5.44e-05	19.9119
NM_001284338	chr15	55826919	55917131	-	7211	1	NEDD4|NEDD4-1|RPF1|-|15q21.3|protein-coding	4.12741	4.23023	4.13386	2.78677	2.75993	3.21957	-4.31395	0.000456262	0.00350117	19.8897
NM_002915	chr13	33818149	33837500	+	2295	1	RFC3|RFC38|-|13q13.2|protein-coding	4.54687	4.6916	4.80723	3.14548	3.29003	2.98553	-4.31391	1.11e-05	0.000160465	19.8892
NR_130136	chr3	150408298	150466420	+	11332	1	TSC22D2|TILZ4a|TILZ4b|TILZ4c|-|3q25.1|protein-coding	5.65255	6.31369	6.57671	4.22285	3.65779	3.26075	-4.30252	6.92e-09	2.58e-07	19.7328
NR_036592	chr9	37079896	37090401	+	4373	1	EBLN3P|EBLN3|-|9p13.2|pseudo	3.86063	3.66891	4.80617	2.66539	3.08685	2.70419	-4.29927	0.000474646	0.00362103	19.6884
NM_018685	chr7	36389862	36453791	+	4705	1	ANLN|FSGS8|Scraps|scra|-|7p14.2|protein-coding	5.84028	6.87685	7.31278	4.12525	4.46028	3.32899	-4.29593	2.16e-09	8.88e-08	19.6428
NM_001330327	chrX	24148982	24216255	+	7922	1	ZFX|ZNF926|-|Xp22.11|protein-coding	4.32261	4.14399	4.47189	2.82125	3.21359	2.85796	-4.28323	0.000214533	0.00190607	19.4707
NM_001127392	chr11	61752636	61788518	+	5911	1	MYRF|11orf9|C11orf9|CUGS|MMERV|MRF|Ndt80|pqn-47|-|11q12.2|protein-coding	5.18923	4.92814	5.06525	3.43012	3.39949	3.08761	-4.25628	1.36e-06	2.71e-05	19.1103
NM_021979	chr14	64540468	64543236	+	2766	1	HSPA2|HSP70-2|HSP70-3|-|14q23.3|protein-coding	8.50025	8.48673	8.60538	5.48375	5.06753	5.33099	-4.25539	1.23e-27	4.35e-25	19.0985
NM_004336	chr2	110637528	110678063	-	3735	1	BUB1|BUB1A|BUB1L|hBUB1|-|2q13|protein-coding	6.21033	6.70543	6.77788	3.74459	3.83593	4.41568	-4.25219	4.2e-12	2.98e-10	19.0562
NM_178012	chr6	3224281	3227653	-	1912	1	TUBB2B|CDCBM7|PMGYSA|bA506K6.1|-|6p25.2|protein-coding	5.26931	5.11415	5.03682	3.02575	3.64821	3.22578	-4.2451	4.19e-06	7.04e-05	18.9628
NR_051984	chr15	90966369	90988624	+	1524	1	PRC1-AS1|-|-|15q26.1|ncRNA	7.25952	7.38033	7.24894	4.81382	4.54766	3.48896	-4.2434	2.82e-12	2.09e-10	18.9405
NM_001077637	chr2	131360492	131364158	-	3664	1	RAB6D|RAB6CL|WTH3DI|-|2q21.1|protein-coding	2.67452	2.96965	3.81564	2.51883	2.24464	2.28179	-4.22833	0.00650819	0.0287055	18.7437
NM_001080480	chr6	20099686	20212469	-	4308	1	MBOAT1|LPEAT1|LPLAT|LPLAT 1|LPSAT|OACT1|dJ434O11.1|-|6p22.3|protein-coding	4.43322	4.11324	4.19137	2.80304	3.19092	2.83815	-4.21966	0.000319105	0.00262778	18.6314
NM_020759	chr15	42575606	42720998	+	15602	1	STARD9|KIF16A|-|15q15.2|protein-coding	4.57388	4.6175	4.80914	2.92314	3.45012	2.9694	-4.1972	8.89e-05	0.000916991	18.3435
NM_001172673	chr19	3224661	3297075	+	5036	1	CELF5|BRUNOL-5|BRUNOL5|CELF-5|-|19p13.3|protein-coding	4.81438	4.24054	4.12276	2.81482	3.2837	2.85622	-4.19639	0.000240803	0.00208421	18.3333
NM_000044	chrX	67544021	67730619	+	10657	1	AR|AIS|AR8|DHTR|HUMARA|HYSP1|KD|NR3C4|SBMA|SMAX1|TFM|-|Xq12|protein-coding	5.63164	5.88408	5.78257	3.68342	3.87452	3.23708	-4.18568	2.96e-08	9.55e-07	18.1977
NR_046757	chr3	43346919	43351962	-	3472	1	SNRK-AS1|-|-|3p22.1|ncRNA	2.5768	3.94754	3.01149	2.35563	2.2381	2.5042	-4.18471	0.00488898	0.0230095	18.1854
NM_031426	chr9	131096531	131123144	+	3366	1	AIF1L|C9orf58|IBA2|-|9q34.12-q34.13|protein-coding	5.29983	4.44065	4.90943	2.92878	3.60399	2.98585	-4.1543	7.14e-05	0.000763259	17.8061
NM_016448	chr1	212035748	212105013	+	4392	1	DTL|CDT2|DCAF2|L2DTL|RAMP|-|1q32.3|protein-coding	5.81871	5.85534	6.4765	3.65344	3.42935	4.22607	-4.14694	4.74e-09	1.83e-07	17.7156
NM_001789	chr3	48157146	48188417	-	3827	1	CDC25A|CDC25A2|-|3p21.31|protein-coding	5.65997	5.98605	5.84938	3.78275	3.89346	3.25505	-4.1444	2.35e-08	7.8e-07	17.6843
NM_018369	chr5	60596912	60700166	-	2491	1	DEPDC1B|BRCC3|XTP1|-|5q12.1|protein-coding	3.31122	3.52119	3.7239	2.54189	2.52568	2.84327	-4.13864	0.00375587	0.0186063	17.6138
NR_111983	chr2	201258035	201287709	+	3056	1	CASP8|ALPS2B|CAP4|Casp-8|FLICE|MACH|MCH5|-|2q33.1|protein-coding	4.93619	4.83407	5.06065	2.98528	3.64153	3.04046	-4.13436	4.91e-05	0.000559434	17.5617
NM_005226	chr9	88991468	89005154	+	4325	1	S1PR3|EDG-3|EDG3|LPB3|S1P3|-|9q22.1|protein-coding	5.43558	6.14424	6.67034	4.15857	3.8624	3.25996	-4.13068	4.61e-08	1.4e-06	17.5169
NM_001127358	chr7	77798773	77957504	+	5084	1	PHTF2|-|-|7q11.23-q21.11|protein-coding	3.89312	4.24374	5.05134	3.26106	2.94291	2.84332	-4.1288	0.00012348	0.00120888	17.4941
NM_001786	chr10	60778478	60794852	+	1879	1	CDK1|CDC2|CDC28A|P34CDC2|-|10q21.2|protein-coding	6.50671	6.23209	6.75423	4.36553	3.12491	4.24104	-4.12305	1.62e-08	5.62e-07	17.4246
NM_177995	chr9	94030813	94109853	+	4483	1	PTPDC1|PTP9Q22|-|9q22.32|protein-coding	3.40524	3.30009	3.74863	2.51053	2.74875	2.53086	-4.10847	0.00349812	0.0176202	17.2494
NM_005982	chr14	60643433	60649477	-	3989	1	SIX1|BOS3|DFNA23|TIP39|-|14q23.1|protein-coding	7.01269	7.72721	7.85226	5.19746	4.25991	4.39506	-4.10226	4.3e-14	4.22e-12	17.1752
NM_080597	chr18	24162052	24397824	-	4122	1	OSBPL1A|ORP-1|ORP1|OSBPL1B|-|18q11.2|protein-coding	4.24447	4.55698	5.23659	3.56644	2.85919	2.94783	-4.09672	0.000221089	0.00195108	17.1095
NM_022770	chr16	58392471	58406147	+	2195	1	GINS3|PSF3|-|16q21|protein-coding	5.99516	6.02919	5.67975	3.94767	3.85462	3.27223	-4.09598	2.16e-08	7.24e-07	17.1006
NM_182802	chr20	5950652	5998971	+	7465	1	MCM8|C20orf154|POF10|dJ967N21.5|-|20p12.3|protein-coding	4.82288	5.00331	5.3243	2.98839	2.93634	3.83985	-4.09535	9.73e-05	0.000987269	17.0932
NM_018410	chr2	233836702	233854535	-	3146	1	HJURP|FAKTS|URLC9|hFLEG1|-|2q37.1|protein-coding	8.05563	8.52836	8.61923	5.47481	4.91122	5.53148	-4.09464	7.39e-22	1.8e-19	17.0848
NM_020806	chr14	66507407	67181808	+	4277	1	GPHN|GEPH|GPH|GPHRYN|HKPX1|MOCODC|-|14q23.3-q24.1|protein-coding	4.28903	4.54002	4.86975	2.89046	2.85294	3.53256	-4.09409	0.000320469	0.002633	17.0783
NR_037425	chr12	103930425	103930555	+	130	1	MIR3652|-|-|12q23.3|ncRNA	3.55076	3.54503	3.78884	2.76628	2.7211	2.6239	-4.09398	0.00132001	0.00818531	17.077
NM_001370329	chr13	40931924	41061386	-	4245	1	ELF1|EFTUD1|RIA1|-|13q14.11|protein-coding	3.6221	3.82107	4.50336	2.67705	3.06766	2.7093	-4.0921	0.00109161	0.00702207	17.0547
NR_034076	chr4	82893452	82900916	-	2278	1	THAP9-AS1|-|-|4q21.22|ncRNA	4.25807	3.47737	4.1488	3.09944	2.66556	2.72029	-4.07703	0.00135055	0.00833521	16.8775
NM_015975	chrX	78129748	78139650	-	2648	1	TAF9B|DN-7|DN7|TAF9L|TAFII31L|TFIID-31|-|Xq21.1|protein-coding	3.78141	5.3041	5.49064	3.40059	3.3541	2.94449	-4.06742	3.3e-05	0.000398074	16.7654
NM_024753	chr2	165873362	165953776	-	5384	1	TTC21B|ATD4|IFT139|IFT139B|JBTS11|NPHP12|Nbla10696|SRTD4|THM1|-|2q24.3|protein-coding	2.9694	3.18028	3.8081	2.39512	2.64167	2.41522	-4.0592	0.00564516	0.025639	16.6702
NM_000612	chr11	2129117	2139389	-	5574	1	IGF2|C11orf43|GRDF|IGF-II|PP9974|-|11p15.5|protein-coding	12.226	12.1083	11.9779	8.6097	9.21335	7.88045	-4.05863	1.77e-25	5.56e-23	16.6636
NM_001135057	chr3	194355249	194369743	-	5933	1	LRRC15|LIB|-|3q29|protein-coding	9.89981	10.0241	10.1061	6.35588	7.01536	6.64467	-4.05403	1.02e-31	4.31e-29	16.6106
NR_003512	chr11	2129117	2161209	-	5120	1	INS-IGF2|INSIGF|-|11p15.5|protein-coding	12.2252	12.1034	11.969	8.60923	9.21291	7.87993	-4.0538	2.13e-25	6.53e-23	16.6079
NM_018492	chr8	27809624	27837817	-	1826	1	PBK|CT84|HEL164|Nori-3|SPK|TOPK|-|8p21.1|protein-coding	4.97353	5.33407	5.78825	3.5907	3.01513	3.81293	-4.04912	3.6e-06	6.18e-05	16.5542
NM_019051	chr9	101387633	101398618	-	3332	1	MRPL50|MRP-L50|-|9q31.1|protein-coding	4.7419	4.44194	4.9052	3.47516	3.09168	3.00149	-4.04766	3.9e-05	0.00046057	16.5374
NM_004638	chr6_GL000254v2_alt	2962597	2979642	+	6861	7	PRRC2A|BAT2|D6S51|D6S51E|G2|-|6p21.33|protein-coding	7.1448	6.67168	6.28931	4.32595	4.34473	3.84829	-4.04552	1.04e-11	7e-10	16.5129
NM_002899	chr3	139517440	139539742	-	799	1	RBP1|CRABP-I|CRBP|CRBP1|CRBPI|RBPC|-|3q23|protein-coding	9.90323	9.71247	9.4029	5.67298	6.93265	6.33718	-4.03248	2.66e-21	5.98e-19	16.3643
NM_194313	chr9	34252380	34329268	-	6280	1	KIF24|C9orf48|bA571F15.4|-|9p13.3|protein-coding	5.04095	4.57052	4.76846	2.95297	3.59743	3.00402	-4.01339	0.000137491	0.00132004	16.1492
NM_133367	chr6	52362151	52407777	+	4711	1	PAQR8|C6orf33|LMPB1|MPRB|-|6p12.2|protein-coding	4.5688	4.23269	4.26053	3.06219	3.20031	2.90779	-4.00705	0.000126663	0.00123333	16.0784
NM_019119	chr5	141187161	141191540	+	4377	1	PCDHB9|PCDH-BETA9|PCDH3H|-|5q31.3|protein-coding	3.01298	3.24056	3.15718	2.50983	2.41224	2.37492	-4.00541	0.00636616	0.0281938	16.0601
NM_000426	chr6	128883141	129516565	+	9625	1	LAMA2|LAMM|MDC1A|-|6q22.33|protein-coding	5.75495	6.14792	6.15003	3.65003	4.27109	3.2878	-3.98626	1.49e-07	3.94e-06	15.8483
NM_020779	chr2	19910266	19990105	-	6866	1	WDR35|CED2|IFT121|IFTA1|SRTD7|-|2p24.1|protein-coding	2.91542	2.9615	3.78607	2.33655	2.32059	2.65223	-3.98559	0.00887568	0.0366658	15.841
NM_133631	chr3	78597238	79019459	-	7463	1	ROBO1|DUTT1|SAX3|-|3p12.3|protein-coding	5.61202	5.80277	6.65972	3.56733	4.00631	4.00497	-3.98514	9.86e-09	3.59e-07	15.836
NM_012449	chr7	90154469	90164827	+	1212	1	STEAP1|PRSS24|STEAP|-|7q21.13|protein-coding	4.02844	4.50778	4.75487	2.85329	2.81861	3.4833	-3.97676	0.000691882	0.00490498	15.7443
NM_138813	chr19	1782075	1812276	-	5064	1	ATP8B3|ATPIK|-|19p13.3|protein-coding	3.78835	4.24334	3.83216	2.72357	3.08721	2.75137	-3.97377	0.00145969	0.00885335	15.7117
NR_138072	chr5	91368631	91383317	-	4269	1	ARRDC3|TLIMP|-|5q14.3|protein-coding	5.37891	6.16165	6.63952	4.28824	3.42608	3.80784	-3.97168	5.07e-08	1.52e-06	15.689
NR_038381	chr13	44575896	44580432	+	2839	1	TSC22D1-AS1|-|-|13q14.11|ncRNA	3.65337	3.674	3.8244	2.63622	2.93141	2.65934	-3.97117	0.0025756	0.0137674	15.6835
NR_146932	chr7	17790761	17940494	-	6294	1	SNX13|RGS-PX1|-|7p21.1|protein-coding	2.74213	3.34504	3.58082	2.3586	2.59824	2.37686	-3.95451	0.00873578	0.0361549	15.5034
NM_001400	chr1	101236749	101241520	+	3046	1	S1PR1|CD363|CHEDG1|D1S3362|ECGF1|EDG-1|EDG1|S1P1|-|1p21.2|protein-coding	4.84404	4.99902	5.17803	3.80888	2.95735	3.06424	-3.95274	0.00013788	0.00132171	15.4844
NM_001330614	chr1	62454726	62688368	-	7136	1	DOCK7|EIEE23|ZIR2|-|1p31.3|protein-coding	5.54094	6.49486	7.17752	4.20527	3.823	4.33493	-3.94747	2.79e-09	1.12e-07	15.4279
NM_001172509	chr2	199269506	199457939	-	5554	1	SATB2|GLSS|-|2q33.1|protein-coding	5.49245	6.36378	6.53509	4.40524	3.6928	3.45783	-3.93936	7.26e-08	2.1e-06	15.3414
NM_014572	chr13	20973036	21061586	-	5536	1	LATS2|KPM|-|13q12.11|protein-coding	5.56432	6.70636	6.77328	4.45388	4.10573	3.33305	-3.93605	9.43e-08	2.61e-06	15.3062
NM_017858	chr15	66336191	66356685	-	1718	1	TIPIN|-|-|15q22.31|protein-coding	3.85092	3.75726	4.28603	2.8224	3.04122	2.75684	-3.93417	0.000806813	0.00549999	15.2863
NR_040671	chr6	79233674	79236800	+	2991	1	HMGN3-AS1|-|-|6q14.1|ncRNA	3.88973	4.18408	4.3268	3.20417	2.85537	2.83271	-3.9263	0.000568821	0.0041887	15.2032
NM_018328	chr2	148021011	148513475	+	5999	1	MBD5|MRD1|-|2q23.1|protein-coding	3.52252	4.15613	4.45124	2.71681	3.15992	2.74982	-3.91759	0.00153981	0.00923052	15.1116
NM_004456	chr7	148807372	148884349	-	2701	1	EZH2|ENX-1|ENX1|EZH2b|KMT6|KMT6A|WVS|WVS2|-|7q36.1|protein-coding	5.78901	5.98063	6.14331	3.74604	4.23003	3.29933	-3.91556	1.61e-07	4.23e-06	15.0904
NM_004483	chr16	81081947	81096375	-	1531	1	GCSH|GCE|NKH|-|16q23.2|protein-coding	3.07812	3.1808	3.42371	2.49343	2.40099	2.61513	-3.90161	0.00672565	0.0294242	14.9452
NM_006577	chr2	62196115	62224731	+	2757	1	B3GNT2|3-Gn-T1|3-Gn-T2|B3GN-T2|B3GNT|B3GNT-2|B3GNT1|BETA3GNT|BGNT2|BGnT-2|beta-1|beta3Gn-T1|beta3Gn-T2|-|2p15|protein-coding	3.83325	3.90735	4.6208	2.95845	3.09789	2.80134	-3.88635	0.00047849	0.00364264	14.7879
NM_001184961	chr7	94656325	94669694	+	6613	1	PEG10|EDR|HB-1|MEF3L|Mar2|Mart2|RGAG3|RTL2|SIRH1|-|7q21.3|protein-coding	4.86856	5.00109	5.29653	3.0208	3.82827	3.08023	-3.88019	0.000130723	0.00126688	14.7249
NM_001143823	chr18	5289022	5296020	-	3499	1	ZBTB14|ZF5|ZFP-161|ZFP-5|ZFP161|ZNF478|-|18p11.31|protein-coding	3.32975	4.24375	4.36443	3.16954	2.65227	2.71242	-3.87708	0.00242289	0.0131847	14.6932
NM_018945	chr6	135851701	136195574	+	5370	1	PDE7B|bA472E5.1|-|6q23.3|protein-coding	7.18301	7.59323	7.68599	5.668	3.93049	3.50625	-3.84054	0.0108774	0.0427706	14.3257
NM_014791	chr9	36572895	36677682	+	2432	1	MELK|HPK38|-|9p13.2|protein-coding	5.31145	6.17264	6.69598	4.43492	3.81221	3.27791	-3.83506	1.18e-06	2.39e-05	14.2715
NM_001031685	chr1	223779893	223845947	-	4612	1	TP53BP2|53BP2|ASPP2|BBP|P53BP2|PPP1R13A|-|1q41|protein-coding	6.08913	6.67661	6.74033	4.28933	4.52133	3.40483	-3.83159	2.7e-08	8.82e-07	14.2372
NM_000255	chr6	49430360	49463253	-	3796	1	MMUT|MCM|MUT|-|6p12.3|protein-coding	3.90646	4.68708	5.05496	3.53428	2.92557	2.91743	-3.82842	0.000368821	0.00295384	14.2059
NM_024888	chr19	812488	821952	-	2378	1	PLPPR3|LPPR3|LPR3|PRG-2|PRG2|-|19p13.3|protein-coding	4.99912	4.80031	4.74085	3.22827	3.6001	3.07019	-3.82565	4.54e-05	0.000525407	14.1787
NM_000321	chr13	48303747	48481890	+	4743	1	RB1|OSRC|PPP1R130|RB|p105-Rb|pRb|pp110|-|13q14.2|protein-coding	2.79625	3.23318	3.40676	2.34396	2.57193	2.36003	-3.81871	0.0121568	0.0466723	14.1106
NR_110727	chr19	43996896	44002870	-	2213	1	LOC101928063|-|-|19q13.31|ncRNA	3.38384	2.99728	3.41102	2.50358	2.59493	2.43891	-3.81706	0.00606686	0.0271858	14.0945
NM_030919	chr20	38926417	38953106	+	2364	1	FAM83D|C20orf129|CHICA|dJ616B8.3|-|20q11.23|protein-coding	7.62592	8.12291	8.31836	5.96229	4.61981	4.41697	-3.8086	3.15e-11	1.96e-09	14.0121
NM_032383	chr3	149129638	149173732	+	4592	1	HPS3|BLOC2S1|SUTAL|-|3q24|protein-coding	4.92792	5.83062	5.94843	3.83662	3.48336	3.82776	-3.8056	3.33e-07	7.96e-06	13.983
NM_001040101	chr4	4386256	4419058	+	2588	1	NSG1|D4S234|D4S234E|NEEP21|P21|-|4p16.3|protein-coding	3.14614	3.33143	3.22757	2.41929	2.40651	2.7005	-3.80477	0.0117689	0.0455305	13.975
NM_001354604	chr3	69739464	69968332	+	4787	1	MITF|CMM8|COMMAD|MI|WS2|WS2A|bHLHe32|-|3p13|protein-coding	3.06688	3.73455	4.08143	2.94519	2.52758	2.57373	-3.80469	0.00567574	0.0257535	13.9742
NM_001320351	chr21	44353601	44443081	+	5741	1	TRPM2|EREG1|KNP3|LTRPC2|LTrpC-2|NUDT9H|NUDT9L1|TRPC7|-|21q22.3|protein-coding	3.89877	3.8906	3.6296	2.67735	3.02982	2.70228	-3.80097	0.00308316	0.0159024	13.9382
NM_019024	chr2	36980895	37084372	-	6899	1	HEATR5B|-|-|2p22.2|protein-coding	4.30283	4.42021	4.71018	3.52304	2.86769	2.94247	-3.78698	0.000871977	0.00585557	13.8036
NM_005733	chr5	138179112	138187720	+	3071	1	KIF20A|MKLP2|RAB6KIFL|-|5q31.2|protein-coding	9.03637	9.2896	9.50141	6.82261	5.80968	5.90024	-3.77964	3.51e-19	6.57e-17	13.7336
NM_019593	chr20	5544399	5611006	-	5452	1	GPCPD1|EDI3|GDE5|GDPD6|PREI4|-|20p12.3|protein-coding	4.56532	4.62662	5.29723	3.20518	3.63603	3.04347	-3.76577	8.83e-05	0.000911938	13.6022
NM_032336	chr8	41529261	41545028	+	3758	1	GINS4|SLD5|-|8p11.21|protein-coding	5.53054	5.56766	5.60373	3.9053	3.82088	3.26348	-3.76438	1.05e-06	2.15e-05	13.5891
NM_001323029	chr3	197889075	197960019	-	2269	1	IQCG|CFAP122|DRC9|-|3q29|protein-coding	3.08195	3.32924	3.29055	2.50184	2.59068	2.43871	-3.76043	0.00712535	0.0309008	13.552
NM_006330	chr8	54046367	54101947	-	2504	1	LYPLA1|APT-1|APT1|LPL-I|LPL1|hAPT1|-|8q11.23|protein-coding	3.59804	3.75061	4.33493	3.09349	2.75041	2.72314	-3.7579	0.00181072	0.0104754	13.5282
NM_001281302	chr5	74721206	74767117	-	3087	1	GFM2|EF-G2mt|EFG2|MRRF2|MST027|MSTP027|RRF|RRF2|RRF2mt|hEFG2|mEF-G 2|-|5q13.3|protein-coding	5.85164	6.26914	6.99646	4.3486	3.78635	4.35576	-3.75554	4.9e-09	1.88e-07	13.5061
NM_001346509	chr6	148509151	148552050	+	7168	1	SASH1|CAPOK|DUH1|SH3D6A|dJ323M4.1|-|6q24.3-q25.1|protein-coding	5.14377	5.47303	6.09067	4.0698	3.67906	3.22674	-3.74447	4.27e-06	7.14e-05	13.4029
NM_001128933	chr4	118888854	119044009	+	15411	1	SYNPO2|-|-|4q26|protein-coding	8.824	9.34883	9.66933	6.21818	5.36823	6.93745	-3.73956	6.99e-15	7.87e-13	13.3573
NM_152282	chr3	141231825	141294903	+	3445	1	PXYLP1|ACPL2|HEL124|XYLP|-|3q23|protein-coding	5.65646	5.58325	6.07636	3.17901	3.57726	4.35834	-3.73456	6.07e-06	9.55e-05	13.3111
NM_001367977	chr11	9019500	9091599	-	4678	1	SCUBE2|CEGB1|CEGF1|CEGP1|scube/You|-|11p15.4|protein-coding	4.87174	4.11605	4.73236	2.90307	3.57858	2.94889	-3.71806	0.000831922	0.00564259	13.1598
NM_001324379	chr16	71281393	71289402	-	4810.5	2	CMTR2|AFT|FTSJD1|HMTr2|MTr2|-|16q22.2|protein-coding	3.25458	3.43814	4.23556	2.74635	2.8242	2.59153	-3.714	0.00283168	0.0148615	13.1228
NM_015689	chr7	140518420	140640813	-	3852	1	DENND2A|FAM31D|KIAA1277|-|7q34|protein-coding	3.22931	3.97425	3.60709	2.57037	2.92361	2.59344	-3.68955	0.00645553	0.0285195	12.9022
NM_001277090	chr19	57541838	57559863	-	4299	1	ZNF550|-|-|19q13.43|protein-coding	3.71936	3.26054	3.30492	2.59117	2.74068	2.52583	-3.66322	0.0054923	0.0251428	12.6689
NM_001363626	chr5	174724582	174730896	+	2220	1	MSX2|CRS2|FPP|HOX8|MSH|PFM|PFM1|-|5q35.2|protein-coding	4.90358	5.12316	5.32312	4.01291	2.99357	3.10787	-3.66183	0.000432913	0.00335054	12.6567
NM_001330447	chr17	67070444	67245196	-	13785	1	HELZ|DHRC|DRHC|HUMORF5|-|17q24.2|protein-coding	4.63232	5.59924	5.62812	3.98797	3.47746	3.16222	-3.6611	2.91e-05	0.000362479	12.6503
NM_053279	chr8	11421478	11466753	-	4059	2	FAM167A|C8orf13|D8S265|DIORA-1|-|8p23.1|protein-coding	7.35473	7.39971	7.37389	4.63217	5.49669	3.57574	-3.65658	0.0048789	0.0229853	12.6108
NM_006617	chr1	156668763	156677407	-	5562	1	NES|Nbla00170|-|1q23.1|protein-coding	11.2258	10.9858	10.9027	8.1569	7.81468	7.9938	-3.65534	2.92e-33	1.32e-30	12.5999
NM_152608	chr1	225982702	225999343	-	3978	1	SDE2|C1orf55|dJ671D7.1|-|1q42.12|protein-coding	4.757	5.43372	5.45189	3.62496	3.5128	3.66496	-3.6517	2.49e-06	4.53e-05	12.5681
NM_001350142	chr4	147637785	147684230	-	3648	1	PRMT9|PRMT10|-|4q31.23|protein-coding	4.86868	4.31585	4.97068	3.18829	2.93921	3.70096	-3.64774	0.000336804	0.00274472	12.5337
NR_033915	chr2	200908977	200963660	-	4788	1	ORC2|ORC2L|-|2q33.1|protein-coding	3.17721	4.33989	4.78519	2.67427	3.3192	2.71521	-3.64612	0.00386787	0.0190347	12.5196
NM_001198595	chr2	48530169	48598515	+	5626	1	STON1|SALF|SBLF|STN1|STNB1|-|2p16.3|protein-coding	5.27416	5.7917	5.85768	3.99582	3.9529	3.28471	-3.63467	2.71e-06	4.9e-05	12.4207
NR_110903	chr16	47144068	47162746	+	875	1	ITFG1-AS1|-|-|16q12.1|ncRNA	4.01907	4.11643	4.66702	3.44118	2.80388	2.87043	-3.62542	0.00237347	0.0129905	12.3413
NM_015341	chr2	96335766	96377091	+	6010	1	NCAPH|BRRN1|CAP-H|CAPH|MCPH23|-|2q11.2|protein-coding	6.49449	6.74104	6.62334	4.97952	4.01345	3.43694	-3.62324	5.88e-07	1.29e-05	12.3227
NM_006558	chr8	135457456	135647609	+	1966	1	KHDRBS3|Etle|SALP|SLM-2|SLM2|T-STAR|TSTAR|etoile|-|8q24.23|protein-coding	6.03593	5.89891	6.03804	4.08564	4.27194	3.36153	-3.61771	5.74e-07	1.26e-05	12.2755
NM_178120	chr2	172085507	172089673	+	2350	1	DLX1|-|-|2q31.1|protein-coding	7.03552	7.47802	7.59231	4.93506	4.79444	4.92514	-3.61556	1.07e-14	1.19e-12	12.2572
NM_001345880	chr4	17800655	17810757	-	4697	1	DCAF16|C4orf30|-|4p15.31|protein-coding	4.69746	5.28134	5.39634	3.29937	3.9254	3.13881	-3.61202	8.59e-05	0.000891904	12.2272
NM_001162893	chr1	175156986	175192987	-	4609	1	KIAA0040|-|-|1q25.1|protein-coding	4.39279	3.87578	4.09022	3.00234	3.18938	2.85384	-3.60972	0.000952832	0.00627858	12.2077
NM_001080425	chrX	103215108	103217244	+	1305	1	BEX4|BEXL1|-|Xq22.1|protein-coding	5.85859	6.2821	6.25121	4.67655	3.37965	3.62566	-3.60877	2.98e-06	5.3e-05	12.1996
NM_001067	chr17	40388525	40417896	-	5658	1	TOP2A|TOP2|TP2A|-|17q21.2|protein-coding	5.97172	6.46524	6.45236	4.57504	4.1987	3.40698	-3.60597	3.78e-07	8.86e-06	12.176
NM_018327	chr20	13008972	13169103	+	6177	1	SPTLC3|C20orf38|LCB 3|LCB2B|LCB3|SPT 3|SPT3|SPTLC2L|dJ718P11|dJ718P11.1|hLCB2b|-|20p12.1|protein-coding	4.20851	3.65729	4.40452	2.80232	2.9968	3.22681	-3.59828	0.00129464	0.00808366	12.1113
NM_014691	chr15	34851782	34969742	-	9560	1	AQR|IBP160|fSAP164|-|15q14|protein-coding	6.35186	6.51187	6.60909	4.60668	4.05456	4.18258	-3.59732	3.79e-10	1.85e-08	12.1032
NM_021020	chr8	20246165	20303963	-	5700	1	LZTS1|F37|FEZ1|-|8p21.3|protein-coding	7.64879	7.75551	7.55459	5.126	5.50142	4.20498	-3.58882	1.14e-11	7.61e-10	12.0321
NM_014832	chr13	75283503	75482169	-	7565	1	TBC1D4|AS160|NIDDM5|-|13q22.2|protein-coding	3.99929	5.03293	5.18837	3.78523	2.9875	2.98725	-3.57949	0.000704496	0.00495969	11.9546
NM_001002814	chr8	37858618	37899497	-	8177	1	RAB11FIP1|NOEL1A|RCP|rab11-FIP1|-|8p11.23|protein-coding	5.7039	5.53462	6.42162	4.17535	3.26271	4.23154	-3.57714	3.18e-06	5.58e-05	11.9351
NM_022131	chr3	139935185	140577396	+	14182	1	CLSTN2|ALC-GAMMA|CDHR13|CS2|CSTN2|alcagamma|-|3q23|protein-coding	6.47402	6.89429	7.3497	4.95803	4.77223	3.51047	-3.57409	1.79e-07	4.62e-06	11.9099
NM_001357734	chr12	10505893	10507988	+	2093	1	EIF2S3B|EIF2S3L|eIF-2gA|eIF2gA|-|12p13.2|protein-coding	3.39531	4.32444	4.41779	3.17099	2.95765	2.78815	-3.57217	0.00159355	0.00949345	11.8941
NM_031965	chr17	3723903	3726698	+	2793	1	HASPIN|GSG2|-|17p13.2|protein-coding	5.27946	5.45084	5.08463	3.22748	4.08777	3.17402	-3.56713	0.000132673	0.00127975	11.8526
NM_001100594	chr3	43286512	43351142	+	5145	1	SNRK|HSNFRK|-|3p22.1|protein-coding	2.90747	4.43329	3.76479	2.66862	2.84251	2.82697	-3.56051	0.00310189	0.0159819	11.7983
NM_003981	chr15	90966043	90994535	-	3052	1	PRC1|ASE1|-|15q26.1|protein-coding	9.17695	9.48703	9.63576	7.33074	5.8655	5.90417	-3.5568	2.14e-13	1.93e-11	11.768
NM_001281932	chr7	158631169	158704804	-	4071	1	NCAPG2|3KS|CAP-G2|CAPG2|LUZP5|MTB|hCAP-G2|-|7q36.3|protein-coding	6.37971	7.04854	7.15711	5.13028	3.87562	4.31791	-3.55451	1.47e-08	5.14e-07	11.7493
NM_002073	chr22	23070519	23125032	+	3165	1	GNAZ|gz-alpha|-|22q11.22-q11.23|protein-coding	6.13637	5.81916	5.98033	3.83536	4.16995	4.06994	-3.54162	2.13e-08	7.18e-07	11.6449
NR_161456	chr17	59893121	59950572	+	5414	1	RPS6KB1|PS6K|S6K|S6K-beta-1|S6K1|STK14A|p70 S6KA|p70(S6K)-alpha|p70-S6K|p70-alpha|-|17q23.1|protein-coding	3.49579	3.90741	4.45158	2.7016	2.67578	3.2892	-3.54084	0.00628107	0.0279284	11.6386
NM_014458	chr1	173714981	173786687	+	3395	1	KLHL20|KHLHX|KLEIP|KLHLX|-|1q25.1|protein-coding	4.0655	4.29658	5.27099	3.36706	3.38744	2.95299	-3.54036	0.000409441	0.00320677	11.6347
NM_014689	chr2	224765090	225042468	-	7228	1	DOCK10|DRIP2|Nbla10300|ZIZ3|-|2q36.2|protein-coding	6.02492	6.31625	7.13742	4.07673	4.68036	4.25925	-3.53213	1.48e-08	5.16e-07	11.5685
NM_013381	chr12	72272749	72665642	+	5531	1	TRHDE|PAP-II|PGPEP2|TRH-DE|-|12q21.1|protein-coding	4.13901	4.69042	5.06742	3.74575	2.88338	2.9723	-3.52506	0.00190394	0.0108857	11.512
NM_001331029	chr1	202348699	202592702	+	15400	1	PPP1R12B|MYPT2|PP1bp55|-|1q32.1|protein-coding	8.74195	8.63878	8.54271	5.88194	5.64738	6.18178	-3.5213	8.93e-21	1.92e-18	11.4819
NM_001159601	chr4	13367723	13484365	-	1779	1	RAB28|CORD18|-|4p15.33|protein-coding	4.77408	4.88955	4.82535	3.45578	3.48949	3.37285	-3.51573	2.55e-05	0.000325483	11.4378
NM_001363537	chr6	99542387	99568814	-	2387	1	CCNC|CycC|SRB11|hSRB11|-|6q16.2|protein-coding	3.47804	4.17075	4.51522	3.29531	2.80839	2.78537	-3.51296	0.00285248	0.014948	11.4158
NM_003825	chr15	42495634	42533058	+	2300	1	SNAP23|HsT17016|SNAP-23|SNAP23A|SNAP23B|-|15q15.1-q15.2|protein-coding	3.85672	3.94764	4.88971	3.18096	3.21937	2.85799	-3.49413	0.00105462	0.00681838	11.2677
NM_173084	chr3	160435503	160449786	-	3819	1	TRIM59|IFT80L|MRF1|RNF104|TRIM57|TSBF1|-|3q25.33|protein-coding	3.55992	4.14838	4.35666	3.19674	3.00262	2.85036	-3.48977	0.001829	0.0105481	11.2338
NM_001635	chr7	38383704	38631373	-	3201	1	AMPH|AMPH1|-|7p14.1|protein-coding	7.48561	7.42288	7.55038	5.84412	3.52887	4.3893	-3.48931	1.26e-06	2.52e-05	11.2302
NM_002380	chr8	97869064	98036723	+	4111	1	MATN2|-|-|8q22.1-q22.2|protein-coding	5.81887	6.41767	6.47339	4.76086	3.96502	3.3903	-3.48294	4.38e-06	7.29e-05	11.1807
NR_147239	chr9	96500113	96619843	-	5731	1	CDC14B|CDC14B3|Cdc14B1|Cdc14B2|hCDC14B|-|9q22.32-q22.33|protein-coding	5.6243	5.59659	5.71653	4.23028	3.80707	3.31165	-3.48148	7.67e-06	0.000116882	11.1694
NM_017489	chr8	73008864	73048123	+	3317	1	TERF1|PIN2|TRBF1|TRF|TRF1|hTRF1-AS|t-TRF1|-|8q21.11|protein-coding	2.88643	3.98402	4.01194	2.82886	2.82838	2.59528	-3.47685	0.00591148	0.0266408	11.1336
NM_001237	chr4	121816444	121823883	-	2738	1	CCNA2|CCN1|CCNA|-|4q27|protein-coding	8.02321	8.14284	8.4081	6.19167	4.37115	5.52432	-3.46622	2.79e-10	1.4e-08	11.0519
NM_001324284	chr10	17644151	17716822	+	3941	1	STAM|STAM-1|STAM1|-|10p12.33|protein-coding	5.80402	6.22155	6.28426	4.30282	4.39497	3.40098	-3.46152	1.68e-06	3.24e-05	11.0159
NM_000950	chrX	37349364	37457291	+	4484	1	PRRG1|PRGP1|-|Xp21.1|protein-coding	3.94488	3.94065	4.66122	3.31198	3.0347	2.86937	-3.45291	0.00138935	0.00852723	10.9504
NM_006265	chr8	116845934	116874866	-	3734	1	RAD21|CDLS4|HR21|HRAD21|MCD1|MGS|NXP1|SCC1|hHR21|-|8q24.11|protein-coding	6.66312	7.38184	7.91933	5.20288	4.58436	5.12903	-3.45085	1.15e-10	6.33e-09	10.9348
NM_007172	chr22	45163925	45188017	+	5141	1	NUP50|NPAP60|NPAP60L|-|22q13.31|protein-coding	6.15821	7.00437	6.93014	4.14068	4.55399	4.837	-3.44719	2.23e-09	9.16e-08	10.907
NM_080683	chr4	86594315	86815159	+	8496	1	PTPN13|FAP-1|PNP1|PTP-BAS|PTP-BL|PTP1E|PTPL1|PTPLE|hPTP1E|-|4q21.3|protein-coding	5.33301	5.1953	6.22229	3.84893	4.20781	3.25911	-3.44598	3.13e-05	0.000381888	10.8979
NM_178450	chr5	126867714	127030558	-	3939	1	MARCH3|MARCH-III|RNF173|-|5q23.2|protein-coding	4.03234	4.20123	3.75903	3.04855	3.10183	2.82903	-3.4455	0.00180985	0.0104746	10.8943
NR_125382	chr11	130866249	130870247	-	3998	1	LOC103611081|-|-|11q24.3|ncRNA	4.99136	4.83791	4.40809	3.84729	2.93841	3.0299	-3.44095	0.00193046	0.010983	10.86
NM_001166693	chr4	86935002	87141054	+	9262	1	AFF1|AF4|MLLT2|PBM1|-|4q21.3-q22.1|protein-coding	4.83906	5.57601	5.89051	4.24668	3.53012	3.21841	-3.43686	8.01e-05	0.000841218	10.8292
NM_021255	chr14	56118411	56301524	+	5863	1	PELI2|-|-|14q22.3|protein-coding	4.04201	4.35264	4.72406	3.46408	3.12407	2.96378	-3.43315	0.000894766	0.00598351	10.8014
NM_182914	chr14	63852965	64226451	+	21761	1	SYNE2|EDMD5|KASH2|NUA|NUANCE|Nesp2|Nesprin-2|SYNE-2|TROPH|-|14q23.2|protein-coding	4.10299	4.34511	4.17812	2.88556	3.30018	3.12959	-3.4317	0.00135385	0.00834485	10.7906
NM_001142651	chr5	172641263	172691530	+	6410	1	NEURL1B|NEURL3|RNF67B|hNeur2|neur2|-|5q35.1|protein-coding	6.93127	7.06634	6.86652	3.81289	5.0824	4.76864	-3.43121	1.05e-08	3.81e-07	10.7869
NM_001123385	chrX	40051246	40097466	-	6406	1	BCOR|ANOP2|MAA2|MCOPS2|-|Xp11.4|protein-coding	6.27311	7.00568	6.71534	4.41571	4.56136	4.61637	-3.41838	3.09e-10	1.52e-08	10.6914
NM_207338	chr15	66547468	66565497	-	2843	1	LCTL|KLG|KLPH|-|15q22.31|protein-coding	4.54351	4.40273	4.57501	3.4071	3.37306	3.03305	-3.40806	0.000414127	0.00323468	10.6152
NM_024047	chr4	87422573	87459455	+	2810	1	NUDT9|NUDT10|-|4q22.1|protein-coding	6.17163	6.03072	6.2868	3.86305	3.72297	4.73082	-3.4075	5.08e-07	1.14e-05	10.6111
NM_002825	chr7	137227346	137343733	-	1470	1	PTN|HARP|HB-GAM|HBBM|HBGF-8|HBGF8|HBNF|HBNF-1|NEGF1|OSF-1|-|7q33|protein-coding	6.21255	6.43628	6.68027	5.0656	3.78152	3.40891	-3.40584	1.72e-05	0.000233213	10.5989
NM_014797	chr6	109462516	109483237	-	5588	1	ZBTB24|BIF1|ICF2|PATZ2|ZNF450|-|6q21|protein-coding	3.85887	4.06374	3.88843	2.95208	3.1303	2.8091	-3.39938	0.0026078	0.0139034	10.5515
NM_003594	chr1	117060326	117107453	+	9414	1	TTF2|HuF2|ZGRF6|-|1p13.1|protein-coding	5.91541	6.15308	6.24791	4.10887	4.0142	4.4143	-3.39624	2.04e-08	6.93e-07	10.5286
NM_001110514	chr20	2692878	2760108	+	2891	1	EBF4|COE4|O/E-4|-|20p13|protein-coding	5.37618	5.31458	4.62955	3.08855	4.01415	3.40466	-3.39225	0.000316066	0.00261021	10.4995
NM_003155	chr8	23841929	23854806	-	3862	1	STC1|STC|-|8p21.2|protein-coding	4.10432	4.63062	4.38674	3.36089	3.21401	3.10806	-3.38875	0.000412235	0.00322339	10.4741
NM_001040280	chr6	14117772	14136917	+	2329	1	CD83|BL11|HB15|-|6p23|protein-coding	5.61295	5.36394	5.22992	4.20244	3.55486	3.25245	-3.38697	6.19e-05	0.000677846	10.4611
NM_030816	chr1	70258999	70354722	-	5643	1	ANKRD13C|dJ677H15.3|-|1p31.1|protein-coding	3.63636	3.96506	4.15931	3.0177	3.0708	2.80022	-3.38554	0.00264757	0.014079	10.4508
NM_001303103	chr9	81583683	81689535	-	4131	1	TLE1|ESG|ESG1|GRG1|-|9q21.32|protein-coding	7.81005	8.07171	7.75844	5.47132	4.63532	5.82079	-3.3842	3.44e-12	2.52e-10	10.4411
NM_006366	chr6	17393595	17557779	+	2909	1	CAP2|-|-|6p22.3|protein-coding	6.12852	6.51496	6.78764	3.94832	4.51334	4.68043	-3.38385	1.4e-08	4.94e-07	10.4386
NR_034039	chr15	45023195	45077185	+	4894	1	SORD|HEL-S-95n|RDH|SDH|SORD1|XDH|-|15q21.1|protein-coding	7.2631	7.04555	7.24878	4.63962	4.92799	5.0652	-3.37861	1.09e-12	8.6e-11	10.4007
NM_138811	chr7	25134695	25180354	-	3755	1	C7orf31|-|-|7p15.3|protein-coding	3.07746	3.56727	3.64347	2.69327	2.76415	2.5535	-3.37293	0.00890082	0.0367123	10.3598
NM_002748	chr15	52019219	52067375	+	5322	1	MAPK6|ERK3|HsT17250|PRKM6|p97MAPK|-|15q21.2|protein-coding	4.88387	6.06443	6.76965	4.23638	4.48353	3.29298	-3.37035	5.35e-05	0.000601114	10.3413
NM_006948	chr21	14371116	14383146	-	3937	1	HSPA13|STCH|-|21q11.2|protein-coding	3.38333	4.19266	4.40698	2.75599	3.18568	3.00737	-3.36972	0.0035156	0.0176897	10.3368
NM_178448	chr9	137062127	137070557	-	3806	1	SAPCD2|C9orf140|p42.3|-|9q34.3|protein-coding	7.81233	8.01242	7.71593	4.61318	6.2503	3.97117	-3.36482	0.00285514	0.0149566	10.3018
NR_033314	chr11	27506852	27677803	+	1469	1	BDNF-AS|ANTI-BDNF|BDNF|BDNF-AS1|BDNFAS|BDNFOS|NCRNA00049|-|11p14.1|ncRNA	5.82487	5.89164	6.01536	4.54029	3.81482	3.52246	-3.3647	4.03e-06	6.8e-05	10.3009
NM_015480	chr3	111071816	111137560	+	5189	1	NECTIN3|CD113|CDW113|NECTIN-3|PPR3|PRR3|PVRL3|PVRR3|-|3q13.13|protein-coding	3.85764	4.03952	4.43236	3.23739	3.0963	2.87534	-3.35357	0.00181701	0.0105034	10.2218
NM_001130679	chr4	98871684	98930637	-	11606	1	EIF4E|AUTS19|CBP|EIF4E1|EIF4EL1|EIF4F|eIF-4E|-|4q23|protein-coding	5.4186	5.50863	5.87324	3.88353	4.2316	3.31491	-3.35051	2.41e-05	0.000311437	10.2001
NM_000416	chr6	137197484	137219430	-	2111	1	IFNGR1|CD119|IFNGR|IMD27A|IMD27B|-|6q23.3|protein-coding	5.58424	5.5006	6.28572	3.42706	3.21501	4.67509	-3.34858	0.000143015	0.00136129	10.1864
NM_001130688	chr4	173331376	173334358	-	1460	1	HMGB2|HMG2|-|4q34.1|protein-coding	7.98958	8.29626	8.66547	6.44348	4.58012	5.63527	-3.34662	1.34e-09	5.71e-08	10.1726
NM_198433	chr20	56369390	56392215	-	2453	1	AURKA|AIK|ARK1|AURA|BTAK|PPP1R47|STK15|STK6|STK7|-|20q13.2|protein-coding	8.21905	8.41513	8.4141	6.34843	4.11198	5.94056	-3.34216	2.18e-08	7.31e-07	10.1412
NM_006892	chr20	32762385	32809356	+	4311	1	DNMT3B|ICF|ICF1|M.HsaIIIB|-|20q11.21|protein-coding	3.79612	4.21445	4.7666	2.82879	3.51619	2.86684	-3.34199	0.00521845	0.0242122	10.14
NM_001282697	chr10	14518557	14604401	-	3241	1	FAM107B|C10orf45|HITS|-|10p13|protein-coding	7.31872	7.73312	7.8766	5.73921	4.5997	5.15092	-3.33802	5.63e-11	3.3e-09	10.1122
NM_001032283	chr12	98515573	98550379	+	4170	1	TMPO|CMD1T|LAP2|LEMD4|PRO0868|TP|-|12q23.1|protein-coding	6.48486	6.91546	7.38334	5.13145	4.90611	3.71543	-3.33579	3.32e-07	7.95e-06	10.0966
NM_152387	chr2	200488961	200510068	-	2927	1	KCTD18|6530404F10Rik|-|2q33.1|protein-coding	4.93434	4.71937	5.21457	3.91311	3.38174	3.15136	-3.33193	0.000278134	0.00235637	10.0696
NM_001048201	chr19	4909501	4962154	+	3879	1	UHRF1|ICBP90|Np95|RNF106|TDRD22|hNP95|hUHRF1|huNp95|-|19p13.3|protein-coding	8.02039	8.0723	8.24579	6.12995	4.67039	5.61051	-3.33138	3.18e-11	1.97e-09	10.0658
NM_001348163	chr19	12092297	12114753	+	3863	1	ZNF788P|ZNF788|-|19p13.2|protein-coding	4.08291	4.19386	4.45332	3.2376	3.27333	2.94177	-3.3294	0.00124175	0.00780074	10.0519
NM_004064	chr12	12717270	12722382	+	2517	1	CDKN1B|CDKN4|KIP1|MEN1B|MEN4|P27KIP1|-|12p13.1|protein-coding	6.03061	6.16841	6.64608	4.5094	4.59639	3.44832	-3.32784	3.8e-06	6.49e-05	10.041
NM_001242318	chr8	65714334	65842064	-	6946	1	PDE7A|HCP1|PDE7|-|8q13.1|protein-coding	4.2461	4.58482	4.30832	3.29358	3.38135	2.9931	-3.32465	0.000875204	0.00587451	10.0189
NM_024745	chr16	46578593	46621379	-	5160	1	SHCBP1|PAL|-|16q11.2|protein-coding	7.27896	7.12002	7.63776	5.70415	4.42769	4.44653	-3.31684	1.49e-08	5.2e-07	9.96478
NM_001164144	chr13	114314503	114327322	+	3791	1	CHAMP1|C13orf8|CAMP|CHAMP|MRD40|ZNF828|-|13q34|protein-coding	6.56623	6.62128	7.08145	5.25953	4.30793	3.67041	-3.31282	1.5e-06	2.93e-05	9.93709
NR_026837	chr12	72253507	72273509	-	3953	1	TRHDE-AS1|-|-|12q21.1|ncRNA	3.3849	3.64403	4.09605	3.09094	2.70826	2.67817	-3.31155	0.00798453	0.0337138	9.9283
NM_001370302	chr12	30926748	30996599	+	5496	1	TSPAN11|VSSW1971|-|12p11.21|protein-coding	6.20923	6.01682	5.99613	3.764	3.71295	4.75603	-3.30498	2.79e-06	5.05e-05	9.88323
NM_021942	chr4	183659293	183713589	+	4491	1	TRAPPC11|C4orf41|FOIGR|GRY|LGMD2S|LGMDR18|-|4q35.1|protein-coding	4.04594	4.74359	5.50244	3.37715	3.77742	3.03264	-3.3048	0.000788692	0.00539945	9.88198
NM_032999	chr7	74657718	74760692	+	4478	1	GTF2I|BAP135|BTKAP1|DIWS|GTFII-I|IB291|SPIN|TFII-I|WBS|WBSCR6|-|7q11.23|protein-coding	6.44418	6.58741	7.00921	4.56387	5.00669	3.82304	-3.3028	1.46e-07	3.87e-06	9.86827
NM_018117	chr10	120851362	120909524	+	4514	1	WDR11|BRWD2|DR11|HH14|SRI1|WDR15|-|10q26.12|protein-coding	6.09285	6.65226	7.00608	4.70863	4.6286	4.24206	-3.3016	9.37e-09	3.43e-07	9.86006
NM_001323631	chr15	42548838	42569992	+	3999	1	HAUS2|C15orf25|CEP27|HsT17025|-|15q15.2|protein-coding	5.45625	5.45882	5.56611	4.05328	4.00343	3.31518	-3.30146	2.63e-05	0.000334593	9.85914
NM_002613	chr16	2538021	2603188	+	7168	1	PDPK1|PDK1|PDPK2|PDPK2P|PRO0461|-|16p13.3|protein-coding	5.41752	6.17836	6.21736	3.57947	4.74731	3.31897	-3.2978	0.000127348	0.00123917	9.83416
NM_012238	chr10	67884656	67918390	+	4096	1	SIRT1|SIR2|SIR2L1|SIR2alpha|-|10q21.3|protein-coding	3.02784	3.67847	4.40957	3.12473	2.63962	2.60965	-3.2962	0.0100959	0.0402692	9.82326
NM_144650	chr8	66432504	66468906	+	1955	1	ADHFE1|ADH8|HMFT2263|HOT|-|8q13.1|protein-coding	3.72356	3.84947	3.78471	2.8077	3.10774	2.7452	-3.28745	0.00616993	0.027579	9.76383
NM_001164380	chr8	73420369	73746840	-	2953	1	STAU2|39K2|39K3|-|8q21.11|protein-coding	5.11239	5.13473	5.40667	4.1487	3.45205	3.22254	-3.28072	0.000211814	0.00188656	9.7184
NM_001412	chrX	20124525	20141838	-	4405	1	EIF1AX|EIF1A|EIF1AP1|EIF4C|eIF-1A|eIF-4C|-|Xp22.12|protein-coding	5.43015	5.41639	5.79916	3.94703	4.18736	3.31968	-3.27979	3.55e-05	0.000425115	9.71212
NM_024028	chr5	149358046	149369653	+	2499	1	PCYOX1L|-|-|5q32|protein-coding	6.69602	7.19453	7.06579	5.08322	4.55685	4.76679	-3.27359	1.15e-10	6.33e-09	9.67049
NM_001161662	chr5	168291645	168472303	+	7126	1	WWC1|HBEBP3|HBEBP36|KIBRA|MEMRYQTL|PPP1R168|-|5q34|protein-coding	7.17444	7.18217	7.11114	4.24779	5.23337	5.05565	-3.26899	6.41e-10	2.97e-08	9.63974
NM_012301	chr7	78017055	79453667	-	6951	1	MAGI2|ACVRIP1|AIP-1|AIP1|ARIP1|MAGI-2|NPHS15|SSCAM|-|7q21.11|protein-coding	4.52462	4.63894	4.86695	3.40378	3.01008	3.73028	-3.26645	0.000944177	0.00623296	9.62275
NM_148894	chr4	13568740	13627725	-	10537	1	BOD1L1|BOD1L|FAM44A|-|4p15.33|protein-coding	3.83072	4.84259	4.10873	3.30229	3.21191	3.03957	-3.26049	0.0011019	0.00706383	9.58307
NM_001130147	chr12	389350	442640	+	2326	1	CCDC77|-|-|12p13.33|protein-coding	4.81133	4.91653	4.75072	3.28436	3.1326	3.91314	-3.25827	0.000512931	0.00386223	9.56835
NM_001040619	chr1	212608761	212620774	+	2245	1	ATF3|-|-|1q32.3|protein-coding	5.71069	5.49851	5.68635	4.05401	3.51167	4.21683	-3.25759	5.2e-06	8.42e-05	9.56382
NM_003638	chr10	15513954	15719922	-	6515	1	ITGA8|-|-|10p13|protein-coding	5.3864	5.974	6.72125	4.39656	4.53368	3.37593	-3.2545	3.56e-05	0.000426205	9.54336
NM_205836	chr5	148383958	148442836	+	4377	1	FBXO38|Fbx38|HMN2D|MOKA|SP329|-|5q32|protein-coding	5.18919	5.81912	6.41873	4.65477	3.75633	3.30539	-3.25221	0.000122833	0.00120336	9.52825
NM_000956	chr14	52314312	52328595	+	2451	1	PTGER2|EP2|-|14q22.1|protein-coding	5.7411	5.88825	6.28379	4.02025	3.93736	4.50655	-3.2505	4.55e-07	1.04e-05	9.51693
NM_025135	chr18	36297713	36780220	+	5106	1	FHOD3|FHOS2|Formactin2|-|18q12.2|protein-coding	8.48709	8.50683	8.67044	6.07344	6.04887	6.01359	-3.24886	1.56e-19	3.04e-17	9.50611
NM_001352400	chr11	124766498	124800406	-	2513	1	MSANTD2|C11orf61|-|11q24.2|protein-coding	4.91854	5.04373	5.09801	3.55119	3.52239	3.81826	-3.243	3.48e-05	0.000417402	9.46764
NM_032866	chr15	57376505	57550717	+	7193	1	CGNL1|JACOP|PCING|-|15q21.3|protein-coding	4.10439	4.14788	4.56122	3.25557	3.34253	2.96043	-3.23783	0.00161926	0.00961085	9.43377
NM_006461	chr17	28577574	28599025	-	3760	1	SPAG5|DEEPEST|MAP126|hMAP126|-|17q11.2|protein-coding	8.82235	8.67683	8.8859	6.85691	5.85834	5.68656	-3.23457	4e-13	3.41e-11	9.41243
NM_016931	chr11	89324354	89491375	-	4248	1	NOX4|KOX|KOX-1|RENOX|-|11q14.3|protein-coding	3.85236	3.73863	4.17507	3.31054	2.73382	2.78314	-3.23383	0.0113532	0.0442791	9.40759
NM_016329	chr3	52903573	53046073	-	4529	1	SFMBT1|RU1|SFMBT|hSFMBT|-|3p21.1|protein-coding	5.12891	4.83488	4.94231	3.06846	4.07105	3.12342	-3.22866	0.00242358	0.0131847	9.37396
NM_018238	chr7	141551410	141655243	+	3301	2	AGK|CATC5|CTRCT38|MTDPS10|MULK|-|7q34|protein-coding	4.76071	4.44587	4.83309	3.88394	2.95655	3.0416	-3.22788	0.00422384	0.0204949	9.36888
NR_036623	chr17	44708665	44750546	+	3326	1	DBF4B|ASKL1|CHIFB|DRF1|ZDBF1B|-|17q21.31|17q21|protein-coding	7.30714	6.95073	6.96137	4.86364	5.47276	3.59508	-3.22374	0.0129663	0.0488733	9.34206
NM_001319294	chr1	215567304	215621807	+	3993	1	KCTD3|NY-REN-45|-|1q41|protein-coding	4.59845	4.99164	5.42153	3.83594	3.06795	3.77988	-3.22108	0.000558615	0.00413255	9.32482
NM_000165	chr6	121435646	121449727	+	3079	1	GJA1|AVSD3|CMDR|CX43|EKVP|EKVP3|GJAL|HLHS1|HSS|ODDD|PPKCA|-|6q22.31|protein-coding	10.5087	11.1531	11.5919	9.19309	6.57208	8.38852	-3.21825	0.000306734	0.0025451	9.3066
NM_001278734	chr19	58182989	58213562	+	2885	1	ZNF274|HFB101|ZF2|ZKSCAN19|ZSCAN51|-|19q13.43|protein-coding	5.35083	5.56663	5.70972	4.18101	4.02417	3.33427	-3.21486	4.4e-05	0.000513502	9.28473
NM_001366525	chr12	89588049	89708838	-	7125	1	ATP2B1|PMCA1|PMCA1kb|-|12q21.33|protein-coding	3.79665	4.19699	5.22387	2.81707	3.73168	2.86522	-3.20878	0.00727772	0.0313822	9.24567
NM_001034914	chr2	95346658	95386077	+	3073	1	KCNIP3|CSEN|DREAM|KCHIP3|-|2q11.1|protein-coding	5.96431	6.16311	5.89136	4.59947	3.99746	3.82775	-3.20871	1.19e-06	2.4e-05	9.24524
NM_002448	chr4	4859665	4863933	+	1933	1	MSX1|ECTD3|HOX7|HYD1|STHAG1|-|4p16.2|protein-coding	9.59507	9.53648	9.24259	7.31479	6.64343	6.49776	-3.20731	2.99e-17	4.54e-15	9.23629
NM_001256875	chr1	37692516	37709719	+	2359	1	CDCA8|BOR|BOREALIN|DasraB|MESRGP|-|1p34.3|protein-coding	8.89333	8.6233	8.62973	5.11088	6.0695	6.85513	-3.20467	1.49e-10	7.9e-09	9.2194
NM_152900	chr1	113390515	113685923	+	7536	1	MAGI3|MAGI-3|dJ730K3.2|-|1p13.2|protein-coding	3.76939	3.65457	3.65741	3.09962	2.73525	2.70523	-3.2027	0.00968406	0.0390588	9.20679
NM_018361	chr8	6708642	6761500	+	5224	2	AGPAT5|1AGPAT5|LPAATE|-|8p23.1|protein-coding	4.25598	4.15832	4.34289	3.57059	2.8607	2.92204	-3.19008	0.00795484	0.0336574	9.12664
NR_015384	chr11	19710934	19714672	-	3738	1	LOC100126784|-|-|11p15.1|ncRNA	5.45527	5.65799	5.18372	3.95717	3.82345	3.88483	-3.18639	5.11e-06	8.3e-05	9.10331
NM_001366673	chr7	34928881	35037485	-	5006	1	DPY19L1|-|-|7p14.2|protein-coding	4.43615	5.97819	5.98543	4.54044	3.42474	3.18171	-3.18521	0.000763854	0.00527704	9.09583
NM_130444	chr21	45455522	45513720	+	6543	1	COL18A1|KNO|KNO1|KS|-|21q22.3|protein-coding	9.94823	9.73809	9.64182	6.98511	7.72793	6.48681	-3.18413	8.89e-15	9.93e-13	9.08908
NM_000142	chr4	1793312	1808872	+	4267	1	FGFR3|ACH|CD333|CEK2|HSFGFR3EX|JTK4|-|4p16.3|protein-coding	3.75702	4.34292	4.28897	3.04049	3.36917	2.89475	-3.18262	0.00370771	0.0184225	9.07957
NM_001267895	chr22	29205896	29259597	+	2105	1	EMID1|EMI5|EMU1|-|22q12.2|protein-coding	4.86864	4.71325	4.14971	3.84152	2.9114	2.9946	-3.17251	0.00607857	0.0272129	9.01614
NM_001143942	chr6	17281361	17293868	+	2675	1	RBM24|RNPC6|dJ259A10.1|-|6p22.3|protein-coding	5.29623	5.69813	6.70286	3.97435	4.59018	3.87739	-3.17169	1.31e-05	0.000183253	9.01101
NM_003902	chr1	77948402	77979205	-	2478	1	FUBP1|FBP|FUBP|hDH V|-|1p31.1|protein-coding	7.69602	8.52287	8.69059	6.60098	5.19206	5.51273	-3.17114	1.8e-09	7.51e-08	9.00759
NM_006042	chr17	13494032	13601929	-	4182	1	HS3ST3A1|3-OST-3A|3OST3A1|-|17p12|protein-coding	5.65811	5.39079	5.56922	3.92165	4.13941	3.73063	-3.15738	5.47e-06	8.78e-05	8.92211
NM_006734	chr6	142751469	142945176	-	9685	1	HIVEP2|HIV-EP2|MBP-2|MIBP1|MRD43|SHN2|ZAS2|ZNF40B|-|6q24.2|protein-coding	6.55625	6.48609	6.86504	4.90376	4.9167	3.54364	-3.14844	6.5e-06	0.000101004	8.86694
NM_001178117	chr10	87504466	87553461	+	2660	1	MINPP1|HIPER1|MINPP2|MIPP|-|10q23.2|protein-coding	4.6089	4.76088	5.05633	3.62404	3.33047	3.67014	-3.14571	0.000174817	0.00160056	8.85019
NM_033360	chr12	25205246	25250929	-	5422	1	KRAS|C-K-RAS|CFC2|K-RAS2A|K-RAS2B|K-RAS4A|K-RAS4B|K-Ras|KI-RAS|KRAS1|KRAS2|NS|NS3|RALD|RASK2|c-Ki-ras2|-|12p12.1|protein-coding	5.35736	6.12986	6.14934	4.07563	3.92696	4.49162	-3.14077	2.35e-06	4.33e-05	8.81992
NM_001206999	chr12	119685791	119877320	-	8686	1	CIT|CITK|CRIK|MCPH17|STK21|-|12q24.23|protein-coding	7.69792	8.31771	8.19286	6.0482	5.49012	5.60968	-3.13814	2.38e-13	2.1e-11	8.80388
NM_001353493	chr2	189661399	189666401	+	697	1	ASDURF|ASNSD1|ASNSD1-SEP|NS3TP1|-|2q32|protein-coding	3.20446	3.55172	4.13322	3.00134	2.80926	2.64668	-3.13555	0.0104372	0.0414353	8.78807
NM_001170464	chr12	96278261	96400439	-	4546	1	CDK17|PCTAIRE2|PCTK2|-|12q23.1|protein-coding	3.89422	4.76147	5.45444	3.59788	3.6866	3.04061	-3.12776	0.0015165	0.00912877	8.74079
NM_001080412	chr3	141324186	141449790	+	8401	1	ZBTB38|CIBZ|PPP1R171|ZNF921|-|3q23|protein-coding	4.00365	5.58047	5.88381	3.61637	4.03798	3.66069	-3.12249	0.000245564	0.00211779	8.70888
NM_019035	chr4	137518920	137532494	-	5917	1	PCDH18|PCDH68L|-|4q28.3|protein-coding	5.94128	6.6954	7.51337	5.22153	4.49898	4.51134	-3.12152	6.05e-07	1.32e-05	8.70306
NM_145290	chr4	22387376	22516066	-	4556	1	ADGRA3|GPR125|PGR21|TEM5L|-|4p15.2|protein-coding	5.71025	5.80917	6.30482	4.31675	4.44357	3.71153	-3.1213	4.04e-06	6.83e-05	8.7017
NM_003425	chr19	43912624	43935282	-	3914	1	ZNF45|KOX5|ZNF13|-|19q13.31|protein-coding	4.00268	4.78452	5.05864	3.44946	3.66583	3.05534	-3.11765	0.00147881	0.00895805	8.67972
NM_001055	chr16	28605587	28610044	-	1230	1	SULT1A1|HAST1/HAST2|P-PST|PST|ST1A1|ST1A3|STP|STP1|TSPST1|-|16p11.2|protein-coding	5.64656	4.80853	5.41455	3.78466	3.88654	3.84043	-3.1158	2.52e-05	0.000322895	8.66861
NM_001350936	chr12	122471600	122500932	-	4724	1	ZCCHC8|-|-|12q24.31|protein-coding	5.26311	5.68645	5.13554	4.43257	3.29722	3.22888	-3.11304	0.00100748	0.00657851	8.65205
NM_032142	chr18	12991362	13125036	+	7913	1	CEP192|PPP1R62|-|18p11.21|protein-coding	4.99368	5.22011	5.57404	3.99852	3.95159	3.27783	-3.11294	0.000189757	0.00172094	8.65145
NM_001366177	chr1	155335268	155562803	-	12022	1	ASH1L|ASH1|ASH1L1|KMT2H|MRD52|-|1q22|protein-coding	5.65456	6.48862	6.38303	4.45039	4.32023	4.40459	-3.11179	2.12e-07	5.37e-06	8.64455
NM_004900	chr22	38982347	38992779	+	1580	1	APOBEC3B|A3B|APOBEC1L|ARCD3|ARP4|DJ742C19.2|PHRBNL|bK150C2.2|-|22q13.1|protein-coding	6.8781	6.95829	7.00818	5.1525	4.96378	4.34739	-3.10676	3.06e-09	1.22e-07	8.61447
NR_144404	chr18	62187255	62310248	+	10489	1	RELCH|HsT3308|HsT885|KIAA1468|-|18q21.33|protein-coding	5.02507	5.29426	5.68545	4.124	3.92504	3.29087	-3.10634	0.000183014	0.00166608	8.61193
NM_032182	chr10	124801819	124836667	+	2944	1	ABRAXAS2|ABRO1|FAM175B|KIAA0157|-|10q26.13|protein-coding	3.73967	4.43335	4.88619	3.27055	3.51015	2.95399	-3.10423	0.00294733	0.0153391	8.59934
NM_006528	chr7	93885396	93890753	-	2200	1	TFPI2|PP5|REF1|TFPI-2|-|7q21.3|protein-coding	6.53501	6.52827	6.73879	4.85645	4.07887	4.85133	-3.10265	5.24e-08	1.57e-06	8.58998
NM_015450	chr7	124822386	124929825	-	3903	1	POT1|CMM10|GLM9|HPOT1|-|7q31.33|protein-coding	3.83744	4.00979	4.7179	3.58323	2.79086	2.85721	-3.10189	0.012173	0.0466805	8.58543
NM_001102399	chr1	23304690	23344284	-	7580	2	HNRNPR|HNRPR|hnRNP-R|-|1p36.12|protein-coding	8.43087	8.93432	9.37636	7.16346	5.62155	6.23162	-3.0981	4.8e-10	2.28e-08	8.56288
NM_001317994	chr5	153990148	154038910	-	4962	1	FAM114A2|133K02|C5orf3|-|5q33.2|protein-coding	5.87766	6.26408	6.56208	4.56741	4.73638	3.47442	-3.09805	2.62e-05	0.000333696	8.56259
NM_001256835	chr3	114056737	114088421	+	3903	1	QTRT2|QTRTD1|-|3q13.31|protein-coding	5.08807	5.21503	5.32848	4.24492	3.46857	3.24162	-3.09738	0.000562958	0.0041604	8.55862
NM_003821	chr8	89757816	89791064	+	2503	1	RIPK2|CARD3|CARDIAK|CCK|GIG30|RICK|RIP2|-|8q21.3|protein-coding	5.64945	6.25651	6.17262	4.4068	3.90996	4.48458	-3.09698	1.04e-06	2.14e-05	8.55626
NM_194283	chr5	34929593	34958964	+	6193	1	DNAJC21|BMFS3|DNAJA5|GS3|JJJ1|-|5p13.2|protein-coding	4.16933	3.69619	3.94098	2.96464	3.23859	2.82194	-3.09646	0.00628105	0.0279284	8.55315
NM_001365634	chr3	33496246	33718254	-	7078	1	CLASP2|-|-|3p22.3|protein-coding	5.49573	5.33698	5.81197	4.2885	4.03521	3.34638	-3.09544	0.000102989	0.00103789	8.54712
NM_001349095	chr3	172750726	172821474	+	4375	1	ECT2|ARHGEF31|-|3q26.31|protein-coding	3.83182	3.98432	4.71194	3.57792	2.78644	2.85239	-3.09218	0.0126686	0.0480312	8.52781
NM_001349277	chr3	15667236	15797979	-	7723	1	ANKRD28|PITK|PPP1R65|-|3p25.1|protein-coding	5.36933	6.0142	6.38559	4.82769	3.16406	3.93844	-3.08808	0.000452911	0.00348659	8.50362
NM_001330543	chr13	42886388	42992241	-	3125	1	EPSTI1|BRESI1|-|13q14.11|protein-coding	5.00831	4.25187	4.84073	3.04953	3.44976	3.81456	-3.07625	0.00159587	0.00949941	8.43419
NM_001814	chr11	88293592	88337736	-	1861	1	CTSC|CPPI|DPP-I|DPP1|DPPI|HMS|JP|JPD|PALS|PDON1|PLS|-|11q14.2|protein-coding	7.60915	7.39934	7.82338	5.84487	5.34626	4.71204	-3.07572	7.54e-10	3.36e-08	8.43109
NR_033957	chr10	46398362	46453306	+	2868	1	LINC00842|-|-|10q11.22|ncRNA	4.08188	4.02184	3.63618	2.95463	3.22838	2.8114	-3.07566	0.00695615	0.0302947	8.43076
NM_001527	chr6	113933028	113971148	-	9721	1	HDAC2|HD2|KDAC2|RPD3|YAF1|-|6q21|protein-coding	8.0038	8.22552	8.6335	6.59719	5.8076	4.82301	-3.07216	1.12e-08	4.03e-07	8.41034
NM_004701	chr15	59105146	59125045	+	1477	1	CCNB2|HsT17299|-|15q22.2|protein-coding	8.66709	8.33172	8.45469	6.49232	4.89794	6.38986	-3.07091	1.33e-09	5.7e-08	8.40303
NM_130398	chr1	241848204	241889939	+	3431	1	EXO1|HEX1|hExoI|-|1q43|protein-coding	4.75925	4.64926	5.60166	3.93618	3.41774	3.75444	-3.07028	0.000260527	0.00222684	8.39935
NM_001297734	chr19	57905774	57916592	-	4677	1	ZNF417|-|-|19q13.43|protein-coding	3.49837	3.58357	3.58632	2.8708	2.81821	2.76685	-3.06896	0.00796801	0.0336835	8.39167
NM_172250	chr4	145619385	145660033	+	5935	1	MMAA|cblA|-|4q31.21|protein-coding	3.97203	4.20119	4.45874	2.98374	2.86146	3.58825	-3.06185	0.0081067	0.0341396	8.35044
NM_001368866	chr6	75749239	75919537	+	8578	1	MYO6|DFNA22|DFNB37|-|6q14.1|protein-coding	3.14711	4.12516	4.31605	3.23812	2.90991	2.74228	-3.06146	0.0101558	0.0404856	8.34818
NM_032870	chr6	99398050	99425308	-	5099	1	PNISR|C6orf111|HSPC306|SFRS18|SRrp130|bA98I9.2|-|6q16.2|protein-coding	5.7138	5.65354	5.2356	4.48397	3.62278	3.46284	-3.06027	0.000155111	0.00145812	8.3413
NM_001099271	chr5	75674124	75717437	-	2171	1	POC5|C5orf37|-|5q13.3|protein-coding	5.19339	4.56362	4.71523	3.84281	3.55933	3.15182	-3.05365	0.000891094	0.00596449	8.30311
NM_002508	chr1	235975832	236065090	-	5768	1	NID1|NID|-|1q42.3|protein-coding	9.3811	9.94559	10.163	7.70137	7.1238	7.20596	-3.05345	2.16e-16	2.86e-14	8.30197
NM_003812	chr2	206443532	206621127	+	6306	1	ADAM23|MDC-3|MDC3|-|2q33.3|protein-coding	5.99484	5.59205	5.79561	4.40288	3.23187	4.38268	-3.05118	0.000217207	0.00192389	8.28889
NM_003630	chr6	143450805	143490614	+	2734	1	PEX3|PBD10A|PBD10B|TRG18|-|6q24.2|protein-coding	4.53656	4.86671	4.62378	3.78728	3.40289	3.11984	-3.05027	0.00130911	0.00813127	8.28369
NM_003618	chr2	39249266	39437285	-	4299	1	MAP4K3|GLK|MAPKKKK3|MEKKK 3|MEKKK3|RAB8IPL1|-|2p22.1|protein-coding	3.78589	4.26156	4.80699	3.45135	3.29304	2.94734	-3.04669	0.00351123	0.0176739	8.26316
NM_001204803	chr12	45216095	45432349	+	6038	1	ANO6|BDPLT7|SCTS|TMEM16F|-|12q12|protein-coding	5.82751	6.62981	7.35113	5.19689	4.23427	4.62409	-3.04355	2.19e-06	4.08e-05	8.24516
NM_020368	chr4	70688532	70690551	+	2017	1	UTP3|CRL1|CRLZ1|SAS10|-|4q13.3|protein-coding	6.10588	6.52691	6.65808	5.13194	3.95815	4.2124	-3.0361	3.73e-06	6.37e-05	8.20273
NM_004229	chrX	40648305	40735542	-	7963	1	MED14|CRSP150|CRSP2|CSRP|CXorf4|DRIP150|EXLM1|RGR1|TRAP170|-|Xp11.4|protein-coding	6.84046	7.05279	7.36057	5.34981	5.00492	4.62194	-3.03511	2.44e-09	1e-07	8.19708
NM_001289861	chr1	7784429	7845180	+	6240	1	PER3|FASPS3|GIG13|-|1p36.23|protein-coding	4.70366	4.41012	4.92574	3.52473	3.37101	3.63319	-3.03308	0.000366512	0.00294084	8.18554
NM_001034194	chr4	121801323	121817021	+	1623	1	EXOSC9|PCH1D|PM/Scl-75|PMSCL1|RRP45|Rrp45p|p5|p6|-|4q27|protein-coding	6.53418	7.15944	7.1463	4.39287	3.93325	5.68846	-3.02659	7.61e-06	0.000116116	8.14879
NM_001430	chr2	46297407	46386697	+	5137	1	EPAS1|ECYT4|HIF2A|HLF|MOP2|PASD2|bHLHe73|-|2p21|protein-coding	11.8727	12.3486	12.4424	10.0921	9.14809	9.64428	-3.02573	2.5e-17	3.87e-15	8.14396
NM_005044	chrX	3604341	3713649	-	6090	1	PRKX|PKX1|-|Xp22.33|protein-coding	4.58755	4.62219	5.5777	3.93107	3.69064	3.15694	-3.02321	0.00105858	0.00683782	8.12972
NM_001145199	chr12	105330691	105371518	+	1303	1	C12orf75|AGD3|OCC-1|OCC1|-|12q23.3|protein-coding	8.53485	8.88635	9.134	7.14061	5.94548	5.92437	-3.02161	1.21e-10	6.56e-09	8.12073
NM_002463	chr21	41362027	41409392	+	3391	1	MX2|MXB|-|21q22.3|protein-coding	4.87571	5.48097	4.92221	4.24059	3.34952	3.193	-3.01994	0.00149165	0.00900832	8.11132
NM_001013703	chr15	39934115	40035591	+	5497	1	EIF2AK4|GCN2|PVOD2|-|15q15.1|protein-coding	8.00499	8.71865	8.82781	6.95756	5.66828	5.34256	-3.01877	1.62e-08	5.62e-07	8.10479
NM_178155	chr14	65410592	65744121	+	5153	1	FUT8|CDGF|CDGF1|-|14q23.3|protein-coding	5.50445	6.0069	6.64989	4.5655	4.2962	4.23555	-3.0187	2.52e-06	4.59e-05	8.10438
NM_001130142	chr11	124115450	124147721	+	4279	1	VWA5A|BCSC-1|BCSC1|LOH11CR2A|-|11q24.2|protein-coding	6.02208	6.39074	6.50197	4.39283	4.49492	4.63883	-3.01537	7.87e-08	2.26e-06	8.08571
NM_001366854	chr12	125186386	125662369	+	11314	1	TMEM132B|-|-|12q24.31-q24.32|protein-coding	4.47663	5.08138	4.55712	3.57622	3.72093	3.12767	-3.01336	0.00130748	0.00812687	8.07443
NM_033055	chr1	100038095	100083373	+	2761	1	MFSD14A|HIAT1|-|1p21.2|protein-coding	6.10371	6.15723	6.82982	5.16368	4.05653	3.89279	-3.0128	1.72e-05	0.000233002	8.07131
NM_007045	chr6	166999397	167052718	+	13941	1	FGFR1OP|FOP|-|6q27|protein-coding	5.7607	5.93813	6.21083	4.83914	3.724	3.81217	-3.0125	4.21e-05	0.000493378	8.06963
NM_006480	chr5	177357924	177372596	+	2306	1	RGS14|-|-|5q35.3|protein-coding	6.10563	5.89648	5.49946	3.39	4.81699	3.62147	-3.00445	0.000417597	0.00325857	8.0247
NM_001830	chrX	10156975	10237659	+	6743	1	CLCN4|CLC4|ClC-4|ClC-4A|MRX15|MRX49|MRXSRC|-|Xp22.2|protein-coding	4.21778	4.55997	4.5894	3.11822	3.27723	3.66684	-2.99986	0.00173901	0.0101749	7.99921
NR_125715	chr1	218442626	218443995	+	1369	1	TGFB2-OT1|-|-|1q41|ncRNA	4.33458	5.28925	5.35941	4.23551	3.20897	3.12954	-2.9914	0.00310373	0.0159856	7.95246
NM_005168	chr2	150468196	150487695	-	2703	1	RND3|ARHE|Rho8|RhoE|memB|-|2q23.3|protein-coding	7.47294	8.19085	8.56937	6.54753	4.58036	5.75879	-2.9834	4.13e-07	9.54e-06	7.9085
NM_003725	chr12	56763324	56787790	+	1505	1	HSD17B6|HSE|RODH|SDR9C6|-|12q13.3|protein-coding	5.95745	6.26054	6.20477	4.16767	4.69404	4.2645	-2.98044	7.75e-07	1.65e-05	7.89225
NM_015094	chr22	21417371	21451461	+	6824	1	HIC2|HRG22|ZBTB30|ZNF907|-|22q11.21|protein-coding	4.85857	3.86429	4.48804	3.70944	3.14561	2.98374	-2.97154	0.00496102	0.0232953	7.84371
NR_024188	chr2	48440766	48515386	+	3190	1	PPP1R21|CCDC128|KLRAQ1|-|2p16.3|protein-coding	3.93328	3.87922	4.29553	2.92804	3.4168	2.86592	-2.9697	0.0100357	0.0400845	7.83376
NM_014903	chr12	77830894	78213010	+	10112	1	NAV3|POMFIL1|STEERIN3|unc53H3|-|12q21.2|protein-coding	5.12699	5.39627	6.03882	4.30647	4.05323	3.62162	-2.96869	6.8e-05	0.000731932	7.82827
NM_015120	chr2	73385758	73609919	+	12900	1	ALMS1|ALSS|-|2p13.1|protein-coding	4.3415	4.63942	4.84032	3.7698	3.11645	3.42535	-2.96027	0.00179336	0.0104042	7.78268
NM_020792	chr3	172630249	172711067	-	4529	1	NCEH1|AADACL1|NCEH|-|3q26.31|protein-coding	6.03573	6.7225	7.00714	5.36687	4.11034	4.24658	-2.95958	9.18e-06	0.000135585	7.77898
NM_001330453	chr17	74215630	74262018	+	3352	1	TTYH2|C17orf29|-|17q25.1|protein-coding	4.19638	3.67666	4.0202	3.06604	3.26552	2.85014	-2.95692	0.00769699	0.0328459	7.76467
NM_001164213	chr13	46553170	46753040	+	4687	1	LRCH1|CHDC1|NP81|-|13q14.13-q14.2|protein-coding	4.55138	5.16722	5.68578	3.50723	3.93591	3.94642	-2.95556	0.000229295	0.00200819	7.75734
NM_001330192	chr12	68686978	68745809	+	6211	1	NUP107|NPHS11|NUP84|ODG6|ODG6; GAMOS7|-|12q15|protein-coding	4.36321	4.95496	5.25757	3.69661	3.86655	3.17189	-2.95187	0.00136299	0.00839402	7.73749
NM_002417	chr10	128096661	128126423	-	12697	1	MKI67|KIA|MIB-|MIB-1|PPP1R105|-|10q26.2|protein-coding	9.66185	9.78633	9.69874	7.35527	7.28907	7.31667	-2.94016	1.4e-21	3.26e-19	7.67498
NM_001143814	chr11	27654895	27700455	-	4085	1	BDNF|ANON2|BULN2|-|11p14.1|protein-coding	7.99918	8.42823	8.34207	6.62494	5.24962	5.78618	-2.93444	1.7e-09	7.15e-08	7.64461
NM_004932	chr5	31193686	31329146	+	8526	1	CDH6|CAD6|KCAD|-|5p13.3|protein-coding	7.30084	7.74549	8.07204	6.00912	5.36526	5.27057	-2.92999	6.86e-10	3.13e-08	7.62107
NM_001098525	chr13	52455360	52476631	+	3728	1	CKAP2|LB1|TMAP|se20-10|-|13q14.3|protein-coding	4.67001	5.44068	5.54291	4.05101	4.0374	3.27639	-2.92703	0.000685638	0.00487215	7.60544
NM_012310	chrX	70290104	70420886	+	4355	1	KIF4A|KIF4|KIF4G1|MRX100|-|Xq13.1|protein-coding	7.70141	7.9721	7.81578	5.46504	5.46941	6.02747	-2.92675	6.31e-12	4.35e-10	7.60394
NM_002336	chr12	12116026	12267044	-	10225.5	2	LRP6|ADCAD2|STHAG7|-|12p13.2|protein-coding	5.12083	6.23475	6.16755	4.74225	4.20207	3.38966	-2.92248	0.000370095	0.00296138	7.58147
NM_014498	chr3	168008696	168095924	-	4285	1	GOLIM4|GIMPC|GOLPH4|GPP130|P138|-|3q26.2|protein-coding	5.42728	5.47878	5.44707	4.21037	3.91624	3.83944	-2.91996	2.34e-05	0.000305021	7.56825
NM_133489	chr12	57619910	57626151	+	2393	1	SLC26A10|-|-|12q13.3|protein-coding	5.74673	5.91906	5.75143	4.03358	4.40881	4.18674	-2.91956	3.83e-06	6.53e-05	7.56618
NM_001018072	chr12	107318434	107659642	+	5727	1	BTBD11|ABTB2B|-|12q23.3|protein-coding	4.10982	4.06407	4.10665	3.43484	3.07219	2.91887	-2.91836	0.00714986	0.0309625	7.55986
NM_001839	chr1	94896957	94927110	-	1982	1	CNN3|-|-|1p21.3|protein-coding	10.1075	10.701	11.007	8.97129	7.20372	7.8215	-2.91754	1.26e-09	5.47e-08	7.55557
NM_003850	chr13	47942656	48001326	-	2151	1	SUCLA2|A-BETA|A-SCS|MTDPS5|SCS-betaA|-|13q14.2|protein-coding	4.49818	5.04264	5.51396	3.93829	3.30589	3.90174	-2.91652	0.000620363	0.0044883	7.55022
NR_028370	chr20	5119586	5119969	+	383	1	PCNA-AS1|PCNA-AS|PCNAAS|-|20p12.3|ncRNA	6.77451	7.53125	7.43428	5.58922	4.88758	5.177	-2.91425	6.97e-09	2.59e-07	7.53836
NM_001270550	chr11	46380784	46383837	+	1169	1	MDK|ARAP|MK|NEGF2|-|11p11.2|protein-coding	13.1174	12.9962	12.6453	10.039	11.0465	9.99865	-2.91329	1.8e-14	1.95e-12	7.53332
NM_001350571	chr13	100603626	100674795	-	4062	1	TMTC4|-|-|13q32.3|protein-coding	4.77612	5.0086	5.66469	4.07803	3.92939	3.25838	-2.91216	0.000866254	0.00582529	7.52743
NM_017613	chr21	33577553	33588684	-	2486	1	DONSON|B17|C21orf60|MIMIS|MISSLA|-|21q22.11|protein-coding	5.41125	5.9595	6.0378	4.75842	4.00127	3.39844	-2.90733	0.000368948	0.00295384	7.50226
NM_006047	chr20	35648925	35664900	-	6641	1	RBM12|HRIHFB2091|SCZD19|SWAN|-|20q11.22|protein-coding	7.13471	8.05228	8.18133	5.6897	5.74798	5.72073	-2.90321	2.2e-10	1.12e-08	7.48091
NM_138386	chr4	163128671	163166890	-	1864	1	NAF1|-|-|4q32.2|protein-coding	4.98229	5.14154	5.33618	4.28322	3.54695	3.25543	-2.90128	0.00131152	0.00813968	7.47089
NR_027856	chr2	200853009	200864658	-	3236	1	CLK1|CLK|CLK/STY|STY|-|2q33.1|protein-coding	4.54933	4.83968	5.50801	3.4912	3.05182	4.20336	-2.90085	0.00354701	0.0178042	7.46868
NM_014254	chr12	63779909	63809561	+	1845	1	RXYLT1|HP10481|MDDGA10|TMEM5|-|12q14.2|protein-coding	3.90501	4.27479	4.58478	3.5628	3.1924	2.97517	-2.89718	0.00597634	0.0268553	7.44968
NM_001143935	chr7	87345664	87399794	+	3268	1	CROT|COT|-|7q21.12|protein-coding	3.41575	4.08954	4.43511	3.26192	2.77985	3.22202	-2.89702	0.0122913	0.0469715	7.44885
NM_005188	chr11	119206276	119308149	+	11213	1	CBL|C-CBL|CBL2|FRA11B|NSLL|RNF55|-|11q23.3|protein-coding	5.80441	6.51925	6.71158	4.33685	5.00573	4.31402	-2.89605	3.18e-06	5.58e-05	7.44384
NM_015713	chr8	102204501	102239118	-	4921	1	RRM2B|MTDPS8A|MTDPS8B|P53R2|-|8q22.3|protein-coding	3.33279	4.46829	4.87319	3.53604	3.25547	2.89218	-2.89264	0.00890358	0.0367123	7.42628
NM_018321	chr5	34915711	34925996	+	1579	1	BRIX1|BRIX|BXDC2|-|5p13.2|protein-coding	4.80476	5.0927	4.82419	4.07242	3.48594	3.19958	-2.89025	0.00182646	0.0105481	7.41398
NM_015261	chr11	134152442	134224532	-	5568	1	NCAPD3|CAP-D3|CAPD3|MCPH22|hCAP-D3|hHCP-6|hcp-6|-|11q25|protein-coding	6.86738	6.68804	6.96077	5.61323	4.22389	4.30818	-2.88781	6.89e-06	0.000106264	7.40145
NM_001308253	chr1	93885200	93909598	-	4976	1	GCLM|GLCLR|-|1p22.1|protein-coding	4.45098	5.0545	4.86729	3.76728	3.4884	3.61499	-2.88437	0.000460896	0.00353296	7.38381
NM_004520	chr5	62306162	62387184	+	4025	1	KIF2A|CDCBM3|HK2|KIF2|-|5q12.1|protein-coding	5.08967	4.90982	5.45304	4.17253	3.79249	3.27428	-2.88363	0.000892054	0.00596815	7.38005
NM_000016	chr1	75724347	75763678	+	2608	1	ACADM|ACAD1|MCAD|MCADH|-|1p31.1|protein-coding	4.28603	4.61456	4.78104	3.61126	3.20617	3.59381	-2.87628	0.00144444	0.00877935	7.34254
NR_024091	chr11	58579114	58625732	+	3530	1	ZFP91-CNTF|ZFP91|ZNF757|Zfp-91|-|11q12.1|ncRNA	5.23464	5.48243	5.60491	3.9403	4.11022	4.01006	-2.87539	2.45e-05	0.000314971	7.338
NM_007190	chr10	119892730	119944656	+	7126	1	SEC23IP|MSTP053|P125|P125A|-|10q26.11-q26.12|protein-coding	6.43512	6.81549	7.59812	5.529	5.1437	4.16157	-2.86217	5.25e-06	8.47e-05	7.27109
NM_181861	chr12	98645290	98735433	+	7172	1	APAF1|APAF-1|CED4|-|12q23.1|protein-coding	3.9494	4.48139	4.92625	3.65459	3.4363	3.03815	-2.8581	0.00452265	0.0216472	7.25061
NM_001144824	chr19	44141554	44160313	+	4481	1	ZNF234|HZF4|ZNF269|-|19q13.31|protein-coding	3.58023	3.62558	3.79715	2.80208	2.89039	3.0845	-2.85598	0.011563	0.044927	7.23997
NM_001031680	chr1	24899511	24965010	-	4332	1	RUNX3|AML2|CBFA3|PEBP2aC|-|1p36.11|protein-coding	8.55714	8.4837	8.58944	6.38216	6.74645	5.479	-2.85561	1.55e-10	8.18e-09	7.23812
NM_022350	chr5	96875939	96919716	+	5684	1	ERAP2|L-RAP|LRAP|-|5q15|protein-coding	4.96417	4.90949	5.03581	4.17636	3.43619	3.21356	-2.8482	0.00238969	0.0130259	7.20102
NM_032623	chr4	139266165	139280225	-	1218	1	MGARP|C4orf49|CESP-1|HUMMR|OSAP|-|4q31.1|protein-coding	4.40629	4.97104	5.17878	3.47682	3.0599	4.11529	-2.84416	0.00451009	0.0216146	7.18088
NM_005544	chr2	226731317	226798790	-	8732	1	IRS1|HIRS-1|-|2q36.3|protein-coding	8.3578	8.68011	8.71924	6.67642	6.1405	6.26239	-2.84197	8.61e-14	8.22e-12	7.16999
NM_004817	chr9	69174277	69255208	+	4478	1	TJP2|C9DUPq21.11|DFNA51|DUP9q21.11|PFIC4|X104|ZO2|-|9q21.11|protein-coding	7.83259	8.21743	8.03935	6.51159	5.31269	5.50312	-2.83547	6.75e-09	2.53e-07	7.13774
NM_005124	chr6	17615037	17706925	-	6002	1	NUP153|HNUP153|N153|-|6p22.3|protein-coding	7.0206	7.2933	7.23023	5.55585	4.11448	5.49135	-2.8347	1.48e-06	2.9e-05	7.13393
NM_007349	chr7	154943690	155003124	-	3841	1	PAXIP1|CAGF28|CAGF29|PACIP1|PAXIP1L|PTIP|TNRC2|-|7q36.2|protein-coding	5.94118	6.02651	6.06382	4.65636	4.35588	4.0939	-2.8304	3.52e-06	6.09e-05	7.11272
NM_020859	chr4	76435229	76783252	+	10877	1	SHROOM3|APXL3|MSTP013|SHRM|ShrmL|-|4q21.1|protein-coding	6.50624	6.58676	6.7298	4.90646	4.74204	4.79932	-2.82429	2.75e-08	8.95e-07	7.08267
NM_018304	chr17	59155746	59206709	+	6214	1	PRR11|-|-|17q22|protein-coding	7.48456	7.91819	8.20889	5.41762	5.64337	6.22743	-2.81943	8.1e-10	3.59e-08	7.05885
NM_001350520	chr1	148952457	149033019	+	8843	1	PDE4DIP|CMYA2|MMGL|-|1q21.2|protein-coding	8.18652	8.62546	8.64059	6.82997	6.30581	5.32434	-2.81929	5.56e-09	2.12e-07	7.05813
NM_020183	chr12	27332836	27425813	+	7410	1	ARNTL2|BMAL2|CLIF|MOP9|PASD9|bHLHe6|-|12p11.23|protein-coding	5.75354	5.22554	6.04426	4.87336	3.45114	3.30675	-2.81671	0.00258949	0.0138314	7.04555
NR_046696	chr1	201688256	201829559	-	839	1	IPO9-AS1|-|-|1q32.1|ncRNA	3.81131	3.98777	4.12677	3.38285	3.02729	2.87467	-2.81334	0.0118019	0.0456216	7.02911
NM_016569	chr12	114670255	114684175	-	4783	1	TBX3|TBX3-ISO|UMS|XHL|-|12q24.21|protein-coding	7.7482	8.19274	8.38091	6.31512	5.64879	5.96763	-2.81201	4.14e-11	2.47e-09	7.02263
NM_001193466	chr17_GL000258v2_alt	594197	758707	+	5315.7	3	KANSL1|CENP-36|KDVS|KIAA1267|MSL1v1|NSL1|hMSL1v1|-|17q21.31|protein-coding	3.87815	4.18401	4.1954	3.21172	2.87617	3.43826	-2.81061	0.0113813	0.0443644	7.01582
NM_001105207	chr6	112107931	112254567	-	7183	1	LAMA4|CMD1JJ|LAMA3|LAMA4*-1|-|6q21|protein-coding	10.2374	10.4079	10.6986	8.15677	7.88604	8.31618	-2.81052	2.32e-18	3.99e-16	7.01537
NM_001302769	chr2	204545475	205620162	+	8467	1	PARD3B|ALS2CR19|PAR3B|PAR3L|PAR3beta|-|2q33.3|protein-coding	5.97873	5.91976	5.97211	4.88151	4.20736	3.46243	-2.80763	0.000335448	0.00273579	7.00135
NM_015551	chr3	33150043	33218810	-	4595	1	SUSD5|-|-|3p22.3|protein-coding	4.75056	5.19986	5.79048	3.97509	3.45859	4.24838	-2.80758	0.000498625	0.00378992	7.00111
NM_000599	chr2	216672105	216695549	-	6233	1	IGFBP5|IBP5|-|2q35|protein-coding	11.6762	11.9577	12.0924	9.99894	9.54519	8.84622	-2.80677	3.79e-14	3.76e-12	6.99717
NM_016451	chr11	14457503	14499858	-	3466	1	COPB1|COPB|-|11p15.2|protein-coding	8.14303	8.6237	8.9059	7.04913	5.2048	6.27783	-2.80396	1.19e-07	3.22e-06	6.98354
NM_001001872	chr14	58000765	58152213	-	6481	1	ARMH4|C14orf37|UT2|c14_5376|-|14q23.1|protein-coding	6.37021	6.45777	6.29859	5.13381	4.60653	3.70533	-2.803	4.77e-05	0.00054577	6.9789
NM_078469	chr10	125823546	125842802	+	2325	1	BCCIP|TOK-1|TOK1|-|10q26.2|protein-coding	5.71373	5.73204	6.04056	4.86391	3.9607	3.41651	-2.80297	0.000670668	0.00479414	6.97874
NM_018290	chr4	37826686	37862937	+	3195	1	PGM2|MSTP006|-|4p14|protein-coding	6.59633	6.75118	7.27752	5.625	4.31605	4.70898	-2.80111	4.24e-06	7.09e-05	6.96976
NM_001302688	chr19	44905796	44909393	+	1242	1	APOE|AD2|APO-E|ApoE4|LDLCQ5|LPG|-|19q13.32|protein-coding	5.45657	5.65168	5.10821	4.07356	4.3339	3.35364	-2.80043	0.000730687	0.00507956	6.96646
NM_006667	chrX	119236285	119244466	+	1874	1	PGRMC1|Dap1|HPR6.6|IZA|MPR|-|Xq24|protein-coding	7.99633	8.49946	8.68547	6.85211	5.81336	5.76656	-2.79971	3.07e-09	1.23e-07	6.96299
NM_001280559	chr1	150218417	150236112	-	3395	1	ANP32E|LANP-L|LANPL|-|1q21.2|protein-coding	4.95209	5.21528	5.54614	4.45941	3.488	3.26173	-2.79793	0.00264356	0.0140681	6.9544
NM_003816	chr8	38996973	39105260	+	2902.5	2	ADAM9|CORD9|MCMP|MDC9|Mltng|-|8p11.22|protein-coding	6.70803	7.5966	8.26451	5.97062	5.14804	5.63646	-2.79249	2.69e-07	6.6e-06	6.92825
NM_001146103	chr3	122527924	122564784	-	3322	1	PARP9|ARTD9|BAL|BAL1|MGC:7868|-|3q21.1|protein-coding	4.06303	4.71919	5.50616	4.1951	3.13347	3.04775	-2.78602	0.0092182	0.0377272	6.89725
NM_016426	chr22	46296870	46330810	+	2969	1	GTSE1|B99|-|22q13.31|protein-coding	8.05822	8.14593	8.0707	5.863	5.24465	6.53106	-2.783	3.4e-09	1.34e-07	6.8828
NM_001302753	chr20	46118314	46129855	+	1709	1	CD40|Bp50|CDW40|TNFRSF5|p50|-|20q13.12|protein-coding	5.0549	5.33055	5.31502	3.82353	4.01145	3.95247	-2.78285	9.6e-05	0.000977486	6.8821
NM_001368882	chr10	69801906	69959144	+	3105	1	COL13A1|CMS19|COLXIIIA1|-|10q22.1|protein-coding	6.80185	6.92783	7.01657	5.32947	5.2095	4.38362	-2.78063	2.66e-07	6.54e-06	6.87152
NM_021570	chr9	93951627	93955355	-	1505	1	BARX1|-|-|9q22.32|protein-coding	10.1717	10.1346	9.91969	7.2755	8.37232	7.38342	-2.77937	3.7e-12	2.66e-10	6.86552
NM_005032	chrX	115561174	115650859	+	3268	1	PLS3|BMND18|T-plastin|-|Xq23|protein-coding	7.93669	8.69425	9.5416	7.26734	5.87573	6.50083	-2.77611	1.53e-07	4.02e-06	6.85003
NM_001316341	chr17	67337916	67366577	-	4625	1	PSMD12|Rpn5|STISS|p55|-|17q24.2|protein-coding	4.51158	4.47343	4.55933	3.74634	3.43418	3.10588	-2.77437	0.00425983	0.0206417	6.84177
NM_015055	chr11	9664077	9752992	+	4869	1	SWAP70|HSPC321|SWAP-70|-|11p15.4|protein-coding	5.40967	6.12344	6.57167	4.00286	4.90111	4.3146	-2.76711	5.7e-05	0.000631716	6.80742
NM_053025	chr3	123610049	123884332	-	10077	1	MYLK|AAT7|KRP|MLCK|MLCK1|MLCK108|MLCK210|MSTP083|MYLK1|smMLCK|-|3q21.1|protein-coding	9.75252	10.2938	10.5923	8.33467	7.40257	8.00555	-2.76415	1.36e-12	1.05e-10	6.7935
NR_134574	chr20	25407683	25448555	+	3407	1	GINS1|IMD55|PSF1|-|20p11.21|protein-coding	5.61191	5.42257	5.48631	4.03737	4.22636	4.0464	-2.75922	3.24e-05	0.000394227	6.77028
NM_005923	chr6	136557046	136792477	-	5125	1	MAP3K5|ASK1|MAPKKK5|MEKK5|-|6q23.3|protein-coding	4.66225	4.94188	5.50509	3.10423	3.24167	4.40757	-2.75899	0.00760939	0.0325301	6.76923
NM_001330173	chr14	54396868	54420216	+	1060	1	CDKN3|CDI1|CIP2|KAP|KAP1|-|14q22.2|protein-coding	6.95144	6.95951	7.17355	5.83651	4.39241	4.60512	-2.75681	6.86e-06	0.000105789	6.759
NM_005964	chr17	8474212	8630725	-	7583	1	MYH10|NMMHC-IIB|NMMHCB|-|17p13.1|protein-coding	8.96731	9.33179	9.50331	7.49784	6.67517	6.8712	-2.75503	1.29e-12	1e-10	6.75068
NM_170606	chr7	152134925	152436003	-	16799	1	KMT2C|HALR|KLEFS2|MLL3|-|7q36.1|protein-coding	4.87715	4.97642	5.65316	4.10329	4.08038	3.29328	-2.74554	0.00160788	0.00955118	6.70639
NM_022469	chr1	240489573	240612155	-	4172	1	GREM2|CKTSF1B2|DAND3|PRDC|STHAG9|-|1q43|protein-coding	7.36368	8.13383	8.41041	6.3705	5.75313	5.66725	-2.74271	6.04e-09	2.29e-07	6.69325
NM_004586	chrX	20149911	20266909	-	7963	1	RPS6KA3|CLS|HU-3|ISPK-1|MAPKAPK1B|MRX19|RSK|RSK2|S6K-alpha3|p90-RSK2|pp90RSK2|-|Xp22.12|protein-coding	4.04705	5.31459	5.54638	3.35128	3.61887	4.24436	-2.74253	0.00246379	0.013353	6.69243
NM_000741	chr11	46383791	46391614	-	2876	1	CHRM4|HM4|M4R|-|11p11.2|protein-coding	9.16911	8.74392	8.57763	6.37369	7.11989	6.38244	-2.73946	2.28e-11	1.45e-09	6.67819
NM_016231	chr17	28042677	28196378	+	3510	1	NLK|-|-|17q11.2|protein-coding	3.77913	4.16787	4.06959	3.1091	3.39071	2.89643	-2.73678	0.0130494	0.0490878	6.66583
NM_002897	chr2	160272151	160493807	-	4261	1	RBMS1|C2orf12|HCC-4|MSSP|MSSP-1|MSSP-2|MSSP-3|SCR2|YC1|-|2q24.2|protein-coding	6.37481	6.8222	7.39447	5.21114	4.54864	5.38148	-2.73448	1.17e-06	2.38e-05	6.65517
NM_018297	chr3	25718944	25783443	-	2520	1	NGLY1|CDDG|CDG1V|PNG1|PNGase|-|3p24.2|protein-coding	4.78897	5.27722	5.80821	4.02007	3.83073	4.17384	-2.72793	0.000225323	0.00198359	6.62504
NR_158216	chr14	103332919	103334660	-	1741	1	LOC105370687|-|-|14q32.32|ncRNA	3.74295	4.19003	4.17182	3.26025	3.32651	2.91825	-2.72421	0.011504	0.044758	6.60797
NM_001044385	chr2	201620186	201643503	-	5385	1	TMEM237|ALS2CR4|JBTS14|-|2q33.1|protein-coding	6.69759	7.06373	7.14857	5.74899	4.08241	4.95263	-2.72307	1.58e-05	0.000216374	6.60278
NM_003919	chr7	94584980	94656133	-	1855	1	SGCE|DYT11|ESG|epsilon-SG|-|7q21.3|protein-coding	5.23354	5.57768	6.19255	3.74779	3.89668	4.77601	-2.71946	0.00035201	0.00284351	6.58624
NM_001008938	chr11	46743048	46846280	-	7126	1	CKAP5|CHTOG|MSPS|TOG|TOGp|ch-TOG|-|11p11.2|protein-coding	9.28763	9.49449	9.76787	7.73204	6.78792	7.29456	-2.70955	1.74e-12	1.31e-10	6.54117
NM_032664	chr8	33370826	33473146	-	3540	1	FUT10|FUCTX|-|8p12|protein-coding	4.57983	4.84056	5.19953	3.99795	3.77128	3.225	-2.70242	0.00298391	0.0155071	6.50891
NM_003506	chr8	103298898	103332866	+	3719	1	FZD6|FZ-6|FZ6|HFZ6|NDNC10|-|8q22.3|protein-coding	3.78219	5.33805	6.05121	4.35735	3.92797	3.1407	-2.70052	0.00676723	0.0295613	6.50038
NM_032860	chr6	143843338	143863812	+	1840	1	LTV1|C6orf93|dJ468K18.4|-|6q24.2|protein-coding	4.64575	5.01552	5.015	3.32193	3.0739	4.27171	-2.69985	0.00941995	0.0383261	6.49733
NM_003934	chr9	130579577	130638352	+	3132	1	FUBP3|FBP3|-|9q34.11-q34.12|protein-coding	6.88887	7.48686	7.5994	5.70638	4.47074	5.76242	-2.69974	1.48e-06	2.9e-05	6.49683
NR_149052	chr13	19674752	19783036	-	2657	1	PSPC1|PSP1|-|13q12.11|protein-coding	6.85042	7.01506	7.2609	5.31119	4.48873	5.58419	-2.69973	5.74e-07	1.26e-05	6.4968
NM_003108	chr2	5692384	5701385	+	8999	1	SOX11|MRD27|-|2p25.2|protein-coding	6.67394	6.571	6.81045	5.60687	3.95839	4.52496	-2.69434	6.18e-05	0.000677749	6.47258
NM_032307	chr9	83938312	83956742	-	2461	1	C9orf64|-|-|9q21.32|protein-coding	5.69369	6.41147	5.80111	4.34319	3.50754	4.98319	-2.69098	0.000466896	0.00356946	6.45751
NM_018122	chr1	173824673	173858546	+	3317	1	DARS2|ASPRS|LBSL|MT-ASPRS|mtAspRS|-|1q25.1|protein-coding	7.06336	7.21942	6.91119	5.39226	5.16712	5.12492	-2.6909	6.86e-09	2.56e-07	6.45714
NM_017784	chr3	31660825	31981850	-	4199	1	OSBPL10|ORP10|OSBP9|-|3p23|protein-coding	6.44668	6.85597	6.51789	5.29245	4.41351	4.79967	-2.6888	1.96e-06	3.69e-05	6.44778
NM_006544	chr14	57200507	57268905	-	10466	1	EXOC5|HSEC10|PRO1912|SEC10|SEC10L1|SEC10P|-|14q22.3|protein-coding	5.12387	4.57004	4.98937	4.0905	3.67568	3.22304	-2.6862	0.00339803	0.0172183	6.43615
NM_012291	chr12	53268299	53293643	+	6590	1	ESPL1|ESP1|SEPA|-|12q13.13|protein-coding	7.33693	7.17464	7.20853	5.13082	5.74825	5.05724	-2.68371	2.65e-08	8.67e-07	6.42506
NM_005914	chr8	47960941	47978159	+	4159	1	MCM4|CDC21|CDC54|IMD54|NKCD|NKGCD|P1-CDC21|hCdc21|-|8q11.21|protein-coding	7.97824	8.06337	8.15733	6.2558	5.82132	6.02884	-2.68147	6.2e-12	4.3e-10	6.41508
NM_014452	chr6	47231532	47309905	-	3587	1	TNFRSF21|BM-018|CD358|DR6|-|6p12.3|protein-coding	6.15581	6.92318	6.98499	5.39665	4.56401	4.82052	-2.68127	2.96e-06	5.27e-05	6.4142
NR_156467	chr8	664200	731224	-	1782	1	ERICH1|HSPC319|-|8p23.3|protein-coding	4.78363	4.96404	4.71997	3.97639	3.12739	3.77521	-2.67963	0.00528373	0.0244129	6.40693
NM_201575	chr16	29871159	29899550	-	3785	1	SEZ6L2|BSRPA|PSK-1|-|16p11.2|protein-coding	9.3844	9.34324	9.31791	7.31187	7.61901	6.17606	-2.67847	7.51e-10	3.36e-08	6.40175
NM_002048	chr9	86944362	86947506	-	3142	1	GAS1|-|-|9q21.33|protein-coding	8.08448	8.59566	8.89489	6.81375	5.58354	6.69871	-2.67762	1.37e-08	4.87e-07	6.39798
NM_001085471	chr14	89156180	89619165	-	7850	1	FOXN3|C14orf116|CHES1|PRO1635|-|14q31.3-q32.11|protein-coding	6.96861	7.43513	7.65862	5.2014	5.51865	5.70764	-2.67317	1.08e-08	3.9e-07	6.37828
NM_000051	chr11	108222832	108369099	+	13082	1	ATM|AT1|ATA|ATC|ATD|ATDC|ATE|TEL1|TELO1|-|11q22.3|protein-coding	4.27347	4.38232	4.67113	3.37357	3.75718	3.07952	-2.67122	0.00789454	0.033481	6.36966
NM_001364564	chr14	21521081	21526346	-	4856	1	SALL2|COLB|HSAL2|Sal-2|ZNF795|p150(Sal2)|-|14q11.2|protein-coding	5.4362	6.04491	6.03587	3.99081	4.97128	3.42168	-2.67015	0.00163642	0.00968877	6.36494
NM_001286060	chr11	82973133	83071897	-	9852	1	RAB30|-|-|11q14.1|protein-coding	6.1578	6.44119	6.4974	5.40635	4.09442	3.9348	-2.66846	0.000200661	0.00180058	6.35748
NM_006451	chr5	43526268	43557077	-	2766	1	PAIP1|-|-|5p12|protein-coding	5.72581	6.29667	6.73114	4.83047	4.56291	4.66764	-2.66839	6.09e-06	9.57e-05	6.3572
NM_001033	chr11	4094799	4138932	+	3121	1	RRM1|R1|RIR1|RR1|-|11p15.4|protein-coding	8.81711	8.88143	9.2653	7.4709	5.98722	6.7159	-2.66775	6.84e-09	2.56e-07	6.35438
NM_016258	chr1	28736940	28769775	+	2737	1	YTHDF2|CAHL|HGRG8|NY-REN-2|-|1p35.3|protein-coding	7.948	7.93095	7.94441	6.39132	5.32615	5.88299	-2.66764	4.16e-09	1.62e-07	6.35388
NR_110821	chr3	99816632	99823865	-	2015	1	HP09053|-|-|3q12.1|ncRNA	3.98685	3.80402	3.95908	3.15189	2.90425	3.30312	-2.6659	0.0125732	0.0477326	6.34623
NM_015156	chr14	102592649	102730559	+	5735	1	RCOR1|COREST|RCOR|-|14q32.31-q32.32|protein-coding	5.31001	5.67798	6.36079	4.39768	4.3184	4.41307	-2.66237	4.77e-05	0.00054577	6.33072
NM_201266	chr2	205682501	205798131	+	6640	1	NRP2|NP2|NPN2|PRO2714|VEGF165R2|-|2q33.3|protein-coding	10.0928	10.4733	10.5624	8.40472	8.20428	7.88717	-2.66157	6.44e-16	7.93e-14	6.32719
NM_001291832	chr2	238158970	238168890	+	2929	1	ERFE|C1QTNF15|CTRP15|FAM132B|-|2q37.3|protein-coding	6.16292	6.15706	5.98394	4.26346	4.3098	4.94421	-2.66134	1.26e-05	0.000177356	6.3262
NM_001530	chr14	61695513	61748258	+	3929	1	HIF1A|HIF-1-alpha|HIF-1A|HIF-1alpha|HIF1|HIF1-ALPHA|MOP1|PASD8|bHLHe78|-|14q23.2|protein-coding	8.22566	9.74927	10.1755	7.52569	7.43427	7.38492	-2.65345	2.05e-08	6.96e-07	6.29172
NM_001301206	chr15	83255885	83283457	-	4759	1	BNC1|BNC|BSN1|HsT19447|-|15q25.2|protein-coding	5.04733	5.15153	5.87694	4.6689	3.13727	3.63808	-2.65196	0.00658283	0.0289311	6.28521
NR_126421	chr10	44993932	45000910	-	889	1	C10orf25|-|-|10q11.21|protein-coding	4.50416	4.41087	4.09955	3.41405	3.56875	3.17225	-2.64934	0.00504019	0.0235596	6.27378
NM_001256267	chr10	68106117	68212016	+	5688	1	MYPN|CMD1DD|CMH22|MYOP|NEM11|RCM4|-|10q21.3|protein-coding	6.97578	7.24478	7.36851	5.68972	5.6276	4.13827	-2.6492	1.29e-05	0.000180701	6.27319
NM_001134999	chr14	52857271	52951097	-	3338	1	FERMT2|KIND2|MIG2|PLEKHC1|UNC112|UNC112B|mig-2|-|14q22.1|protein-coding	8.24488	9.10163	9.62707	6.88659	6.7718	7.26015	-2.64916	1.27e-09	5.48e-08	6.27301
NM_178006	chr13	33103139	33285755	-	5897	1	STARD13|ARHGAP37|DLC2|GT650|LINC00464|-|13q13.1-q13.2|protein-coding	6.29575	6.9392	6.91536	5.30719	4.6674	4.99361	-2.64704	8.69e-07	1.82e-05	6.2638
NM_013374	chr3	33798630	33869703	+	5864	1	PDCD6IP|AIP1|ALIX|DRIP4|HP95|-|3p22.3|protein-coding	8.14207	8.63523	8.89856	7.06959	6.06456	6.17062	-2.64535	4.76e-09	1.83e-07	6.25646
NM_001352779	chr8	38787236	38853028	+	7790	1	TACC1|Ga55|-|8p11.22|protein-coding	8.10697	8.36702	8.75487	6.79031	6.22924	6.01526	-2.6401	3.74e-10	1.83e-08	6.23376
NM_001199455	chr6_GL000253v2_alt	4390979	4400883	+	4006.4	7	BRD2|BRD2-IT1|D6S113E|FSH|FSRG1|NAT|O27.1.1|RING3|RNF3|-|6p21.32|protein-coding	4.31962	4.62301	4.12157	3.72683	3.31824	3.04529	-2.63171	0.0102771	0.040935	6.19762
NM_004645	chr17	56938200	56961050	-	2624	1	COIL|CLN80|p80-coilin|-|17q22|protein-coding	3.75977	3.96872	4.70494	3.31936	3.38787	3.17065	-2.63104	0.0075608	0.0323704	6.19473
NM_001346255	chr11	113797875	113875572	-	5005	1	USP28|-|-|11q23.2|protein-coding	4.97421	4.87869	5.29196	4.17481	3.7593	3.54234	-2.62796	0.00100918	0.00658291	6.18153
NM_017864	chr8	94823287	94881746	+	4616	1	INTS8|C8orf52|INT8|-|8q22.1|protein-coding	5.20431	5.93929	6.03113	4.15592	3.95305	4.7386	-2.62606	0.000167753	0.00155166	6.1734
NM_001321460	chr2	99400477	99490017	-	4902	1	REV1|AIBP80|REV1L|-|2q11.2|protein-coding	3.84326	4.88934	5.06633	3.45632	3.37475	3.95391	-2.62334	0.00487533	0.0229828	6.16175
NM_013320	chr12	104064531	104106524	+	5643	1	HCFC2|HCF-2|HCF2|-|12q23.3|protein-coding	5.25394	5.22676	5.66712	4.29975	3.54421	4.26493	-2.61647	0.000593908	0.00433577	6.13249
NM_001264573	chr17	44924711	44947773	-	4334	1	KIF18B|-|-|17q21.31|protein-coding	7.74401	8.02492	7.72318	5.82366	6.06646	5.78952	-2.61177	9.91e-11	5.49e-09	6.11255
NM_145753	chr3	111859180	111976517	+	5979	1	PHLDB2|LL5b|LL5beta|-|3q13.2|protein-coding	4.15114	4.53421	5.1073	3.15921	3.99413	3.32958	-2.6111	0.00840561	0.0350908	6.1097
NM_001351504	chr9	97633423	97673747	+	5384	1	NCBP1|CBP80|NCBP|Sto1|-|9q22.33|protein-coding	6.9671	7.08373	7.50806	6.05171	4.5454	4.96886	-2.60813	1.16e-05	0.000165694	6.09713
NM_021783	chrX	66595640	66639078	-	3443	1	EDA2R|EDA-A2R|EDAA2R|TNFRSF27|XEDAR|-|Xq12|protein-coding	4.72377	5.56689	5.70516	3.8648	4.18129	4.20335	-2.60549	0.000379666	0.00301786	6.08598
NM_001009899	chr3	113648386	113696642	-	13694	1	USF3|KIAA2018|-|3q13.2|protein-coding	4.21056	4.34976	4.62787	3.43244	3.70887	3.07599	-2.60119	0.00955755	0.0386784	6.06786
NM_016228	chr4	170060222	170089956	-	2235	1	AADAT|KAT2|KATII|KYAT2|-|4q33|protein-coding	4.45465	4.45449	4.39097	3.47628	3.33573	3.64437	-2.60068	0.00319378	0.0163734	6.06571
NM_001137675	chr16	71845976	71857328	+	7891	1	ATXN1L|BOAT|BOAT1|-|16q22.2|protein-coding	6.98555	7.19288	7.33417	5.54351	5.66464	4.61942	-2.59592	7.64e-07	1.63e-05	6.04573
NM_001127181	chr1	173799550	173824639	-	2665	1	CENPL|C1orf155|CENP-L|dJ383J4.3|-|1q25.1|protein-coding	4.30418	4.659	5.04813	3.66478	3.90367	3.16515	-2.59472	0.00669668	0.029342	6.04072
NM_002053	chr1	89052321	89065208	-	2868	1	GBP1|-|-|1p22.2|protein-coding	5.54393	6.53429	6.65756	3.47522	4.01744	5.50751	-2.59324	0.00215316	0.0120175	6.03454
NM_001172774	chr19	32405770	32485890	+	5957	1	DPY19L3|-|-|19q13.11|protein-coding	4.21413	3.82285	4.82821	3.2969	3.00647	3.73274	-2.59323	0.0122151	0.0468226	6.03449
NM_001258292	chr20	51386963	51562839	-	7349	1	NFATC2|NFAT1|NFATP|-|20q13.2|protein-coding	4.1919	4.07908	4.49421	3.18262	3.49897	3.41237	-2.58822	0.00618538	0.027631	6.01357
NM_153705	chr11	108472116	108498384	-	4243	1	POGLUT3|KDELC2|-|11q22.3|protein-coding	4.88074	5.47156	5.68154	4.12692	4.42777	3.35905	-2.58704	0.00254989	0.0136604	6.00866
NM_178229	chr1	156525405	156572565	-	5973	1	IQGAP3|-|-|1q22|protein-coding	8.92914	8.86366	8.89778	6.43847	7.104	6.90976	-2.57853	1.56e-12	1.19e-10	5.97331
NM_014633	chr11	10751246	10779746	+	4303	1	CTR9|SH2BP1|TSBP|p150|p150TSP|-|11p15.4|protein-coding	5.85548	6.5379	6.60322	4.88424	4.15633	5.10057	-2.57699	3.25e-05	0.00039462	5.96694
NM_001039570	chr22	29073035	29146820	+	6170	1	KREMEN1|ECTD13|KREMEN|KRM1|-|22q12.1|protein-coding	5.68363	6.0768	5.91561	4.15605	5.02155	3.46554	-2.57508	0.00178595	0.010378	5.95904
NM_001370339	chr13	30456704	30465936	-	5604	1	HMGB1|HMG-1|HMG1|HMG3|SBP-1|-|13q12.3|protein-coding	8.78308	8.9023	9.44979	7.42545	5.94918	7.221	-2.57345	4.33e-08	1.32e-06	5.95232
NM_014829	chr5	134758779	134831121	+	5646	1	DDX46|PRPF5|Prp5|-|5q31.1|protein-coding	6.42952	6.42514	6.68085	4.78887	4.63736	5.20146	-2.56978	1.62e-06	3.14e-05	5.93718
NM_014177	chr18	74148523	74160531	+	3076	1	TIMM21|C18orf55|HSPC154|TIM21|-|18q22.3|protein-coding	4.70331	5.27712	5.76028	4.53236	3.83082	3.29926	-2.56591	0.0047816	0.0226493	5.92127
NM_001369405	chr6	45422275	45551082	+	5594	1	RUNX2|AML3|CBF-alpha-1|CBFA1|CCD|CCD1|CLCD|OSF-2|OSF2|PEA2aA|PEBP2aA|-|6p21.1|protein-coding	6.30129	6.05292	6.52438	4.88434	4.32493	4.93361	-2.56579	8.98e-06	0.000133343	5.92077
NM_001346813	chr6	156777855	157210779	+	9811	1	ARID1B|6A3-5|BAF250B|BRIGHT|CSS1|DAN15|ELD/OSA1|MRD12|OSA2|P250R|-|6q25.3|protein-coding	6.67711	6.88896	7.08484	4.78174	5.45874	5.178	-2.56487	4.78e-07	1.08e-05	5.91703
NM_000201	chr19	10271120	10286615	+	2958	1	ICAM1|BB2|CD54|P3.58|-|19p13.2|protein-coding	9.08632	9.11768	9.08639	6.78603	7.5819	6.44342	-2.56373	5.65e-10	2.65e-08	5.91234
NM_014503	chr12	101280105	101386618	+	8967	1	UTP20|1A6/DRIM|DRIM|-|12q23.2|protein-coding	5.96661	5.64415	6.3925	4.92524	4.14296	4.41366	-2.56236	7.75e-05	0.000819544	5.90674
NM_014830	chr12	56998836	57006546	-	6264	1	ZBTB39|ZNF922|-|12q13.3|protein-coding	5.01405	5.50631	5.36649	4.38323	4.1044	3.36668	-2.56145	0.002515	0.0135339	5.90302
NM_005842	chr13	80335977	80341126	-	2281	1	SPRY2|IGAN3|hSPRY2|-|13q31.1|protein-coding	5.59102	5.9079	6.25125	5.23711	3.42027	3.52433	-2.5613	0.00498361	0.0233603	5.90238
NM_198320	chr12	68851176	68933171	-	6615	1	CPM|-|-|12q15|protein-coding	5.20668	4.80022	5.28802	4.09952	4.11484	3.31522	-2.55955	0.00325061	0.0165939	5.89526
NM_001303096	chr2	189441433	189475562	+	2708	1	WDR75|NET16|UTP17|-|2q32.2|protein-coding	4.23623	4.7748	5.24764	4.08522	3.63074	3.18056	-2.55837	0.00822868	0.0345021	5.89042
NR_135149	chr3	149738470	149752499	-	3781	1	COMMD2|HSPC042|-|3q25.1|protein-coding	4.6059	5.87953	5.79558	4.49635	3.98256	4.02291	-2.5562	0.000681942	0.0048592	5.88157
NM_001261445	chr12	104287032	104350307	+	3915	1	TXNRD1|GRIM-12|TR|TR1|TRXR1|TXNR|-|12q23.3|protein-coding	10.0853	10.3054	10.7038	8.7987	7.28903	8.28055	-2.55352	3.33e-09	1.32e-07	5.87067
NM_024908	chr15	43827002	43868412	+	3917	1	WDR76|CDW14|-|15q15.3|protein-coding	6.70227	6.88971	7.0692	5.4294	4.43042	5.43237	-2.55262	3.98e-06	6.75e-05	5.86699
NM_003369	chr11	75815210	76144232	+	5100	1	UVRAG|DHTX|VPS38|p63|-|11q13.5|protein-coding	5.43674	5.65797	5.8233	4.74397	4.20205	3.43956	-2.5515	0.00184636	0.0106304	5.86242
NM_014736	chr15	64364304	64381441	-	2126	1	PCLAF|KIAA0101|L5|NS5ATP9|OEATC|OEATC-1|OEATC1|PAF|PAF15|p15(PAF)|p15/PAF|p15PAF|-|15q22.31|protein-coding	5.52959	5.97329	5.40989	4.58413	3.50413	4.45861	-2.55129	0.000956431	0.00629942	5.86159
NM_007220	chrX	15738270	15788411	+	6827	1	CA5B|CA-VB|CAVB|-|Xp22.2|protein-coding	3.93514	3.91022	4.31205	3.08592	3.09762	3.51082	-2.55054	0.0126029	0.0478073	5.85855
NM_015420	chr8	103415386	103443452	+	1956	1	DCAF13|GM83|HSPC064|Sof1|WDSOF1|-|8q22.3|protein-coding	6.17971	6.40654	6.34866	4.60118	4.42307	5.14034	-2.5496	9.17e-06	0.000135585	5.85472
NM_181507	chr11	18278670	18322174	-	4855	1	HPS5|AIBP63|BLOC2S2|-|11p15.1|protein-coding	5.18071	5.77309	6.1743	4.94566	3.90811	3.68489	-2.54847	0.00137573	0.00846162	5.85014
NM_001300813	chr4	109433715	109540459	+	4809	1	SEC24B|SEC24|-|4q25|protein-coding	5.23621	5.80793	6.55345	4.67816	4.68935	3.98247	-2.54608	0.000296996	0.00247399	5.84045
NM_006168	chr4	84493283	84498234	-	1111	1	NKX6-1|NKX6.1|NKX6A|-|4q21.23|protein-coding	4.84104	4.39954	4.37582	3.67587	3.74064	3.13451	-2.53864	0.00850276	0.0353325	5.81041
NR_134616	chr6	17706130	17707344	+	1214	1	LOC105374952|-|-|6p22.3|ncRNA	5.49673	5.18633	4.71928	4.28352	4.00561	3.3089	-2.53762	0.00403041	0.0196896	5.80631
NM_144609	chr17	44677440	44689776	-	2107	1	CCDC43|-|-|17q21.31|protein-coding	5.46265	5.73095	6.45513	5.04587	3.96865	4.05035	-2.5372	0.000569517	0.00419168	5.80463
NM_080794	chr21	25585656	25607489	-	1158	1	MRPL39|C21orf92|L39mt|MRP-L5|MRPL5|MSTP003|PRED22|PRED66|RPML5|-|21q21.3|protein-coding	5.08663	5.12732	5.21454	4.5329	3.41649	3.26629	-2.53228	0.00917293	0.0376184	5.78484
NM_032796	chrX	16719612	16765340	+	6142	1	SYAP1|BSTA|PRO3113|-|Xp22.2|protein-coding	6.85882	7.12169	7.15915	5.65277	5.2296	4.9882	-2.52266	2.36e-07	5.89e-06	5.74641
NM_001195555	chr5	157785747	157859145	-	3992	1	CLINT1|CLINT|ENTH|EPN4|EPNR|-|5q33.3|protein-coding	5.53321	5.75181	6.66624	4.73187	4.50772	4.55013	-2.5224	7.98e-05	0.000838007	5.74537
NM_015210	chr18	8717381	8832778	+	6064	1	MTCL1|CCDC165|KIAA0802|SOGA2|-|18p11.22|protein-coding	7.87908	8.02516	8.09723	6.53179	5.67769	5.94399	-2.51904	5.22e-09	2e-07	5.73201
NM_004724	chr11	113733187	113773692	-	2855	1	ZW10|HZW10|KNTC1AP|-|11q23.2|protein-coding	6.02919	5.55984	6.37343	5.24445	4.05793	3.4508	-2.51461	0.00336573	0.0170787	5.71445
NR_003580	chr7	73154924	73207296	+	3612	1	GTF2IP4|GTF2I|-|7q11.23|pseudo	6.04838	6.87116	6.4813	5.58567	4.0091	4.42306	-2.51411	0.000345711	0.00280204	5.71246
NM_001306210	chr9	99105113	99154191	+	6492	1	TGFBR1|AAT5|ACVRLK4|ALK-5|ALK5|ESS1|LDS1|LDS1A|LDS2A|MSSE|SKR4|TBR-i|TBRI|TGFR-1|tbetaR-I|-|9q22.33|protein-coding	6.62267	7.34543	7.36722	5.81217	4.70797	5.46138	-2.50629	4.55e-06	7.55e-05	5.68155
NM_006784	chr1	117929739	117966543	+	9975	1	WDR3|DIP2|UTP12|-|1p12|protein-coding	7.12007	7.15273	7.45345	5.9872	4.7284	5.41351	-2.50468	2.83e-06	5.09e-05	5.67525
NM_001178119	chr10	26746596	26861087	-	3628	1	ABI1|ABI-1|ABLBP4|E3B1|NAP1BP|SSH3BP|SSH3BP1|-|10p12.1|protein-coding	6.44395	7.3724	7.6029	6.09504	4.81401	5.03273	-2.50459	2.91e-05	0.00036225	5.67487
NM_024312	chr12	101745499	101830959	-	5697	1	GNPTAB|GNPTA|ICD|-|12q23.2|protein-coding	4.74116	6.04265	5.90794	4.87948	3.81111	3.7543	-2.50253	0.0022267	0.0123562	5.66677
NM_182649	chr20	5114953	5119958	-	1268	1	PCNA|ATLD2|-|20p12.3|protein-coding	8.38194	8.80411	9.00246	7.19058	5.51982	7.02837	-2.50135	6.12e-07	1.33e-05	5.66217
NM_001261454	chr2	206175316	206213628	-	2154	2	GPR1|-|-|2q33.3|protein-coding	5.99418	5.88928	6.38262	5.22059	3.54645	4.39147	-2.50122	0.0012455	0.00781746	5.66165
NM_022130	chr5	32124716	32174319	-	2672	1	GOLPH3|GOPP1|GPP34|MIDAS|Vps74|-|5p13.3|protein-coding	6.73596	7.15908	7.65062	5.71617	5.15465	5.52755	-2.50079	5.38e-07	1.2e-05	5.65997
NM_005570	chr18	59327824	59359265	-	4808	1	LMAN1|ERGIC-53|ERGIC53|F5F8D|FMFD1|MCFD1|MR60|gp58|-|18q21.32|protein-coding	7.62127	8.23086	9.08341	7.16325	6.15306	5.70815	-2.49781	5.07e-06	8.26e-05	5.64827
NM_020829	chr9	5629107	5776556	+	6757	1	RIC1|CIP150|KIAA1432|bA207C16.1|-|9p24.1|protein-coding	5.61374	6.3317	6.69782	4.87806	4.57542	4.83482	-2.4962	2.95e-05	0.000364666	5.64199
NM_001124	chr11	10305073	10307397	+	1486	1	ADM|AM|PAMP|-|11p15.4|protein-coding	10.1652	10.2016	10.1254	8.23661	8.04494	8.0285	-2.49005	6.71e-17	9.66e-15	5.61796
NM_001331037	chr5	57173948	57264679	+	4683	1	GPBP1|GPBP|SSH6|VASCULIN|-|5q11.2|protein-coding	4.36333	5.1203	4.8701	3.15601	3.70195	4.12992	-2.48782	0.0104525	0.0414503	5.60928
NM_001142930	chr11	43311996	43344529	+	3710	1	API5|AAC-11|AAC11|-|11p12|protein-coding	5.98217	6.83122	7.10271	5.53187	5.11223	4.15483	-2.48761	0.00013214	0.00127547	5.60847
NR_027157	chr12	98512973	98516226	-	3159	1	TMPO-AS1|-|-|12q23.1|ncRNA	5.31133	5.82348	5.92669	4.05864	4.42486	4.56522	-2.48693	0.000155894	0.00146453	5.60584
NM_001316345	chr9	36036913	36124455	+	4523	1	RECK|ST15|-|9p13.3|protein-coding	5.11186	6.46538	6.73298	5.11897	4.1509	4.73343	-2.48452	0.000383047	0.0030397	5.59649
NM_020962	chr15	65381485	65422947	-	6340	1	IGDCC4|DDM36|NOPE|-|15q22.31|protein-coding	4.73542	5.23261	5.57544	4.02965	4.37734	3.32836	-2.48322	0.00508652	0.0237146	5.59145
NM_002296	chr1	225401502	225428038	-	3732	1	LBR|C14SR|DHCR14B|LMN2R|PHA|PHASK|TDRD18|-|1q42.12|protein-coding	5.89357	5.90351	6.23873	4.78036	4.32275	4.62091	-2.48306	2.89e-05	0.000360669	5.59083
NM_001290223	chr10	126905409	127452517	+	6806	1	DOCK1|DOCK180|ced5|-|10q26.2|protein-coding	7.75372	8.01488	8.32487	6.57013	6.00537	5.80734	-2.48243	1.08e-08	3.9e-07	5.58839
NM_001949	chr6	20401879	20493714	+	5027	1	E2F3|E2F-3|-|6p22.3|protein-coding	5.17215	5.51274	6.33605	4.81905	3.23703	4.4485	-2.48235	0.00590196	0.0266124	5.58808
NM_004830	chr6	131586732	131628242	-	5216	1	MED23|ARC130|CRSP130|CRSP133|CRSP3|DRIP130|MRT18|SUR-2|SUR2|-|6q23.2|protein-coding	4.86114	5.38374	5.72512	3.99605	3.81055	4.47521	-2.48232	0.000905766	0.00602076	5.58794
NM_017890	chr8	99013266	99877586	+	14036	1	VPS13B|CHS1|COH1|-|8q22.2|protein-coding	4.63476	5.68574	5.90373	4.67894	4.04722	3.4973	-2.48214	0.0032518	0.0165941	5.58726
NR_073064	chr6	485138	693141	-	4606	1	EXOC2|SEC5|SEC5L1|Sec5p|-|6p25.3|protein-coding	6.12148	6.8387	6.82151	5.75924	4.53607	3.73645	-2.48165	0.00113529	0.00722006	5.58536
NM_152522	chr2	152717893	152761253	+	2820	1	ARL6IP6|AIP-6|AIP6|PFAAP1|-|2q23.3|protein-coding	4.16248	4.57048	4.62538	3.7596	3.45542	3.34434	-2.4801	0.00594059	0.0267367	5.57935
NM_001100423	chr2	200306693	200482264	+	6197	1	SPATS2L|DNAPTP6|SGNP|-|2q33.1|protein-coding	9.01731	9.4218	9.63412	7.86658	6.88027	7.1642	-2.47564	8.62e-10	3.81e-08	5.56215
NM_001122679	chr5	167073242	168264157	+	9802	1	TENM2|ODZ2|TEN-M2|TNM2|ten-2|-|5q34|protein-coding	6.89823	7.28617	7.16918	5.60461	4.88324	5.63655	-2.47226	6.1e-07	1.33e-05	5.54913
NM_213601	chr14	77335029	77377094	-	7753	1	TMED8|FAM15B|-|14q24.3|protein-coding	4.91612	4.71277	5.21433	4.03231	3.76178	3.80856	-2.46905	0.00131683	0.00816908	5.53679
NM_002997	chr2	20200797	20225130	-	3158	1	SDC1|CD138|SDC|SYND1|syndecan|-|2p24.1|protein-coding	9.75416	9.79465	9.61109	7.49294	7.94306	7.62242	-2.46889	2.74e-14	2.84e-12	5.53616
NM_006041	chr17	14301081	14349404	+	5365	1	HS3ST3B1|3-OST-3B|3OST3B1|h3-OST-3B|-|17p12|protein-coding	5.81699	5.74516	5.95619	5.16224	3.78168	3.42146	-2.46865	0.00557371	0.0254255	5.53527
NM_013451	chr10	93306429	93482334	-	6804	1	MYOF|FER1L3|-|10q23.33|protein-coding	10.7014	11.1428	11.4209	9.738	8.35329	8.58486	-2.46564	1.25e-08	4.46e-07	5.52374
NM_001137550	chr2	237627587	237781643	+	4066	1	LRRFIP1|FLAP-1|FLAP1|FLIIAP1|GCF-2|GCF2|HUFI-1|TRIP|-|2q37.3|protein-coding	6.3736	6.73137	7.08426	4.5184	5.73428	4.65559	-2.46317	7.09e-05	0.000758365	5.51426
NM_001350760	chr1	37681570	37690529	-	2693	1	C1orf109|-|-|1p34.3|protein-coding	4.28944	4.09064	4.83037	3.39551	3.70049	3.40577	-2.46205	0.00699739	0.0304375	5.50999
NM_000317	chr11	112226428	112233972	+	863	1	PTS|PTPS|-|11q23.1|protein-coding	5.98636	5.5587	5.51374	4.95706	4.01328	3.42567	-2.46179	0.00412281	0.0200519	5.50899
NM_001363099	chr8	144876955	144902177	-	6718	1	ZNF250|ZFP647|ZNF647|-|8q24.3|protein-coding	4.46571	4.81025	4.74071	3.36314	3.86052	3.75793	-2.46025	0.004307	0.0208003	5.50311
NM_001798	chr12	55966830	55972789	+	2231	1	CDK2|CDKN2|p33(CDK2)|-|12q13.2|protein-coding	8.55398	8.68693	8.5896	6.87096	6.70317	6.43818	-2.45864	6.11e-12	4.25e-10	5.497
NM_014000	chr10	73998114	74120156	+	5462	1	VCL|CMD1W|CMH15|HEL114|MV|MVCL|-|10q22.2|protein-coding	10.9872	11.3959	11.6116	9.80398	8.66437	9.13543	-2.45681	1.78e-10	9.18e-09	5.49
NM_001025300	chr18	8609445	8639382	+	2130	1	RAB12|-|-|18p11.22|protein-coding	5.95942	6.50941	6.88287	4.8553	3.79473	5.50875	-2.45619	0.000562641	0.0041602	5.48765
NM_001370660	chr7	148697756	148801110	+	3500	1	CUL1|-|-|7q36.1|protein-coding	6.47631	7.13853	7.54042	5.95196	5.50211	3.85166	-2.45576	0.000603624	0.00439287	5.48604
NM_014602	chr3	130678934	130746829	-	4994	1	PIK3R4|VPS15|p150|-|3q22.1|protein-coding	4.85845	5.54632	6.09176	4.45962	4.02841	4.33984	-2.45572	0.000609599	0.00442833	5.48588
NM_005230	chr12	96194375	96269824	+	4194	1	ELK3|ERP|NET|SAP-2|SAP2|-|12q23.1|protein-coding	5.59089	6.05768	6.35484	4.20676	4.71874	4.81368	-2.45283	9.06e-05	0.000932667	5.47491
NM_019063	chr2	42169353	42332548	+	5521	1	EML4|C2orf2|ELP120|EMAP-4|EMAPL4|ROPP120|-|2p21|protein-coding	6.02623	7.06864	7.44737	5.04493	4.45112	5.91601	-2.44723	0.0001535	0.0014477	5.45368
NM_001330069	chr14	29576481	29927847	-	3834	1	PRKD1|CHDED|PKC-MU|PKCM|PKD|PRKCM|-|14q12|protein-coding	6.82156	7.19597	7.30453	5.37523	5.45039	5.48559	-2.44613	8.81e-08	2.49e-06	5.44952
NM_001286108	chr6	106184477	106325820	-	3230	1	ATG5|APG5|APG5-LIKE|APG5L|ASP|SCAR25|hAPG5|-|6q21|protein-coding	5.1612	5.7801	5.63062	4.72677	4.06172	3.69137	-2.4432	0.00140196	0.00857905	5.43848
NM_013437	chr8	104489231	104589024	-	4140	1	LRP12|MIG13A|ST7|-|8q22.3|protein-coding	5.74838	5.68035	6.33442	4.50703	4.20038	4.87521	-2.44113	0.000131911	0.0012741	5.43067
NM_021961	chr11	12674421	12944737	+	9402	1	TEAD1|AA|NTEF-1|REF1|TCF-13|TCF13|TEAD-1|TEF-1|-|11p15.3|protein-coding	6.99822	7.61859	8.21931	5.75329	5.93534	6.03862	-2.44096	3.29e-07	7.89e-06	5.43004
NM_001009984	chr20	3249302	3407662	-	6870	1	C20orf194|-|-|20p13|protein-coding	5.56491	5.97117	6.23695	4.36718	4.42762	4.83855	-2.44015	8.1e-05	0.000848861	5.42698
NM_001318732	chr13	102784281	102798976	-	2159	1	POGLUT2|EP58|ERp58|KDEL1|KDELC1|-|13q33.1|protein-coding	5.78365	6.29399	6.94445	5.44851	4.07864	4.67791	-2.43799	0.00039276	0.00309971	5.41888
NM_000212	chr17	47253842	47312711	+	4877	1	ITGB3|BDPLT16|BDPLT2|CD61|GP3A|GPIIIa|GT|-|17q21.32|protein-coding	7.25703	7.44529	7.77704	6.12989	5.95453	4.6105	-2.43674	1.29e-05	0.000180701	5.41416
NM_001973	chr1	205607943	205632872	-	11142	1	ELK4|SAP1|-|1q32.1|protein-coding	4.78834	4.973	5.24398	4.21227	3.38915	3.95188	-2.43612	0.00387962	0.0190686	5.41184
NM_002781	chr19	43167743	43186536	-	1632	1	PSG5|FL-NCA-3|PSG|-|19q13.31|protein-coding	8.991	9.13715	9.21566	7.1079	6.57062	7.61467	-2.43079	7.23e-10	3.29e-08	5.39189
NM_006732	chr19	45467996	45475179	+	3769	1	FOSB|AP-1|G0S3|GOS3|GOSB|-|19q13.32|protein-coding	6.37095	6.99257	6.45177	5.29689	4.4968	5.23752	-2.42973	1.78e-05	0.000240904	5.38793
NM_022488	chr3	112532510	112561962	-	1554	1	ATG3|APG3|APG3-LIKE|APG3L|PC3-96|-|3q13.2|protein-coding	6.33614	6.94984	7.08189	4.90441	4.88492	5.66824	-2.42936	1.08e-05	0.000156766	5.38656
NM_001098484	chr4	71187259	71572083	+	7688	1	SLC4A4|HNBC1|KNBC|NBC1|NBC2|NBCe1-A|SLC4A5|hhNMC|kNBC1|pNBC|-|4q13.3|protein-coding	4.53668	5.25015	5.20456	4.09246	4.03339	3.55263	-2.42511	0.00266802	0.0141564	5.37071
NM_015038	chr1	39409073	39416482	+	7407	1	KIAA0754|-|-|1p34.3|protein-coding	4.66017	4.90777	5.41579	3.97241	4.22159	3.29044	-2.42467	0.00752692	0.0322637	5.36907
NM_001267046	chr14	51651910	51730726	+	4783	1	FRMD6|C14orf31|EX1|Willin|c14_5320|-|14q22.1|protein-coding	6.35141	7.67566	8.48192	6.50998	5.4245	5.66777	-2.42308	6.7e-05	0.000723631	5.36316
NM_001039091	chrX	12791355	12824227	+	2531	1	PRPS2|PRSII|-|Xp22.2|protein-coding	5.42933	6.07916	5.97818	4.91236	4.21596	4.16846	-2.42148	0.000313956	0.00259428	5.35721
NM_014822	chr4	118722823	118836126	-	3993	1	SEC24D|CLCRP2|-|4q26|protein-coding	9.00368	9.56353	9.70672	8.29522	6.628	6.7739	-2.42033	1.71e-06	3.3e-05	5.35292
NM_020861	chr6	151364115	151391559	-	3098	1	ZBTB2|ZNF437|-|6q25.1|protein-coding	4.35237	4.58245	4.96802	3.83346	3.83426	3.18623	-2.41988	0.0111412	0.0436174	5.35127
NM_153485	chr5	37288137	37371106	-	8031	1	NUP155|ATFB15|N155|-|5p13.2|protein-coding	6.62731	6.4053	6.72405	5.57251	3.51413	5.05292	-2.41932	0.00157142	0.00938101	5.34918
NM_017560	chr7	6615610	6624290	+	3859	1	ZNF853|-|-|7p22.1|protein-coding	5.76772	5.58591	5.41943	4.37225	4.33697	4.26253	-2.4178	0.000145254	0.00137843	5.34355
NM_012098	chr9	127087348	127122635	-	3436	1	ANGPTL2|ARP2|HARP|-|9q33.3|protein-coding	9.13656	9.08048	9.16632	7.29511	7.69635	5.93652	-2.41658	3.94e-07	9.15e-06	5.33906
NM_001278469	chr12	62466826	62600476	+	13286	1	MON2|-|-|12q14.1|protein-coding	4.95896	5.31564	5.52607	4.152	4.31786	3.75125	-2.41206	0.00110549	0.00708054	5.32233
NM_004120	chr1	89106133	89126114	-	4074	1	GBP2|-|-|1p22.2|protein-coding	8.77961	8.5319	8.78273	7.00717	5.57908	7.2496	-2.4076	8.54e-07	1.8e-05	5.3059
NM_001037954	chr11	111937343	112022652	+	5803	1	DIXDC1|CCD1|-|11q23.1|protein-coding	5.9016	6.12703	6.21148	4.30191	4.74951	4.88942	-2.4075	4.65e-05	0.000535168	5.30556
NM_005497	chr17	44798448	44830287	-	7687	1	GJC1|CX45|GJA7|-|17q21.31|protein-coding	7.02077	6.96344	7.47052	6.05866	4.28845	5.45446	-2.40668	9.24e-05	0.000945239	5.30252
NM_001286487	chr15	42210452	42273584	-	3028	1	TMEM87A|-|-|15q15.1|protein-coding	6.6584	7.06635	7.34209	5.65788	4.83293	5.55766	-2.40588	3.92e-06	6.67e-05	5.29957
NM_001142471	chr4	105682628	105708724	-	1581	1	INTS12|INT12|PHF22|SBBI22|-|4q24|protein-coding	5.69772	6.24814	5.83855	5.03168	4.56108	3.51824	-2.40547	0.0026366	0.0140362	5.29807
NM_016441	chr2	36355778	36551135	+	6041	1	CRIM1|CRIM-1|S52|-|2p22.2|protein-coding	9.30844	10.198	10.7436	8.57779	7.87026	8.10159	-2.40544	1.69e-08	5.83e-07	5.29797
NM_022739	chr17	64542282	64662307	-	6219	1	SMURF2|-|-|17q23.3-q24.1|protein-coding	8.41616	8.86323	8.99201	7.51135	6.48717	6.20019	-2.40472	2.15e-07	5.42e-06	5.29531
NM_018704	chr1	112396214	112461164	+	5856	1	CTTNBP2NL|-|-|1p13.2|protein-coding	6.55013	7.36087	7.72844	5.1342	4.9138	6.25616	-2.40304	5.43e-05	0.000609542	5.28916
NM_015938	chr3	161221290	161252007	+	2731	1	NMD3|CGI-07|-|3q26.1|protein-coding	5.08546	5.20741	6.09515	3.75371	4.14228	4.70541	-2.40283	0.00182987	0.0105481	5.28841
NM_001348732	chr2	8728858	8837613	-	7260	1	KIDINS220|ARMS|SINO|-|2p25.1|protein-coding	6.52703	6.56875	6.7603	5.67412	4.56564	4.50676	-2.39509	9.65e-05	0.000981259	5.26009
NM_001321290	chrX	108091667	108154671	+	2606	1	ATG4A|APG4A|AUTL2|-|Xq22.3|protein-coding	4.86221	4.87815	5.37809	3.80183	4.13756	3.92473	-2.39476	0.0015566	0.00932209	5.25888
NM_004464	chr4	80266588	80291017	+	5384	1	FGF5|HBGF-5|Smag-82|TCMGLY|-|4q21.21|protein-coding	8.76083	8.9681	9.27168	7.40758	6.29535	7.33222	-2.39185	1.73e-08	5.94e-07	5.2483
NM_145061	chr13	21153595	21176552	-	2858	1	SKA3|C13orf3|RAMA1|-|13q12.11|protein-coding	5.56415	5.61606	5.45068	4.35389	4.45812	4.02872	-2.38618	0.0002997	0.00249364	5.22772
NM_002890	chr5	87267883	87391916	+	4719	1	RASA1|CM-AVM|CMAVM|CMAVM1|GAP|PKWS|RASA|RASGAP|p120|p120GAP|p120RASGAP|-|5q14.3|protein-coding	5.58959	6.74084	6.88362	4.97334	4.6249	5.30198	-2.38454	9.83e-05	0.000995221	5.22176
NM_016486	chr1	45688181	45694436	+	1460	1	TMEM69|C1orf154|-|1p34.1|protein-coding	6.09981	6.37611	6.38466	5.27945	4.66141	4.29614	-2.38257	9.43e-05	0.000961248	5.21467
NR_034031	chrX	3817535	3843894	-	1786	1	LOC389906|-|-|Xp22.33|pseudo	4.54331	4.59795	4.59842	3.87029	3.66163	3.3089	-2.37743	0.00750205	0.0321762	5.19609
NM_001351365	chr1	149475898	149556361	+	13095	1	NBPF19|-|-|1q21.2|protein-coding	4.9229	4.62017	5.22263	4.31712	3.71078	3.26179	-2.37416	0.0113274	0.0442022	5.18435
NM_015231	chr11	47778083	47848544	-	5202	2	NUP160|NPHS19|-|11p11.2|protein-coding	6.58473	7.15067	6.96112	5.57652	4.55462	5.55288	-2.37228	1.95e-05	0.000259115	5.1776
NM_001193489	chr15	48988639	49046446	-	7038	1	SECISBP2L|SBP2L|SLAN|-|15q21.1|protein-coding	4.26086	4.42513	4.39327	3.39501	3.72571	3.31771	-2.37214	0.00979116	0.0393147	5.17708
NM_001418	chr11	10797054	10808926	-	3770	1	EIF4G2|AAG1|DAP5|NAT1|P97|-|11p15.4|protein-coding	11.1498	11.6361	12.01	10.1165	8.4744	9.81279	-2.37093	1.07e-07	2.95e-06	5.17276
NM_018137	chr1	107056674	107059294	+	2618	1	PRMT6|HRMT1L6|-|1p13.3|protein-coding	5.90347	6.46446	6.373	5.51717	3.75168	4.2951	-2.3705	0.00182712	0.0105481	5.17122
NM_006575	chr14	50418475	50532569	-	4282	1	MAP4K5|GCKR|KHS|KHS1|MAPKKKK5|-|14q22.1|protein-coding	4.65867	4.94166	5.31228	4.24514	3.89438	3.43034	-2.37043	0.00526076	0.0243477	5.17094
NM_198268	chr1	113929324	113977869	+	8183	1	HIPK1|Myak|Nbak2|-|1p13.2|protein-coding	6.26445	6.29863	6.71041	5.34164	4.99727	4.14454	-2.36951	0.000154031	0.00145054	5.16766
NM_001330566	chr13	45954465	46052746	-	8057	1	ZC3H13|KIAA0853|Xio|-|13q14.13|protein-coding	7.27205	7.66566	7.73742	6.29465	5.66789	5.39297	-2.36597	5.63e-07	1.24e-05	5.15501
NM_004979	chrX	48961380	48971844	-	4710	1	KCND1|KV4.1|-|Xp11.23|protein-coding	4.97333	5.2701	4.99375	3.86088	4.33176	3.58513	-2.36425	0.00317386	0.0162915	5.14887
NM_001363683	chr7	47963288	47979615	-	3055	1	HUS1|hHUS1|-|7p12.3|protein-coding	5.77912	5.8823	6.02465	4.811	3.91715	4.7318	-2.36386	0.000376238	0.00299226	5.14745
NM_000337	chr5	156326757	156767787	+	9778	1	SGCD|35DAG|CMD1L|DAGD|LGMDR6|SG-delta|SGCDP|SGD|-|5q33.2-q33.3|protein-coding	7.5184	7.79189	8.19318	6.72215	4.77297	6.026	-2.36376	4.18e-05	0.000490489	5.14708
NM_007187	chr13	41061509	41084006	+	2376	1	WBP4|FBP21|-|13q14.11|protein-coding	4.64612	5.13689	5.32925	4.27318	3.39958	4.03629	-2.36302	0.00537537	0.024749	5.14447
NM_021648	chr6	116249968	116254075	-	4105	1	TSPYL4|dJ486I3.2|-|6q22.1|protein-coding	7.4876	7.97575	8.19141	6.74047	5.68252	5.64328	-2.3619	2.17e-06	4.04e-05	5.14046
NR_046410	chr11	74592582	74643075	+	4094	1	POLD3|P66|P68|PPP1R128|-|11q13.4|protein-coding	4.14094	5.26414	5.63092	3.96171	3.97039	4.11132	-2.361	0.0035107	0.0176739	5.13727
NM_198531	chr18	79069394	79378282	+	4328	1	ATP9B|ATPASEP|ATPIIB|HUSSY-20|NEO1L|hMMR1|-|18q23|protein-coding	5.65422	5.12902	5.13618	4.59096	3.68181	3.91669	-2.35876	0.00259604	0.0138561	5.12929
NM_001114121	chr11	125625136	125676255	+	2667	1	CHEK1|CHK1|-|11q24.2|protein-coding	4.53711	5.08478	5.30728	3.94836	4.146	3.6572	-2.35767	0.00300241	0.0155776	5.12544
NR_033399	chr12	9417691	9448172	-	3882	1	DDX12P|CHLR2|DDX12|-|12p13.31|pseudo	4.75346	4.52929	4.60212	3.64456	3.85727	3.52993	-2.35714	0.00467796	0.0222783	5.12355
NM_001429	chr22	41092592	41180077	+	8746	1	EP300|KAT3B|MKHK2|RSTS2|p300|-|22q13.2|protein-coding	6.73193	7.40634	7.69707	5.61665	5.66246	5.7299	-2.35545	6.85e-07	1.47e-05	5.11753
NM_003749	chr13	109752695	109786583	-	8152	1	IRS2|IRS-2|-|13q34|protein-coding	6.20538	6.64184	6.4617	5.14593	4.47763	5.16338	-2.35542	2.77e-05	0.000347409	5.11744
NM_001201362	chr6	79201245	79234682	-	1407	1	HMGN3|PNAS-24|PNAS-25|TRIP7|-|6q14.1|protein-coding	7.94011	7.77976	7.88952	6.63782	5.64302	5.78004	-2.35377	3.35e-07	8e-06	5.11158
NM_019048	chr2	189661459	189670831	+	2403	1	ASNSD1|NBLA00058|NS3TP1|-|2q32.2|protein-coding	4.59015	5.26446	5.69874	4.23	3.89842	4.18038	-2.35295	0.00180446	0.010456	5.10868
NM_001292034	chr6	149317712	149411607	+	4354	1	TAB2|CHTD2|MAP3K7IP2|TAB-2|-|6q25.1|protein-coding	5.95649	6.65074	7.36919	5.81718	4.61349	4.77498	-2.35276	0.000306768	0.0025451	5.10802
NM_001353657	chr14	102139897	102215004	+	4198	1	WDR20|DMR|-|14q32.31|protein-coding	5.7514	5.71147	5.85543	5.02853	4.25063	3.48492	-2.35184	0.00452933	0.0216707	5.10475
NM_001142761	chr15	40382721	40394288	+	2022	1	KNSTRN|C15orf23|HSD11|SKAP|TRAF4AF1|-|15q15.1|protein-coding	7.41483	7.53291	7.67976	5.87014	4.27652	6.43576	-2.34845	0.000163014	0.00151659	5.09275
NM_016107	chr5	32354350	32444740	-	4695	1	ZFR|SPG71|ZFR1|-|5p13.3|protein-coding	6.03764	6.67081	7.70984	5.28907	4.55621	5.90459	-2.34769	0.000319606	0.00262979	5.09009
NM_003750	chr10	119033672	119080817	-	6633	1	EIF3A|EIF3|EIF3S10|P167|TIF32|eIF3-p170|eIF3-theta|p180|p185|-|10q26.11|protein-coding	9.14144	9.45045	9.59233	7.85867	7.40599	7.13469	-2.34676	1.16e-10	6.33e-09	5.08682
NM_016048	chr5	129094749	129114026	+	1933	1	ISOC1|CGI-111|-|5q23.3|protein-coding	3.96375	5.11985	5.30361	4.06781	3.79319	3.66079	-2.34603	0.0064258	0.0284143	5.08424
NM_001252156	chr5	154887416	154938216	-	5371	1	GEMIN5|GEMIN-5|-|5q33.2|protein-coding	6.40077	6.94184	7.02529	5.62533	4.75477	5.21857	-2.34572	1.52e-05	0.000210109	5.08316
NM_001331089	chrX	134769566	134796355	-	3524	1	FAM122B|SPACIA2|-|Xq26.3|protein-coding	5.28705	4.79157	5.3783	4.40321	3.65506	3.95467	-2.34236	0.00278688	0.014679	5.07131
NM_015306	chr1	55066359	55215364	-	10730	1	USP24|-|-|1p32.3|protein-coding	6.13622	6.50923	7.02406	5.59092	4.94907	4.35035	-2.34235	0.000182381	0.00166137	5.07128
NM_002285	chr2	99545419	100142590	-	9961	1	AFF3|LAF4|MLLT2-like|-|2q11.2|protein-coding	5.001	5.34602	5.62485	4.19388	4.00726	4.3528	-2.33999	0.000801509	0.00547419	5.06299
NM_003069	chrX	129446506	129523490	-	4061	1	SMARCA1|ISWI|NURF140|SNF2L|SNF2L1|SNF2LB|SNF2LT|SWI|SWI2|hSNF2L|-|Xq25-q26.1|protein-coding	6.02277	6.52117	7.12838	5.19248	5.03802	5.13145	-2.33973	2.39e-05	0.000309094	5.0621
NM_001649	chrX	9786429	9949443	+	7462	1	SHROOM2|APXL|HSAPXL|-|Xp22.2|protein-coding	6.87148	7.24347	7.03185	5.92634	5.1347	5.05387	-2.33776	6.36e-06	9.92e-05	5.05518
NM_001018024	chrX	155061625	155071136	-	873	1	CMC4|C6.1B|MTCP1|MTCP1B|MTCP1NB|p8|p8MTCP1|-|Xq28|protein-coding	5.79014	5.95891	6.03993	5.34836	3.65322	3.58219	-2.33615	0.00769921	0.0328459	5.04953
NM_017414	chr22	18150170	18177395	+	1843	1	USP18|ISG43|PTORCH2|UBP43|-|22q11.21|protein-coding	5.12413	4.82387	4.89467	3.86702	3.38322	4.27333	-2.33594	0.00629518	0.0279654	5.0488
NM_024051	chr7	30496621	30504829	-	1152	1	GGCT|C7orf24|CRF21|GCTG|GGC|-|7p14.3|protein-coding	5.17412	4.81379	5.72557	4.29638	3.97017	4.14108	-2.33493	0.00143646	0.0087456	5.04527
NM_016303	chrX	103356506	103358462	+	1023	1	TCEAL9|WBP5|WEX6|-|Xq22.2|protein-coding	7.19658	7.42348	7.4283	6.2508	4.92413	5.49144	-2.3343	1.09e-05	0.000158228	5.04307
NM_182931	chr7	105014205	105115017	+	7751	1	KMT2E|HDCMC04P|MLL5|NKp44L|-|7q22.3|protein-coding	5.83874	6.54044	6.19366	4.5589	4.91056	4.93821	-2.33215	5.23e-05	0.000589225	5.03557
NM_001367454	chr10	24583614	24722748	-	7236	1	ARHGAP21|ARHGAP10|-|10p12.1|10p12.3|protein-coding	7.04581	7.45079	7.26936	5.87775	5.4021	5.56536	-2.32249	2.97e-07	7.22e-06	5.00195
NM_017761	chr1	23959828	23963459	+	2392	1	PNRC2|-|-|1p36.11|protein-coding	4.17696	5.08949	5.11155	3.48946	3.88387	4.07049	-2.31943	0.00676018	0.0295394	4.99137
NM_002788	chr14	58244843	58272004	+	942	1	PSMA3|HC8|PSC3|-|14q23.1|protein-coding	6.36887	6.80417	7.19678	5.84379	4.30608	5.15247	-2.31786	0.000236956	0.00205709	4.98593
NM_006437	chr13	24420931	24512778	-	5401	1	PARP4|ADPRTL1|ARTD4|PARP-4|PARPL|PH5P|VAULT3|VPARP|VWA5C|p193|-|13q12.12|protein-coding	6.19479	6.46171	6.99013	5.27412	4.71354	5.24296	-2.31425	2.96e-05	0.000364666	4.97348
NM_015508	chr3	156674590	156706768	+	3851	1	TIPARP|ARTD14|PARP7|pART14|-|3q25.31|protein-coding	5.46914	6.19223	6.36298	5.06039	3.84788	4.80853	-2.31404	0.0010871	0.00699698	4.97275
NM_001256864	chr1	65309543	65415871	+	5941	1	DNAJC6|DJC6|PARK19|-|1p31.3|protein-coding	4.4743	4.38231	5.06378	3.914	3.5514	3.69338	-2.31288	0.00626153	0.0278761	4.96873
NM_032832	chr6	149818757	149864359	-	3625	1	LRP11|MANSC3|bA350J20.3|-|6q25.1|protein-coding	6.55887	7.35188	7.57974	5.635	5.90134	5.13824	-2.31238	9.12e-06	0.00013501	4.967
NM_015176	chr1	224114111	224162047	+	5420	1	FBXO28|CENP-30|Fbx28|-|1q42.11|protein-coding	5.15316	5.51047	5.7005	4.62886	3.74789	4.2678	-2.31202	0.00172673	0.010136	4.96579
NM_001102654	chr12	5432108	5495299	+	1337	1	NTF3|HDNF|NGF-2|NGF2|NT-3|NT3|-|12p13.31|protein-coding	6.60668	6.67763	6.62627	5.67582	4.71182	4.66946	-2.31146	6.9e-05	0.000741666	4.96385
NR_037654	chr15	79843547	79896997	-	2362	1	MTHFS|HsT19268|NEDMEHM|-|15q25.1|protein-coding	5.91657	5.74272	5.69034	5.16546	3.98845	3.45424	-2.31142	0.00805744	0.0339719	4.96373
NM_000877	chr2	102142746	102179874	+	5169	1	IL1R1|CD121A|D2S1473|IL-1R-alpha|IL1R|IL1RA|P80|-|2q11.2-q12.1|protein-coding	7.3908	7.61804	8.30328	6.50276	4.61932	6.40092	-2.31137	0.000114195	0.00113181	4.96355
NM_025147	chr2	197453423	197475309	+	2233	1	COQ10B|-|-|2q33.1|protein-coding	4.65592	4.61408	4.84392	3.47059	3.62602	4.07929	-2.30929	0.00663846	0.0291312	4.95639
NM_016343	chr1	214603195	214664571	+	10268	1	CENPF|CENF|CILD31|PRO1779|STROMS|hcp-1|-|1q41|protein-coding	5.89031	6.77484	6.67085	5.22765	4.20349	5.33568	-2.30811	0.000276678	0.00234542	4.95234
NM_144573	chr1	77888515	77943893	+	3374	1	NEXN|CMH20|NELIN|-|1p31.1|protein-coding	7.53332	7.3864	7.4214	5.92442	5.5367	5.88194	-2.30723	5.63e-08	1.67e-06	4.94932
NM_001354186	chr12	32106847	32383633	+	9415	1	BICD1|BICD|bic-D 1|-|12p11.21|protein-coding	5.61244	6.0259	5.65705	4.02397	4.38375	4.90635	-2.30706	0.000616427	0.00446848	4.94875
NM_032208	chr2	69013144	69249327	+	5873	1	ANTXR1|ATR|GAPO|TEM8|-|2p13.3|protein-coding	8.65363	9.03326	9.49112	7.92344	6.67857	6.6949	-2.30427	9.98e-07	2.07e-05	4.93918
NM_002858	chr1	94418389	94518663	+	3579	1	ABCD3|ABC43|CBAS5|PMP70|PXMP1|ZWS2|-|1p21.3|protein-coding	4.43762	6.04815	5.70889	4.20262	4.00027	4.66841	-2.29619	0.00307438	0.0158685	4.91159
NM_006195	chr9	125747373	125967376	+	2828	1	PBX3|-|-|9q33.3|protein-coding	5.19382	6.30896	6.49102	4.54385	4.45359	5.11361	-2.29436	0.000557324	0.0041288	4.90538
NM_001326297	chr14	88563037	88627596	+	18315	1	ZC3H14|MRT56|MSUT-2|NY-REN-37|SUT2|UKp68|-|14q31.3|protein-coding	7.05524	7.67821	7.36905	5.94659	6.07642	4.83259	-2.29398	1.79e-05	0.000240996	4.90408
NM_001297573	chr6	42224933	42452051	-	7624	1	TRERF1|BCAR2|HSA277276|RAPA|TREP132|TReP-132|dJ139D8.5|-|6p21.1|protein-coding	5.55048	5.84088	5.97539	3.5557	4.92134	4.58043	-2.29319	0.00332169	0.016885	4.90138
NM_016277	chr6	57186994	57222307	-	4819	1	RAB23|HSPC137|-|6p12.1-p11.2|protein-coding	3.97125	5.62464	5.54321	4.16309	3.51619	4.38544	-2.28785	0.00950254	0.0385424	4.88328
NM_203399	chr1	25900116	25906877	-	1495	1	STMN1|C1orf215|LAP18|Lag|OP18|PP17|PP19|PR22|SMN|-|1p36.11|protein-coding	11.2601	11.1937	11.1924	9.64117	7.9467	9.64877	-2.28657	2.82e-07	6.88e-06	4.87896
NM_020686	chr16	8674617	8784569	+	4760	1	ABAT|GABA-AT|GABAT|NPD009|-|16p13.2|protein-coding	5.61577	5.54585	6.08364	4.28117	4.77276	4.38602	-2.28621	0.000384051	0.00304581	4.87773
NM_001127228	chr17	48070059	48101478	-	2175	1	CBX1|CBX|HP1-BETA|HP1Hs-beta|HP1Hsbeta|M31|MOD1|p25beta|-|17q21.32|protein-coding	9.34962	9.50875	9.67619	8.40917	6.34086	7.37109	-2.28289	6.1e-06	9.57e-05	4.86652
NM_001306177	chrX	136665551	136767815	-	5209	1	ARHGEF6|COOL2|Cool-2|MRX46|PIXA|alpha-PIX|alphaPIX|-|Xq26.3|protein-coding	5.16984	5.24371	5.74183	4.43508	3.86819	4.37426	-2.28255	0.00137946	0.00848067	4.86539
NM_014846	chr8	125024261	125091792	-	4107	1	WASHC5|KIAA0196|RTSC|RTSC1|SPG8|-|8q24.13|protein-coding	6.81986	7.48398	7.83554	6.15256	4.57185	6.08305	-2.28065	0.000130158	0.00126225	4.85897
NM_024949	chr4	183099257	183320776	+	8836	1	WWC2|BOMB|-|4q35.1|protein-coding	4.99136	5.77439	5.93548	4.99629	3.71451	3.88485	-2.27871	0.00528563	0.0244138	4.85243
NM_001367810	chr17	27456448	27626435	+	5924	1	KSR1|KSR|RSU2|-|17q11.2|protein-coding	5.63045	5.14698	5.54889	4.42364	4.57995	3.44303	-2.27502	0.00667811	0.02928	4.84004
NM_002421	chr11	102789919	102798160	-	1959	1	MMP1|CLG|CLGN|-|11q22.2|protein-coding	6.62552	7.02057	7.30445	5.63898	3.89421	5.91692	-2.27393	0.000927875	0.00614504	4.83637
NM_001101801	chr5	137937916	138033113	-	5357	1	FAM13B|ARHGAP49|C5orf5|FAM13B1|KHCHP|N61|-|5q31.2|protein-coding	3.91139	4.89675	4.67188	3.75718	3.64196	3.55686	-2.27292	0.0100357	0.0400845	4.83299
NM_001322154	chr15	56918644	57289853	+	6086	1	TCF12|CRS3|HEB|HTF4|HsT17266|TCF-12|bHLHb20|p64|-|15q21.3|protein-coding	6.18437	6.76724	7.5494	5.25977	5.00986	5.81	-2.2727	8.79e-05	0.000908528	4.83227
NM_001354211	chr4	113900284	113979647	-	4796	1	ARSJ|ASJ|-|4q26|protein-coding	5.02971	6.7146	7.33786	5.32624	5.02211	5.13085	-2.27164	0.000784477	0.00537826	4.82871
NM_005047	chr9	120816054	120842922	-	3368	1	PSMD5|S5B|-|9q33.2|protein-coding	6.90464	7.29575	7.80733	5.58116	5.51449	6.12212	-2.26918	3.42e-06	5.94e-05	4.82048
NM_032221	chr20	41402083	41618377	-	10680	1	CHD6|CHD-6|CHD5|RIGB|-|20q12|protein-coding	5.95782	5.60175	6.02217	4.82628	4.3528	4.54546	-2.26635	0.000218533	0.00193326	4.81106
NM_001369442	chr2	200889385	200903932	+	2606	1	NIF3L1|ALS2CR1|CALS-7|MDS015|-|2q33.1|protein-coding	6.72768	6.53167	6.64518	5.34217	4.42409	5.46029	-2.26631	7e-05	0.000750908	4.81092
NM_001370136	chr10	74825479	75032624	+	8304	2	KAT6B|GTPTS|MORF|MOZ2|MYST4|ZC2HC6B|qkf|querkopf|-|10q22.2|protein-coding	4.84289	5.33235	5.91969	4.27217	4.64092	3.53999	-2.26318	0.0061752	0.027594	4.80048
NR_147131	chr12	106774682	106889316	+	5434	1	RIC8B|RIC8|hSyn|-|12q23.3|protein-coding	5.3415	5.46094	5.73592	4.7526	4.05359	4.01609	-2.26004	0.00150098	0.00905426	4.79003
NM_002211	chr10	32900318	32958230	-	3718	1	ITGB1|CD29|FNRB|GPIIA|MDF2|MSK12|VLA-BETA|VLAB|-|10p11.22|protein-coding	10.5038	11.5927	12.2858	10.3783	8.73688	9.5984	-2.25821	7.79e-06	0.00011824	4.78397
NM_001308025	chr15	89575587	89628022	+	6642	1	TICRR|C15orf42|SLD3|Treslin|-|15q26.1|protein-coding	5.37339	5.11506	4.84267	4.00588	4.33327	3.7139	-2.25763	0.00334174	0.0169706	4.78206
NM_001330463	chr2	38293954	38377273	-	4281	1	ATL2|ARL3IP2|ARL6IP2|aip-2|atlastin2|-|2p22.2-p22.1|protein-coding	4.56725	5.13319	5.43704	4.28794	3.40827	4.17005	-2.25665	0.0083894	0.0350332	4.7788
NM_018241	chr4	147617397	147636721	+	4152	1	TMEM184C|TMEM34|-|4q31.23|protein-coding	6.10209	6.36743	6.41212	5.4422	4.75814	4.01597	-2.25558	0.000789823	0.00540462	4.77526
NM_019040	chr11	31509767	31790322	+	8079	1	ELP4|AN|AN2|C11orf19|PAX6NEB|PAXNEB|dJ68P15A.1|hELP4|-|11p13|protein-coding	4.50524	4.89495	4.98371	3.77936	3.56365	4.13191	-2.25476	0.00607224	0.027193	4.77254
NM_001363014	chr8	102826302	102864200	-	4521	1	AZIN1|AZI|AZI1|AZIA1|OAZI|OAZIN|ODC1L|-|8q22.3|protein-coding	7.7095	8.30498	8.76602	7.36162	5.26633	6.19341	-2.25429	0.000116256	0.00114751	4.77098
NM_001364300	chr5	41730065	41870425	-	3911	1	OXCT1|OXCT|SCOT|-|5p13.1|protein-coding	7.25884	7.47796	7.78008	6.36675	4.92215	5.9304	-2.25395	2.46e-05	0.00031599	4.76986
NM_001198812	chr9	100441906	100577636	+	2422	1	MSANTD3-TMEFF1|C9orf2|C9orf3-TMEFF1|C9orf30-TMEFF1|H7365|TMEFF1|TR-1|-|9q31.1|protein-coding	6.19786	6.80864	6.98726	5.42377	5.15343	5.0822	-2.25222	1.69e-05	0.00022989	4.76414
NM_000851	chr1	109712251	109718268	+	1551	1	GSTM5|GSTM5-5|GTM5|-|1p13.3|protein-coding	8.11083	7.72864	7.62993	6.08949	6.35024	5.99764	-2.25086	4.16e-08	1.27e-06	4.75966
NM_001165931	chr2	10122568	10131419	+	3422	1	RRM2|R2|RR2|RR2M|-|2p25.1|protein-coding	10.4889	10.4402	10.4835	8.55273	8.4147	8.80564	-2.24891	7.23e-14	6.94e-12	4.75325
NM_001162501	chr22	40177925	40335808	+	18255	1	TNRC6B|-|-|22q13.1|protein-coding	5.84853	5.93199	6.08645	5.30444	4.29575	3.51792	-2.24725	0.00725112	0.0313143	4.74776
NM_020238	chr11	62124011	62153166	+	4079	1	INCENP|-|-|11q12.3|protein-coding	7.93807	8.28881	8.07422	6.34513	6.80659	5.8103	-2.24601	3.25e-07	7.82e-06	4.7437
NM_002916	chr3	186789893	186806482	-	1359	1	RFC4|A1|RFC37|-|3q27.3|protein-coding	6.52799	6.3054	6.3237	5.42118	4.374	4.89306	-2.24397	0.000169305	0.001562	4.737
NM_007204	chr1	111755901	111768000	+	3587	1	DDX20|DP103|GEMIN3|-|1p13.2|protein-coding	5.69326	6.26512	6.51108	5.22841	3.60484	5.01073	-2.24314	0.00328268	0.016722	4.73426
NM_021826	chr20	3146519	3159865	-	2838	1	FASTKD5|dJ1187M17.5|-|20p13|protein-coding	5.87131	6.06456	6.32169	4.99023	4.21685	4.94726	-2.24146	0.000281707	0.00237547	4.72874
NM_001354870	chr8	127735434	127742951	+	4510	1	MYC|MRTL|MYCC|bHLHe39|c-Myc|-|8q24.21|protein-coding	8.69514	8.56569	8.69352	7.4901	6.57727	6.19748	-2.24039	5.41e-07	1.2e-05	4.72525
NM_015907	chr4	17577304	17607967	+	2085	1	LAP3|HEL-S-106|LAP|LAPEP|PEPS|-|4p15.32|protein-coding	7.92978	7.91114	8.2009	7.24362	5.16472	5.19226	-2.24011	0.00040177	0.00315698	4.72432
NM_001369424	chr11	68165717	68213296	-	2808	1	KMT5B|CGI-85|CGI85|MRD51|SUV420H1|-|11q13.2|protein-coding	5.35916	5.49733	5.90329	4.63328	4.23587	4.34415	-2.23878	0.000627565	0.00452645	4.71999
NM_022748	chr7	47275154	47582111	-	7552	1	TNS3|TEM6|TENS1|-|7p12.3|protein-coding	10.1138	10.1618	10.3102	8.75413	8.36248	7.7127	-2.23075	1.27e-09	5.48e-08	4.69379
NM_001350299	chr6	130839348	130970483	-	4621	1	EPB41L2|4.1-G|4.1G|-|6q23.1-q23.2|protein-coding	7.82248	8.38002	8.57192	6.8659	6.17153	6.59809	-2.23062	1.17e-07	3.19e-06	4.69334
NM_001130845	chr3	187721381	187736501	-	3647	1	BCL6|BCL5|BCL6A|LAZ3|ZBTB27|ZNF51|-|3q27.3|protein-coding	7.14255	7.92982	8.01448	6.14263	5.974	6.19336	-2.227	4.5e-07	1.03e-05	4.68158
NM_014795	chr2	144384081	144520119	-	9253	1	ZEB2|HSPC082|SIP-1|SIP1|SMADIP1|ZFHX1B|-|2q22.3|protein-coding	4.83383	6.16099	6.6516	4.56248	3.76801	5.3128	-2.22505	0.00537294	0.0247457	4.67527
NM_005721	chr2	113890089	113962596	+	6575	1	ACTR3|ARP3|-|2q14.1|protein-coding	9.34316	9.66888	10.2028	8.12678	7.41355	8.20844	-2.22426	1.45e-08	5.08e-07	4.67272
NM_018385	chr3	194640792	194672191	-	3266	1	LSG1|-|-|3q29|protein-coding	6.91201	7.24389	7.31899	5.9621	4.79425	5.77779	-2.22349	2.94e-05	0.000364058	4.67021
NM_001809	chr2	26786056	26794587	+	1380	1	CENPA|CENP-A|CenH3|-|2p23.3|protein-coding	6.85795	6.71886	6.61533	4.99694	5.66679	4.94584	-2.22128	2.69e-05	0.000340271	4.66306
NM_001308392	chr16	64943753	65122063	-	6885	1	CDH11|CAD11|CDHOB|ESWS|OB|OSF-4|-|16q21|protein-coding	8.86487	9.59624	10.2103	8.13826	7.38023	7.92579	-2.2211	2.41e-07	6.01e-06	4.6625
NM_007146	chr17	57971553	57988254	-	4621	1	VEZF1|DB1|ZNF161|-|17q22|protein-coding	5.9396	6.5665	6.82263	5.60343	4.13794	4.9865	-2.21743	0.000858847	0.00578357	4.65064
NM_000254	chr1	236795281	236903981	+	10523	1	MTR|HMAG|MS|cblG|-|1q43|protein-coding	5.27024	4.93937	5.23679	4.18481	4.23361	3.83601	-2.2174	0.0023563	0.0129211	4.65054
NM_003390	chr11	9573670	9589985	+	3575	1	WEE1|WEE1A|WEE1hu|-|11p15.4|protein-coding	5.95786	6.68082	7.09432	5.91813	4.85427	3.76842	-2.21735	0.00425702	0.020635	4.65039
NM_017425	chr11	124673844	124694791	+	930	1	SPA17|CT22|SP17|SP17-1|-|11q24.2|protein-coding	5.5573	5.42114	5.52471	4.69551	4.11356	4.10607	-2.21709	0.00121018	0.00762568	4.64955
NM_006187	chr12	112938474	112973251	+	6581	1	OAS3|p100|p100OAS|-|12q24.13|protein-coding	5.13741	5.43869	5.40497	4.13983	4.5619	3.79205	-2.21672	0.00275367	0.0145253	4.64836
NM_004792	chr2	169584351	169641405	+	6340	1	PPIG|CARS-Cyp|CYP|SCAF10|SRCyp|-|2q31.1|protein-coding	5.79516	5.84385	5.64291	4.54378	4.55899	4.52696	-2.21664	0.000211041	0.00188083	4.64808
NM_001079855	chrX	2828930	2882818	+	3179	1	GYG2|GN-2|GN2|-|Xp22.33|protein-coding	8.17432	8.06625	8.07182	5.79835	5.90914	7.08225	-2.2152	5.42e-06	8.72e-05	4.64346
NR_036662	chr1	51617092	51789219	+	3558	1	OSBPL9|ORP-9|ORP9|-|1p32.3|protein-coding	6.7643	7.67756	8.00147	6.27282	5.52622	5.97778	-2.21353	1.31e-05	0.000183253	4.63808
NM_004973	chr6	15246069	15522042	+	5983	1	JARID2|JMJ|-|6p22.3|protein-coding	5.80444	5.64489	5.98871	5.01018	4.36598	4.11158	-2.21333	0.000952059	0.00627636	4.63746
NM_001290049	chr4	75724522	75814289	+	4186	1	USO1|P115|TAP|VDP|-|4q21.1|protein-coding	5.1385	5.56375	5.6758	3.96251	4.53926	4.41056	-2.21183	0.00144411	0.00877935	4.63263
NM_001330637	chr9	13105704	13279713	-	7632	1	MPDZ|HYC2|MUPP1|-|9p23|protein-coding	4.02658	4.89929	5.32332	4.13732	3.86945	3.46458	-2.21135	0.0131703	0.0494391	4.6311
NM_000700	chr9	73151865	73170393	+	1386	1	ANXA1|ANX1|LPC1|-|9q21.13|protein-coding	8.99504	9.33313	9.63589	7.94921	6.82728	7.64597	-2.20744	8.89e-08	2.51e-06	4.61853
NM_001258390	chr11	111540508	111561745	+	2762	1	LAYN|-|-|11q23.1|protein-coding	9.32868	9.25906	9.2204	8.15609	6.96102	6.87662	-2.205	5.58e-07	1.24e-05	4.61076
NM_006459	chr10	100150094	100186029	-	3474	1	ERLIN1|C10orf69|Erlin-1|KE04|KEO4|SPFH1|SPG62|-|10q24.31|protein-coding	7.85828	8.29505	8.62274	7.12634	6.0023	6.36247	-2.205	2.11e-06	3.93e-05	4.61074
NM_001363995	chr5	179698929	179731638	+	5034	2	CANX|CNX|IP90|P90|-|5q35.3|protein-coding	9.74024	10.5372	11.1702	9.32719	7.75986	8.75084	-2.20366	4.71e-06	7.78e-05	4.60646
NM_031966	chr5	69167150	69178243	+	2016	1	CCNB1|CCNB|-|5q13.2|protein-coding	9.38722	9.32402	9.46264	7.92542	6.44561	7.93086	-2.20157	9.85e-07	2.05e-05	4.59981
NM_015458	chr8	11284816	11328145	-	7069.5	2	MTMR9|C8orf9|LIP-STYX|MTMR8|-|8p23.1|protein-coding	5.02569	5.28101	5.9157	4.60555	4.48954	3.42676	-2.2011	0.0108673	0.0427541	4.5983
NM_014892	chr6	154733378	154834244	+	5166	1	SCAF8|RBM16|-|6q25.2|protein-coding	6.41392	6.6449	7.056	5.41403	5.03288	5.37494	-2.20076	1.64e-05	0.000224134	4.59722
NM_001190850	chr7	135361795	135510127	-	3549	1	CNOT4|CLONE243|NOT4|NOT4H|-|7q33|protein-coding	6.02457	6.6603	6.36852	5.61198	4.344	4.52899	-2.20039	0.000870809	0.00585045	4.59602
NM_001282860	chr1	155749658	155857295	-	7793	1	GON4L|GON-4|GON4|YARP|-|1q22|protein-coding	6.57998	6.436	6.72456	5.206	5.38135	4.81294	-2.19893	2.44e-05	0.000314626	4.59137
NM_033274	chr5	157477304	157575775	-	6456	1	ADAM19|FKSG34|MADDAM|MLTNB|-|5q33.3|protein-coding	10.8836	10.8703	10.9965	9.08138	9.20515	8.92839	-2.19886	2.67e-14	2.81e-12	4.59117
NM_002823	chr2	231708525	231713540	+	1197	1	PTMA|TMSA|-|2q37.1|protein-coding	11.4707	11.8152	11.8256	10.583	8.9581	9.45089	-2.19679	4.5e-07	1.03e-05	4.58459
NM_001364903	chr1	98661721	98760500	+	1844	1	SNX7|-|-|1p21.3|protein-coding	5.41332	5.94139	6.64345	5.34457	4.43417	4.13022	-2.19645	0.00234884	0.0128851	4.58351
NM_001329783	chr3	123491555	123585053	-	4183	1	HACD2|PTPLB|-|3q21.1|protein-coding	4.87052	5.35346	5.88919	4.30734	3.8623	4.61792	-2.19561	0.00330635	0.0168248	4.58082
NM_002266	chr17	68035735	68046854	+	1964	1	KPNA2|IPOA1|QIP2|RCH1|SRP1-alpha|SRP1alpha|-|17q24.2|protein-coding	11.1378	11.1104	11.0887	9.4929	8.29108	9.63712	-2.19548	3.14e-08	9.93e-07	4.58042
NM_181671	chr17	67377281	67697256	+	6348	1	PITPNC1|M-RDGB-beta|MRDGBbeta|RDGB-BETA|RDGBB|RDGBB1|-|17q24.2|protein-coding	7.97131	7.57417	7.44141	6.43663	5.58345	6.01368	-2.19424	1.65e-06	3.19e-05	4.57648
NM_015473	chr14	31291788	31420550	-	7773	1	HEATR5A|C14orf125|-|14q12|protein-coding	4.90298	4.96342	5.00616	4.01509	4.15721	3.68184	-2.19342	0.00439662	0.0211622	4.57388
NM_172071	chr1	173931084	173993072	-	11105	1	RC3H1|RNF198|ROQUIN|-|1q25.1|protein-coding	4.67469	4.92189	5.02276	4.02351	4.08422	3.55108	-2.19253	0.00675718	0.0295353	4.57107
NM_178123	chr2	179101678	179264832	-	10651	1	SESTD1|SOLO|-|2q31.2|protein-coding	5.41596	5.60451	6.14008	4.27622	4.26739	4.94715	-2.19045	0.00117371	0.00742508	4.56449
NM_001071	chr18	657653	673577	+	1603	1	TYMS|HST422|TMS|TS|-|18p11.32|protein-coding	9.73466	9.61242	9.47736	7.92035	7.08443	8.20914	-2.19034	2.06e-08	6.96e-07	4.56414
NM_017801	chr3	32481312	32502852	-	3301	1	CMTM6|CKLFSF6|PRO2219|-|3p22.3|protein-coding	7.2358	7.56107	8.20184	6.75903	4.97659	5.90952	-2.19016	0.000161718	0.0015055	4.56357
NM_000393	chr2	189031898	189179761	-	6773	1	COL5A2|EDSC|EDSCL2|-|2q32.2|protein-coding	12.2734	12.5672	12.7859	11.0213	10.3683	10.6351	-2.18957	1.34e-11	8.84e-10	4.56171
NM_003620	chr17	60600183	60666279	+	4769	1	PPM1D|IDDGIP|PP2C-DELTA|WIP1|-|17q23.2|protein-coding	5.96365	5.61522	6.01669	5.21362	4.07421	4.09714	-2.18891	0.00252763	0.0135765	4.55961
NM_017893	chr10	100972529	100985616	+	4385	1	SEMA4G|-|-|10q24.31|protein-coding	5.50434	4.95272	5.05079	4.14442	4.33936	3.83914	-2.18868	0.00312815	0.0160827	4.55888
NM_014153	chr16	11750597	11797258	-	3780	1	ZC3H7A|HSPC055|ZC3H7|ZC3HDC7|-|16p13.13|protein-coding	5.21931	5.52887	5.90053	3.9266	3.73555	5.01722	-2.18865	0.00630831	0.0279978	4.5588
NM_001306080	chr13	75636330	75859866	+	7114	1	LMO7|FBX20|FBXO20|LMO7b|LOMP|-|13q22.2|protein-coding	9.55349	10.3572	10.654	8.93917	8.08862	8.12412	-2.18844	1.28e-07	3.44e-06	4.55812
NM_003392	chr3	55465715	55487642	-	6170	1	WNT5A|hWNT5A|-|3p14.3|protein-coding	8.48142	9.05707	9.60398	7.96141	6.68195	7.09113	-2.18694	3.54e-06	6.11e-05	4.55339
NM_001367808	chr15	63597387	63601241	+	2443	1	FBXL22|Fbl22|-|15q22.31|protein-coding	5.24462	5.17324	5.13635	4.41697	4.25508	3.40007	-2.18616	0.0112676	0.0440026	4.55092
NM_001270528	chr15	58987663	59097419	+	5916	1	RNF111|ARK|hRNF111|-|15q22.1-q22.2|protein-coding	5.52176	5.77933	6.23907	5.00248	4.04606	4.64096	-2.18232	0.00129379	0.00808185	4.53882
NM_003744	chr14	73275210	73458580	-	3597	1	NUMB|C14orf41|S171|c14_5527|-|14q24.2-q24.3|protein-coding	6.92351	7.52119	7.93926	6.4147	5.84626	5.2556	-2.18218	3.53e-05	0.000423769	4.53838
NM_001174072	chr5	80138727	80256048	-	6434	1	SERINC5|C5orf12|TPO1|-|5q14.1|protein-coding	5.77224	6.29085	6.58009	5.30795	4.8884	4.3045	-2.18115	0.000554926	0.00412168	4.53515
NM_017969	chr2	127480812	127526489	-	2957	1	IWS1|-|-|2q14.3|protein-coding	6.32697	6.85121	6.65845	5.22265	5.35668	5.03229	-2.18074	1.85e-05	0.000248778	4.53387
NM_139312	chr10	27110111	27154384	-	4340	1	YME1L1|FTSH|MEG4|OPA11|PAMP|YME1L|-|10p12.1|protein-coding	7.46569	8.53065	8.91304	6.91128	5.98219	7.06776	-2.17692	1.61e-05	0.000220748	4.52186
NM_015087	chr13	36301638	36346394	-	4889	1	SPART|SPG20|TAHCCP1|-|13q13.3|protein-coding	4.80088	5.55032	6.05229	3.58411	4.42397	4.80139	-2.17532	0.00773486	0.0329492	4.51687
NR_028514	chr17	1516919	1518096	+	552	1	PITPNA-AS1|-|-|17p13.3|ncRNA	5.09506	5.10731	5.0684	4.28488	4.17185	3.63002	-2.17054	0.00502594	0.0235082	4.50192
NM_001322250	chr17	57255851	57684689	+	6266	1	MSI2|MSI2H|-|17q22|protein-coding	5.92403	5.60872	5.94946	4.99598	4.10472	4.53122	-2.17038	0.00100439	0.00656134	4.50141
NM_175866	chr1	162497818	162529631	+	8514	1	UHMK1|KIS|KIST|P-CIP2|-|1q23.3|protein-coding	5.10436	6.23377	6.52893	4.93309	4.98221	4.31632	-2.16889	0.00142178	0.00868469	4.49677
NM_032199	chr10	61901699	62096944	+	7480	1	ARID5B|DESRT|MRF-2|MRF2|-|10q21.2|protein-coding	7.15182	8.20122	8.41694	6.66097	6.0553	6.37314	-2.16751	5.17e-06	8.38e-05	4.49247
NM_006546	chr17	48997385	49056145	+	8779	1	IGF2BP1|CRD-BP|CRDBP|IMP-1|IMP1|VICKZ1|ZBP1|-|17q21.32|protein-coding	7.29162	7.13024	7.51686	5.96691	5.56739	5.78358	-2.16673	8.42e-07	1.78e-05	4.49005
NM_015009	chr3	73382431	73624941	-	4239	1	PDZRN3|LNX3|SEMACAP3|SEMCAP3|-|3p13|protein-coding	6.53207	6.43306	6.95579	5.42527	4.99171	5.28852	-2.16576	2.5e-05	0.00032056	4.48701
NM_001271769	chr5	78000522	78294698	-	5767	1	AP3B1|ADTB3|ADTB3A|HPS|HPS2|PE|-|5q14.1|protein-coding	6.12619	7.00105	7.37961	4.68647	5.11504	6.08462	-2.16572	0.000579108	0.00425358	4.48691
NM_033121	chr12	109999430	110039763	+	4224	1	ANKRD13A|ANKRD13|NY-REN-25|-|12q24.11|protein-coding	9.75824	9.97541	10.0559	8.57448	7.35417	8.23252	-2.16397	4.39e-08	1.34e-06	4.48148
NR_073365	chr2	182716257	182794463	+	20873	1	DNAJC10|ERdj5|JPDI|MTHr|PDIA19|-|2q32.1|protein-coding	6.44886	6.62202	7.155	5.1625	5.51364	5.31715	-2.16321	2.29e-05	0.000299259	4.47912
NM_001204458	chr13	23579360	23676093	+	4159	1	TNFRSF19|TAJ|TAJ-alpha|TRADE|TROY|-|13q12.12|protein-coding	5.81724	6.11117	6.63683	5.3708	4.2831	4.79558	-2.15903	0.000844938	0.00571394	4.46614
NM_001321	chr12	76858709	76879019	-	900	1	CSRP2|CRP2|LMO5|SmLIM|-|12q21.2|protein-coding	8.94365	8.9154	8.88759	7.16089	7.11021	7.31427	-2.1567	5.52e-11	3.25e-09	4.45893
NR_027780	chr22	35257493	35295807	+	4198	1	HMGXB4|HMG2L1|HMGBCG|THC211630|-|22q12.3|protein-coding	5.5894	6.05632	6.71248	5.10976	3.87549	5.20964	-2.15289	0.00279833	0.0147319	4.44717
NR_149130	chr15	90102132	90133572	+	493	1	IDH2-DT|-|-|15q26.1|ncRNA	7.27629	7.44861	7.35526	5.73458	6.46565	4.21261	-2.15193	0.00105298	0.00681085	4.44421
NM_000121	chr19	11377207	11384314	-	2401	1	EPOR|EPO-R|-|19p13.2|protein-coding	6.64551	6.03242	5.90775	4.09088	5.56159	4.40429	-2.15176	0.00283651	0.0148806	4.4437
NM_152647	chr15	49326970	49620818	-	3298	1	FAM227B|C15orf33|-|15q21.2|protein-coding	5.12707	4.47026	5.09079	3.81694	3.59271	4.32514	-2.15174	0.00948394	0.0385053	4.44363
NM_000641	chr19	55364382	55370463	-	2371	1	IL11|AGIF|IL-11|-|19q13.42|protein-coding	8.98383	9.31297	8.92129	7.22799	7.34291	7.49572	-2.14999	2.29e-10	1.16e-08	4.43825
NM_175859	chrX	16587999	16712669	-	3932	1	CTPS2|-|-|Xp22.2|protein-coding	6.80121	6.40703	6.31016	5.24099	4.51009	5.47083	-2.1495	0.000189918	0.00172133	4.43674
NM_032233	chr14	99397748	99480859	-	2841	1	SETD3|C14orf154|hSETD3|-|14q32.2|protein-coding	6.93491	7.35453	7.47457	6.50209	5.31189	4.48455	-2.14821	0.000809077	0.00551108	4.43276
NM_001144967	chr18	58044226	58401539	+	8600	1	NEDD4L|NEDD4-2|NEDD4.2|PVNH7|RSP5|hNEDD4-2|-|18q21.31|protein-coding	7.11104	7.49805	7.52122	5.11736	5.28306	6.55499	-2.14784	0.000140951	0.0013452	4.43165
NM_001358	chr4	24527475	24584554	-	2982	1	DHX15|DBP1|DDX15|HRH2|PRP43|PRPF43|PrPp43p|-|4p15.2|protein-coding	8.30858	8.50931	8.88167	7.73404	5.50282	6.39087	-2.14624	0.000173574	0.00159323	4.42673
NM_005038	chr4	158709127	158723396	-	1818	1	PPID|CYP-40|CYPD|-|4q32.1|protein-coding	6.62907	6.92321	7.18962	6.11764	4.60594	5.11391	-2.1445	0.000418001	0.00325964	4.4214
NM_016442	chr5	96760810	96808189	-	5562	1	ERAP1|A-LAP|ALAP|APPILS|ARTS-1|ARTS1|ERAAP|ERAAP1|PILS-AP|PILSAP|-|5q15|protein-coding	6.28454	6.47005	6.8086	5.78626	4.90803	4.06134	-2.14287	0.00180884	0.010473	4.4164
NM_007210	chr12	51351252	51391406	-	5293	1	GALNT6|GALNAC-T6|GalNAcT6|-|12q13.13|protein-coding	8.34897	8.21794	8.30323	6.50684	6.36585	6.96672	-2.14276	2.29e-08	7.61e-07	4.41606
NM_013444	chrX	56563593	56567010	+	3415	1	UBQLN2|ALS15|CHAP1|DSK2|HRIHFB2157|N4BP4|PLIC2|-|Xp11.21|protein-coding	6.98651	7.68045	7.71495	5.9195	4.92151	6.49203	-2.1422	0.000126015	0.00122902	4.41433
NM_170665	chr12	110281247	110351092	+	8272	1	ATP2A2|ATP2B|DAR|DD|SERCA2|-|12q24.11|protein-coding	10.0335	10.4447	10.6108	9.28604	8.04309	8.02838	-2.13844	6.83e-07	1.47e-05	4.40286
NM_002256	chr1	204190341	204196491	-	709	1	KISS1|HH13|KiSS-1|-|1q32.1|protein-coding	9.12659	8.88828	8.34329	6.50595	7.82234	6.5017	-2.13676	1.25e-05	0.000176337	4.39772
NM_001037582	chr4	82629539	82798796	-	3033	1	SCD5|ACOD4|FADS4|HSCD5|SCD2|SCD4|-|4q21.22|protein-coding	6.9881	7.39074	7.29384	6.45833	4.9713	5.03006	-2.13511	0.000346762	0.00280584	4.39269
NM_016148	chr19	50659255	50719802	-	9610	1	SHANK1|SPANK-1|SSTRIP|synamon|-|19q13.33|protein-coding	6.28603	6.29221	6.62768	4.52083	5.42619	5.05308	-2.13137	0.000226589	0.00198987	4.38133
NM_014646	chr18	2916994	3011947	-	6207	1	LPIN2|-|-|18p11.31|protein-coding	6.9012	6.80379	6.84891	5.22695	5.46552	5.55323	-2.12804	5.52e-06	8.85e-05	4.37122
NM_001135570	chr12	103950194	103957215	-	1697	1	C12orf73|-|-|12q23.3|protein-coding	4.85239	4.82595	4.82895	3.76514	3.85713	4.1191	-2.12573	0.00583561	0.0263792	4.36423
NM_001356	chrX	41333308	41350287	+	5483	1	DDX3X|CAP-Rf|DBX|DDX14|DDX3|HLP2|MRX102|-|Xp11.4|protein-coding	8.65486	9.28966	9.43519	7.88273	7.05239	7.27617	-2.12563	1.49e-07	3.94e-06	4.36392
NM_012433	chr2	197391974	197435093	-	4311	1	SF3B1|Hsh155|MDS|PRP10|PRPF10|SAP155|SF3b155|-|2q33.1|protein-coding	8.04113	8.31888	8.92436	7.26898	6.1108	6.82727	-2.12079	4.68e-06	7.74e-05	4.34933
NM_004136	chr15	78438216	78501453	+	6300	1	IREB2|ACO3|IRE-BP 2|IRE-BP2|IRP2|IRP2AD|NDCAMA|-|15q25.1|protein-coding	4.83435	5.27814	5.67454	4.14116	4.00543	4.54405	-2.12077	0.00373797	0.0185431	4.34926
NM_001033057	chr3	65353526	66038918	-	7826	1	MAGI1|AIP-3|AIP3|BAIAP1|BAP-1|BAP1|MAGI-1|MAGI-1b|Magi1d|TNRC19|WWP3|-|3p14.1|protein-coding	6.93299	7.18654	7.43022	6.1812	5.18922	5.52512	-2.11757	3.19e-05	0.000388155	4.33962
NR_157175	chr5	7869148	7901113	+	3381	1	MTRR|MSR|cblE|-|5p15.31|protein-coding	4.2976	5.68401	5.59317	4.55607	3.66599	4.3071	-2.11376	0.0107938	0.0425576	4.32819
NM_005392	chr9	93576584	93679587	+	5368	1	PHF2|CENP-35|GRC5|JHDM1E|KDM7C|-|9q22.31|protein-coding	6.73206	6.87646	7.27649	5.96984	5.58675	4.63207	-2.1105	0.000220157	0.00194573	4.31842
NM_006660	chr15	65148220	65185342	-	4678	1	CLPX|EPP2|-|15q22.31|protein-coding	4.49714	5.08148	5.67508	4.5661	4.00074	3.59305	-2.10624	0.0131019	0.0492209	4.30569
NM_001278480	chr13	37009314	37059713	-	3052	1	SUPT20H|C13|C13orf19|FAM48A|FP757|P38IP|SPT20|-|13q13.3|protein-coding	6.15351	6.84662	7.1543	5.875	4.12056	5.44646	-2.10166	0.00179786	0.010422	4.29202
NM_001201366	chr14	73644986	73703731	+	8451	1	DNAL1|C14orf168|CILD16|LC1|-|14q24.3|protein-coding	4.56354	5.00401	4.78062	3.85947	4.03237	3.79095	-2.09987	0.00740308	0.031818	4.28672
NM_003968	chr3	69054730	69080365	-	2091	1	UBA3|NAE2|UBE1C|hUBA3|-|3p14.1|protein-coding	6.13475	7.05753	7.48321	6.30692	4.78757	4.77695	-2.09958	0.00180614	0.0104615	4.28584
NM_006717	chr9	88388444	88478694	+	4451	1	SPIN1|SPIN|TDRD24|-|9q22.1|protein-coding	5.63099	6.91848	7.37474	6.00219	4.33629	5.25936	-2.09862	0.00268595	0.0142306	4.28298
NM_002902	chr15	76931749	76954393	+	6209	1	RCN2|E6BP|ERC-55|ERC55|TCBP49|-|15q24.3|protein-coding	6.69178	7.56216	7.89544	5.7033	5.46477	6.46313	-2.09742	8.9e-05	0.000917008	4.27944
NM_001286074	chrX	71366239	71466005	+	7683	1	TAF1|BA2R|CCG1|CCGS|DYT3|DYT3/TAF1|KAT4|MRXS33|N-TAF1|NSCL2|OF|P250|TAF(II)250|TAF2A|TAFII-250|TAFII250|XDP|-|Xq13.1|protein-coding	5.74102	5.95889	6.34073	5.32255	3.87173	4.67738	-2.09719	0.00360271	0.0180023	4.27876
NM_015313	chr11	120336413	120489937	+	10283	1	ARHGEF12|LARG|PRO2792|-|11q23.3|protein-coding	7.42878	7.6327	8.08815	6.51616	5.88575	6.09046	-2.09484	2.2e-06	4.08e-05	4.2718
NM_006364	chr14	39031919	39103235	-	3821	1	SEC23A|CLSD|hSec23A|-|14q21.1|protein-coding	7.08715	7.7335	8.68849	6.62733	5.9106	6.59727	-2.09317	6.05e-05	0.000666793	4.26686
NM_006135	chr1	112619832	112671614	+	2344	1	CAPZA1|CAPPA1|CAPZ|CAZ1|-|1p13.2|protein-coding	7.20266	7.63468	8.34688	6.63409	5.34392	6.41745	-2.09193	9.13e-05	0.000936904	4.26318
NM_002843	chr11	47980559	48170839	+	7818	1	PTPRJ|CD148|DEP1|HPTPeta|R-PTP-ETA|SCC1|-|11p11.2|protein-coding	7.31575	7.50848	7.84157	6.53193	4.9441	6.12206	-2.09186	0.000127461	0.00123943	4.26299
NM_033540	chr3	179347709	179394936	+	5192	1	MFN1|hfzo1|hfzo2|-|3q26.33|protein-coding	5.63195	5.76721	6.08745	4.91689	4.0016	4.83146	-2.09122	0.00190478	0.0108857	4.26107
NM_005238	chr11	128458765	128522310	-	5228	1	ETS1|ETS-1|EWSR2|c-ets-1|p54|-|11q24.3|protein-coding	8.08565	8.51118	8.9044	7.21994	6.093	7.11911	-2.08879	4.87e-06	8e-05	4.2539
NM_002834	chr12	112418898	112509918	+	6104	1	PTPN11|BPTP3|CFC|JMML|METCDS|NS1|PTP-1D|PTP2C|SH-PTP2|SH-PTP3|SHP2|-|12q24.13|protein-coding	7.03009	7.95274	8.32176	6.65743	5.04753	6.60312	-2.08857	0.000311427	0.00257868	4.25325
NM_001126104	chr12	49989162	50025557	-	3220	1	RACGAP1|CYK4|HsCYK-4|ID-GAP|MgcRacGAP|-|12q13.12|protein-coding	8.81023	9.23477	9.26613	7.64544	6.55951	7.78776	-2.0882	1.07e-06	2.18e-05	4.25218
NM_201515	chr12	42326145	42441963	+	1693	1	PPHLN1|CR|HSPC206|HSPC232|-|12q12|protein-coding	6.32992	6.17772	6.71153	5.42615	4.45036	5.21583	-2.08766	0.000422067	0.00328692	4.25057
NM_007118	chr5	14143342	14510204	+	11401	1	TRIO|ARHGEF23|MEBAS|MRD44|tgat|-|5p15.2|protein-coding	9.16102	9.56353	9.78423	8.15609	7.52832	7.71226	-2.0861	9.2e-09	3.37e-07	4.24599
NM_004226	chr2	196133583	196171578	-	5263	1	STK17B|DRAK2|-|2q32.3|protein-coding	5.623	5.59855	6.08781	4.56071	4.47167	4.83145	-2.08561	0.000724748	0.00506269	4.24454
NM_014345	chr6	43336070	43369647	-	8198	1	ZNF318|HRIHFB2436|TZF|ZFP318|-|6p21.1|protein-coding	5.86496	6.46773	6.366	5.04737	5.30226	4.32664	-2.08344	0.000759681	0.00525073	4.23816
NM_015884	chrX	21839617	21885423	+	4433	1	MBTPS2|BRESEK|IFAP|KFSD|KFSDX|OI19|OLMSX|S2P|-|Xp22.12|protein-coding	5.39575	5.59257	5.96337	4.32309	4.21942	4.93229	-2.08223	0.00198413	0.0112449	4.23461
NM_014176	chr1	202331657	202341936	-	869	1	UBE2T|FANCT|HSPC150|PIG50|-|1q32.1|protein-coding	7.21916	6.73896	6.92441	5.95589	4.64036	5.65298	-2.08208	0.000240374	0.00208377	4.23418
NM_022474	chr14	67241435	67336061	+	5451	1	MPP5|PALS1|-|14q23.3|protein-coding	4.93266	5.03605	6.09312	4.49074	4.02862	4.54309	-2.08201	0.00531156	0.0244944	4.23396
NR_147230	chr2	70209444	70248628	-	4937	1	TIA1|TIA-1|WDM|-|2p13.3|protein-coding	5.41672	5.39005	6.3107	4.70306	3.81226	4.9785	-2.07898	0.00548674	0.0251333	4.22509
NM_016608	chrX	101550547	101554692	+	2111	1	ARMCX1|ALEX1|GASP7|-|Xq22.1|protein-coding	5.05919	6.06939	6.34785	5.14743	4.20089	4.59415	-2.07734	0.00329928	0.0168007	4.22029
NM_020645	chr11	8980576	9004001	-	3752	1	NRIP3|C11orf14|NY-SAR-105|-|11p15.4|protein-coding	6.81933	7.04236	6.85154	5.58083	5.37839	5.54325	-2.0772	6.29e-06	9.84e-05	4.21989
NM_000271	chr18	23531442	23586506	-	4733	1	NPC1|NPC|POGZ|SLC65A1|-|18q11.2|protein-coding	8.05839	8.5199	8.5699	6.92513	6.36421	6.99289	-2.07717	1.77e-07	4.58e-06	4.21977
NM_001353942	chr21	46458949	46570013	+	7253	1	DIP2A|C21orf106|DIP2|-|21q22.3|protein-coding	5.04495	5.6488	5.90425	4.39691	4.56301	4.46575	-2.07444	0.00175088	0.0102112	4.21181
NM_003136	chr14	34982992	35029567	+	2169	1	SRP54|-|-|14q13.2|protein-coding	6.47498	6.48928	6.83455	5.47287	5.23045	5.04113	-2.07281	4.59e-05	0.0005303	4.20706
NM_005749	chr17	50862226	50866354	-	2231	1	TOB1|APRO5|APRO6|PIG49|TOB|TROB|TROB1|-|17q21.33|protein-coding	6.17793	6.58798	6.88767	5.97472	4.4681	4.42281	-2.07205	0.00281631	0.0148015	4.20484
NR_046177	chr18	35041413	35143468	+	4308	1	MAPRE2|CSCSC2|EB1|EB2|RP1|-|18q12.1-q12.2|protein-coding	6.76494	6.88442	7.11912	5.99471	5.50253	4.62878	-2.07082	0.000282021	0.00237673	4.20124
NM_014423	chr5	132875396	132963634	-	9512	1	AFF4|AF5Q31|CHOPS|MCEF|-|5q31.1|protein-coding	6.02081	7.03463	7.3616	5.81383	5.47928	5.13414	-2.06868	0.000257801	0.00220747	4.19503
NM_005499	chr19	34428381	34471251	+	3986	1	UBA2|ARX|HRIHFB2115|SAE2|-|19q13.11|protein-coding	6.82878	6.90611	7.55817	5.63826	4.08873	6.33126	-2.06548	0.0025305	0.0135817	4.18573
NM_001301043	chr11	115169236	115504415	-	8661	1	CADM1|BL2|IGSF4|IGSF4A|NECL2|Necl-2|RA175|ST17|SYNCAM|TSLC1|sTSLC-1|sgIGSF|synCAM1|-|11q23.3|protein-coding	5.43974	6.18482	5.81428	4.92035	3.58976	4.96276	-2.06511	0.00849492	0.0353101	4.18467
NM_181501	chr5	52787916	52959209	+	10705	1	ITGA1|CD49a|VLA1|-|5q11.2|protein-coding	7.05768	6.86566	7.40395	5.0368	5.15907	6.35677	-2.06032	0.000333339	0.00272321	4.17078
NM_001130823	chr19	10133346	10194953	-	5231	1	DNMT1|ADCADN|AIM|CXXC9|DNMT|HSN1E|MCMT|m.HsaI|-|19p13.2|protein-coding	8.93933	9.22697	9.16112	7.44159	7.6258	7.28146	-2.05895	7.3e-10	3.31e-08	4.16682
NR_046252	chr3	14942779	14947505	-	3793	1	FGD5-AS1|-|-|3p25.1|ncRNA	7.21175	7.52983	8.08048	6.62279	5.55952	5.98678	-2.05872	3.93e-05	0.000463081	4.16617
NM_016252	chr2	32357028	32618898	+	15626	1	BIRC6|APOLLON|BRUCE|-|2p22.3|protein-coding	6.22831	6.48348	7.15472	5.38235	5.47509	5.09453	-2.05764	0.000137894	0.00132171	4.16305
NM_013285	chr1	37566816	37595937	-	2332	1	GNL2|HUMAUANTIG|NGP1|Ngp-1|Nog2|Nug2|-|1p34.3|protein-coding	6.84537	7.07461	6.80852	5.87119	5.20219	5.36593	-2.05684	3.08e-05	0.000376237	4.16074
NM_025137	chr15	44562696	44663662	-	7730	1	SPG11|ALS5|CMT2X|KIAA1840|-|15q21.1|protein-coding	6.26288	6.55258	6.63004	6.01945	4.19374	3.86732	-2.05601	0.0104485	0.041446	4.15836
NM_001349	chr2	135905881	135985626	-	3081	1	DARS|HBSL|aspRS|-|2q21.3|protein-coding	4.64923	4.70561	5.46898	4.31988	3.9771	3.76449	-2.0556	0.010425	0.0414026	4.15717
NM_198963	chr2	38797731	38875934	-	4857	1	DHX57|DDX57|-|2p22.1|protein-coding	6.13299	6.55396	6.76417	5.38922	4.18077	5.54619	-2.05253	0.00139835	0.0085666	4.14833
NM_001204	chr2	202376327	202567749	+	12053	1	BMPR2|BMPR-II|BMPR3|BMR2|BRK-3|POVD1|PPH1|T-ALK|-|2q33.1-q33.2|protein-coding	6.23176	6.52416	6.60762	5.67205	4.77846	4.72374	-2.04991	0.000517441	0.00388538	4.14079
NM_001007075	chr4	39044831	39126233	+	7643	1	KLHL5|-|-|4p14|protein-coding	6.10874	6.61064	7.16777	5.8098	5.15115	4.82811	-2.04901	0.000536129	0.00400319	4.13822
NM_001199699	chr17	5440917	5468982	-	5361	1	DHX33|DDX33|-|17p13.2|protein-coding	5.95019	6.34375	6.77476	5.24862	4.66338	5.32176	-2.04818	0.000391646	0.0030946	4.13583
NM_004965	chr21	39342315	39349088	-	1263	1	HMGN1|HMG14|-|21q22.2|protein-coding	9.11423	9.42912	9.74231	8.46924	6.51294	7.63485	-2.04772	3.74e-05	0.000445032	4.13451
NM_001368272	chr9	92031147	92115413	-	2898	1	SPTLC1|HSAN1|HSN1|LBC1|LCB1|SPT1|SPTI|-|9q22.31|protein-coding	6.49742	7.41543	8.06274	6.43404	5.48435	5.8516	-2.04565	0.000249573	0.00214851	4.12859
NM_004774	chr17	39404285	39451263	-	8118	1	MED1|CRSP1|CRSP200|DRIP205|DRIP230|PBP|PPARBP|PPARGBP|RB18A|TRAP220|TRIP2|-|17q12|protein-coding	7.34168	7.63436	7.94621	6.67291	5.56542	5.93968	-2.0455	2.94e-05	0.000364058	4.12817
NR_039969	chr17	64501214	64501313	-	99	1	MIR5047|-|-|17q23.3|ncRNA	4.81743	5.06074	5.28616	4.46699	3.8405	3.89062	-2.04539	0.00834309	0.0348904	4.12786
NR_136646	chr15	45402336	45421415	+	2777	1	SPATA5L1|-|-|15q21.1|protein-coding	5.66487	4.92843	5.4747	4.81961	3.72899	4.11634	-2.0419	0.00977161	0.0392781	4.11788
NM_001170755	chr1	144421386	144459464	-	4778	1	NBPF15|AB14|AG3|NBPF16|-|1q21.1|protein-coding	4.86115	4.93327	4.70874	3.94022	3.77706	4.12899	-2.04168	0.00792154	0.0335559	4.11724
NM_001143677	chr6	134169256	134177861	-	2417	1	SGK1|SGK|-|6q23.2|protein-coding	9.04348	9.14998	9.06931	7.65864	6.11405	7.90932	-2.04166	2.37e-05	0.000307958	4.11719
NM_020755	chr6	122443351	122471807	-	3113	1	SERINC1|TDE1L|TDE2|TMS-2|TMS2|-|6q22.31|protein-coding	6.90045	7.52303	8.18941	6.44923	5.2882	6.36412	-2.04077	0.000187619	0.00170432	4.11464
NM_001367721	chrX	41514936	41923554	-	8802	1	CASK|CAGH39|CAMGUK|CMG|FGS4|LIN2|MICPCH|MRXSNA|TNRC8|hCASK|-|Xp11.4|protein-coding	5.5021	5.19747	5.83366	4.40822	4.82175	3.86227	-2.04008	0.00553125	0.0252736	4.11267
NM_052932	chr11	102396334	102452765	-	3295	1	TMEM123|KCT3|PORIMIN|PORMIN|-|11q22.2|protein-coding	5.599	5.8774	6.65554	5.18291	4.54467	4.88073	-2.03974	0.00126725	0.00792823	4.11172
NM_016287	chr1	20742678	20786688	-	3906	1	HP1BP3|HP1-BP74|HP1BP74|-|1p36.12|protein-coding	8.98729	9.21558	9.37008	7.75156	6.94775	7.79824	-2.0394	9.53e-08	2.63e-06	4.11073
NM_020399	chr6	117560270	117602511	-	4585	1	GOPC|CAL|FIG|GOPC1|PIST|dJ94G16.2|-|6q22.1|protein-coding	5.85049	6.12966	6.80217	5.11643	5.14798	4.9134	-2.03743	0.000400582	0.00314936	4.10513
NM_001322434	chr10	68332011	68343196	+	2419	1	HNRNPH3|2H9|HNRPH3|-|10q21.3|protein-coding	8.78057	9.28239	9.43015	8.04201	6.90237	7.43566	-2.03698	1.21e-06	2.43e-05	4.10385
NM_015139	chr1	66999350	67054148	-	6179	1	SLC35D1|SHNKND|UGTREL7|-|1p31.3|protein-coding	6.48125	6.72158	6.51171	5.02344	4.9839	5.64934	-2.03612	0.0001245	0.00121721	4.1014
NM_004670	chr10	87659878	87747705	+	3670	1	PAPSS2|ATPSK2|BCYM4|SK2|-|10q23.2-q23.31|protein-coding	7.47539	8.21282	8.53784	6.71741	6.60365	6.43874	-2.03438	2.38e-06	4.39e-05	4.09646
NM_001254	chr17	40287879	40304657	+	4550	1	CDC6|CDC18L|HsCDC18|HsCDC6|MGORS5|-|17q21.2|protein-coding	6.94697	7.09894	7.20162	6.11403	4.99082	5.63729	-2.03423	9.2e-05	0.000942574	4.09603
NM_017905	chr13	113491021	113550229	+	3043	1	TMCO3|C13orf11|-|13q34|protein-coding	8.31593	8.86757	9.00158	8.00911	5.78827	6.53411	-2.03322	0.000366712	0.00294084	4.09317
NM_020846	chr4	48341529	48426198	+	6068	1	SLAIN2|KIAA1458|-|4p11|protein-coding	6.37594	6.93124	7.1753	5.35543	4.65971	6.05381	-2.02409	0.000692761	0.00490584	4.06737
NM_002973	chr12	111452214	111599315	-	4314	1	ATXN2|ATX2|SCA2|TNRC13|-|12q24.12|protein-coding	7.94589	8.35195	8.19976	6.96305	6.60282	6.16377	-2.02408	8.7e-07	1.83e-05	4.06732
NM_006342	chr4	1721521	1745170	+	2780	1	TACC3|ERIC-1|ERIC1|-|4p16.3|protein-coding	10.5446	10.3738	10.1504	8.40117	9.1573	8.31114	-2.01866	2.61e-08	8.58e-07	4.05206
NM_012112	chr20	31739290	31801800	+	3453	1	TPX2|C20orf1|C20orf2|DIL-2|DIL2|FLS353|GD:C20orf1|HCA519|HCTP4|REPP86|p100|-|20q11.21|protein-coding	9.82668	10.1016	10.1589	8.53737	8.01162	8.50045	-2.01774	8.67e-10	3.82e-08	4.0495
NM_016312	chr12	14784582	14803478	-	4567	1	WBP11|NPWBP|PPP1R165|SIPP1|WBP-11|-|12p12.3|protein-coding	8.71478	9.05663	9.01101	7.4648	7.19134	7.30741	-2.01768	2.84e-09	1.14e-07	4.04932
NM_001352653	chr8	17922988	18029948	+	8946	1	PCM1|PTC4|RET/PCM-1|-|8p22|protein-coding	4.8862	5.22264	5.22306	3.73461	4.39249	4.23987	-2.01489	0.00816539	0.0343065	4.0415
NM_002166	chr2	8682056	8684461	+	1294	1	ID2|GIG8|ID2A|ID2H|bHLHb26|-|2p25.1|protein-coding	6.29487	6.55136	6.51103	5.81615	4.3353	4.75596	-2.01424	0.00212607	0.0119032	4.03967
NM_001348193	chr18	23453287	23483140	+	3511	1	RIOK3|SUDD|-|18q11.2|protein-coding	4.94319	5.35798	6.089	4.65599	4.37815	4.38964	-2.00848	0.00416928	0.0202642	4.02359
NM_006766	chr8	41929479	42051987	-	9134	1	KAT6A|MOZ|MRD32|MYST-3|MYST3|RUNXBP2|ZC2HC6A|ZNF220|-|8p11.21|protein-coding	5.44267	5.95131	6.50308	4.53097	4.76405	5.16943	-2.00787	0.00163443	0.00968492	4.02189
NM_001199417	chr17	38428464	38512385	+	5885	2	ARHGAP23|-|-|17q12|protein-coding	6.04813	6.30384	6.19081	4.96247	5.48211	3.62531	-2.00485	0.0119334	0.0459696	4.01347
NM_001242833	chr16	58500143	58513619	+	3242	1	NDRG4|BDM1|SMAP-8|SMAP8|-|16q21|protein-coding	7.60531	7.90122	7.74831	5.75959	5.87026	6.85008	-2.00218	2.96e-05	0.000364666	4.00604
NM_018279	chr12	71686082	71705047	+	5654	1	TMEM19|-|-|12q21.1|protein-coding	5.11893	5.04593	5.48659	4.32231	3.8574	4.48941	-1.9995	0.00632663	0.028046	3.99861
NM_001364612	chr5	180233581	180291275	-	4589	1	MAPK9|JNK-55|JNK2|JNK2A|JNK2ALPHA|JNK2B|JNK2BETA|PRKM9|SAPK|SAPK1a|p54a|p54aSAPK|-|5q35.3|protein-coding	6.82412	6.76067	7.10122	6.33116	4.67406	4.65144	-1.99923	0.0026594	0.0141263	3.99786
NM_015051	chr9	99979188	100099000	-	4791	1	ERP44|PDIA10|TXNDC4|-|9q31.1|protein-coding	7.81072	8.08059	8.32863	6.7571	5.59839	6.94666	-1.99826	3.7e-05	0.000440108	3.99519
NM_001143688	chr15	66293568	66333898	+	3761	1	DIS3L|DIS3L1|-|15q22.31|protein-coding	5.4866	5.74076	5.87384	5.19279	3.94345	4.15286	-1.99711	0.00791123	0.033532	3.99199
NM_001366319	chr6	167826564	167972022	+	8090	1	AFDN|AF6|MLL-AF6|MLLT4|l-afadin|-|6q27|protein-coding	6.02175	6.66282	6.77229	5.37011	4.73604	5.49064	-1.99655	0.000422184	0.00328692	3.99046
NM_005765	chrX	40580970	40606848	+	2231	1	ATP6AP2|APT6M8-9|ATP6IP2|ATP6M8-9|ELDF10|HT028|M8-9|MRXE|MRXSH|MSTP009|PRR|RENR|XMRE|XPDS|-|Xp11.4|protein-coding	7.16397	8.1546	8.70102	6.61148	6.38378	6.84062	-1.99519	3.69e-05	0.000439776	3.98668
NM_001349962	chr10	99659509	99711241	+	8715	1	ENTPD7|LALP1|-|10q24.2|protein-coding	6.51478	6.88816	7.32484	5.93585	5.4265	5.29705	-1.99343	0.000111068	0.00110539	3.98182
NM_014865	chr12	6494102	6531955	+	4791	1	NCAPD2|CAP-D2|CNAP1|MCPH21|hCAP-D2|-|12p13.31|protein-coding	9.55991	9.59451	9.84284	8.17323	8.18294	7.69715	-1.99299	1.96e-09	8.11e-08	3.9806
NM_033224	chr7	44876299	44885530	-	9229	1	PURB|PURBETA|-|7p13|protein-coding	6.24094	5.99194	6.36475	5.39172	4.36806	4.96294	-1.99276	0.00117031	0.0074101	3.97997
NM_014159	chr3	47016408	47163977	-	8410	1	SETD2|HBP231|HIF-1|HIP-1|HSPC069|HYPB|KMT3A|LLS|SET2|p231HBP|-|3p21.31|protein-coding	5.81264	6.30599	5.88021	5.30396	4.44995	4.54953	-1.98853	0.00185144	0.0106469	3.96832
NM_001113490	chrX	112774877	112823126	-	6933	1	AMOT|-|-|Xq23|protein-coding	5.50955	5.56609	6.19783	4.66984	4.10672	5.05038	-1.98761	0.00366488	0.0182371	3.9658
NM_007019	chr20	45812644	45816952	+	769	1	UBE2C|UBCH10|dJ447F3.2|-|20q13.12|protein-coding	10.091	9.92052	9.76285	8.19666	8.53394	8.10012	-1.98715	6.53e-10	3e-08	3.96453
NM_001349769	chr1	108692310	108702928	+	4946	1	PRPF38B|NET1|-|1p13.3|protein-coding	5.92713	6.44582	6.40306	5.37601	5.32174	3.64615	-1.98688	0.0118313	0.0456739	3.9638
NR_040722	chr20	35701347	35742260	-	5115	1	RBM39|CAPER|CAPERalpha|FSAP59|HCC1|RNPC2|-|20q11.22|protein-coding	7.4783	7.84243	8.30353	6.63659	5.92713	6.59054	-1.98628	1.02e-05	0.000149075	3.96213
NR_120425	chr6	160991727	161117385	+	5610	1	MAP3K4|MAPKKK4|MEKK 4|MEKK4|MTK1|PRO0412|-|6q26|protein-coding	6.12015	6.70248	6.48037	4.99579	4.92784	5.56267	-1.98368	0.000326136	0.00267194	3.95501
NM_001292002	chr4	141220895	141234696	+	1808	1	ZNF330|HSA6591|NOA36|-|4q31.21|protein-coding	6.14391	6.53637	6.64602	5.30557	5.59129	4.19661	-1.98122	0.00213228	0.0119287	3.94827
NM_001001132	chr21	33642501	33838498	+	5386	1	ITSN1|ITSN|SH3D1A|SH3P17|-|21q22.11|protein-coding	6.42875	6.38099	6.3412	5.35499	4.41291	5.38737	-1.98042	0.000781087	0.00535973	3.94609
NR_159378	chr1	24643302	24673281	+	5866	1	SRRM1|160-KD|POP101|SRM160|-|1p36.11|protein-coding	8.1618	8.86651	8.86045	7.33433	6.63521	7.252	-1.97676	1.23e-06	2.48e-05	3.93609
NM_000136	chr9	95099054	95317709	-	4575	1	FANCC|FA3|FAC|FACC|-|9q22.32|protein-coding	5.81409	5.44616	5.33402	4.4721	4.81715	3.97907	-1.97663	0.00501536	0.0234663	3.93573
NM_001142503	chrX	68647669	68725842	+	4929	1	STARD8|ARHGAP38|DLC3|STARTGAP3|-|Xq13.1|protein-coding	5.85247	5.84952	5.49973	4.68328	4.51227	4.74608	-1.97612	0.00109777	0.00704675	3.93433
NM_153366	chr9	110365249	110579741	-	12154	1	SVEP1|C9orf13|CCP22|POLYDOM|SEL-OB|SELOB|-|9q31.3|protein-coding	7.60424	7.19212	7.77304	6.14437	5.86159	6.28024	-1.9726	5.14e-06	8.34e-05	3.92474
NM_031302	chr12	103988983	104064177	-	2247	1	GLT8D2|-|-|12q23.3|protein-coding	6.15249	6.52451	6.9348	5.57115	4.62497	5.47173	-1.97146	0.000722802	0.00505155	3.92164
NM_005030	chr16	23678889	23690367	+	2148	1	PLK1|PLK|STPK13|-|16p12.2|protein-coding	10.7787	10.6948	10.5899	8.71675	9.47073	8.78785	-1.97121	7.45e-09	2.76e-07	3.92096
NM_005006	chr2	206114817	206159444	-	11639	2	NDUFS1|CI-75Kd|CI-75k|MC1DN5|PRO1304|-|2q33.3|protein-coding	7.72367	7.95376	7.95414	7.08096	5.47843	6.03303	-1.97108	0.000172448	0.00158492	3.92061
NM_153768	chr18	24139062	24161600	+	2201	1	CABYR|CABYRa|CABYRc|CABYRc/d|CABYRe|CBP86|CT88|FSP-2|FSP2|-|18q11.2|protein-coding	5.48928	5.60692	5.70419	4.95687	4.40665	3.99912	-1.97031	0.0049217	0.0231257	3.91853
NM_001321822	chr3	105655461	105869012	-	6777	1	CBLB|Cbl-b|Nbla00127|RNF56|-|3q13.11|protein-coding	7.99124	8.28086	8.43483	7.02414	6.44741	6.65214	-1.96844	5.12e-07	1.15e-05	3.91344
NM_001308326	chr3	122359591	122383231	-	739	1	CCDC58|-|-|3q21.1|protein-coding	5.2094	5.29692	5.13804	4.51296	3.86263	4.29056	-1.96826	0.0067429	0.0294818	3.91297
NM_018482	chr8	130052105	130443674	-	6226	1	ASAP1|AMAP1|CENTB4|DDEF1|PAG2|PAP|ZG14P|-|8q24.21-q24.22|protein-coding	7.18953	7.86537	8.16147	6.89015	5.77987	5.99566	-1.96747	0.000109608	0.00109312	3.91082
NM_001100398	chr17	2796438	3037741	+	6592	1	RAP1GAP2|GARNL4|RAP1GA3|-|17p13.3|protein-coding	5.87949	5.84005	5.85866	4.46584	4.70982	4.99144	-1.96634	0.000984316	0.00644772	3.90776
NM_005845	chr13	95019829	95301446	-	5823	1	ABCC4|MOAT-B|MOATB|MRP4|-|13q32.1|protein-coding	5.69236	6.11319	6.44167	4.95243	4.29275	5.32625	-1.96473	0.00222926	0.0123609	3.90339
NM_005575	chr5	96936080	97037512	+	12113	1	LNPEP|CAP|IRAP|P-LAP|PLAP|-|5q15|protein-coding	5.45001	5.36518	5.94573	4.55539	4.35442	4.7374	-1.96427	0.00237869	0.0130058	3.90216
NM_019086	chr12	118063593	118104011	-	4998	1	VSIG10|-|-|12q24.23|protein-coding	5.84634	6.0416	5.7335	4.83972	4.69036	4.75056	-1.9637	0.000692612	0.00490584	3.9006
NM_001802	chr16	22345936	22374619	+	2698	2	CDR2|CDR62|Yo|-|16p12.2|protein-coding	6.63336	7.25419	7.25842	6.27091	5.08106	5.4314	-1.96276	0.00038424	0.00304581	3.89806
NM_000623	chr14	96204798	96244329	+	4192	1	BDKRB2|B2R|BK-2|BK2|BKR2|BRB2|-|14q32.2|protein-coding	8.65738	8.66947	8.75979	7.70536	6.62696	6.79778	-1.96081	3.59e-06	6.17e-05	3.8928
NM_018264	chr7	66996833	67239514	+	3312	1	TYW1|RSAFD1|TYW1A|YPL207W|-|7q11.21|protein-coding	5.51489	5.89567	6.24697	5.2519	3.86882	4.75698	-1.96056	0.00724713	0.0313143	3.89212
NM_003286	chr20	41028822	41124486	+	3710	1	TOP1|TOPI|-|20q12|protein-coding	5.88302	6.76097	6.85246	5.48624	5.06745	5.31274	-1.9579	0.000406185	0.0031882	3.88497
NM_001321882	chr9	85941529	86025462	+	6006	1	NAA35|EGAP|MAK10|MAK10P|bA379P1.1|-|9q21.33|protein-coding	5.86298	6.21068	6.17495	5.61782	4.18382	4.16073	-1.95623	0.00823689	0.0345264	3.88047
NM_001001486	chr3	130894590	131016711	+	3464	1	ATP2C1|ATP2C1A|BCPM|HHD|PMR1|SPCA1|hSPCA1|-|3q22.1|protein-coding	7.49259	7.54557	7.96227	6.36274	5.22755	6.68191	-1.95284	0.000167611	0.00155135	3.87137
NM_001134707	chr9	133663562	133738352	-	3190	1	SARDH|BPR-2|DMGDHL1|SAR|SARD|SDH|-|9q34.2|protein-coding	5.89669	5.95894	6.0106	4.542	5.07356	4.77089	-1.95225	0.000886361	0.00593833	3.86977
NM_001752	chr11	34438934	34472060	+	2276	1	CAT|-|-|11p13|protein-coding	7.04961	7.53162	7.79827	6.79588	5.58029	5.15869	-1.94939	0.000778491	0.0053474	3.8621
NM_001351052	chr12	130789601	130839250	-	3435	1	STX2|EPIM|EPM|STX2A|STX2B|STX2C|-|12q24.33|protein-coding	5.46888	5.78005	6.58284	5.32223	4.5528	4.53701	-1.94927	0.00381743	0.0188272	3.8618
NM_002806	chr14	52707200	52728590	+	2147	1	PSMC6|SUG2|p42|-|14q22.1|protein-coding	6.54754	7.0137	7.45022	6.34648	4.99678	5.25375	-1.94745	0.00104039	0.00674449	3.85692
NM_018011	chr13	106541673	106568137	-	3357	1	ARGLU1|-|-|13q33.3|protein-coding	6.97877	6.96496	7.31093	5.83513	5.89121	5.42602	-1.94682	2.5e-05	0.000320849	3.85523
NM_001271696	chrX	75051049	75156283	-	4573	1	ABCB7|ABC7|ASAT|Atm1p|EST140535|-|Xq13.3|protein-coding	5.85968	5.97746	5.71191	5.14555	3.87988	4.79664	-1.94638	0.00613145	0.0274241	3.85407
NM_177949	chrX	101655281	101659850	-	2811	1	ARMCX2|ALEX2|GASP9|-|Xq22.1|protein-coding	8.54275	8.80703	8.81763	7.68605	6.76306	6.88518	-1.94625	1.73e-06	3.32e-05	3.8537
NM_030806	chr1	184387029	184629019	+	10285	1	C1orf21|PIG13|-|1q25.3|protein-coding	6.97719	7.23446	7.65504	6.52228	5.82728	4.77371	-1.9455	0.000968361	0.00635836	3.85172
NR_028477	chrX	136873446	136880780	-	2108	1	RBMX|HNRNPG|HNRPG|MRXS11|RBMXP1|RBMXRT|RNMX|hnRNP-G|-|Xq26.3|protein-coding	9.33646	9.66717	9.75253	8.41478	6.68229	8.28331	-1.94541	3.62e-05	0.000432363	3.85148
NM_001319238	chr1	203795537	203854128	+	5271	1	ZC3H11A|ZC3HDC11A|-|1q32.1|protein-coding	6.98518	6.95308	7.81311	6.08623	5.65981	6.0037	-1.94531	6.21e-05	0.000679885	3.85121
NM_013390	chr9	71683366	71768513	-	6126	1	CEMIP2|TMEM2|-|9q21.13|protein-coding	6.89736	7.66985	7.70409	6.64664	5.21104	5.86543	-1.9448	0.000413874	0.00323446	3.84984
NM_005066	chr1	35182936	35193145	-	3728	1	SFPQ|POMP100|PPP1R140|PSF|-|1p34.3|protein-coding	10.2794	10.4094	10.5451	9.2635	7.62373	8.96714	-1.94446	7.88e-06	0.000119204	3.84893
NM_004741	chr10	102152389	102163870	+	3708	1	NOLC1|NOPP130|NOPP140|NS5ATP13|P130|-|10q24.32|protein-coding	8.93408	8.77915	9.06019	8.02442	6.87771	6.78868	-1.943	1.27e-05	0.000178872	3.84504
NM_015191	chr11	111602449	111730855	+	9605	1	SIK2|LOH11CR1I|QIK|SIK-2|SNF1LK2|-|11q23.1|protein-coding	6.82019	7.60957	7.64311	5.85993	5.73783	6.35669	-1.94022	5.21e-05	0.000587748	3.83764
NM_005722	chr2	65227695	65271256	+	3911	1	ACTR2|ARP2|-|2p14|protein-coding	7.55524	7.93003	8.73944	6.98795	6.18015	6.75114	-1.93987	4.36e-05	0.000509231	3.83671
NM_014970	chr1	169921329	170074695	-	2932	1	KIFAP3|FLA3|KAP-1|KAP-3|KAP3|SMAP|Smg-GDS|dJ190I16.1|-|1q24.2|protein-coding	4.69212	5.44018	5.50095	4.55615	3.96347	4.29661	-1.93608	0.00918645	0.0376329	3.82665
NR_051991	chr12	48042898	48105992	-	5106	1	SENP1|SuPr-2|-|12q13.11|protein-coding	5.7269	6.09351	6.55057	5.1898	3.99279	5.32891	-1.93504	0.00547619	0.0251009	3.82388
NR_108061	chr10	17214239	17229985	-	1872	1	VIM-AS1|-|-|10p13|ncRNA	14.6872	14.8842	14.6585	13.5005	13.0457	12.5876	-1.93503	5.76e-09	2.19e-07	3.82386
NM_001112801	chr2	40097270	40452090	-	21066	1	SLC8A1|NCX1|-|2p22.1|protein-coding	5.11557	6.09018	6.43102	4.89961	3.76307	5.30341	-1.93266	0.0129788	0.0488733	3.81758
NM_014322	chr1	241593124	241640369	-	2622	1	OPN3|ECPN|PPP1R116|-|1q43|protein-coding	5.93035	5.99694	6.08617	4.74992	3.72593	5.43367	-1.92905	0.0107966	0.0425576	3.80804
NM_004728	chr10	68956170	68985068	+	4647	1	DDX21|GUA|GURDB|RH-II/GU|RH-II/GuA|-|10q22.1|protein-coding	5.25206	6.22306	6.64122	5.32131	4.88102	4.63678	-1.92687	0.00324707	0.0165817	3.8023
NM_016235	chr16	19856691	19884848	-	5138	1	GPRC5B|RAIG-2|RAIG2|-|16p12.3|protein-coding	5.82601	5.58702	5.97202	4.68362	4.06958	5.12892	-1.92614	0.00451162	0.0216147	3.80037
NM_001322940	chr6	116254171	116444861	+	11168	1	DSE|DS-epi1|DSEP|DSEPI|EDSMC2|SART-2|SART2|-|6q22.1|protein-coding	6.90152	7.49807	8.13537	6.11641	6.02893	6.42029	-1.923	7.22e-05	0.000768662	3.7921
NR_104257	chr21	41798225	41879344	-	6508	1	PRDM15|C21orf83|PFM15|ZNF298|-|21q22.3|protein-coding	4.93344	5.08476	5.05689	4.33855	4.00096	4.05161	-1.92207	0.00821576	0.0344679	3.78967
NM_016604	chr5	138352685	138437027	+	6698	1	KDM3B|5qNCA|C5orf7|JMJD1B|NET22|-|5q31.2|protein-coding	7.85796	7.73111	8.1462	6.96654	5.73758	6.39636	-1.92097	4.63e-05	0.000533105	3.78678
NM_178169	chr12	64610495	64697564	+	3500	1	RASSF3|RASSF5|-|12q14.2|protein-coding	6.55753	6.95473	7.47528	6.48926	3.79199	5.38488	-1.9195	0.0121628	0.0466723	3.78292
NM_001452	chr6	1389576	1395603	+	2447	1	FOXF2|FKHL6|FREAC-2|FREAC2|-|6p25.3|protein-coding	6.86905	7.33698	7.42838	5.82642	5.50444	6.20602	-1.91944	5.03e-05	0.00057125	3.78276
NM_014788	chr9	98084353	98119222	-	4472	1	TRIM14|-|-|9q22.33|protein-coding	6.97074	7.15827	7.13689	5.84172	5.54627	5.86448	-1.91942	1.54e-05	0.000211679	3.7827
NR_037618	chr6	8013567	8102595	-	2985	1	EEF1E1-BLOC1S5|EEF1E1-MUTED|-|6p24.3|ncRNA	5.73215	5.56245	5.692	4.57893	4.25358	4.92111	-1.91763	0.00280103	0.0147374	3.77802
NM_001164811	chr20	18137863	18143168	+	1146	1	PET117|CSRP2BP|-|20p11.23|protein-coding	5.56208	5.12823	5.42712	4.48312	4.25158	4.47583	-1.91675	0.00388301	0.0190788	3.77572
NM_001256165	chr1	165724291	165768922	-	4661	1	TMCO1|HP10122|PCIA3|PNAS-136|TMCC4|-|1q24.1|protein-coding	8.221	8.42167	8.41062	7.53786	5.53252	6.72775	-1.91505	0.00032718	0.00267897	3.77127
NM_007207	chr1	221701424	221742089	-	2583	1	DUSP10|MKP-5|MKP5|-|1q41|protein-coding	6.55234	6.69394	7.04014	5.44428	4.83437	5.94926	-1.91354	0.000557289	0.0041288	3.76733
NR_158661	chr10	49942053	50010516	+	3600	1	TIMM23B-AGAP6|-|-|10q11.23|ncRNA	4.77379	4.99515	5.25967	4.06757	3.79677	4.45262	-1.91307	0.013062	0.0490967	3.7661
NM_057169	chr12	109929804	109996368	-	5576	1	GIT2|CAT-2|CAT2|PKL|-|12q24.11|protein-coding	8.47427	8.73447	8.91958	7.57324	6.83647	7.09578	-1.91267	6.52e-07	1.4e-05	3.76506
NM_018087	chr1	53765481	53838296	-	4529	1	NDC1|NET3|TMEM48|-|1p32.3|protein-coding	6.5813	6.60237	6.79677	5.8952	5.09493	4.96238	-1.90852	0.000531026	0.0039692	3.75423
NM_003010	chr17	12020877	12143826	+	3763	1	MAP2K4|JNKK|JNKK1|MAPKK4|MEK4|MKK4|PRKMK4|SAPKK-1|SAPKK1|SEK1|SERK1|SKK1|-|17p12|protein-coding	5.71071	5.97911	5.97006	5.36329	4.18043	4.37637	-1.90785	0.00634305	0.0281001	3.7525
NM_015161	chr16	18791669	18801549	-	2270	1	ARL6IP1|AIP1|ARL6IP|ARMER|SPG61|-|16p12.3|protein-coding	9.68657	9.85246	10.0576	9.01534	6.23872	8.30177	-1.90775	0.000703018	0.00495655	3.75223
NM_181489	chr3	44431706	44477670	-	18303	1	ZNF445|ZKSCAN15|ZNF168|ZSCAN47|-|3p21.31|protein-coding	6.2825	6.17561	6.47096	5.3572	5.04815	4.93594	-1.90481	0.000362081	0.00291048	3.74461
NR_033302	chr1	182839347	182887982	+	4601	1	DHX9|DDX9|LKP|NDH2|NDHII|RHA|-|1q25.3|protein-coding	9.04677	9.36807	9.69438	8.4119	6.69797	7.86619	-1.90314	5.27e-05	0.000593383	3.74026
NM_004161	chr2	65086854	65130106	-	2440	1	RAB1A|RAB1|YPT1|-|2p14|protein-coding	9.05135	9.57986	9.53585	8.61947	6.70399	7.4888	-1.90256	0.000135976	0.00130724	3.73877
NM_000314	chr10	87863625	87971930	+	8503.5	2	PTEN|10q23del|BZS|CWS1|DEC|GLM2|MHAM|MMAC1|PTEN1|PTENbeta|TEP1|-|10q23.31|protein-coding	6.02944	7.15806	7.37969	5.68301	5.36138	5.90997	-1.90141	0.000581413	0.00426833	3.73578
NM_006391	chr11	9384652	9448127	+	6135	1	IPO7|Imp7|RANBP7|-|11p15.4|protein-coding	6.30117	6.76068	7.50195	5.81036	5.57529	5.55398	-1.90016	0.000343841	0.0027916	3.73256
NM_001042424	chr4	1871393	1982192	+	7536	1	NSD2|KMT3F|KMT3G|MMSET|REIIBP|TRX5|WHS|WHSC1|-|4p16.3|protein-coding	9.16399	9.4942	9.49259	7.86836	7.81195	7.87355	-1.89781	2.73e-09	1.11e-07	3.72646
NM_030962	chr11	9778667	10294207	-	7397	1	SBF2|CMT4B2|DENND7B|MTMR13|-|11p15.4|protein-coding	5.25066	5.91905	6.50427	4.88853	5.00186	4.71373	-1.89762	0.00303049	0.0156756	3.72598
NM_001244580	chr7	98878490	99013243	+	12603	1	TRRAP|DEDDFA|PAF350/400|PAF400|STAF40|TR-AP|Tra1|-|7q22.1|protein-coding	7.50691	7.95624	7.89345	6.51738	6.66753	5.75357	-1.89647	2.5e-05	0.00032056	3.72301
NM_003290	chr19	16076495	16103002	+	2464	1	TPM4|HEL-S-108|-|19p13.12-p13.11|protein-coding	14.0879	14.3272	14.4517	13.2774	11.7377	12.5873	-1.89247	2.85e-06	5.12e-05	3.71271
NM_001079524	chr4	56436260	56464578	+	6360	1	PAICS|ADE2|ADE2H1|AIRC|PAIS|-|4q12|protein-coding	8.36562	8.80102	8.95009	7.84504	6.06207	7.14975	-1.89243	0.000146973	0.00139161	3.71259
NM_001321512	chr2	109542799	109613966	-	4727	1	SEPTIN10|SEPT10|-|2q13|protein-coding	4.86683	5.31048	5.72331	4.77447	3.98597	4.20582	-1.89233	0.011746	0.0454909	3.71234
NM_003601	chr4	143513702	143557486	+	7658	1	SMARCA5|ISWI|SNF2H|WCRF135|hISWI|hSNF2H|-|4q31.21|protein-coding	6.13986	6.64123	6.08791	5.52865	4.80321	4.92201	-1.89093	0.00113135	0.00720143	3.70875
NM_001350743	chr7	105116374	105388930	-	3825	1	SRPK2|SFRSK2|-|7q22.3|protein-coding	5.87065	6.23585	6.72459	5.19854	5.07501	5.18669	-1.88949	0.000667385	0.00477778	3.70503
NM_004628	chr3	14145148	14178672	-	3702	1	XPC|RAD4|XP3|XPCC|p125|-|3p25.1|protein-coding	6.55362	7.1971	7.14436	6.32299	5.39691	4.78359	-1.88808	0.00163311	0.00968492	3.70141
NM_000916	chr3	8750409	8769614	-	4354	1	OXTR|OT-R|-|3p25.3|protein-coding	7.1065	7.36969	6.98537	5.84227	5.79046	5.88607	-1.88758	1.58e-05	0.000216438	3.70014
NR_038344	chr7	79453960	79471208	+	1067	1	MAGI2-AS3|-|-|7q21.11|ncRNA	4.97881	5.99994	6.13101	5.23217	4.13228	4.45357	-1.88661	0.010624	0.0420149	3.69767
NM_007111	chr13	113584753	113641473	+	2625	1	TFDP1|DILC|DP1|DRTF1|Dp-1|-|13q34|protein-coding	8.13827	8.54433	8.62881	7.39088	6.69952	6.71415	-1.8852	3.02e-06	5.36e-05	3.69403
NM_001318339	chr11	47716494	47767341	-	4022	2	FNBP4|FBP30|-|11p11.2|protein-coding	6.44034	6.84334	7.04975	6.1617	4.61258	5.24015	-1.88519	0.0023018	0.0126753	3.694
NM_013233	chr2	167954022	168247595	-	3252	1	STK39|DCHT|PASK|SPAK|-|2q24.3|protein-coding	5.38853	6.421	5.87397	5.24278	4.74971	4.4099	-1.88082	0.00456226	0.0217849	3.68285
NR_029584	chr3	120395668	120395729	-	61	1	MIR198|MIRN198|miR-198|-|3q13.33|ncRNA	6.78348	6.34938	6.57709	6.17043	4.20477	4.49605	-1.87838	0.0107316	0.0423358	3.67662
NM_001037442	chr4	70721964	70808619	+	4413	1	RUFY3|RIPX|SINGAR1|ZFYVE30|-|4q13.3|protein-coding	5.56147	5.66161	5.44313	4.89849	3.96359	4.57725	-1.87639	0.00744874	0.0319761	3.67156
NM_022781	chr9	36336401	36400269	-	5046	1	RNF38|-|-|9p13.2|protein-coding	5.66163	5.75871	6.01952	4.72389	4.65126	4.91509	-1.87197	0.00151848	0.00913309	3.66032
NM_001080123	chr20	4686456	4701588	+	2655	1	PRNP|ASCR|AltPrP|CD230|CJD|GSS|KURU|PRIP|PrP|PrP27-30|PrP33-35C|PrPc|p27-30|-|20p13|protein-coding	9.4652	9.8069	10.1259	9.07872	6.4478	8.08013	-1.87179	0.000777611	0.0053439	3.65986
NM_006845	chr1	44739837	44767766	+	2838	1	KIF2C|CT139|KNSL6|MCAK|-|1p34.1|protein-coding	9.73891	9.25695	9.3732	8.01309	7.81799	8.00815	-1.86831	1.44e-08	5.08e-07	3.65104
NM_170692	chr1	178094104	178484149	+	15122	1	RASAL2|NGAP|-|1q25.2|protein-coding	6.6257	6.38079	7.13735	5.10113	5.08171	6.04432	-1.86827	0.00112093	0.00715717	3.65094
NM_001113547	chr12	50175788	50222658	-	3557	1	LIMA1|EPLIN|LDLCQ8|SREBP3|-|12q13.12|protein-coding	8.47638	9.3498	9.81303	8.04424	7.11685	8.05456	-1.86702	3.88e-05	0.000458944	3.64778
NM_053064	chr14	51860612	51969795	+	3567	1	GNG2|-|-|14q22.1|protein-coding	6.17769	6.37841	6.63775	5.64434	4.8653	5.00091	-1.86653	0.000958563	0.00631058	3.64655
NM_012255	chr20	21303331	21389825	+	3376	1	XRN2|-|-|20p11.22|protein-coding	8.02	8.4625	8.53806	7.14996	6.27606	7.12047	-1.86588	1.05e-05	0.000152475	3.6449
NM_001199563	chr6	105096824	105137157	-	5538	1	BVES|CARICK|HBVES|LGMD2X|LGMDR25|POP1|POPDC1|-|6q21|protein-coding	5.16166	6.11287	6.02766	4.59015	5.00628	4.67809	-1.86557	0.0039053	0.0191687	3.64413
NM_058229	chr8	123497889	123541206	-	6733	1	FBXO32|Fbx32|MAFbx|-|8q24.13|protein-coding	7.93365	7.74772	7.82328	6.79136	5.83554	6.50193	-1.86011	2.26e-05	0.000295888	3.63036
NM_001272075	chr16	84700000	84779921	+	3431	1	USP10|UBPO|-|16q24.1|protein-coding	8.13286	8.46109	8.70053	7.43334	5.8265	7.19258	-1.85873	0.000173918	0.00159538	3.62689
NM_015601	chr10	67921906	68075283	-	4396	1	HERC4|-|-|10q21.3|protein-coding	6.26283	7.29172	7.77544	5.72775	5.76768	6.23769	-1.85748	0.00061559	0.0044669	3.62375
NM_019589	chr14	74763316	74837318	+	8172	1	YLPM1|C14orf170|PPP1R169|ZAP113|ZAP3|-|14q24.3|protein-coding	8.44753	8.20249	8.51459	7.50939	6.91912	5.85778	-1.85487	0.000146771	0.00139061	3.6172
NM_005667	chr2	86603398	86623865	-	3476	1	RNF103|HKF-1|KF-1|KF1|ZFP-103|ZFP103|-|2p11.2|protein-coding	5.22189	5.84031	6.21436	5.23601	4.43237	4.36233	-1.8544	0.00776372	0.0330526	3.61601
NM_001350167	chr1	21678299	21783149	-	4386	1	USP48|RAP1GA1|USP31|-|1p36.12|protein-coding	7.0119	7.39618	7.78624	6.47565	5.67452	5.99216	-1.85429	0.000112165	0.001114	3.61573
NM_001367484	chr1	53506239	53739164	-	2857	1	GLIS1|-|-|1p32.3|protein-coding	7.87393	8.04143	7.95676	6.25743	7.18131	5.70632	-1.8531	0.000199733	0.00179586	3.61275
NM_004370	chr6	75084326	75206053	-	11657	1	COL12A1|BA209D8.1|BTHLM2|COL12A1L|DJ234P15.1|EDSMYP|UCMD2|-|6q13-q14.1|protein-coding	10.4076	10.9355	11.418	9.8045	9.15608	9.2288	-1.85254	8.57e-07	1.8e-05	3.61137
NM_001277813	chr8	63168553	63212788	+	5303	1	YTHDF3|-|-|8q12.3|protein-coding	5.23357	6.68529	6.90294	5.28981	4.41813	5.70624	-1.85224	0.00788328	0.033443	3.6106
NM_030648	chr4	139506038	139556769	-	7348	1	SETD7|KMT7|SET7|SET7/9|SET9|-|4q31.1|protein-coding	6.74711	7.91931	8.31594	6.96316	5.58386	6.33405	-1.84954	0.00109198	0.00702207	3.60385
NM_020936	chr12	123602099	123620943	+	2640	1	DDX55|-|-|12q24.31|protein-coding	5.00379	5.38077	5.30117	4.1698	4.16551	4.60348	-1.84926	0.00842878	0.0351467	3.60315
NM_020226	chr4	80185270	80204328	+	4085	1	PRDM8|EPM10|KMT8D|PFM5|-|4q21.21|protein-coding	6.57761	6.4053	6.74658	5.82833	5.00086	5.09407	-1.84842	0.000757905	0.00524096	3.60105
NM_001318844	chr14	77717601	77761156	-	2192	1	SNW1|Bx42|FUN20|NCOA-62|PRPF45|Prp45|SKIIP|SKIP|SKIP1|-|14q24.3|protein-coding	7.70522	8.0089	8.17749	6.99234	6.28869	6.3013	-1.84825	1.49e-05	0.00020591	3.60062
NM_004939	chr2	15591868	15631101	+	2456	1	DDX1|DBP-RB|UKVH5d|-|2p24.3|protein-coding	7.9443	8.10088	8.35564	7.3481	6.15365	6.27917	-1.8452	9.84e-05	0.000995982	3.59303
NM_032737	chr19	2428166	2456959	-	4620	1	LMNB2|EPM9|LAMB2|LMN2|-|19p13.3|protein-coding	10.8948	10.8624	10.7799	9.26954	9.5487	9.02879	-1.84472	1.47e-09	6.23e-08	3.59184
NM_001287582	chr5	138285269	138331804	-	2073	1	CDC25C|CDC25|PPP1R60|-|5q31.2|protein-coding	6.70645	6.5163	6.50585	4.99858	4.96553	5.89831	-1.843	0.0010511	0.00680172	3.58755
NM_005871	chr10	110290731	110304920	-	4302	1	SMNDC1|SMNR|SPF30|TDRD16C|-|10q25.2|protein-coding	5.8194	6.71851	6.88482	5.94282	4.17237	5.23226	-1.84221	0.00833204	0.0348543	3.58559
NM_001352512	chr21	45512565	45541846	-	4970	1	SLC19A1|CHMD|FOLT|IFC-1|IFC1|REFC|RFC|RFC1|-|21q22.3|protein-coding	8.79175	8.38547	8.39753	6.4416	7.86677	6.19523	-1.84218	0.000394304	0.00311019	3.58552
NM_017799	chr14	56579798	56649514	+	4240	1	TMEM260|C14orf101|SHDRA|-|14q22.3|protein-coding	4.92038	5.31546	5.40795	4.49688	3.93397	4.46288	-1.84035	0.0111465	0.0436264	3.58097
NM_012090	chr1	39084167	39487138	+	17594	1	MACF1|ABP620|ACF7|LIS9|MACF|OFC4|-|1p34.3|protein-coding	9.47812	9.71757	9.92363	8.5993	7.8881	8.02441	-1.83747	2.56e-07	6.35e-06	3.57383
NM_001244963	chr11	19712837	20121601	+	11627	1	NAV2|HELAD1|POMFIL2|RAINB1|STEERIN2|UNC53H2|-|11p15.1|protein-coding	7.25011	7.57	7.82566	6.34515	5.15276	6.67703	-1.83703	0.000604169	0.00439287	3.57273
NM_003922	chr15	63608618	63833948	-	15117	1	HERC1|MDFPMR|p532|p619|-|15q22.31|protein-coding	7.1503	6.90653	7.25419	5.83122	6.03559	5.55078	-1.8345	5.69e-05	0.000631607	3.56647
NM_001271	chr15	92900324	93027996	+	9309	1	CHD2|EEOC|-|15q26.1|protein-coding	7.55759	7.86502	7.9322	7.02348	6.39249	5.07284	-1.83416	0.00111313	0.00711686	3.56563
NM_033114	chr12	42312086	42326094	-	1798	1	ZCRB1|MADP-1|MADP1|RBM36|SNRNP31|ZCCHC19|-|12q12|protein-coding	4.85469	5.41389	4.90281	4.24597	4.31489	4.07719	-1.83405	0.0117595	0.0455186	3.56536
NM_001326	chr11	33084584	33161480	-	2789	1	CSTF3|CSTF-77|-|11p13|protein-coding	5.47145	5.91391	5.94985	5.15132	4.3322	4.61721	-1.83378	0.00493843	0.0231968	3.56469
NM_001145427	chr5	54517759	54546586	+	5372	1	SNX18|SH3PX2|SH3PXD3B|SNAG1|-|5q11.2|protein-coding	7.72119	8.25	8.89537	6.88179	6.734	7.20276	-1.83322	2.89e-05	0.000360527	3.56331
NM_014363	chr13	23328831	23433702	-	15622	1	SACS|ARSACS|DNAJC29|PPP1R138|SPAX6|-|13q12.12|protein-coding	5.3482	6.10934	5.93848	4.5346	4.32734	5.26854	-1.83219	0.00686397	0.0299475	3.56078
NR_045623	chr2	191678136	191690151	+	5574	1	NABP1|OBFC2A|SOSS-B2|SSB2|-|2q32.3|protein-coding	7.18679	7.46104	7.89972	6.31219	5.2133	6.65895	-1.832	0.000602264	0.00438566	3.5603
NM_001031713	chr6	13786549	13814560	-	5460	1	MCUR1|C6orf79|CCDC90A|FMP32|-|6p23|protein-coding	6.1365	6.31068	6.36141	5.41981	4.70953	5.1773	-1.83071	0.0010478	0.00678644	3.55712
NM_001615	chr2	73893008	73919864	+	1489	1	ACTG2|ACT|ACTA3|ACTE|ACTL3|ACTSG|VSCM|-|2p13.1|protein-coding	9.19677	9.17128	8.64323	7.45497	7.89383	7.22157	-1.82649	1.35e-06	2.69e-05	3.54673
NM_020706	chr21	31671000	31732118	-	4247	1	SCAF4|SFRS15|SRA4|-|21q22.11|protein-coding	7.41213	7.96376	7.711	6.7769	6.03676	6.10982	-1.82568	4.54e-05	0.000525407	3.54475
NM_012428	chr15	73560014	73633389	-	2409	1	NPTN|GP55|GP65|SDFR1|SDR1|np55|np65|-|15q24.1|protein-coding	8.72963	9.2309	9.4849	8.37381	6.66489	7.49782	-1.82539	0.000161093	0.00150162	3.54404
NM_152663	chr1	178725244	178921840	+	7470	1	RALGPS2|dJ595C2.1|-|1q25.2|protein-coding	5.08086	5.5842	6.02364	4.74185	4.23205	4.82453	-1.82482	0.00767798	0.0327941	3.54262
NM_032905	chr10	6089034	6117447	+	3261	1	RBM17|SPF45|-|10p15.1|protein-coding	8.66744	8.61355	8.76514	8.07758	6.60653	6.0517	-1.8242	0.000747547	0.00517857	3.54112
NM_030917	chr4	53377641	53460862	+	3376	1	FIP1L1|FIP1|Rhe|hFip1|-|4q12|protein-coding	8.60796	8.66382	8.75938	7.34356	6.65363	7.54869	-1.82279	2.98e-06	5.3e-05	3.53765
NM_018259	chr11	43358920	43494929	+	4460	1	TTC17|-|-|11p12-p11.2|protein-coding	6.56347	7.09182	7.19371	5.95	5.48179	5.70401	-1.82187	0.000159879	0.00149514	3.5354
NM_015092	chr16	18804853	18926404	-	16000	1	SMG1|61E3.4|ATX|LIP|-|16p12.3|protein-coding	5.78082	6.43208	6.81198	5.65841	4.94742	4.99218	-1.82138	0.00230101	0.0126753	3.53418
NM_016140	chr16	67389809	67393498	-	1105	1	TPPP3|CGI-38|TPPP/p20|p20|p25gamma|-|16q22.1|protein-coding	6.62466	6.58911	6.22134	4.27331	6.00171	4.87879	-1.81726	0.00803881	0.0339032	3.52412
NM_001308164	chr3	158644528	158692571	+	3503	1	GFM1|COXPD1|EFG|EFG1|EFGM|EGF1|GFM|hEFG1|mtEF-G1|-|3q25.32|protein-coding	5.42642	6.35779	6.34779	5.21353	4.81818	5.0013	-1.81339	0.00265855	0.0141263	3.51466
NM_016930	chr4	4418969	4542048	-	2144	1	STX18|Ufe1|-|4p16.3-p16.2|protein-coding	7.93353	8.15603	8.01158	6.97515	6.40949	6.50121	-1.81288	4.3e-06	7.17e-05	3.51343
NM_022087	chr7	152025674	152122340	+	2725	1	GALNT11|GALNAC-T11|GALNACT11|-|7q36.1|7q36.1|protein-coding	6.79539	6.81384	7.15965	6.04399	4.83821	5.86338	-1.8064	0.00104994	0.00679725	3.49769
NM_052947	chr18	58481250	58629091	-	7419	1	ALPK2|HAK|-|18q21.31-q21.32|protein-coding	8.52874	8.90005	8.98959	7.93292	7.03128	6.89694	-1.8055	1.95e-05	0.000259115	3.4955
NM_001093725	chr1	156072013	156082465	-	6587	1	MEX3A|MEX-3A|RKHD4|RNF162|-|1q22|protein-coding	7.00584	7.11343	7.2847	5.73315	6.14865	5.65895	-1.80513	6.91e-05	0.000742329	3.49461
NM_004674	chr8	38105529	38140080	+	2900	1	ASH2L|ASH2|ASH2L1|ASH2L2|Bre2|-|8p11.23|protein-coding	8.29771	8.53502	8.35987	7.58668	6.0573	6.85206	-1.80439	0.000143654	0.00136557	3.49281
NM_001367866	chr11	74988933	75010907	+	6024	1	NEU3|SIAL3|-|11q13.4|protein-coding	5.96228	5.85014	6.32283	4.7792	5.42953	4.45889	-1.80364	0.00442798	0.0212705	3.49099
NM_005100	chr6	151239967	151358559	+	8459	1	AKAP12|AKAP250|SSeCKS|-|6q25.1|protein-coding	7.98128	8.30911	8.62626	7.31717	5.93686	7.13298	-1.80016	0.000171381	0.00157712	3.48259
NM_001080477	chr4	182243402	182803024	+	10893	1	TENM3|MCOPCB9|ODZ3|TNM3|Ten-m3|ten-3|-|4q34.3-q35.1|protein-coding	7.44048	7.90144	8.00322	7.14044	5.57771	6.05764	-1.79939	0.000747803	0.00517857	3.48073
NR_120663	chr12	49366905	49527426	+	3827	1	SPATS2|Nbla00526|P59SCR|SCR59|SPATA10|-|12q13.12|protein-coding	6.88309	6.76118	7.30061	5.90148	4.80522	6.15872	-1.79891	0.00148758	0.00900358	3.47958
NM_001354341	chr9	706677	746106	+	5455	1	KANK1|ANKRD15|CPSQ2|KANK|-|9p24.3|protein-coding	6.89827	7.0238	7.17234	5.99036	5.68104	5.66809	-1.7988	6.47e-05	0.000702544	3.47931
NM_001080479	chr5	73626158	73941993	+	6313	1	ARHGEF28|RGNEF|RIP2|p190RHOGEF|-|5q13.2|protein-coding	6.80847	6.31327	6.3513	5.51458	4.86831	5.54255	-1.79787	0.000978911	0.00641523	3.47706
NM_001291869	chr3	185643130	185825042	-	4283	1	IGF2BP2|IMP-2|IMP2|VICKZ2|-|3q27.2|protein-coding	7.57231	8.112	8.19638	6.94107	6.64322	6.14585	-1.7978	3.27e-05	0.000395563	3.47691
NM_001282805	chr2	159712506	159771027	+	6029	1	MARCH7|AXO|AXOT|MARCH-VII|RNF177|-|2q24.2|protein-coding	4.91291	5.88516	6.37733	5.26565	4.54031	4.42417	-1.79774	0.012706	0.0481153	3.47675
NM_031243	chr7	26189927	26200746	-	3650	1	HNRNPA2B1|HNRNPA2|HNRNPB1|HNRPA2|HNRPA2B1|HNRPB1|IBMPFD2|RNPA2|SNRPB1|-|7p15.2|protein-coding	11.3573	11.47	11.7296	10.6659	9.19144	9.7167	-1.79725	1.36e-05	0.000189221	3.47558
NM_001366769	chr1	169795040	169854079	+	3865	1	C1orf112|-|-|1q24.2|protein-coding	5.48217	5.62557	5.48589	4.92899	4.08036	4.53297	-1.79659	0.00885426	0.0366032	3.47398
NM_005626	chr1	29147745	29181900	-	2290	1	SRSF4|SFRS4|SRP75|-|1p35.3|protein-coding	8.60218	9.23905	9.22254	8.3136	7.05436	6.92894	-1.79403	0.000151068	0.00142663	3.46783
NM_015036	chr11	95089846	95132645	+	4647	1	ENDOD1|-|-|11q21|protein-coding	7.94611	8.19373	8.47548	7.37151	6.12987	6.68336	-1.7937	9.79e-05	0.000991778	3.46704
NM_033624	chr12	117141991	117190470	-	5983	1	FBXO21|FBX21|-|12q24.22|protein-coding	6.63932	7.22724	7.39017	6.22739	5.55365	5.70805	-1.79369	0.000293458	0.00244877	3.467
NM_001329434	chr7	135557917	135648751	+	6228	1	NUP205|C7orf14|NPHS13|-|7q33|protein-coding	7.7908	7.76272	8.20529	6.79757	5.59161	6.94324	-1.79067	0.000278372	0.00235701	3.45976
NM_001330727	chr4	83035183	83075818	+	1786	1	COPS4|CSN4|SGN4|-|4q21.22|protein-coding	7.3619	7.30827	7.42512	6.09684	5.42423	6.4799	-1.79058	0.000186211	0.00169305	3.45953
NM_001322929	chr20	49113339	49188370	-	3793	1	STAU1|PPP1R150|STAU|-|20q13.13|protein-coding	8.86178	9.10789	9.37062	8.31941	7.20086	7.14678	-1.78767	4.42e-05	0.000514776	3.45257
NM_032156	chr12	30709552	30754514	-	4506	1	CAPRIN2|C1QDC1|EEG-1|EEG1|RNG140|-|12p11.21|protein-coding	6.14235	6.10532	6.2218	5.61312	4.41757	4.77428	-1.78732	0.00532095	0.0245298	3.45174
NM_015335	chr12	115958576	116277186	-	9345	1	MED13L|MRFACD|PROSIT240|THRAP2|TRAP240L|-|12q24.21|protein-coding	5.8909	6.57952	6.94614	5.10224	5.65394	5.32236	-1.78586	0.00155702	0.00932209	3.44824
NM_003567	chr1	93561741	93681837	-	3215	1	BCAR3|AND-34|NSP2|SH2D3B|-|1p22.1|protein-coding	8.17682	8.22698	8.33334	7.35505	6.44666	6.57705	-1.78566	2.18e-05	0.000285431	3.44775
NM_002404	chr17	19383446	19387190	-	1811	1	MFAP4|-|-|17p11.2|protein-coding	9.99939	9.99146	9.97126	8.5972	8.79345	8.01468	-1.78411	1.66e-07	4.33e-06	3.44406
NM_173469	chr15	75843447	75901072	+	2947	1	UBE2Q2|-|-|15q24.2|protein-coding	6.12501	6.29427	6.57067	5.37506	4.80127	5.40735	-1.78378	0.00121775	0.00767003	3.44327
NM_001317177	chr7	132784862	133082158	-	1684	1	CHCHD3|MICOS19|MINOS3|Mic19|PPP1R22|-|7q32.3-q33|protein-coding	8.31613	8.31224	8.38539	7.59506	5.87491	6.77658	-1.78196	0.000349569	0.00282696	3.43894
NM_020240	chr5	131264009	131394689	+	3648	1	CDC42SE2|SPEC2|-|5q31.1|protein-coding	5.28247	5.45106	5.68102	4.66508	3.95663	4.81777	-1.78095	0.0121004	0.0465012	3.43653
NM_012086	chr2	196763035	196799683	-	4241	1	GTF3C3|TFIIIC102|TFIIICgamma|TFiiiC2-102|-|2q33.1|protein-coding	5.88346	5.53992	6.45973	5.20714	4.51681	5.04837	-1.78084	0.00488043	0.0229853	3.43626
NM_022481	chr5	141653402	141682230	-	5223	1	ARAP3|CENTD3|DRAG1|-|5q31.3|protein-coding	7.4096	7.34278	7.29162	6.27609	6.39026	5.1274	-1.78079	0.000550738	0.00409529	3.43615
NM_001304787	chr20	58459101	58515399	-	4051	1	APCDD1L|-|-|20q13.32|protein-coding	11.2829	11.2336	11.2556	9.78388	10.1027	9.23957	-1.78074	9.06e-08	2.54e-06	3.43602
NM_001039960	chr12	51424831	51515763	+	11737	1	SLC4A8|NBC3|NDCBE|-|12q13.13|protein-coding	6.16272	5.7831	6.20666	4.64814	4.38914	5.56327	-1.78022	0.00704989	0.0306196	3.43478
NM_001006635	chr2	176269442	176338025	+	1532	1	MTX2|-|-|2q31.1|protein-coding	6.87547	6.73937	7.01651	6.01303	4.70696	5.87288	-1.77996	0.0017339	0.0101574	3.43418
NM_001478	chr12	57623409	57633201	-	5355	1	B4GALNT1|GALGT|GALNACT|GalNAc-T|SPG26|-|12q13.3|protein-coding	8.8195	8.68212	8.70363	7.12276	7.7863	6.84178	-1.77871	7.48e-06	0.000114436	3.43119
NM_003940	chr3	179653040	179789401	+	8015	1	USP13|ISOT3|IsoT-3|-|3q26.33|protein-coding	6.2446	6.18554	6.60309	5.57276	4.56691	5.33745	-1.77479	0.00265691	0.0141234	3.42188
NM_020830	chr2	223875348	223945335	-	4593	1	WDFY1|FENS-1|FENS1|WDF1|ZFYVE17|-|2q36.1|protein-coding	6.58575	7.41207	7.81417	6.06741	5.5272	6.48575	-1.77397	0.000831545	0.00564259	3.41993
NM_001322977	chr5	175478560	175529741	+	4080	1	SFXN1|SLC56A1|TCC|-|5q35.2|protein-coding	6.84263	7.33703	7.76701	6.68161	5.45328	5.74802	-1.77367	0.00112464	0.00717452	3.41923
NM_014409	chr1	229593118	229626047	-	3108	1	TAF5L|PAF65B|-|1q42.13|protein-coding	5.79368	5.79858	6.03664	5.12613	4.67794	4.72153	-1.77164	0.00275058	0.0145207	3.41442
NR_077060	chr11	112086873	112095794	+	1388	1	SDHD|CBT1|CII-4|CWS3|PGL|PGL1|QPs3|SDH4|cybS|-|11q23.1|protein-coding	5.56735	6.02048	6.5425	5.55999	4.11527	4.92188	-1.77092	0.0125766	0.047733	3.41272
NM_002827	chr20	50510383	50585240	+	3966	1	PTPN1|PTP1B|-|20q13.13|protein-coding	8.70208	8.98882	8.86852	7.47544	7.03415	7.73602	-1.7703	1.29e-06	2.58e-05	3.41125
NM_001207025	chr19	42086123	42132446	-	6888	1	POU2F2|OCT2|OTF2|Oct-2|-|19q13.2|protein-coding	5.77508	5.69936	5.67768	4.73929	4.82957	4.62236	-1.76987	0.00287353	0.0150147	3.41024
NM_001313954	chr17	8204734	8210575	-	1242	1	AURKB|AIK2|AIM-1|AIM1|ARK-2|ARK2|AurB|IPL1|PPP1R48|STK-1|STK12|STK5|aurkb-sv1|aurkb-sv2|-|17p13.1|protein-coding	8.91175	8.77769	8.47156	6.98938	7.83466	6.9152	-1.76734	1.91e-05	0.000255385	3.40425
NM_001351189	chr10	103088017	103177057	-	4108	1	NT5C2|GMP|NT5B|PNT5|SPG45|SPG65|cN-II|-|10q24.32-q24.33|protein-coding	8.44552	8.2634	8.69814	7.5946	6.43871	6.9769	-1.76496	4.79e-05	0.000547944	3.39865
NM_001300	chr10	3775996	3785209	-	4584	1	KLF6|BCD1|CBA1|COPEB|CPBP|GBF|PAC1|ST12|ZF9|-|10p15.2|protein-coding	8.45763	8.84057	9.34291	7.8859	6.38401	7.79066	-1.7627	0.000272345	0.0023114	3.39332
NM_007325	chrX	123184278	123490915	+	5130	1	GRIA3|GLUR-C|GLUR-K3|GLUR3|GLURC|GluA3|MRX94|-|Xq25|protein-coding	5.84595	5.44724	5.86729	4.54048	4.66043	5.00353	-1.76026	0.00442365	0.0212568	3.38759
NM_020724	chr4	140859807	141133469	-	10423	1	RNF150|-|-|4q31.21|protein-coding	7.09484	7.33645	7.48157	5.30664	5.72104	6.67749	-1.75985	0.00101783	0.00663107	3.38662
NM_138357	chr10	72692131	72887694	+	2939	1	MCU|C10orf42|CCDC109A|HsMCU|-|10q22.1|protein-coding	7.80977	8.14665	8.44111	7.46129	6.07988	6.39147	-1.75886	0.000392285	0.00309765	3.38431
NM_138402	chr2	230327171	230403732	+	2657	1	SP140L|-|-|2q37.1|protein-coding	5.9908	6.3507	6.25092	5.36169	5.12978	4.823	-1.75633	0.00150549	0.0090777	3.37837
NM_020375	chr12	4321213	4360024	+	8197	1	TIGAR|C12orf5|FR2BP|-|12p13.32|protein-coding	5.7977	5.1188	5.47829	4.53831	4.38051	4.75742	-1.7536	0.00808687	0.034076	3.372
NM_020745	chr6	44298731	44313347	-	4774	1	AARS2|AARSL|COXPD8|LKENP|MT-ALARS|MTALARS|-|6p21.1|protein-coding	7.48008	7.02509	7.14461	5.61123	6.19866	6.05525	-1.75267	0.000130936	0.00126742	3.36981
NM_001308196	chr5	176238359	176345991	+	3566	1	SIMC1|C5orf25|OOMA1|PLEIAD|-|5q35.2|protein-coding	6.04135	6.21178	6.05316	5.5756	4.86176	4.23845	-1.75232	0.0083621	0.0349395	3.36899
NM_175061	chr7	27830580	28180795	-	3163	1	JAZF1|TIP27|ZNF802|-|7p15.2-p15.1|protein-coding	6.7305	7.11925	7.28697	6.45069	5.32248	5.33543	-1.75229	0.00156589	0.00935964	3.36892
NM_016100	chr20	20017362	20033655	+	1032	1	NAA20|NAT3|NAT3P|NAT5|NAT5P|dJ1002M8.1|-|20p11.23|protein-coding	6.99782	7.37283	7.36519	6.86795	5.08517	4.87589	-1.75186	0.00784403	0.0333127	3.36793
NM_001370299	chr12	47076449	47079959	-	3217	1	AMIGO2|ALI1|AMIGO-2|DEGA|-|12q13.11|protein-coding	8.7723	8.90033	9.19009	8.06465	6.88848	7.44852	-1.75046	2.71e-05	0.00034241	3.36467
NM_019590	chr10	24209138	24547843	+	7384	1	KIAA1217|ETL4|SKT|-|10p12.2-p12.1|protein-coding	7.72576	7.8306	7.95279	6.76372	6.5925	6.12648	-1.7459	1.79e-05	0.000241516	3.35405
NM_014426	chr20	17941600	17968794	-	2326	1	SNX5|-|-|20p11.23|protein-coding	7.52261	7.84562	7.96343	6.49525	6.07995	6.78559	-1.74576	3.71e-05	0.000441882	3.35372
NM_000027	chr4	177430775	177442437	-	2025	1	AGA|AGU|ASRG|GA|-|4q34.3|protein-coding	5.97428	6.11164	6.42239	5.2681	4.44387	5.40934	-1.74318	0.00431981	0.0208412	3.34772
NM_032189	chr13	112690329	112887168	+	8737	1	ATP11A|ATPIH|ATPIS|-|13q34|protein-coding	4.78578	5.7424	5.90057	4.69306	4.38093	4.76862	-1.74196	0.0122198	0.0468226	3.34489
NM_022902	chr5	69094014	69131067	+	3972	1	SLC30A5|ZNT5|ZNTL1|ZTL1|ZnT-5|-|5q13.1-q13.2|protein-coding	5.62263	5.97642	5.88628	4.87667	4.45271	5.11188	-1.74179	0.00454961	0.0217389	3.3445
NM_001320595	chr17	64498254	64506866	-	3753	1	DDX5|G17P1|HLR1|HUMP68|p68|-|17q23.3|protein-coding	10.8439	11.136	11.3202	10.2746	8.36651	9.63405	-1.74022	0.00013794	0.00132171	3.34085
NR_073110	chr10	102402619	102409277	-	1940	1	PSD|EFA6|EFA6A|PSD1|TYL|-|10q24.32|protein-coding	5.09747	5.8074	5.56988	4.41886	4.86708	4.4318	-1.73897	0.00967856	0.0390475	3.33796
NM_001363309	chr1	109279554	109283168	-	1810	1	PSRC1|DDA3|FP3214|-|1p13.3|protein-coding	9.27516	8.93588	8.84608	7.86773	7.85737	6.96133	-1.73758	1.15e-05	0.000165057	3.33475
NM_004620	chr11	36483771	36510272	-	7874	1	TRAF6|MGC:3310|RNF85|-|11p12|protein-coding	5.9476	6.02272	6.56178	5.66645	4.91911	4.41972	-1.73753	0.00771491	0.0328934	3.33464
NM_001362762	chr20	49046312	49096949	+	3696	1	CSE1L|CAS|CSE1|XPO2|-|20q13.13|protein-coding	7.99248	8.13612	8.47941	6.89539	5.9807	7.37111	-1.73738	0.000231855	0.00202378	3.33428
NM_001243571	chr11	95832880	95924107	-	4742	1	MTMR2|CMT4B|CMT4B1|-|11q21|protein-coding	7.11269	7.43429	7.74747	6.48495	5.89864	6.13381	-1.73606	0.00010981	0.00109438	3.33124
NR_026943	chr21	45288052	45297354	+	7162	1	LINC00205|NCRNA00205|-|21q22.3|ncRNA	6.95269	7.04664	7.3701	5.99262	5.279	6.27032	-1.73531	0.000527008	0.00394345	3.3295
NM_001297760	chr1	204131062	204152044	-	2571	1	ETNK2|EKI2|HMFT1716|-|1q32.1|protein-coding	8.15771	7.98017	7.8138	6.06815	6.73434	7.01941	-1.73478	5.64e-05	0.000627505	3.3283
NM_001178106	chrX	152914442	152973481	+	4397	1	ZNF185|SCELL|-|Xq28|protein-coding	8.13196	7.8403	7.89505	5.99888	6.80658	6.92701	-1.73374	6.42e-05	0.000700729	3.3259
NM_001323017	chr10	6202932	6235532	+	4515	1	PFKFB3|IPFK2|PFK2|iPFK-2|-|10p15.1|protein-coding	7.77462	8.10077	8.08721	6.94524	6.53495	6.50122	-1.73356	9.64e-06	0.000142017	3.32547
NM_014913	chr18	80109262	80140345	+	5150	1	ADNP2|ZNF508|-|18q23|protein-coding	5.94049	5.81914	6.59343	5.42335	4.47281	5.20654	-1.73198	0.00606933	0.0271884	3.32184
NM_001008660	chr11	85957176	86069084	-	3985	1	PICALM|CALM|CLTH|LAP|-|11q14.2|protein-coding	7.92073	8.58372	9.41353	8.13666	6.69632	6.78748	-1.73196	0.00139341	0.00854852	3.32178
NR_125375	chr5	473236	480891	+	1774	1	SLC9A3-AS1|UC011CLY.2|-|5p15.33|ncRNA	5.44351	5.60752	5.93133	4.52571	4.61451	4.98565	-1.73103	0.00585278	0.0264402	3.31965
NM_001284291	chr7	107743697	107761667	+	4421	1	CBLL1|HAKAI|RNF188|-|7q22.3|protein-coding	5.70386	6.29406	6.49459	5.38315	5.0028	5.00551	-1.73069	0.00252228	0.0135555	3.31887
NM_016306	chr3	186570676	186585800	+	1679	1	DNAJB11|ABBP-2|ABBP2|DJ9|Dj-9|EDJ|ERdj3|ERj3|ERj3p|PKD6|PRO1080|UNQ537|-|3q27.3|protein-coding	8.62396	8.64715	8.78975	7.73609	6.34045	7.4692	-1.73047	0.000107721	0.00107776	3.31837
NM_001136005	chr21	33503931	33542889	-	2313.5	2	GART|AIRS|GARS|GARTF|PAIS|PGFT|PRGS|-|21q22.11|protein-coding	7.96089	8.11463	8.39142	7.40629	6.17209	6.57601	-1.7303	0.000184764	0.00168095	3.31797
NM_001143852	chr12	109900274	109918069	+	3081	1	TCHP|TpMs|-|12q24.11|protein-coding	6.30477	6.76834	6.76764	5.81758	5.56871	4.87259	-1.72678	0.0017009	0.00999662	3.30987
NM_021239	chr14	73058534	73123899	+	6792	1	RBM25|NET52|RED120|RNPC7|S164|Snu71|fSAP94|-|14q24.2|protein-coding	7.14871	7.80857	7.57293	6.45393	5.96725	6.36	-1.72532	8.36e-05	0.000868898	3.30654
NM_001350064	chr2	158968634	159232659	+	7457	1	TANC1|ROLSB|TANC|-|2q24.2|protein-coding	6.58428	6.94358	7.46029	6.25184	5.4055	5.71968	-1.72428	0.000977245	0.00640722	3.30415
NM_001924	chr1	67685201	67688334	+	1346	1	GADD45A|DDIT1|GADD45|-|1p31.3|protein-coding	7.23032	7.488	7.72427	6.61227	5.64045	6.26637	-1.7228	0.000257448	0.00220707	3.30077
NM_001353082	chr17	58998204	59106880	-	4387	1	TRIM37|MUL|POB1|TEF3|-|17q22|protein-coding	5.79375	6.30695	6.38846	5.66463	4.47224	4.88588	-1.7195	0.00773452	0.0329492	3.29321
NM_015056	chr21	43659560	43696079	+	5060	1	RRP1B|KIAA0179|NNP1L|Nnp1|PPP1R136|RRP1|-|21q22.3|protein-coding	6.9666	7.24625	7.3672	6.495	5.87629	5.20227	-1.71915	0.00110515	0.00708054	3.29243
NM_014643	chr18	76357682	76495242	-	8669	1	ZNF516|HsT287|-|18q23|protein-coding	6.27487	6.66354	6.71334	5.23163	5.45384	5.633	-1.71639	0.000669574	0.0047887	3.28612
NM_001316973	chr1	9926293	9943391	-	4879	1	LZIC|-|-|1p36.22|protein-coding	5.70219	6.04081	6.2317	5.53029	4.51126	4.57166	-1.71504	0.00933239	0.0380989	3.28305
NM_005493	chr6	13621498	13711835	-	3368	1	RANBP9|BPM-L|BPM90|RANBPM|RanBP7|-|6p23|protein-coding	6.0039	6.71974	7.30241	5.67738	4.74817	6.07211	-1.71359	0.00604254	0.0271105	3.27977
NM_003274	chr21	44012309	44106551	+	6960	1	TRAPPC10|EHOC-1|EHOC1|GT334|TMEM1|TRS130|TRS30|-|21q22.3|protein-coding	6.14523	6.43298	6.67158	5.50885	5.35586	5.12495	-1.71321	0.00103984	0.00674449	3.2789
NM_001363686	chr6	134960383	135054822	-	7207	1	HBS1L|EF-1a|ERFS|HBS1|HSPC276|eRF3c|-|6q23.3|protein-coding	6.48985	7.1602	7.60546	6.32932	4.47031	6.25671	-1.70987	0.00858283	0.0356139	3.27132
NM_001363466	chr7	22934231	23014130	-	13440	1	FAM126A|DRCTNNB1A|HCC|HLD5|HYCC1|-|7p15.3|protein-coding	6.37654	6.75413	7.08622	5.95333	5.4603	5.36604	-1.70769	0.000933257	0.00617218	3.26638
NM_001024660	chr3	124094681	124726325	+	15911	1	KALRN|ARHGEF24|CHD5|CHDS5|DUET|DUO|HAPIP|TRAD|-|3q21.1-q21.2|protein-coding	5.2816	5.07353	5.52574	4.2125	4.38831	4.68897	-1.70571	0.012977	0.0488733	3.26189
NM_152716	chr11	59636716	59669037	-	4108	1	PATL1|Pat1b|hPat1b|-|11q12.1|protein-coding	7.31126	7.41511	7.59436	6.52218	6.21644	5.73686	-1.70461	0.000137475	0.00132004	3.2594
NM_004958	chr1	11106535	11262551	-	8661	1	MTOR|FRAP|FRAP1|FRAP2|RAFT1|RAPT1|SKS|-|1p36.22|protein-coding	8.19185	8.0809	8.018	7.00957	6.53813	6.78994	-1.70168	6.34e-06	9.91e-05	3.2528
NM_182641	chr17	67825503	67984378	+	11045	1	BPTF|FAC1|FALZ|NEDDFL|NURF301|-|17q24.2|protein-coding	6.29744	6.36263	6.11717	5.51752	5.17206	4.78941	-1.70125	0.00231757	0.0127475	3.25182
NM_152649	chr16	74671855	74700862	-	2464	1	MLKL|hMLKL|-|16q23.1|protein-coding	5.22916	5.57676	5.31945	4.58763	4.39278	4.55513	-1.70025	0.00897824	0.0369567	3.24958
NM_012454	chr6	155090289	155257723	+	5888	1	TIAM2|STEF|TIAM-2|-|6q25.2-q25.3|protein-coding	6.04735	6.46082	6.27889	5.78232	4.85944	4.58628	-1.69603	0.00725424	0.0313174	3.24009
NM_001134422	chr3	133573686	133590261	+	4081	1	CDV3|H41|-|3q22.1|protein-coding	8.83139	9.29028	9.57505	8.30703	7.06006	8.0051	-1.69149	8.52e-05	0.00088565	3.2299
NM_012342	chr10	28677521	28682932	+	1686	1	BAMBI|NMA|-|10p12.1|protein-coding	9.13795	9.14984	9.05633	7.99064	7.29129	7.86511	-1.69137	1.91e-06	3.61e-05	3.22964
NM_001320674	chr15	59659146	59689320	-	6134	1	BNIP2|BNIP-2|NIP2|-|15q22.2|protein-coding	5.59459	5.80422	6.31933	5.45116	4.49595	4.61197	-1.69028	0.0111871	0.0437616	3.2272
NM_001257231	chrX	111681170	111760647	+	4148	1	ALG13|CDG1S|CXorf45|EIEE36|GLT28D1|MDS031|TDRD13|YGL047W|-|Xq23|protein-coding	6.05346	5.61185	6.11061	5.35457	4.33938	4.91257	-1.68666	0.00929119	0.0379522	3.21911
NM_014819	chr5	109334722	109409974	-	4844	1	PJA2|Neurodap1|RNF131|-|5q21.3|protein-coding	5.23508	5.84316	6.6271	5.25629	4.58409	5.12019	-1.68404	0.01185	0.0457093	3.21327
NM_138408	chr6	110958706	110967872	+	780	1	GTF3C6|C6orf51|TFIIIC35|bA397G5.3|-|6q21|protein-coding	7.08978	6.84425	7.00787	6.40237	5.21302	5.44379	-1.68251	0.00203245	0.0114771	3.20985
NM_015934	chr2	202265763	202303661	+	1977	1	NOP58|HSPC120|NOP5|NOP5/NOP58|-|2q33.1|protein-coding	5.74018	5.9211	5.97292	5.39532	4.36849	4.65778	-1.68165	0.0103558	0.041226	3.20795
NM_001845	chr13	110148963	110307157	-	6486	1	COL4A1|BSVD|BSVD1|RATOR|-|13q34|protein-coding	12.0322	12.5556	12.6524	11.3092	10.9862	10.6706	-1.68161	3.89e-07	9.05e-06	3.20786
NM_022836	chr1	113905326	113914086	+	3749	1	DCLRE1B|APOLLO|SNM1B|SNMIB|-|1p13.2|protein-coding	6.55605	6.56413	7.03417	5.87945	5.86218	4.70788	-1.67894	0.00377262	0.0186829	3.20192
NM_001827	chr9	89311195	89316703	+	611	1	CKS2|CKSHS2|-|9q22.2|protein-coding	8.89289	8.72885	8.63084	7.73039	6.4267	7.70471	-1.6765	0.000163562	0.00151973	3.19653
NM_002526	chr6	85450083	85495784	+	3551	1	NT5E|CALJA|CD73|E5NT|NT|NT5|NTE|eN|eNT|-|6q14.3|protein-coding	9.27316	9.5772	9.98504	8.78351	7.82564	7.9693	-1.67646	2.96e-05	0.000364666	3.19643
NM_003299	chr12	103930410	103947926	+	2762	1	HSP90B1|ECGP|GP96|GRP94|HEL-S-125m|HEL35|TRA1|-|12q23.3|protein-coding	10.5254	10.6505	10.5039	9.43955	8.44255	9.37678	-1.676	4.11e-06	6.9e-05	3.19541
NM_020529	chr14	35401510	35404754	-	1559	1	NFKBIA|EDAID2|IKBA|MAD-3|NFKBI|-|14q13.2|protein-coding	8.89461	8.87513	9.11546	7.74814	7.27425	7.78849	-1.67462	1.58e-06	3.09e-05	3.19236
NM_173566	chr22	31681348	31750132	-	10815	1	PRR14L|C22orf30|-|22q12.2|protein-coding	5.53534	5.48308	5.78004	4.89855	4.66055	4.48301	-1.67447	0.00743691	0.0319388	3.19202
NM_022779	chr9	132592997	132670401	-	4555	1	DDX31|PPP1R25|-|9q34.13|protein-coding	6.22568	6.45277	6.39177	5.90765	4.78595	4.7314	-1.67377	0.00758823	0.0324685	3.19048
NM_001098208	chr10	43385617	43396831	-	2750	1	HNRNPF|HNRPF|OK/SW-cl.23|mcs94-1|-|10q11.21|protein-coding	9.55308	9.89594	10.0335	9.01413	7.4682	8.44506	-1.67318	0.000118933	0.00117073	3.18918
NM_058172	chr4	79901146	80073229	-	8400	1	ANTXR2|CMG-2|CMG2|HFS|ISH|JHF|-|4q21.21|protein-coding	6.97758	7.51032	7.92817	5.74533	6.21401	6.74608	-1.67177	0.000803269	0.00548102	3.18606
NM_001031835	chr16	47461331	47701523	+	5537	1	PHKB|-|-|16q12.1|protein-coding	7.53302	7.62103	7.92361	6.89803	6.01825	6.27958	-1.67074	0.00019148	0.00173221	3.18377
NR_135191	chr10	74120255	74150828	-	4902	1	AP3M1|-|-|10q22.2|protein-coding	7.51774	7.72871	7.99325	7.14051	6.12126	5.819	-1.67054	0.000912224	0.00605373	3.18334
NM_024757	chr9	137619005	137836126	+	5065	1	EHMT1|EHMT1-IT1|EUHMTASE1|Eu-HMTase1|FP13812|GLP|GLP1|KLEFS1|KMT1D|-|9q34.3|protein-coding	8.14206	8.28386	8.22266	7.19012	7.09008	6.30131	-1.66987	4.9e-05	0.000559169	3.18186
NM_012341	chr10	988434	1019930	+	4635	1	GTPBP4|CRFG|NGB|NOG1|-|10p15.3|protein-coding	7.60343	7.91069	7.95667	6.95641	6.56296	6.02448	-1.66693	0.000139895	0.00133866	3.17537
NM_006788	chr18	9475513	9538113	+	4366	1	RALBP1|RIP1|RLIP1|RLIP76|-|18p11.22|protein-coding	7.41778	7.93579	7.83445	7.04549	5.88359	6.26026	-1.66689	0.000540268	0.00402783	3.1753
NM_001286577	chr11	74012714	74171019	-	7925	1	C2CD3|OFD14|-|11q13.4|protein-coding	6.66702	6.76321	7.04426	6.08988	5.4619	5.4259	-1.66561	0.000903036	0.00601189	3.17249
NR_146207	chr1	213051233	213274774	+	5770	1	RPS6KC1|RPK118|RSKL1|S6K-delta-1|S6PKh1|humS6PKh1|-|1q32.3|protein-coding	5.32686	5.58713	5.91859	5.10763	4.52815	4.3528	-1.66528	0.0132449	0.0496418	3.17175
NM_003051	chr1	112911848	112956353	-	3902.5	2	SLC16A1|HHF7|MCT|MCT1|MCT1D|-|1p13.2|protein-coding	6.18177	7.09695	7.24729	6.37383	5.12497	5.41161	-1.66432	0.00539832	0.0248467	3.16965
NM_004268	chr11	93784282	93814963	+	5073	1	MED17|CRSP6|CRSP77|DRIP80|SRB4|TRAP80|-|11q21|protein-coding	5.47165	6.13576	6.24613	5.3147	4.91499	4.70532	-1.6629	0.00671173	0.0293722	3.16652
NM_015190	chr10	73241956	73247255	-	2286	1	DNAJC9|HDJC9|JDD1|SB73|-|10q22.2|protein-coding	7.38138	7.78277	7.70679	6.13728	5.12999	7.12047	-1.6618	0.0040887	0.0199399	3.16411
NM_002657	chr20	32192504	32207743	-	5651	1	PLAGL2|ZNF900|-|20q11.21|protein-coding	6.77284	6.78471	6.70114	6.03119	5.79102	4.56723	-1.66051	0.00529794	0.024455	3.16127
NM_003505	chr7	91264433	91271326	+	6891	1	FZD1|-|-|7q21.13|protein-coding	6.4195	6.53793	7.07816	5.16734	5.63736	5.89693	-1.66037	0.00167909	0.00988456	3.16096
NM_005956	chr14	64388353	64460025	+	3124	1	MTHFD1|CIMAH|MTHFC|MTHFD|-|14q23.3|protein-coding	9.41421	9.44223	9.35561	8.50616	7.6954	7.78198	-1.65873	5.96e-06	9.41e-05	3.15738
NM_012399	chr22	27851669	27919256	-	2900	1	PITPNB|PI-TP-beta|PtdInsTP|VIB1B|-|22q12.1|protein-coding	7.45797	7.60471	7.7132	6.64417	5.73158	6.5508	-1.65776	0.000261421	0.00223315	3.15527
NM_020338	chr10	79068966	79316518	+	7587	1	ZMIZ1|MIZ|RAI17|TRAFIP10|ZIMP10|-|10q22.3|protein-coding	8.84687	9.36499	9.45704	8.24645	7.77209	7.60936	-1.65662	7.62e-06	0.000116158	3.15277
NM_153033	chr7	66628881	66643229	+	5045	1	KCTD7|CLN14|EPM3|-|7q11.21|protein-coding	5.79368	5.53921	5.88924	5.13673	4.67438	4.52613	-1.65631	0.00801971	0.0338326	3.15209
NM_016224	chr6	157823246	157945077	+	4196	1	SNX9|SDP1|SH3PX1|SH3PXD3A|WISP|-|6q25.3|protein-coding	7.3232	8.09875	8.10771	6.77606	6.11647	6.90365	-1.6548	0.000266763	0.00226938	3.1488
NM_030777	chr20	46709649	46736346	+	4219	1	SLC2A10|ATORS|ATS|GLUT10|-|20q13.12|protein-coding	6.26398	6.56067	6.82879	5.46284	5.46387	5.55791	-1.65477	0.00089022	0.00596142	3.14873
NM_001271786	chr2	171687469	171750158	+	4312	1	DYNC1I2|DIC74|DNCI2|IC2|-|2q31.1|protein-coding	8.04348	8.36042	8.77767	7.54411	6.58356	7.0921	-1.65341	0.00012139	0.0011901	3.14576
NM_005381	chr2	231453531	231464484	-	3908	1	NCL|C23|Nsr1|-|2q37.1|protein-coding	11.1156	11.3699	11.5529	10.2598	9.52864	10.0068	-1.65239	5.91e-07	1.29e-05	3.14353
NM_007350	chr12	76025447	76031776	-	5909	1	PHLDA1|DT1P1B11|PHRIP|TDAG51|-|12q21.2|protein-coding	9.40131	9.49819	9.54223	8.19121	7.61979	8.45224	-1.6517	3.51e-06	6.08e-05	3.14204
NM_006738	chr15	85380603	85749355	+	13300	1	AKAP13|AKAP-13|AKAP-Lbc|ARHGEF13|BRX|HA-3|Ht31|LBC|PRKA13|PROTO-LB|PROTO-LBC|c-lbc|p47|-|15q25.3|protein-coding	7.29883	7.61658	7.82154	6.58231	6.81917	4.9971	-1.65156	0.00380364	0.018772	3.14174
NM_004094	chr14	67360328	67386516	+	4144	1	EIF2S1|EIF-2|EIF-2A|EIF-2alpha|EIF2|EIF2A|-|14q23.3|protein-coding	7.75078	7.94082	8.25794	7.43505	5.6482	6.45857	-1.64972	0.00204033	0.0115091	3.13773
NM_022373	chr7	35632660	35695135	-	2872	1	HERPUD2|-|-|7p14.2|protein-coding	5.76693	6.57702	6.87613	5.75983	5.20256	5.20678	-1.64873	0.00442124	0.0212568	3.13558
NM_001163280	chrX	136497079	136512344	+	3009	1	HTATSF1|TAT-SF1|TATSF1|dJ196E23.2|-|Xq26.3|protein-coding	7.1687	7.218	7.6423	6.26094	5.726	6.43058	-1.64842	0.000316503	0.00261233	3.1349
NM_030752	chr6	159778498	159789602	-	2338	1	TCP1|CCT-alpha|CCT1|CCTa|D6S230E|TCP-1-alpha|-|6q25.3|protein-coding	10.163	10.2174	10.4383	9.43215	7.92589	8.93034	-1.64655	8.04e-05	0.00084337	3.13085
NM_018158	chr2	27663471	27694980	+	2954	1	SLC4A1AP|HLC3|-|2p23.3|protein-coding	5.52688	5.97706	6.26554	5.18333	5.09975	4.58769	-1.64558	0.00735146	0.0316339	3.12874
NM_002160	chr9	115019576	115118157	-	8469	1	TNC|150-225|DFNA56|GMEM|GP|HXB|JI|TN|TN-C|-|9q33.1|protein-coding	12.4372	12.5019	12.7912	11.5459	11.1092	10.8111	-1.64362	3.72e-07	8.74e-06	3.12448
NM_001166279	chr12	56316223	56334000	-	5217	1	PAN2|USP52|-|12q13.3|protein-coding	6.47145	6.56276	6.75574	5.59617	5.9846	4.36166	-1.64335	0.00998196	0.0399251	3.1239
NR_103546	chr22	24270817	24442360	+	6269	1	SPECC1L-ADORA2A|-|-|22q11.23|ncRNA	6.93471	6.54218	7.26861	6.01108	5.85184	5.52728	-1.64318	0.000793492	0.00542458	3.12353
NM_030640	chr12	12473282	12562863	-	6652	2	DUSP16|MKP-7|MKP7|-|12p13.2|protein-coding	5.95625	5.56925	5.92986	5.2594	4.69668	4.54831	-1.64296	0.00883432	0.0365417	3.12305
NM_201442	chr12	7060718	7071031	+	2754	1	C1S|EDSPD2|-|12p13.31|protein-coding	11.5789	11.465	11.5567	10.3915	9.78925	10.197	-1.64142	8.33e-08	2.38e-06	3.11972
NM_001255	chr1	43358981	43363202	+	1635	1	CDC20|CDC20A|bA276H19.3|p55CDC|-|1p34.2|protein-coding	10.6253	10.3612	10.1343	8.50755	9.40401	8.99545	-1.63895	4.9e-06	8.02e-05	3.11439
NM_018947	chr7	25118651	25125361	-	5533	1	CYCS|CYC|HCS|THC4|-|7p15.3|protein-coding	7.67176	7.3233	7.61616	6.33238	5.76196	6.74755	-1.63107	0.000407133	0.00319216	3.09743
NM_001350614	chr1	70221380	70253049	+	4163	1	SRSF11|NET2|SFRS11|dJ677H15.2|p54|-|1p31.1|protein-coding	6.28963	6.58571	6.65812	5.65468	5.39233	5.31776	-1.63076	0.00114414	0.00726992	3.09675
NM_014937	chr10	119726050	119829147	+	4957	1	INPP5F|MSTP007|MSTPO47|SAC2|hSAC2|-|10q26.11|protein-coding	6.05777	6.65984	6.56752	5.43743	4.76067	5.79211	-1.63039	0.0050399	0.0235596	3.09596
NM_013296	chr1	108876985	108934544	+	7134	1	GPSM2|CMCS|DFNB82|LGN|PINS|-|1p13.3|protein-coding	6.26607	6.31016	6.81068	5.76521	4.80631	5.5185	-1.63001	0.00436245	0.0210258	3.09514
NM_007085	chr3	120392293	120450992	-	5670	1	FSTL1|FRP|FSL1|MIR198|OCC-1|OCC1|tsc36|-|3q13.33|protein-coding	13.9353	14.0193	14.1809	13.2416	11.3947	12.7125	-1.62973	0.000174096	0.00159599	3.09456
NM_001024947	chr5	144158165	144170659	-	3384	1	YIPF5|FinGER5|SB140|SMAP-5|SMAP5|YIP1A|-|5q31.3|protein-coding	7.15711	7.57093	8.2069	7.08938	5.73242	6.28614	-1.62506	0.00229907	0.0126718	3.08454
NM_013943	chr1	24745447	24844319	+	4243	1	CLIC4|CLIC4L|H1|MTCLIC|huH1|p64H1|-|1p36.11|protein-coding	9.23951	10.0478	10.6008	9.2314	7.87882	8.73214	-1.62374	0.000462187	0.00353909	3.08172
NM_199460	chr12	2053285	2697949	+	13642	2	CACNA1C|CACH2|CACN2|CACNL1A1|CCHL1A1|CaV1.2|LQT8|TS|TS. LQT8|-|12p13.33|protein-coding	8.31508	8.38672	8.49201	7.06946	7.32004	6.97243	-1.623	4.67e-06	7.74e-05	3.08015
NM_016272	chr22	41433494	41446801	-	4333	1	TOB2|APRO5|TOB4|TOBL|TROB2|-|22q13.2|protein-coding	8.07841	8.30648	8.42782	7.51074	6.74577	6.57991	-1.621	0.000125578	0.00122609	3.07588
NM_133459	chr18	59430939	59697423	-	6258	1	CCBE1|HKLLS1|-|18q21.32|protein-coding	9.62715	9.58067	9.65248	8.68653	7.56801	8.36792	-1.62039	2.37e-05	0.000307958	3.07459
NM_002840	chr1	43530883	43623665	+	7683	1	PTPRF|BNAH2|LAR|-|1p34.2|protein-coding	9.70364	9.72462	9.66214	8.26575	8.6114	8.17059	-1.62032	3.25e-07	7.82e-06	3.07444
NM_019013	chr17	6444455	6451469	+	1900	1	PIMREG|CATS|FAM64A|RCS1|-|17p13.2|protein-coding	8.51558	8.89406	8.65547	7.22903	7.86964	6.92381	-1.62017	5.73e-05	0.000634653	3.07411
NM_181342	chr2	178463664	178478600	-	2870	1	FKBP7|FKBP23|PPIase|-|2q31.2|protein-coding	6.89523	7.20663	7.30636	6.65905	4.54215	5.87991	-1.6197	0.0109975	0.0431352	3.07312
NM_003070	chr9	2015347	2193620	+	5712	1	SMARCA2|BAF190|BRM|NCBRS|SNF2|SNF2L2|SNF2LA|SWI2|Sth1p|hBRM|hSNF2a|-|9p24.3|protein-coding	7.12035	7.53803	7.91787	5.94617	6.19301	6.8168	-1.61895	0.00067323	0.00480769	3.07151
NM_006267	chr2	108719482	108785809	+	11677	1	RANBP2|ADANE|ANE1|IIAE3|NUP358|TRP1|TRP2|-|2q13|protein-coding	5.53224	6.38478	6.04265	5.11002	5.06652	5.04978	-1.6132	0.00562745	0.0255824	3.0593
NM_001352913	chr14	101761709	101927977	+	4612	1	PPP2R5C|B56G|B56gamma|PR61G|-|14q32.31|protein-coding	6.50552	7.14389	7.46864	6.54997	5.43658	5.54081	-1.61269	0.00410626	0.0199849	3.05822
NR_073375	chr3	127598411	127622435	+	3436	1	MCM2|BM28|CCNL1|CDCL1|D3S3194|DFNA70|MITOTIN|cdc19|-|3q21.3|protein-coding	8.16314	8.42017	8.41726	6.66044	7.42481	7.03435	-1.6124	3.93e-05	0.000462681	3.05759
NM_002482	chr1	45584041	45618893	+	3208	1	NASP|FLB7527|HMDRA1|PRO1999|-|1p34.1|protein-coding	8.84576	9.03667	8.9265	7.57015	7.45412	7.88294	-1.61094	1.88e-06	3.56e-05	3.0545
NM_133646	chr2	173075846	173227145	+	7160	1	MAP3K20|AZK|CNM6|MLK7|MLT|MLTK|MLTKalpha|MLTKbeta|MRK|SFMMP|ZAK|mlklak|pk|-|2q31.1|protein-coding	6.25844	6.92748	7.53022	6.27415	4.9565	6.04562	-1.60825	0.00743784	0.0319388	3.04881
NM_194449	chr18	62715541	62980433	+	6280	1	PHLPP1|PHLPP|PLEKHE1|PPM3A|SCOP|-|18q21.33|protein-coding	5.7738	6.08692	5.62195	4.96593	4.81052	4.99355	-1.60589	0.00592712	0.0266924	3.04383
NM_001037335	chr20	63558086	63574239	-	9980	1	HELZ2|PDIP-1|PRIC285|-|20q13.33|protein-coding	7.01058	6.58903	6.66442	5.06939	6.40006	4.81629	-1.60539	0.0117065	0.0454067	3.04277
NM_016246	chr19	48813018	48836491	-	1039	1	HSD17B14|DHRS10|SDR47C1|retSDR3|-|19q13.33|protein-coding	6.7698	6.73223	6.41347	5.19099	5.98913	5.37895	-1.6052	0.00246683	0.0133567	3.04237
NM_001755	chr16	67029149	67101055	+	3123	1	CBFB|PEBP2B|-|16q22.1|protein-coding	5.52127	5.96444	6.24218	4.97844	4.48234	5.3687	-1.60512	0.011738	0.0454844	3.04221
NR_002305	chr1	147177851	147179949	+	2098	1	PDIA3P1|ERp60|GRP58P|PDIA3P|-|1q21.1|pseudo	8.78378	8.79105	8.79585	8.29939	6.32029	7.05544	-1.60421	0.00193764	0.0110108	3.04028
NM_001350338	chr21	32573721	32612377	-	4347	1	C21orf59-TCP10L|-|-|-|protein-coding	5.74452	6.45235	5.8935	5.21904	5.35374	4.55729	-1.60329	0.00969989	0.0391037	3.03836
NM_001354067	chr18	670318	712630	-	5488	1	ENOSF1|FUCD|RTS|TYMSAS|-|18p11.32|protein-coding	9.06327	8.96344	8.73588	8.0405	6.77438	7.78433	-1.59988	0.000168456	0.00155617	3.03117
NM_078476	chr6	26457955	26469637	+	3109	1	BTN2A1|BK14H9.1|BT2.1|BTF1|BTN2.1|DJ3E1.1|-|6p22.2|protein-coding	8.40136	8.15418	8.34325	7.59886	5.70953	7.15773	-1.59963	0.00205605	0.0115741	3.03065
NM_001198805	chr9	100427429	100451734	+	1766	1	MSANTD3|C9orf30|L8|-|9q31.1|protein-coding	7.48168	7.98794	8.12613	6.60045	6.64848	6.81119	-1.59718	6.76e-05	0.000729108	3.02551
NM_006649	chrX	129906164	129929752	+	2490	1	UTP14A|NYCO16|SDCCAG16|Utp14|dJ537K23.3|-|Xq26.1|protein-coding	6.96506	7.21619	7.5592	6.2098	5.58711	6.44295	-1.59457	0.000912407	0.00605373	3.02004
NM_004457	chr2	222861036	222944638	+	5557	1	ACSL3|ACS3|FACL3|LACS 3|LACS3|PRO2194|-|2q36.1|protein-coding	5.90992	6.32657	6.48772	5.27339	5.39744	5.1303	-1.59443	0.00303698	0.0157036	3.01975
NM_138370	chr2	42048021	42058516	+	2480	1	PKDCC|SGK493|Vlk|-|2p21|protein-coding	6.7927	6.99872	7.02998	5.89911	5.73638	5.91248	-1.5914	0.000354914	0.00286375	3.01341
NM_015382	chr14	31100117	31207793	-	9400	1	HECTD1|EULIR|-|14q12|protein-coding	6.52074	7.20775	7.60503	6.292	4.8786	6.44131	-1.58974	0.00819542	0.0344186	3.00994
NM_001292043	chr3	9397615	9478145	+	7159	1	SETD5|-|-|3p25.3|protein-coding	8.04335	8.04264	8.34319	7.5866	6.45691	6.25706	-1.58801	0.0010084	0.00658155	3.00634
NM_001329606	chr15	64165525	64356173	-	7993	1	CSNK1G1|CK1gamma1|-|15q22.31|protein-coding	5.90548	6.7232	6.53671	5.77225	4.99076	5.34997	-1.58628	0.00547485	0.0251009	3.00274
NM_001024847	chr3	30606502	30694141	+	4693	1	TGFBR2|AAT3|FAA3|LDS1B|LDS2|LDS2B|MFS2|RIIC|TAAD2|TBR-ii|TBRII|TGFR-2|TGFbeta-RII|-|3p24.1|protein-coding	7.72312	7.82962	8.27479	7.69558	5.55898	5.64403	-1.58253	0.0122719	0.0469349	2.99496
NM_001164665	chr7	138831381	138981389	-	12476	1	KIAA1549|-|-|7q34|protein-coding	5.84823	6.16912	6.24756	5.41365	5.1157	4.81139	-1.58014	0.00556135	0.0253863	2.98998
NM_001618	chr1	226360691	226408093	-	3953	1	PARP1|ADPRT|ADPRT 1|ADPRT1|ARTD1|PARP|PARP-1|PPOL|pADPRT-1|-|1q42.12|protein-coding	9.88738	9.81373	9.91769	8.99739	7.69909	8.6746	-1.57972	7.61e-05	0.000804953	2.98912
NM_001282681	chr9	125261826	125367207	+	8919	1	GAPVD1|GAPEX5|GAPex-5|RAP6|-|9q33.3|protein-coding	6.92106	7.25922	7.32382	6.08534	6.0824	6.02124	-1.57937	0.000245286	0.00211779	2.98838
NM_001160004	chr8	32548311	32774044	+	12099	1	NRG1|ARIA|GGF|GGF2|HGL|HRG|HRG1|HRGA|MST131|MSTP131|NDF|NRG1-IT2|SMDF|-|8p12|protein-coding	7.2116	7.93369	8.08745	7.19529	6.06173	6.22904	-1.57827	0.0017353	0.0101615	2.98612
NM_001350160	chr1	28369740	28500364	+	6131	1	PHACTR4|PPP1R124|-|1p35.3|protein-coding	7.10607	7.26577	7.46428	6.39312	5.65943	6.29383	-1.57802	0.000587928	0.00430759	2.98559
NM_001323968	chr10	119573466	119597029	-	4010	1	TIAL1|TCBP|TIAR|-|10q26.11|protein-coding	7.40236	8.04365	7.92022	6.96649	5.94534	6.75714	-1.57765	0.000677693	0.00483237	2.98484
NM_018477	chr14	58200149	58235635	+	2392	1	ACTR10|ACTR11|Arp10|Arp11|HARP11|-|14q23.1|protein-coding	7.76768	8.11861	8.34518	7.74608	5.28901	6.35859	-1.57601	0.0101693	0.0405281	2.98144
NM_152406	chr5	149271859	149343635	+	6001	1	AFAP1L1|-|-|5q32|protein-coding	6.1376	5.87197	6.05026	4.38293	5.378	5.21843	-1.57359	0.0121341	0.0466181	2.97644
NR_145520	chr17	27294114	27315926	+	6452	1	WSB1|SWIP1|WSB-1|-|17q11.1|protein-coding	7.06413	7.08845	7.44963	6.32296	5.25022	6.38967	-1.57345	0.00233717	0.0128308	2.97616
NM_001343	chr5	39371677	39424980	-	4328	1	DAB2|DOC-2|DOC2|-|5p13.1|protein-coding	11.1528	11.2953	11.4987	10.5119	9.19859	9.952	-1.57188	4.87e-05	0.000556204	2.97292
NM_002874	chr9	107283279	107332189	+	4102	1	RAD23B|HHR23B|HR23B|P58|-|9q31.2|protein-coding	8.65216	9.37619	9.56177	8.52476	7.01628	7.94523	-1.57164	0.000735136	0.0051031	2.97243
NM_005400	chr2	45651675	46187990	+	5732	1	PRKCE|PKCE|nPKC-epsilon|-|2p21|protein-coding	5.27386	5.75578	5.99563	4.85278	4.61368	5.0152	-1.57135	0.0122804	0.046944	2.97183
NM_002780	chr19	43192702	43205638	-	2024	1	PSG4|PSBG-4|PSBG-9|PSG9|-|19q13.31|protein-coding	9.38557	9.27109	9.5176	8.50555	7.9323	7.78106	-1.56987	9.75e-06	0.000143222	2.96877
NM_005450	chr17	56593699	56595596	+	1895	1	NOG|SYM1|SYNS1|SYNS1A|-|17q22|protein-coding	6.00949	5.85776	5.64804	4.67325	5.33596	4.61737	-1.56822	0.0125516	0.0477096	2.96539
NM_020718	chr16	23061407	23149270	-	10681	1	USP31|-|-|16p12.2|protein-coding	5.5693	5.53165	6.0275	5.11622	4.6805	4.69082	-1.56797	0.0117085	0.0454067	2.96486
NM_005480	chr12	49323255	49331731	+	2534	1	TROAP|TASTIN|-|12q13.12|protein-coding	7.90138	7.82053	7.67596	6.12821	6.56809	7.01713	-1.56431	0.00026434	0.00225469	2.95736
NM_015202	chr16	27550144	27780369	+	6594	1	KIAA0556|JBTS26|-|16p12.1|protein-coding	7.55658	7.20314	7.45196	6.27942	6.60196	5.77353	-1.56356	0.000587955	0.00430759	2.95582
NM_022361	chr6	105157900	105180014	-	1873	1	POPDC3|POP3|bA355M14.1|-|6q21|protein-coding	5.66399	6.26744	6.11947	5.39416	4.83774	5.01787	-1.56176	0.00765499	0.0327056	2.95213
NM_021821	chr12	27710832	27756295	+	1819	1	MRPS35|HDCMD11P|MDS023|MRP-S28|MRPS28|-|12p11.22|protein-coding	6.01355	6.09703	6.15588	5.43764	4.97068	4.95564	-1.56132	0.0051254	0.0238727	2.95123
NM_014236	chr1	231241212	231277973	+	2623	1	GNPAT|DAP-AT|DAPAT|DHAPAT|RCDP2|-|1q42.2|protein-coding	7.56633	7.5907	8.00301	7.23575	5.28941	6.40505	-1.56034	0.00571264	0.0258965	2.94924
NM_001201427	chr6	39792376	39904869	+	6158	1	DAAM2|dJ90A20A.1|-|6p21.2|protein-coding	9.28138	9.40128	9.40699	8.00013	8.45348	7.70176	-1.55965	9.18e-06	0.000135585	2.94783
NM_015577	chr5	34656328	34832612	+	4966	1	RAI14|NORPEG|RAI13|-|5p13.2|protein-coding	7.91408	8.39801	8.63178	7.66867	6.40157	6.98989	-1.55873	0.000766775	0.00529214	2.94595
NM_001199922	chr11	124635789	124676303	-	3024	1	SIAE|AIS6|CSE-C|CSEC|LSE|YSG2|-|11q24.2|protein-coding	5.95308	6.44343	6.71109	5.78522	4.98828	5.31166	-1.5582	0.00628297	0.0279284	2.94486
NM_014657	chr20	37983021	38033456	-	3928	1	TTI1|KIAA0406|smg-10|-|20q11.23|protein-coding	7.67878	7.69567	7.87452	6.88706	6.2765	6.51855	-1.55636	0.000133745	0.0012885	2.94111
NM_001370535	chr16	74621399	74666877	-	5054	1	RFWD3|FANCW|RNF201|-|16q23.1|protein-coding	7.65157	7.63624	7.75416	6.43532	6.16604	6.87207	-1.55451	0.000198125	0.00178448	2.93734
NM_006818	chr1	151059675	151068497	+	2154	1	MLLT11|AF1Q|-|1q21.3|protein-coding	8.54664	8.61581	8.93899	8.0123	6.84919	7.27065	-1.55417	0.000264928	0.00225642	2.93665
NM_014949	chr1	155913045	155934413	-	2945	1	KHDC4|BLOM7|KIAA0907|SNORA80EHG|-|1q22|protein-coding	5.87471	6.32433	6.60545	5.50744	5.29336	5.18518	-1.54501	0.00458826	0.0218945	2.91805
NM_001286	chr1	11806191	11843130	+	5564	1	CLCN6|CLC-6|-|1p36.22|protein-coding	6.27157	6.66957	6.56215	5.4775	5.78712	5.16419	-1.54152	0.00308828	0.0159231	2.911
NM_001257293	chr5	179614178	179623671	-	2221.5	2	HNRNPH1|HNRPH|HNRPH1|hnRNPH|-|5q35.3|protein-coding	10.3936	10.4668	10.7113	9.86752	8.01959	9.20514	-1.53946	0.000656801	0.00471373	2.90685
NM_006055	chr2	210431251	210476759	-	4580	1	LANCL1|GPR69A|p40|-|2q34|protein-coding	6.16826	6.53663	7.11583	6.08901	4.71588	5.70105	-1.53915	0.0125472	0.047709	2.90623
NR_003038	chr6	85677007	85678733	-	501	1	SNHG5|C6orf160|LINC00044|NCRNA00044|U50HG|-|6q14.3|ncRNA	8.54583	8.2046	8.27401	7.00398	6.81902	7.51571	-1.53902	7.82e-05	0.000824709	2.90597
NM_001286524	chr6	126339789	126348875	+	1175	1	CENPW|C6orf173|CENP-W|CUG2|-|6q22.32|protein-coding	6.69269	6.6755	5.79491	5.23529	5.34614	5.73369	-1.53734	0.00627326	0.0279148	2.90259
NM_031844	chr1	244850297	244864543	-	6851	1	HNRNPU|EIEE54|GRIP120|HNRNPU-AS1|HNRPU|SAF-A|SAFA|U21.1|hnRNP U|pp120|-|1q44|protein-coding	9.83662	10.0296	10.372	9.23725	8.06075	8.90082	-1.53672	9.59e-05	0.000976724	2.90133
NM_020300	chr12	16347645	16364410	+	919	1	MGST1|GST12|MGST|MGST-I|-|12p12.3|protein-coding	8.76648	9.09621	9.11399	8.22583	6.62978	7.92389	-1.53658	0.000856092	0.00577311	2.90107
NM_005898	chr11	34051731	34102610	+	5493	1	CAPRIN1|GPIAP1|GPIP137|GRIP137|M11S1|RNG105|p137GPI|-|11p13|protein-coding	9.35406	9.61248	10.0335	9.06609	7.71395	8.11157	-1.53561	0.000422626	0.00328692	2.89911
NM_001354286	chr14	71320476	71741209	+	7989	1	SIPA1L1|E6TP1|SPAR1|-|14q24.2|protein-coding	9.96879	9.79876	9.89527	8.89414	8.46105	8.4589	-1.53416	1.37e-06	2.71e-05	2.8962
NM_001329128	chr21	33402896	33437521	+	1909.5	2	IFNGR2|AF-1|IFGR2|IFNGT1|IMD28|-|21q22.11|protein-coding	5.45925	6.32886	6.40915	5.48031	5.22445	4.75399	-1.53359	0.0129657	0.0488733	2.89505
NM_001369596	chr16	3065403	3069667	+	1280	1	IL32|IL-32alpha|IL-32beta|IL-32delta|IL-32gamma|NK4|TAIF|TAIFa|TAIFb|TAIFc|TAIFd|-|16p13.3|protein-coding	8.17366	7.97906	7.64043	6.17354	7.21628	6.71712	-1.53116	0.000658116	0.00471866	2.89018
NM_001267578	chr1	179882042	179920077	+	4042	1	TOR1AIP1|LAP1|LAP1B|LGMD2Y|-|1q25.2|protein-coding	6.38189	7.23916	7.39744	6.29259	5.05631	6.27475	-1.53005	0.00795348	0.0336574	2.88796
NM_003999	chr5	38846012	38935641	+	5506	1	OSMR|IL-31R-beta|IL-31RB|OSMRB|PLCA1|-|5p13.1|protein-coding	8.11711	8.37349	8.45936	7.60922	6.88999	6.68595	-1.52965	0.00024063	0.00208397	2.88715
NM_007039	chr14	88465778	88555007	-	6422	1	PTPN21|PTPD1|PTPRL10|-|14q31.3|protein-coding	6.43375	6.82678	6.77975	5.90513	5.46892	5.60537	-1.528	0.00174846	0.0102055	2.88385
NM_001455	chr6	108560917	108684774	+	7291	1	FOXO3|AF6q21|FKHRL1|FKHRL1P2|FOXO2|FOXO3A|-|6q21|protein-coding	6.60175	7.00074	6.99535	6.01094	5.79034	5.6872	-1.5242	0.00104025	0.00674449	2.87628
NM_001987	chr12	11649854	11895391	+	5968	1	ETV6|TEL|TEL/ABL|THC5|-|12p13.2|protein-coding	8.84231	8.7422	8.82568	7.78341	7.41884	7.53291	-1.52342	5.7e-06	9.07e-05	2.87471
NM_015252	chr2	62705713	63046486	+	5290	1	EHBP1|HPC12|NACSIN|-|2p15|protein-coding	6.00796	6.61874	6.91398	5.9389	5.16724	5.46095	-1.52336	0.00654911	0.0288321	2.8746
NM_000484	chr21	25880550	26170770	-	3563	1	APP|AAA|ABETA|ABPP|AD1|APPI|CTFgamma|CVAP|PN-II|PN2|preA4|-|21q21.3|protein-coding	11.1384	11.3442	11.599	10.6236	9.36978	9.96575	-1.52261	7.88e-05	0.000829784	2.8731
NM_001008491	chr2	241315187	241354026	+	3701	1	SEPTIN2|DIFF6|NEDD-5|NEDD5|Pnutl3|SEPT2|hNedd5|-|2q37.3|protein-coding	10.725	11.0294	11.422	10.478	8.279	9.79646	-1.5217	0.00201834	0.0114064	2.87129
NM_003861	chr14	69050881	69153119	-	5935	1	DCAF5|BCRG2|BCRP2|D14S1461E|WDR22|-|14q24.1|protein-coding	8.23539	8.30329	8.4097	7.65168	7.01467	6.39498	-1.5199	0.000568572	0.0041887	2.86771
NM_139012	chr6	36027677	36111236	+	4339	1	MAPK14|CSBP|CSBP1|CSBP2|CSPB1|EXIP|Mxi2|PRKM14|PRKM15|RK|SAPK2A|p38|p38ALPHA|-|6p21.31|protein-coding	7.15185	7.2549	7.40044	6.66321	5.65564	5.98887	-1.51854	0.00173074	0.0101513	2.86501
NM_031935	chr1	185734391	186190949	+	18259	1	HMCN1|ARMD1|FBLN6|FIBL-6|FIBL6|-|1q25.3-q31.1|protein-coding	5.71545	6.48653	6.79454	5.0821	5.90862	5.06479	-1.51776	0.0133413	0.0499511	2.86345
NM_004787	chr4	20251905	20620561	+	8014	1	SLIT2|SLIL3|Slit-2|-|4p15.31|protein-coding	5.97719	6.63815	6.81051	5.35437	5.63839	5.60998	-1.5155	0.00417658	0.0202929	2.85898
NM_015634	chr10	68988803	69016980	+	2451	1	KIF1BP|KBP|KIAA1279|TTC20|-|10q22.1|protein-coding	7.27143	7.7249	7.46168	6.68657	5.6378	6.58457	-1.51531	0.0016361	0.00968877	2.85861
NM_001115113	chr1	224385147	224434797	-	7302	1	WDR26|CDW2|GID7|MIP2|SKDEAS|-|1q42.11-q42.12|protein-coding	7.94063	8.0636	8.26831	7.63782	5.65189	6.71099	-1.51328	0.00526804	0.0243638	2.85459
NM_001305163	chr16	57186329	57240469	+	4085	1	RSPRY1|SEMDFA|-|16q13|protein-coding	6.55839	6.91793	7.42979	6.21437	4.73691	6.33943	-1.5132	0.0132687	0.049718	2.85443
NM_001145413	chr2	177230303	177264131	-	2956	1	NFE2L2|HEBP1|IMDDHH|NRF2|-|2q31.2|protein-coding	6.309	6.61862	7.04838	5.74622	5.17841	5.9929	-1.51304	0.00484004	0.0228388	2.8541
NM_006431	chr12	69585459	69601570	+	1898	1	CCT2|99D8.1|CCT-beta|CCTB|HEL-S-100n|PRO1633|TCP-1-beta|-|12q15|protein-coding	8.64805	9.02992	9.45712	8.36448	7.28368	7.70384	-1.51247	0.000360699	0.00290393	2.85297
NM_022455	chr5	177133832	177300213	+	12958	1	NSD1|ARA267|KMT3B|SOTOS|SOTOS1|STO|-|5q35.3|protein-coding	8.16488	8.11394	8.18882	7.1546	6.62003	7.12806	-1.51189	6.47e-05	0.000702544	2.85183
NM_000627	chr2	33134597	33399508	+	5260	1	LTBP1|-|-|2p22.3|protein-coding	10.2637	10.6131	10.7881	9.88686	8.42983	9.19962	-1.51001	0.00028577	0.0024013	2.84812
NM_001204077	chr11	118359600	118399211	+	6066	1	UBE4A|E4|UBOX2|UFD2|-|11q23.3|protein-coding	6.71786	6.72183	7.09388	6.22495	5.27051	5.78181	-1.50833	0.00356559	0.0178602	2.8448
NM_021141	chr2	216109348	216206293	+	3356	1	XRCC5|KARP-1|KARP1|KU80|KUB2|Ku86|NFIV|-|2q35|protein-coding	10.0464	10.1646	10.3886	9.48875	7.5525	9.10594	-1.50687	0.00130777	0.00812687	2.84193
NM_015235	chr10	51695486	51699595	-	4107	1	CSTF2T|CstF-64T|-|10q21.1|protein-coding	7.07257	7.01445	7.17151	5.73851	5.46254	6.58018	-1.50384	0.0034643	0.0174865	2.83596
NM_001762	chr7	56051765	56063989	+	2568	1	CCT6A|CCT-zeta|CCT-zeta-1|CCT6|Cctz|HTR3|MoDP-2|TCP-1-zeta|TCP20|TCPZ|TTCP20|-|7p11.2|protein-coding	9.17276	9.40442	9.73946	9.07422	6.75864	7.78589	-1.50158	0.00520948	0.0241845	2.83152
NR_073498	chr1	32013868	32043876	+	2786	1	KHDRBS1|Sam68|p62|p68|-|1p35.2|protein-coding	8.38528	8.96959	9.25119	7.72487	7.44778	7.93009	-1.5015	9.29e-05	0.000949074	2.83136
NM_012319	chr18	36108531	36129340	-	3554	1	SLC39A6|LIV-1|ZIP6|-|18q12.2|protein-coding	7.46205	8.31529	8.8655	6.89131	6.34593	7.80357	-1.50018	0.00469373	0.0223224	2.82878
NM_001080432	chr16	53704156	54121941	+	11562	1	FTO|ALKBH9|BMIQ14|GDFD|-|16q12.2|protein-coding	8.66555	8.7088	8.51303	7.99221	7.14604	6.8891	-1.5001	0.000364014	0.00292409	2.82862
NM_001145661	chr3	128479427	128488530	-	3461	1	GATA2|DCML|IMD21|MONOMAC|NFE1B|-|3q21.3|protein-coding	6.87262	7.07858	7.03809	6.06088	6.13132	5.59516	-1.49891	0.00109827	0.0070468	2.8263
NM_001514	chr1	88852633	88891567	-	1590	1	GTF2B|TF2B|TFIIB|-|1p22.2|protein-coding	7.05076	6.63225	6.94964	6.23465	4.81669	6.05653	-1.49604	0.0095933	0.0388013	2.82068
NM_001324446	chr16	75596868	75623281	-	5762	1	ADAT1|HADAT1|-|16q23.1|protein-coding	6.63232	6.73338	6.78887	6.06038	5.6451	5.3058	-1.49359	0.00287966	0.0150412	2.81588
NM_001330208	chr11	11841423	11959325	+	8010	1	USP47|TRFP|-|11p15.3|protein-coding	7.03084	6.88503	7.10653	6.20051	5.36105	6.16973	-1.49244	0.00240176	0.0130808	2.81364
NM_005338	chr7	75533298	75738941	-	7976	1	HIP1|HIP-I|ILWEQ|SHON|SHONbeta|SHONgamma|-|7q11.23|protein-coding	7.94327	8.21406	8.2823	7.32209	6.81349	6.80429	-1.48982	0.000119945	0.00117886	2.80854
NM_138959	chr1	115641970	115698220	+	8660	1	VANGL1|KITENIN|LPP2|STB2|STBM2|-|1p13.1|protein-coding	7.05379	7.27382	7.59694	6.77811	5.7801	5.92368	-1.4893	0.0028087	0.0147669	2.80754
NM_004661	chr5	138187650	138213323	-	3115	1	CDC23|ANAPC8|APC8|CUT23|-|5q31.2|protein-coding	7.06968	6.95921	7.5648	6.74345	5.40948	5.91497	-1.48895	0.00599067	0.0269113	2.80685
NM_001321855	chr1	64833229	64966549	-	5148	1	JAK1|JAK1A|JAK1B|JTK3|-|1p31.3|protein-coding	7.53744	8.4585	8.6734	7.51927	7.22678	6.47186	-1.48852	0.00166835	0.00982533	2.80601
NM_182977	chr5	43603180	43707396	+	6397	1	NNT|GCCD4|-|5p12|protein-coding	6.08344	6.89149	7.41057	6.17622	5.71375	5.70562	-1.48685	0.00656692	0.0288965	2.80277
NM_003247	chr6	169215780	169254114	-	5856	1	THBS2|TSP2|-|6q27|protein-coding	11.3243	11.7816	12.2109	10.7665	10.5033	10.4017	-1.48667	1.11e-05	0.000160281	2.80241
NM_022121	chr6	138088505	138107419	-	4193	1	PERP|KCP1|KRTCAP1|PIGPC1|THW|dJ496H19.1|-|6q23.3|protein-coding	7.32628	7.38738	7.58968	7.04115	5.11785	6.11884	-1.48552	0.0103945	0.0413341	2.80018
NM_001350502	chr6	155256134	155314484	-	2970	1	TFB1M|CGI-75|CGI75|mtTFB|mtTFB1|-|6q25.3|protein-coding	6.16765	6.29455	6.37884	5.8181	4.73848	5.20804	-1.48529	0.0120918	0.0464804	2.79974
NM_002291	chr7	107923799	108003161	-	5614	1	LAMB1|CLM|LIS5|-|7q31.1|protein-coding	9.38473	9.61362	9.57692	8.75841	8.17167	7.81814	-1.48471	5.91e-05	0.000653381	2.7986
NM_006083	chr5	140647829	140662480	+	1883	1	IK|CSA2|RED|RER|-|5q31.3|protein-coding	9.11808	9.31189	9.32866	8.52154	7.5682	7.86042	-1.4839	9.48e-05	0.000966317	2.79704
NM_001142418	chrX	103675498	103686818	-	2027	1	MORF4L2|MORFL2|MRGX|-|Xq22.2|protein-coding	10.4269	10.5407	10.8599	10.1013	8.0577	9.19615	-1.4829	0.00184821	0.0106368	2.7951
NM_031299	chr12	6848808	6851930	-	1800	1	CDCA3|GRCC8|TOME-1|-|12p13.31|protein-coding	8.99949	8.89474	8.75762	7.45269	8.04695	7.49323	-1.48234	3.79e-05	0.00044934	2.79402
NM_017955	chr14	105009573	105021083	-	2444	1	CDCA4|HEPP|SEI-3/HEPP|-|14q32.33|protein-coding	7.65722	7.71984	7.64487	6.33846	6.846	6.45567	-1.4808	0.000236591	0.00205516	2.79104
NM_001262	chr1	50968695	50974634	+	2082	1	CDKN2C|INK4C|p18|p18-INK4C|-|1p32.3|protein-coding	8.5158	8.7853	8.70387	7.59538	7.09733	7.72433	-1.48013	4.96e-05	0.000563593	2.78974
NM_020066	chr1	240091883	240475185	+	6407	1	FMN2|-|-|1q43|protein-coding	6.85216	7.16739	7.33111	6.15548	6.53215	5.1097	-1.47958	0.00696462	0.0303132	2.78867
NM_001130004	chr14	68874123	68979366	-	3767	1	ACTN1|BDPLT15|-|14q24.1|14q22-q24|protein-coding	13.2623	13.4392	13.4148	12.3746	12.0203	11.9097	-1.47894	3.68e-07	8.67e-06	2.78744
NM_004425	chr1	150508109	150513789	+	2034	1	ECM1|URBWD|-|1q21.2|protein-coding	11.2366	11.039	11.1269	9.52263	10.2848	9.74159	-1.47848	7.18e-06	0.00011031	2.78655
NM_003244	chr18	3450172	3458408	+	1600	1	TGIF1|HPE4|TGIF|-|18p11.31|protein-coding	7.76745	7.85579	7.81563	7.25912	6.08423	6.41684	-1.47838	0.00151788	0.00913309	2.78636
NM_015902	chr8	102252274	102412700	-	10833	1	UBR5|DD5|EDD|EDD1|HYD|-|8q22.3|protein-coding	7.4729	8.07999	8.36615	7.00444	6.40526	7.1603	-1.47759	0.000850668	0.00574191	2.78484
NM_003246	chr15	39581079	39599466	+	7765	1	THBS1|THBS|THBS-1|TSP|TSP-1|TSP1|-|15q14|protein-coding	13.8667	14.1797	14.4903	13.4788	12.4397	12.6709	-1.47711	6.75e-05	0.000727666	2.7839
NM_032558	chr9	94374569	94461037	+	3383	1	MFSD14B|HIATL1|-|9q22.32|protein-coding	6.36789	6.94389	7.7396	6.06054	5.71173	6.42433	-1.47692	0.00661196	0.0290326	2.78355
NR_148459	chr18	58862924	58986480	+	6712	1	ZNF532|-|-|18q21.32|protein-coding	7.08654	7.73622	7.98273	6.7471	5.9209	6.82358	-1.47316	0.00220339	0.0122551	2.7763
NM_006628	chr15	52547045	52569030	-	5361	1	ARPP19|ARPP-16|ARPP-19|ARPP16|ENSAL|-|15q21.2|protein-coding	7.09215	7.70475	8.06888	7.38284	5.61051	5.90986	-1.47117	0.0132029	0.0495359	2.77247
NM_031862	chr17	43170409	43211688	+	4704	1	NBR1|1A1-3B|IAI3B|M17S2|MIG19|-|17q21.31|protein-coding	8.89075	9.01708	9.25526	8.44397	7.11796	7.70211	-1.46997	0.000589049	0.00431121	2.77015
NM_145728	chr15	99105080	99135593	+	7347	1	SYNM|DMN|SYN|-|15q26.3|protein-coding	7.03621	6.68824	7.01038	5.42796	5.12238	6.58907	-1.46981	0.0122486	0.0468972	2.76985
NM_053023	chr11	58579063	58621550	+	5763	1	ZFP91|DMS-8|DSM-8|FKSG11|PZF|ZFP-91|ZNF757|-|11q12.1|protein-coding	7.5955	7.77575	8.02002	7.32995	5.92635	6.38923	-1.46768	0.00334208	0.0169706	2.76577
NM_001330182	chr14	64945816	64972336	-	3647	1	RAB15|-|-|14q23.3|protein-coding	7.37199	7.26547	7.14419	6.44578	6.40846	5.54773	-1.46754	0.00202596	0.0114449	2.7655
NM_014901	chr5	176526712	176537402	-	4109	1	RNF44|-|-|5q35.2|protein-coding	6.68261	6.41609	6.53247	5.7926	5.70006	5.13995	-1.4664	0.00442242	0.0212568	2.76332
NM_004703	chr17	5282284	5386339	+	5888	1	RABEP1|RAB5EP|RABPT5|-|17p13.2|protein-coding	7.28499	7.18493	7.16549	5.86303	5.68645	6.68907	-1.46621	0.00283185	0.0148615	2.76294
NM_005642	chr5	141318490	141320784	-	2292	1	TAF7|TAF2F|TAFII55|-|5q31.3|protein-coding	7.21055	7.69055	8.12263	7.00731	5.98564	6.68546	-1.4661	0.00237979	0.0130058	2.76273
NM_004926	chr14	68787655	68793914	-	3867	1	ZFP36L1|BRF1|Berg36|ERF-1|ERF1|RNF162B|TIS11B|cMG1|-|14q24.1|protein-coding	8.5245	9.36007	9.4651	8.48587	7.49014	7.77959	-1.46583	0.000630015	0.00453957	2.76221
NM_016038	chr7	66987680	66995586	-	1606	1	SBDS|CGI-97|SDS|SWDS|-|7q11.21|protein-coding	7.46206	7.79051	8.46637	6.99421	6.44411	7.0608	-1.46571	0.00115205	0.00731408	2.76199
NM_001352701	chr8	140657900	141001282	-	5197	1	PTK2|FADK|FAK|FAK1|FRNK|PPP1R71|p125FAK|pp125FAK|-|8q24.3|protein-coding	7.56657	8.16873	8.45922	7.48837	5.99671	7.03062	-1.46505	0.00372524	0.0184864	2.76072
NM_001304969	chr2	158456952	158682888	+	6035	1	PKP4|p0071|-|2q24.1|protein-coding	8.11587	8.61884	8.68893	7.7289	6.62368	7.43899	-1.46309	0.000713818	0.00500089	2.75699
NM_015954	chr12	15911332	16037381	+	1633	1	DERA|CGI-26|DEOC|-|12p12.3|protein-coding	5.99381	6.15227	6.43217	5.52198	4.73026	5.4829	-1.4627	0.0118347	0.0456749	2.75623
NM_001270643	chr7	139359846	139423457	+	2770	1	LUC7L2|CGI-59|CGI-74|LUC7B2|-|7q34|protein-coding	7.38679	7.65278	7.89462	6.99676	5.99567	6.51557	-1.46233	0.00146158	0.00886111	2.75554
NM_001329126	chr3	132417502	132539032	+	7710	1	DNAJC13|PARK21|RME8|-|3q22.1|protein-coding	6.37354	6.98974	7.02123	6.11677	5.18429	5.99106	-1.46229	0.00638632	0.0282657	2.75545
NM_001033555	chr17	20156072	20319026	+	8035	1	SPECC1|CYTSB|HCMOGT-1|HCMOGT1|NSP|-|17p11.2|protein-coding	9.06553	8.90383	8.79648	7.82339	7.73873	7.69097	-1.46155	7.19e-06	0.000110378	2.75404
NM_001329674	chr12	67269358	67319953	+	11285	1	CAND1|TIP120|TIP120A|-|12q14.3-q15|protein-coding	7.2892	7.59245	8.09473	6.61808	5.87452	7.05991	-1.46104	0.0030208	0.0156424	2.75307
NM_032569	chr16	4803203	4847288	-	3700	1	GLYR1|BM045|HIBDL|N-PAC|NP60|-|16p13.3|protein-coding	8.63383	8.79536	9.06742	8.42661	6.75608	7.17302	-1.46065	0.00293814	0.0152968	2.75233
NM_003298	chr3	14947583	15049273	+	8459	1	NR2C2|TAK1|TR4|-|3p25.1|protein-coding	6.29929	6.21127	6.7672	5.28402	5.3855	5.79781	-1.46059	0.0058745	0.0265134	2.75222
NM_002268	chr3	160495007	160565571	-	8933	1	KPNA4|IPOA3|QIP1|SRP3|-|3q25.33|protein-coding	7.41336	8.04954	8.62874	7.4574	5.62864	7.21776	-1.45954	0.00973617	0.0392108	2.75021
NM_003709	chr2	207074138	207165948	-	8358	1	KLF7|UKLF|-|2q33.3|protein-coding	7.57131	7.38302	8.02015	6.58016	6.43955	6.76229	-1.45936	0.000455268	0.00350074	2.74987
NM_133178	chr1	29236522	29326800	+	5541	1	PTPRU|FMI|PCP-2|PTP|PTP-J|PTP-PI|PTP-RO|PTPPSI|PTPRO|PTPU2|R-PTP-PSI|R-PTP-U|hPTP-J|-|1p35.3|protein-coding	6.68665	6.82388	6.59734	5.39925	6.21164	5.29543	-1.4593	0.00645212	0.0285132	2.74975
NM_018023	chr3	183697797	183812624	+	6493	1	YEATS2|-|-|3q27.1|protein-coding	8.16245	8.19802	8.37506	7.40823	6.61797	7.19387	-1.45814	0.000227816	0.00199821	2.74754
NM_001284215	chr2	229763837	229922009	-	9931	1	TRIP12|MRD49|TRIP-12|ULF|-|2q36.3|protein-coding	9.23516	8.96875	9.39078	8.53728	7.31878	7.9215	-1.4581	0.000396471	0.00312386	2.74745
NM_001001998	chr1	11066619	11099869	-	2768	1	EXOSC10|PM-Scl|PM/Scl-100|PMSCL|PMSCL2|RRP6|Rrp6p|p2|p3|p4|-|1p36.22|protein-coding	7.92125	8.36951	8.32596	7.72213	6.1361	6.88591	-1.45713	0.00315015	0.0161843	2.74561
NM_194278	chr14	73715122	73760298	-	8086	1	ELMSAN1|C14orf117|C14orf43|LSR68|MIDEAS|c14_5541|-|14q24.3|protein-coding	7.03626	7.36718	7.1256	6.52739	6.0324	5.73364	-1.45587	0.00186145	0.0106917	2.74323
NR_024110	chr7	72829373	72837399	+	1713	1	SBDSP1|SBDSP|-|7q11.23|pseudo	6.40014	6.52473	7.14208	6.21297	5.15563	5.63206	-1.45568	0.00963044	0.0389188	2.74287
NM_001688	chr1	111449464	111462773	+	2619	1	ATP5PB|ATP5F1|PIG47|-|1p13.2|protein-coding	9.41615	9.5186	9.51433	8.9216	6.40108	8.40639	-1.45495	0.00714448	0.0309625	2.74147
NM_004405	chr2	172099438	172102900	-	2449	1	DLX2|TES-1|TES1|-|2q31.1|protein-coding	6.79582	7.05045	6.89608	5.78398	6.15205	5.762	-1.45344	0.0015213	0.00914619	2.7386
NM_001031684	chr2	38743599	38751361	-	2346	1	SRSF7|9G8|AAG3|SFRS7|-|2p22.1|protein-coding	8.82716	8.91874	8.87222	8.49339	6.16532	7.41792	-1.45337	0.00734463	0.031614	2.73848
NM_001282918	chr20	38472843	38578858	+	8592	1	RALGAPB|KIAA1219|RalGAPbeta|-|20q11.23|protein-coding	7.23638	7.45111	7.5963	6.28947	6.25843	6.57266	-1.45081	0.000445892	0.00343807	2.73362
NM_015138	chr15	41417104	41483563	+	5001	1	RTF1|GTL7|KIAA0252|-|15q15.1|protein-coding	7.07156	7.79338	7.71686	6.80705	6.05748	6.51338	-1.44906	0.00155966	0.00933024	2.7303
NR_104178	chr11	72014291	72020910	+	4229	1	LOC100128494|-|-|11q13.4|ncRNA	8.15161	8.39525	8.4515	6.97035	7.52939	7.03815	-1.4485	0.000129558	0.0012587	2.72924
NM_198896	chr11	73675638	73761074	-	3316	1	RAB6A|RAB6|-|11q13.4|protein-coding	8.01056	8.35064	8.74499	7.56262	6.63059	7.43145	-1.44613	0.000776248	0.00533708	2.72477
NM_015072	chr14	75661246	75955079	+	4682	1	TTLL5|CORD19|KIAA0998|STAMP|-|14q24.3|protein-coding	7.38386	7.07726	7.46772	6.57616	5.79383	6.33356	-1.44265	0.00162264	0.00962697	2.71819
NM_030653	chr12	31073860	31104799	+	3891	1	DDX11|CHL1|CHLR1|KRG2|WABS|-|12p11.21|protein-coding	7.32998	7.49582	7.21792	5.90236	6.72638	6.1142	-1.44085	0.00173885	0.0101749	2.7148
NM_012231	chr1	13704855	13825079	+	7945	1	PRDM2|HUMHOXY1|KMT8|KMT8A|MTB-ZF|RIZ|RIZ1|RIZ2|-|1p36.21|protein-coding	6.02958	6.19444	6.4451	4.92465	5.14214	5.76806	-1.44043	0.012385	0.047267	2.71401
NM_020870	chr4	169094259	169270956	-	5106	1	SH3RF1|POSH|RNF142|SH3MD2|-|4q32.3-q33|protein-coding	6.11965	6.69417	6.99593	6.11138	5.38763	5.42772	-1.43933	0.00899203	0.0369923	2.71194
NM_006070	chr3	100709494	100748964	+	1897	1	TFG|HMSNP|SPG57|TF6|TRKT3|-|3q12.2|protein-coding	9.8226	10.0063	10.0027	9.50107	7.84814	8.28588	-1.43907	0.00153605	0.00921566	2.71145
NM_001351580	chr9	128456152	128501292	+	4125	1	ODF2|CT134|ODF2/1|ODF2/2|ODF84|-|9q34.11|protein-coding	9.17919	8.99007	9.1274	8.1332	7.88891	7.76529	-1.43683	1.13e-05	0.000162298	2.70725
NM_016047	chr2	24067586	24076326	-	645	1	SF3B6|CGI-110|HSPC175|Ht006|P14|SAP14|SAP14a|SF3B14|SF3B14a|-|2p23.3|protein-coding	8.12674	7.99722	8.17199	7.76084	5.854	6.5511	-1.43566	0.00782648	0.0332706	2.70506
NM_001008707	chr14	99793413	99942058	+	4490	1	EML1|BH|ELP79|EMAP|EMAPL|HuEMAP|-|14q32.2|protein-coding	6.60963	7.36038	7.34395	6.6418	5.11233	6.14784	-1.43407	0.0123346	0.0471142	2.70208
NM_147150	chr9	109780198	110172511	+	7566	1	PALM2-AKAP2|AKAP-2|AKAP-KL|AKAP2|AKAPKL|MISP2|PALM2|PRKA2|-|9q31.3|protein-coding	8.57707	9.0431	9.57308	8.36155	7.25995	8.04394	-1.43362	0.000996172	0.00651945	2.70125
NM_005780	chr13	39342892	39603193	-	2126	1	LHFPL6|LHFP|-|13q13.3-q14.11|protein-coding	7.59421	7.92096	8.29426	7.38195	6.27727	6.69633	-1.43347	0.00205411	0.0115722	2.70095
NR_125979	chr1	39565070	39573203	+	637	1	PABPC4-AS1|-|-|1p34.3|ncRNA	6.55799	6.26384	6.23399	5.51243	5.69117	5	-1.43163	0.00816396	0.0343065	2.69752
NM_194071	chr7	137874979	138002086	-	7427	1	CREB3L2|BBF2H7|-|7q33|protein-coding	9.17627	9.18633	9.54994	8.67539	7.81241	7.72338	-1.43037	0.000288991	0.00242131	2.69515
NM_005896	chr2	208236227	208255143	-	2380	1	IDH1|HEL-216|HEL-S-26|IDCD|IDH|IDP|IDPC|PICD|-|2q34|protein-coding	7.10167	7.46145	7.81875	6.88542	5.20494	6.63228	-1.43008	0.0109409	0.0429619	2.69462
NM_005087	chr3	180912670	180982751	+	8322	1	FXR1|FXR1P|-|3q26.33|protein-coding	7.21012	7.73432	7.98091	6.91638	6.33129	6.52694	-1.42933	0.0011521	0.00731408	2.69321
NM_020726	chr5	65722205	65829283	+	8637	1	NLN|AGTBP|EP24.16|MEP|MOP|-|5q12.3|protein-coding	6.27889	6.76211	7.21936	5.97924	5.08568	6.1818	-1.42845	0.0118702	0.0457628	2.69158
NM_014614	chr2	53864069	53970993	-	7201	1	PSME4|PA200|-|2p16.2|protein-coding	8.60451	8.1583	8.68575	7.80674	6.55628	7.44975	-1.42761	0.00130431	0.00811942	2.69
NM_001100624	chr16	81006498	81031485	+	4631	1	CENPN|BM039|C16orf60|CENP-N|ICEN32|-|16q23.2|protein-coding	7.67678	7.63886	7.6354	6.85993	5.9154	6.77937	-1.42563	0.00145161	0.00881585	2.68631
NM_130809	chr5	127517640	127555085	+	4653	1	PRRC1|-|-|5q23.2|protein-coding	6.66441	7.45192	7.67075	6.64171	5.43537	6.49186	-1.42542	0.0084404	0.0351823	2.68594
NM_004318	chr8	61500556	61714592	-	5274	1	ASPH|AAH|BAH|CASQ2BP1|FDLAB|HAAH|JCTN|junctin|-|8q12.3|protein-coding	7.08679	7.94693	8.34898	6.96344	6.24495	7.08455	-1.42471	0.00355269	0.0178203	2.68461
NM_006350	chr5	53480629	53487115	+	2536	1	FST|FS|-|5q11.2|protein-coding	10.3556	10.4484	10.4462	8.84871	9.0713	9.63448	-1.42431	2.37e-05	0.000307581	2.68385
NM_003955	chr17	78356777	78360079	-	2733	1	SOCS3|ATOD4|CIS3|Cish3|SOCS-3|SSI-3|SSI3|-|17q25.3|protein-coding	8.39781	8.81155	8.67543	7.65069	7.63672	7.18655	-1.42356	8.28e-05	0.000864571	2.68247
NM_021625	chr12	109783087	109833407	-	3221	1	TRPV4|BCYM3|CMT2C|HMSN2C|OTRPC4|SMAL|SPSMA|SSQTL1|TRP12|VRL2|VROAC|-|12q24.11|protein-coding	7.42881	6.55797	7.25365	6.12211	6.45369	5.6186	-1.42351	0.00515236	0.0239511	2.68237
NM_013253	chr11	11962996	12009370	-	2736	1	DKK3|REIC|RIG|-|11p15.3|protein-coding	12.044	11.8383	11.9008	11.0598	10.2615	10.7332	-1.42315	1.14e-05	0.000163582	2.68171
NM_001128619	chr7	135926760	135977359	-	3776	1	LUZP6|MPD6|MTPNUT|-|7q33|protein-coding	7.43144	8.23911	8.73393	7.49772	6.24511	7.32851	-1.42209	0.0051489	0.0239435	2.67973
NM_145808	chr7	135926760	135977359	-	3776	1	MTPN|GCDP|V-1|-|7q33|protein-coding	7.43144	8.23911	8.73393	7.49772	6.24511	7.32851	-1.42209	0.0051489	0.0239435	2.67973
NM_015691	chrX	10015755	10144478	+	6429	1	WWC3|BM042|-|Xp22.2|protein-coding	8.24695	8.23725	8.29468	7.63499	6.89633	6.71753	-1.42029	0.000577382	0.00424523	2.6764
NM_005207	chr22	20917407	20953747	+	5337	1	CRKL|-|-|22q11.21|protein-coding	7.35231	7.54949	8.12072	7.18463	6.48644	5.95618	-1.41948	0.00435269	0.0209858	2.6749
NM_016395	chr15	65530463	65578347	+	3213	1	HACD3|B-IND1|BIND1|HSPC121|PTPLAD1|-|15q22.31|protein-coding	7.88363	8.05733	8.32307	7.2865	6.2527	7.23375	-1.41925	0.00134456	0.00830538	2.67447
NR_138575	chr14	59472686	59484408	-	4339	1	L3HYPDH|C14orf149|-|14q23.1|protein-coding	6.5577	6.73861	6.50248	5.839	5.41849	5.70647	-1.41858	0.00352316	0.0177092	2.67323
NM_001350529	chr1	150321468	150353228	+	2551	1	PRPF3|HPRP3|HPRP3P|PRP3|Prp3p|RP18|SNRNP90|-|1q21.2|protein-coding	7.52592	7.63564	7.62228	6.69863	6.49266	6.42839	-1.41704	0.000289506	0.00242421	2.67036
NM_002893	chrX	16844341	16870362	-	2267	1	RBBP7|RbAp46|-|Xp22.2|protein-coding	9.22822	9.27792	9.27905	8.61715	6.58926	8.31583	-1.41696	0.00436761	0.0210437	2.67021
NM_005347	chr9	125234853	125241343	-	3911	1	HSPA5|BIP|GRP78|HEL-S-89n|MIF2|-|9q33.3|protein-coding	12.3248	12.4871	12.7083	11.8955	10.1792	11.3152	-1.41659	0.00086398	0.00581271	2.66954
NM_001083961	chr19	36054897	36105108	+	4693	1	WDR62|C19orf14|MCPH2|-|19q13.12|protein-coding	8.13078	8.2957	7.9693	6.72693	7.65088	6.34259	-1.41342	0.00252261	0.0135555	2.66368
NM_001040446	chr5	32227007	32312939	-	5098	1	MTMR12|3-PAP|PIP3AP|-|5p13.3|protein-coding	7.0587	6.5047	6.77026	6.03239	5.06245	6.12834	-1.4132	0.00976317	0.0392781	2.66327
NM_138927	chr21	33543038	33577514	+	8412	1	SON|BASS1|C21orf50|DBP-5|NREBP|SON3|TOKIMS|-|21q22.11|protein-coding	7.939	8.45348	8.87088	7.42175	7.20006	7.47232	-1.41149	0.000373618	0.00297964	2.66013
NM_001098507	chr17	32350138	32370449	+	2309	1	ZNF207|BuGZ|hBuGZ|-|17q11.2|protein-coding	9.23439	9.48942	9.62637	8.68684	7.19755	8.55818	-1.4104	0.00139459	0.00855208	2.65812
NM_015477	chr15	75369379	75451690	-	6763	1	SIN3A|WITKOS|-|15q24.2|protein-coding	7.54988	7.81614	8.02591	7.18237	6.75566	6.01266	-1.40974	0.00238258	0.013012	2.6569
NM_021005	chr15	96330700	96340256	+	5280	1	NR2F2|ARP-1|ARP1|CHTD4|COUPTF2|COUPTFB|COUPTFII|NF-E3|SVP40|TFCOUP2|-|15q26.2|protein-coding	7.57674	8.16271	7.98974	7.17848	6.61163	6.71712	-1.40899	0.000629468	0.0045379	2.65551
NM_001145671	chr4	185585444	185811104	-	4693	1	SORBS2|ARGBP2|PRO0618|-|4q35.1|protein-coding	6.10705	6.56175	6.5655	5.41921	5.2324	5.84243	-1.40851	0.00797471	0.0337003	2.65463
NM_001365126	chr11	3675010	3797554	-	6751	1	NUP98|ADIR2|NUP196|NUP96|-|11p15.4|protein-coding	8.75642	8.67293	9.07207	7.83408	7.67943	7.63802	-1.40691	3.27e-05	0.000395563	2.65168
NM_003747	chr8	9555912	9782346	+	9592.5	2	TNKS|ARTD5|PARP-5a|PARP5A|PARPL|TIN1|TINF1|TNKS1|pART5|-|8p23.1|protein-coding	6.36417	6.55603	6.73607	5.9123	5.54279	5.3881	-1.40589	0.00522172	0.0242168	2.64981
NM_017649	chr10	102918294	103090222	+	15847	1	CNNM2|ACDP2|HOMG6|HOMGSMR|-|10q24.32|protein-coding	8.44888	7.98982	8.43282	7.788	6.57777	6.91596	-1.40545	0.00198174	0.0112392	2.64901
NM_003198	chr1	23743366	23762059	+	4930	1	ELOA|SIII|SIII p110|TCEB3|TCEB3A|-|1p36.11|protein-coding	8.11822	8.55713	8.70795	8.02165	6.67184	7.00144	-1.40414	0.00278575	0.0146784	2.6466
NM_014766	chr7	29920109	29989801	-	5244	1	SCRN1|SES1|-|7p14.3|protein-coding	8.6581	8.54324	8.87333	7.96546	7.04897	7.56086	-1.40402	0.000331513	0.00271291	2.64638
NM_001168239	chr1	179099331	179143076	-	11537	1	ABL2|ABLL|ARG|-|1q25.2|protein-coding	7.19085	7.32082	7.65409	6.76387	6.10329	6.15437	-1.40377	0.00185953	0.0106849	2.64592
NM_001761	chr16	2429447	2458854	+	4211	1	CCNF|FBX1|FBXO1|-|16p13.3|protein-coding	8.7318	8.53515	8.39522	7.2703	7.73042	7.28589	-1.40306	0.000108245	0.00108178	2.64462
NM_020199	chr5	133955510	133968625	-	2183	1	C5orf15|HTGN29|KCT2|-|5q31.1|protein-coding	6.89509	7.74346	8.13207	6.49743	6.00555	7.14951	-1.40008	0.00720043	0.0311421	2.63916
NM_001363916	chr16	67570773	67639185	+	3671	1	CTCF|MRD21|-|16q22.1|protein-coding	7.32459	7.5697	7.82152	6.86907	5.66159	6.78606	-1.3967	0.00471482	0.022402	2.63298
NM_022491	chr12	118376555	118418033	+	4710	1	SUDS3|SAP45|SDS3|-|12q24.23|protein-coding	6.8086	7.25236	7.69966	6.64783	5.72893	6.34418	-1.39616	0.00525691	0.0243436	2.632
NM_005926	chr15	43804492	43824690	-	2032	1	MFAP1|AMP|-|15q15.3|protein-coding	7.46812	6.91204	7.58564	6.40211	6.15049	6.45598	-1.39511	0.00157028	0.00938101	2.63008
NM_001301231	chrX	150980507	150990768	+	3593	1	HMGB3|HMG-2a|HMG-4|HMG2A|HMG4|-|Xq28|protein-coding	8.81376	8.70803	8.89465	7.942	7.30837	7.7503	-1.39307	9.15e-05	0.000938836	2.62636
NM_004906	chr6	159727117	159756319	+	2114	1	WTAP|Mum2|-|6q25.3|protein-coding	6.90202	7.38143	7.33703	6.42037	5.70226	6.43678	-1.39064	0.00317442	0.0162915	2.62194
NM_001043352	chr1	154155308	154183218	-	4494	1	TPM3|CAPM1|CFTD|HEL-189|HEL-S-82p|NEM1|OK/SW-cl.5|TM-5|TM3|TM30|TM30nm|TM5|TPM3nu|TPMsk3|TRK|hscp30|-|1q21.3|protein-coding	11.2884	11.3833	11.6164	10.8272	9.11999	10.2943	-1.39018	0.00116559	0.00738346	2.62111
NM_012073	chr5	10250280	10266389	+	3280	1	CCT5|CCT-epsilon|CCTE|HEL-S-69|PNAS-102|TCP-1-epsilon|-|5p15.2|protein-coding	11.1166	11.1451	11.2164	10.5822	8.28737	10.1409	-1.3879	0.00474205	0.0225165	2.61697
NM_001098813	chr5	132756005	132777869	-	4258	1	SEPTIN8|SEP2|SEPT8|-|5q31.1|protein-coding	8.06127	8.51953	8.68785	8.00605	6.56585	7.04704	-1.382	0.00381018	0.0187979	2.60629
NM_019852	chr14	21498138	21511340	-	1967	1	METTL3|IME4|M6A|MT-A70|Spo8|hMETTL3|-|14q11.2|protein-coding	7.40083	7.78782	7.37029	6.56669	6.65469	6.29895	-1.37872	0.0008549	0.00576778	2.60038
NM_003507	chr2	202034587	202038437	+	3848	1	FZD7|FzE3|-|2q33.1|protein-coding	9.70913	9.83363	9.75079	8.79578	8.37844	8.68041	-1.37868	9.81e-06	0.0001439	2.6003
NM_000637	chr8	30678066	30727846	-	3019	1	GSR|GR|HEL-75|HEL-S-122m|-|8p12|protein-coding	7.57972	7.99699	8.33605	7.1817	6.23601	7.21503	-1.37758	0.00264586	0.0140751	2.59832
NM_001330520	chr16	24729651	24826216	+	8316	1	TNRC6A|CAGH26|FAME6|GW1|GW182|TNRC6|-|16p12.1|protein-coding	7.14489	7.39165	7.46266	6.22683	5.63876	6.85475	-1.37601	0.00565642	0.025682	2.5955
NM_024103	chr19	6440064	6459792	-	3470	1	SLC25A23|APC2|MCSC2|SCaMC-3|-|19p13.3|protein-coding	8.13834	8.13779	8.16268	6.37301	7.77593	6.54284	-1.37498	0.00498459	0.0233603	2.59365
NM_001357857	chr6	16299112	16761460	-	10595	1	ATXN1|ATX1|D6S504E|SCA1|-|6p22.3|protein-coding	6.66406	7.23021	7.49128	6.61738	6.27249	5.31877	-1.37448	0.011547	0.0448892	2.59275
NM_001282907	chr21	29056322	29073797	-	2297	1	CCT8|C21orf112|Cctq|D21S246|PRED71|-|21q21.3|protein-coding	9.60567	9.50569	9.79052	9.35135	6.89856	8.12901	-1.37217	0.0105777	0.0418893	2.58859
NM_001320714	chr21	36156782	36294274	+	7749	1	DOP1B|21orf5|C21orf5|DOPEY2|-|21q22.12|protein-coding	6.72286	6.87415	6.73992	6.32224	5.45522	5.54292	-1.37126	0.00797666	0.0337003	2.58696
NM_001303530	chr18	12308241	12326616	+	2339	1	TUBB6|FPVEPD|HsT1601|TUBB-5|-|18p11.21|protein-coding	13.2568	13.1898	13.0252	12.0048	12.0301	11.953	-1.37113	4.3e-07	9.91e-06	2.58674
NM_001349298	chr3	184812143	185052614	+	5176	1	VPS8|KIAA0804|-|3q27.2|protein-coding	6.56667	6.7601	6.83112	5.42796	5.82512	6.06661	-1.3711	0.0050068	0.0234339	2.58668
NM_080668	chr11	65077453	65084040	-	2467	1	CDCA5|SORORIN|-|11q13.1|protein-coding	8.99956	8.71602	8.65584	7.86591	7.59225	7.63163	-1.37012	5.59e-05	0.000622982	2.58492
NM_024513	chr3	45917903	45995824	-	8494	1	FYCO1|CATC2|CTRCT18|RUFY3|ZFYVE7|-|3p21.31|protein-coding	7.93323	8.02928	8.30101	7.17931	7.16428	6.72729	-1.3694	0.000344821	0.00279798	2.58362
NM_018319	chr14	89955927	90044764	+	3703	1	TDP1|-|-|14q32.11|protein-coding	7.29224	7.41775	7.42284	6.3382	5.48382	6.90842	-1.36924	0.00773066	0.0329492	2.58335
NM_007249	chr13	73686012	74133929	-	10899	1	KLF12|AP-2rep|AP2REP|HSPC122|-|13q22.1|protein-coding	6.04891	6.37965	6.46796	5.69486	5.37906	5.21035	-1.36768	0.00984109	0.0394712	2.58055
NM_000179	chr2	47783082	47806953	+	4316	1	MSH6|GTBP|GTMBP|HNPCC5|HSAP|p160|-|2p16.3|protein-coding	7.11225	7.98684	8.0476	7.15662	5.63835	6.9607	-1.36623	0.0112387	0.0439155	2.57796
NM_002689	chr11	65261962	65298685	+	3524	1	POLA2|-|-|11q13.1|protein-coding	8.4873	8.21883	8.12728	6.75685	7.71899	6.94892	-1.36316	0.00130672	0.00812687	2.57248
NM_005915	chr2	135839626	135876443	-	3734	1	MCM6|MCG40308|Mis5|P105MCM|-|2q21.3|protein-coding	7.94745	7.86672	7.99775	6.91647	5.80709	7.44176	-1.36235	0.00657063	0.0289039	2.57104
NR_104038	chr15	40978881	41116246	-	6167	1	INO80|INO80A|INOC1|-|15q15.1|protein-coding	6.97198	7.29793	7.34715	6.0874	5.73818	6.70193	-1.36133	0.00482735	0.0228013	2.56922
NM_001159936	chr1	43164174	43172570	-	1492	1	EBNA1BP2|EBP2|NOBP|P40|-|1p34.2|protein-coding	8.98815	9.15664	9.09265	8.60221	7.15999	7.74487	-1.35806	0.00189033	0.0108359	2.5634
NM_014613	chr5	176448385	176510074	+	4472	1	FAF2|ETEA|UBXD8|UBXN3B|-|5q35.2|protein-coding	8.49334	8.28918	8.64266	7.97035	6.15653	7.46792	-1.35715	0.00654137	0.0288104	2.56179
NM_005270	chr2	120792281	120992653	+	6911	1	GLI2|CJS|HPE9|PHS2|THP1|THP2|-|2q14.2|protein-coding	7.24585	7.6012	7.58059	6.68764	6.46093	6.29085	-1.3553	0.00102425	0.00666387	2.5585
NM_000305	chr7	95404862	95435028	-	1599	1	PON2|-|-|7q21.3|protein-coding	6.78424	7.16081	7.59051	6.63516	5.42666	6.37453	-1.3549	0.0107282	0.0423358	2.5578
NM_002687	chr14	39175254	39183220	+	3526	1	PNN|DRS|DRSP|SDK3|memA|-|14q21.1|protein-coding	7.30684	7.41384	7.39967	6.94935	5.94154	5.94923	-1.35487	0.00562916	0.0255824	2.55775
NM_005880	chr16	46955362	46973674	-	2997	1	DNAJA2|CPR3|DJ3|DJA2|DNAJ|DNJ3|HIRIP4|PRO3015|RDJ2|-|16q11.2|protein-coding	7.46793	7.92437	7.95466	7.23868	5.49861	6.96677	-1.35275	0.0118492	0.0457093	2.55399
NM_001159767	chr7	16646134	16706523	+	1859	1	BZW2|HSPC028|MST017|MSTP017|-|7p21.1|protein-coding	8.63642	8.45917	8.55945	8.05274	6.23486	7.51888	-1.35185	0.0061073	0.0273245	2.55239
NM_001199671	chr7	128739359	128773400	+	6071	1	CALU|-|-|7q32.1|protein-coding	12.6255	12.966	13.2371	12.2569	10.8841	11.9449	-1.35081	0.000690675	0.00490069	2.55055
NM_001130158	chr2	191245404	191425386	+	5036	1	MYO1B|MMI-alpha|MMIa|MYH-1c|myr1|-|2q32.3|protein-coding	7.64074	8.26886	8.89461	7.44756	6.93415	7.49243	-1.34963	0.00256227	0.0137114	2.54847
NM_001142353	chr10	73436428	73496024	-	3511	1	PPP3CB|CALNA2|CALNB|CNA2|PP2Bbeta|-|10q22.2|protein-coding	6.82709	6.81728	7.35095	6.56615	5.79557	5.63415	-1.34904	0.0088471	0.0365841	2.54743
NM_002737	chr17	66302613	66810743	+	8945	1	PRKCA|AAG6|PKC-alpha|PKCA|PKCI+/-|PKCalpha|PRKACA|-|17q24.2|protein-coding	9.18606	9.18629	9.31607	8.38014	7.80646	8.15488	-1.34873	6.01e-05	0.000662668	2.54687
NM_002803	chr7	103347643	103369395	+	2698	1	PSMC2|MSS1|Nbla10058|S7|-|7q22.1|protein-coding	9.08333	8.81975	9.17159	8.62663	6.28744	7.91436	-1.34778	0.011767	0.0455305	2.54521
NM_001365778	chr15	63042747	63071914	+	1794	1	TPM1|C15orf13|CMD1Y|CMH3|HEL-S-265|HTM-alpha|LVNC9|TMSA|-|15q22.2|protein-coding	14.0289	14.0863	14.0902	13.3951	11.9093	13.032	-1.34735	0.000619965	0.0044883	2.54444
NM_001145260	chr10	46005088	46030714	-	3724	1	NCOA4|ARA70|ELE1|PTC3|RFG|-|10q11.22|protein-coding	8.70923	9.11686	9.34119	8.35662	6.33018	8.38893	-1.34609	0.0107176	0.0423154	2.54223
NM_001009993	chr2	131047876	131093460	-	5426	1	FAM168B|MANI|-|2q21.1|protein-coding	8.67375	9.04732	9.35196	8.50865	7.7628	7.32886	-1.34481	0.00158772	0.0094626	2.53997
NM_003651	chr12	10699089	10723323	-	1919	1	YBX3|CSDA|CSDA1|DBPA|ZONAB|-|12p13.2|protein-coding	9.96601	9.98784	9.95358	9.48094	8.05425	8.61202	-1.34072	0.00122739	0.00772062	2.53278
NM_001303269	chr4	56978640	57031162	+	4195	1	POLR2B|POL2RB|RPB2|hRPB140|-|4q12|protein-coding	8.10709	8.45797	8.82258	7.83938	6.24086	7.68731	-1.3402	0.00683944	0.0298586	2.53186
NM_015172	chr1	171485530	171593511	+	10345	1	PRRC2C|BAT2-iso|BAT2D1|BAT2L2|XTP2|-|1q24.3|protein-coding	8.01947	8.43555	8.74033	7.38645	6.86562	7.74075	-1.33991	0.00130349	0.00811778	2.53136
NM_001111077	chr6	158765748	158819368	-	3036	1	EZR|CVIL|CVL|HEL-S-105|VIL2|-|6q25.3|protein-coding	10.737	10.7584	10.7838	9.85662	9.13439	9.80214	-1.33897	4.43e-05	0.000516498	2.5297
NR_075098	chr7	726699	786475	+	3337	1	DNAAF5|CILD18|HEATR2|-|7p22.3|protein-coding	7.59031	7.82623	7.93067	6.86541	7.16618	6.01664	-1.33709	0.00359204	0.0179677	2.52642
NM_005065	chr14	81471547	81533853	-	7896	1	SEL1L|Hrd3|PRO1063|SEL1-LIKE|SEL1L1|-|14q31.1|protein-coding	6.55932	7.27073	7.60875	6.57649	6.17871	5.94145	-1.33656	0.00720928	0.031171	2.52548
NM_032217	chr4	73073376	73258798	-	10761	1	ANKRD17|GTAR|MASK2|NY-BR-16|-|4q13.3|protein-coding	6.79777	7.49077	7.50217	6.46428	5.67613	6.66876	-1.33574	0.00754149	0.0323165	2.52406
NM_033417	chr19	17049729	17075452	-	1394	1	HAUS8|DGT4|HICE1|NY-SAR-48|-|19p13.11|protein-coding	7.11666	6.86255	6.73482	5.97219	6.03958	5.95439	-1.33458	0.00285085	0.0149449	2.52203
NM_001020658	chr1	30931506	31065717	-	5361	1	PUM1|HSPUM|PUMH|PUMH1|PUML1|SCA47|-|1p35.2|protein-coding	6.81594	7.78518	8.0761	6.78964	6.15062	6.93507	-1.33445	0.00734192	0.031614	2.52179
NM_032888	chr9	114155537	114312511	+	7750	1	COL27A1|STLS|-|9q32|protein-coding	6.28873	6.95335	6.90852	5.9754	5.86576	5.69948	-1.33384	0.00641373	0.0283696	2.52074
NM_001003945	chr9	113386312	113401338	-	3335	1	ALAD|ALADH|PBGS|-|9q32|protein-coding	7.96098	8.10205	8.12136	7.50842	6.87207	6.50834	-1.33091	0.00174974	0.0102087	2.5156
NM_001733	chr12	7080219	7092445	-	2475	1	C1R|EDSPD1|-|12p13.31|protein-coding	12.2987	12.0184	12.1047	10.9305	11.2444	10.8484	-1.32987	5.56e-06	8.88e-05	2.51379
NM_001330988	chr9	128068200	128109245	+	3456	1	SLC25A25|MCSC|PCSCL|SCAMC-2|-|9q34.11|protein-coding	7.46407	7.46211	7.2851	6.3708	6.40472	6.53091	-1.32911	0.00090218	0.00601189	2.51248
NM_015348	chr2	97756338	97995948	-	6656	1	TMEM131|CC28|PRO1048|RW1|YR-23|-|2q11.2|protein-coding	7.04563	7.57536	7.64029	6.97716	5.80103	6.34577	-1.32743	0.00771054	0.0328845	2.50955
NM_003043	chr3	14402576	14489349	+	6513	1	SLC6A6|TAUT|-|3p25.1|protein-coding	8.26903	8.61034	8.63042	7.83083	7.3326	7.11957	-1.32738	0.000527033	0.00394345	2.50946
NM_001251904	chr12	105173297	105236230	-	3225	1	APPL2|DIP13B|-|12q23.3|protein-coding	7.91216	8.04204	8.2382	7.32841	6.09741	7.34837	-1.32672	0.00446149	0.0214101	2.50832
NM_001904	chr3	41199505	41240443	+	3644	1	CTNNB1|CTNNB|EVR7|MRD19|NEDSDV|armadillo|-|3p22.1|protein-coding	10.0994	10.0739	10.3566	9.68428	8.07748	8.9806	-1.3255	0.00203653	0.0114957	2.50619
NM_183422	chr13	44432143	44576330	-	5956	1	TSC22D1|Ptg-2|TGFB1I4|TSC22|-|13q14.11|protein-coding	9.04226	8.89751	9.24337	8.50953	7.13906	7.97194	-1.3254	0.0019226	0.0109512	2.50603
NM_006902	chr1	170664131	170739421	+	4126	1	PRRX1|AGOTC|PHOX1|PMX1|PRX-1|PRX1|-|1q24.2|protein-coding	7.78273	8.15037	8.72904	7.77289	6.13616	7.30386	-1.32523	0.00998778	0.0399372	2.50573
NM_001300947	chr12	69239569	69274358	+	6682	1	CPSF6|CFIM|CFIM68|CFIM72|HPBRII-4|HPBRII-7|-|12q15|protein-coding	8.9479	9.10263	8.84526	8.40159	6.61428	8.05829	-1.32446	0.00561105	0.0255468	2.50439
NM_001167672	chr3	188153898	188890671	+	17711	1	LPP|-|-|3q27.3-q28|protein-coding	7.44945	7.99781	8.04629	7.18198	6.33861	6.90318	-1.32371	0.00249913	0.0134636	2.50308
NM_014366	chr3	52686032	52694494	+	1913	1	GNL3|C77032|E2IG3|NNP47|NS|-|3p21.1|protein-coding	7.50012	7.44016	7.53278	6.72824	5.48483	6.89356	-1.3232	0.0096468	0.0389582	2.5022
NM_012325	chr20	32819954	32850405	+	2553	1	MAPRE1|EB1|-|20q11.21|protein-coding	9.01638	9.19319	9.49388	8.82951	6.84845	8.09982	-1.323	0.00728352	0.0313917	2.50186
NM_016436	chr20	35772015	35950370	+	5859	1	PHF20|C20orf104|GLEA2|HCA58|NZF|TDRD20A|TZP|-|20q11.22-q11.23|protein-coding	6.91604	7.10909	7.29972	6.44382	5.39371	6.42535	-1.32272	0.00941247	0.0383064	2.50137
NM_001144995	chr14	99500190	99604207	-	16556	1	CCDC85C|-|-|14q32.2|protein-coding	9.23809	9.64222	9.52623	8.47983	8.35784	8.35783	-1.32148	2.98e-05	0.00036703	2.49923
NM_002265	chr17	47649919	47685505	+	6034	1	KPNB1|IMB1|IPO1|IPOB|Impnb|NTF97|-|17q21.32|protein-coding	10.3073	10.4693	10.6284	9.55691	9.06726	9.44745	-1.31946	2.48e-05	0.000318151	2.49573
NM_012293	chr2	1631887	1744515	-	6792	1	PXDN|ASGD7|COPOA|D2S448|D2S448E|MG50|PRG2|PXN|VPO|-|2p25.3|protein-coding	11.8539	12.0534	12.181	11.2408	10.7892	10.6511	-1.31913	2.28e-05	0.000298618	2.49516
NM_015326	chr1	206205429	206464443	+	6757	1	SRGAP2|ARHGAP34|FNBP2|SRGAP2A|SRGAP3|-|1q32.1|protein-coding	7.99307	7.79642	7.79062	7.13495	7.02353	6.21604	-1.31832	0.00218504	0.0121672	2.49376
NM_005245	chr4	186587794	186723856	-	14747	1	FAT1|CDHF7|CDHR8|FAT|ME5|hFat1|-|4q35.2|protein-coding	9.75725	10.0976	10.3251	9.35263	8.42559	9.02255	-1.31499	0.000361947	0.00291048	2.48801
NM_001282531	chr20	50888918	50931437	-	6664	1	ADNP|ADNP1|HVDAS|MRD28|-|20q13.13|protein-coding	7.32667	7.48471	7.99138	6.76108	6.08303	6.96181	-1.31449	0.00428291	0.0206979	2.48715
NM_004766	chr3	139357406	139389647	-	3251	1	COPB2|MCPH19|beta'-COP|-|3q23|protein-coding	10.1073	10.1865	10.5334	9.84098	7.96027	9.11963	-1.31288	0.00437802	0.0210868	2.48436
NM_016548	chr9	86026146	86099558	-	3034	1	GOLM1|C9orf155|GOLPH2|GP73|HEL46|PSEC0257|bA379P1.3|-|9q21.33|protein-coding	8.07199	8.33263	8.48556	7.51441	6.79323	7.42885	-1.3126	0.000880057	0.00590158	2.48389
NM_013438	chr9	83659968	83707958	-	3855	1	UBQLN1|DA41|DSK2|PLIC-1|UBQN|XDRP1|-|9q21.32|9q21.2-q21.3|protein-coding	8.00479	8.16279	8.65876	7.88299	6.28494	7.16589	-1.31108	0.0080599	0.0339723	2.48127
NM_014071	chr20	34714774	34825651	-	7066	1	NCOA6|AIB3|ASC2|NRC|PRIP|RAP250|TRBP|-|20q11.22|protein-coding	7.30533	7.59641	7.76454	6.58013	6.84376	6.3124	-1.30781	0.00179086	0.0103981	2.47566
NM_003352	chr2	202206171	202238597	-	1527	1	SUMO1|DAP1|GMP1|OFC10|PIC1|SENP2|SMT3|SMT3C|SMT3H3|UBL1|-|2q33.1|protein-coding	8.44331	8.5779	8.77819	8.20164	6.35144	7.49649	-1.3048	0.00857298	0.0355833	2.47049
NM_145725	chr14	102777479	102911500	+	7762	1	TRAF3|CAP-1|CAP1|CD40bp|CRAF1|IIAE5|LAP1|RNF118|-|14q32.32|protein-coding	7.64233	7.37339	7.52126	6.59741	6.53714	6.52683	-1.30357	0.00090522	0.0060199	2.46839
NM_016424	chr17	50719603	50756215	+	6971	1	LUC7L3|CRA|CREAP-1|CROP|LUC7A|OA48-18|hLuc7A|-|17q21.33|protein-coding	6.95455	7.33699	6.72993	5.73399	6.15583	6.37851	-1.30296	0.00639241	0.028284	2.46734
NM_001288653	chr17	59619689	59696956	+	8553	1	CLTC|CHC|CHC17|CLH-17|CLTCL2|Hc|MRD56|-|17q23.1|protein-coding	9.71351	9.96734	10.5003	9.26108	8.2249	9.31127	-1.30228	0.00139874	0.0085666	2.46619
NM_002499	chr15	73052463	73305204	+	7076	1	NEO1|IGDCC2|NGN|NTN1R2|-|15q24.1|protein-coding	8.55483	8.78026	9.07529	7.99648	7.60626	7.70612	-1.30185	0.000235309	0.00204526	2.46545
NM_005119	chr1	36224443	36305356	+	4390	1	THRAP3|BCLAF2|TRAP150|-|1p34.3|protein-coding	8.91917	9.51783	9.67332	8.51157	7.62213	8.68149	-1.29623	0.00158596	0.00945604	2.45586
NM_000020	chr12	51907418	51923361	+	4251	1	ACVRL1|ACVRLK1|ALK-1|ALK1|HHT|HHT2|ORW2|SKR3|TSR-I|-|12q13.13|protein-coding	6.94541	6.57639	6.86365	6.05332	6.19569	5.30359	-1.29059	0.0118276	0.0456718	2.44628
NM_003998	chr4	102501359	102617302	+	4029	1	NFKB1|CVID12|EBP-1|KBF1|NF-kB1|NF-kappa-B1|NF-kappaB|NFKB-p105|NFKB-p50|NFkappaB|p105|p50|-|4q24|protein-coding	7.36706	7.59897	7.45019	7.17295	6.05479	5.88779	-1.28789	0.0120279	0.0462838	2.44171
NM_002938	chr4	2469106	2515856	+	2910	1	RNF4|RES4-26|SLX5|SNURF|-|4p16.3|protein-coding	9.34039	9.16198	9.20118	8.47622	8.08796	7.94273	-1.28547	0.000124718	0.00121851	2.43761
NM_015033	chr9	129887187	130043189	-	5401	1	FNBP1|FBP17|-|9q34.11|protein-coding	7.66829	7.51952	7.51119	6.99313	6.02919	6.62804	-1.28385	0.00409294	0.019947	2.43487
NM_003255	chr17	78852977	78925387	-	3645	1	TIMP2|CSC-21K|DDC8|-|17q25.3|protein-coding	12.8375	13.0689	13.1163	12.1571	11.8546	11.7224	-1.2818	1.15e-05	0.00016517	2.43142
NM_016127	chr8	30063003	30083064	-	2012	1	SARAF|FOAP-7|HSPC035|TMEM66|XTP3|-|8p12|protein-coding	8.90989	8.78237	9.08287	8.39855	6.50664	8.08737	-1.27975	0.0094001	0.0382777	2.42797
NM_033138	chr7	134779634	134970729	+	4994	1	CALD1|CDM|H-CAD|HCAD|L-CAD|LCAD|NAG22|-|7q33|protein-coding	10.5567	11.1968	11.3913	10.1378	9.71871	10.1641	-1.2762	0.000214973	0.00190879	2.42201
NM_001105568	chr6	17759183	17987635	-	7056	1	KIF13A|RBKIN|bA500C11.2|-|6p22.3|protein-coding	8.12432	8.46531	8.49056	7.93737	6.89979	6.97101	-1.27525	0.00346941	0.017506	2.4204
NM_001330295	chr12	56416363	56449426	-	5124	1	TIMELESS|TIM|TIM1|hTIM|-|12q13.3|protein-coding	8.36458	8.1899	8.14902	6.89732	7.69706	6.95001	-1.27388	0.00174836	0.0102055	2.41811
NR_034053	chr7	128954180	129055173	-	4549	1	TNPO3|IPO12|LGMD1F|LGMDD2|MTR10A|TRN-SR|TRN-SR2|TRNSR|-|7q32.1|protein-coding	8.25135	8.18184	8.18798	7.74924	6.2335	7.20969	-1.2725	0.00695998	0.0303022	2.41579
NM_018370	chr12	101877580	101923612	+	3270	1	DRAM1|DRAM|-|12q23.2|protein-coding	6.74393	7.12463	7.58791	6.31028	5.75783	6.64909	-1.27027	0.0109932	0.0431316	2.41206
NM_000276	chrX	129540259	129592553	+	5144	1	OCRL|INPP5F|LOCR|NPHL2|OCRL-1|OCRL1|-|Xq26.1|protein-coding	6.94743	7.44907	7.58341	6.75121	5.90195	6.49619	-1.26955	0.00707226	0.0306983	2.41086
NM_006838	chr12	95474152	95515837	+	3385	1	METAP2|MAP2|MNPEP|p67eIF2|-|12q22|protein-coding	7.05503	7.61111	7.73439	6.55838	5.97912	6.96645	-1.26836	0.00765371	0.0327056	2.40888
NM_001085458	chr11	57761802	57819540	+	6647	1	CTNND1|BCDS2|CAS|CTNND|P120CAS|P120CTN|p120|p120(CAS)|p120(CTN)|-|11q12.1|protein-coding	10.0245	10.3177	10.5729	9.68644	8.87826	9.10409	-1.26422	0.000397539	0.00312886	2.40197
NM_001199573	chr11	5689790	5710863	+	2866	1	TRIM22|GPSTAF50|RNF94|STAF50|-|11p15.4|protein-coding	7.19843	7.44718	7.67163	6.38496	5.84753	7.05144	-1.25875	0.0103742	0.0412763	2.39288
NM_001850	chr3	99638594	99799217	+	5570	1	COL8A1|C3orf7|-|3q12.1|protein-coding	10.1562	10.5913	10.9019	10.0444	9.08839	9.24201	-1.25825	0.00111097	0.00710618	2.39206
NM_001184705	chr4	107989714	108035175	+	2022	1	HADH|HAD|HADH1|HADHSC|HCDH|HHF4|MSCHAD|SCHAD|-|4q25|protein-coding	7.47011	7.1194	7.12328	6.80811	6.25366	5.66435	-1.2576	0.0112643	0.0440026	2.39098
NM_006499	chr1	236523439	236552979	+	6265	1	LGALS8|Gal-8|PCTA-1|PCTA1|Po66-CBP|-|1q43|protein-coding	7.02087	7.2242	7.19372	6.65042	5.95802	6.01679	-1.25675	0.00636983	0.0282014	2.38957
NM_001039348	chr2	55865967	55923782	-	2694	1	EFEMP1|DHRD|DRAD|FBLN3|FBNL|FIBL-3|MLVT|MTLV|S1-5|-|2p16.1|protein-coding	9.97339	10.1474	10.2543	9.61671	7.81946	9.20742	-1.25422	0.00543642	0.0249902	2.38538
NM_005647	chrX	9465058	9719740	+	5798	1	TBL1X|EBI|SMAP55|TBL1|-|Xp22.31-p22.2|protein-coding	8.80442	8.60278	8.6834	7.70334	7.51412	7.86622	-1.25148	0.000208863	0.00186489	2.38086
NM_006015	chr1	26696015	26782104	+	8573	1	ARID1A|B120|BAF250|BAF250a|BM029|C1orf4|CSS2|ELD|MRD14|OSA1|P270|SMARCF1|hELD|hOSA1|-|1p36.11|protein-coding	8.34684	8.46336	8.5059	7.96584	6.90993	7.23519	-1.25115	0.00263071	0.01401	2.38031
NR_027671	chr2	128091200	128195675	+	10899	1	UGGT1|HUGT1|UGCGL1|UGT1|-|2q14.3|protein-coding	8.87788	8.9718	9.32712	8.3613	7.24038	8.29932	-1.25001	0.00252279	0.0135555	2.37844
NM_015001	chr1	15847707	15940456	+	12368	1	SPEN|HIAA0929|MINT|RBM15C|SHARP|-|1p36.21-p36.13|protein-coding	7.92242	8.08577	7.87962	7.07772	6.80011	7.13446	-1.24897	0.000774055	0.00532454	2.37671
NM_001365226	chr15	72751294	72783758	-	2812	1	ADPGK|2610017G09Rik|ADP-GK|-|15q24.1|protein-coding	7.8332	7.92627	7.99661	7.46368	6.40648	6.78417	-1.24714	0.00452291	0.0216472	2.3737
NM_001750	chr5	96662376	96774681	+	4454	1	CAST|BS-17|PLACK|-|5q15|protein-coding	7.84741	8.09104	8.23389	7.46866	6.98843	6.74508	-1.24676	0.001927	0.0109676	2.37307
NM_003011	chr9	128689222	128696396	+	2917	1	SET|2PP2A|I2PP2A|IGAAD|IPP2A2|MRD58|PHAPII|TAF-I|TAF-IBETA|-|9q34.11|protein-coding	9.77138	9.71577	10.126	9.24647	7.34558	9.19689	-1.24642	0.00992765	0.0397409	2.37251
NM_002811	chr16	74296814	74306288	+	1622	1	PSMD7|MOV34|P40|Rpn8|S12|-|16q23.1|protein-coding	9.09181	9.34844	9.24916	8.6781	7.38129	8.27162	-1.24533	0.00249893	0.0134636	2.37072
NM_002228	chr1	58780791	58784047	-	3254	1	JUN|AP-1|AP1|c-Jun|p39|-|1p32.1|protein-coding	9.69391	9.87046	9.8371	9.00159	8.90798	8.31064	-1.24252	0.000229814	0.0020084	2.36611
NM_002568	chr8	100702916	100722088	-	2844	1	PABPC1|PAB1|PABP|PABP1|PABPC2|PABPL1|-|8q22.3|protein-coding	11.3798	11.8418	12.0309	11.0854	10.4163	10.585	-1.24242	0.000254776	0.00218807	2.36596
NM_020444	chr5	176346063	176361764	-	2774	1	KIAA1191|p33MONOX|p60MONOX|-|5q35.2|protein-coding	8.71788	8.95664	8.8369	8.40672	7.16063	7.63032	-1.24201	0.00326686	0.0166533	2.36528
NM_001006634	chr16	24919391	25015369	-	3471	1	ARHGAP17|MST066|MST110|MSTP038|MSTP066|MSTP110|NADRIN|PP367|PP4534|RICH-1|RICH1|WBP15|-|16p12.1|protein-coding	9.59159	9.72159	9.29614	8.50847	8.42126	8.65212	-1.24128	9.89e-05	0.000999736	2.36409
NR_110296	chr19	48115445	48170344	-	4097	1	LIG1|-|-|19q13.33|protein-coding	8.55695	8.50029	8.40756	7.23517	7.85943	7.32705	-1.2407	0.000813014	0.0055318	2.36313
NM_000046	chr5	78777211	78985310	-	4840	1	ARSB|ASB|G4S|MPS6|-|5q14.1|protein-coding	8.10879	8.36942	8.59681	7.63751	7.18493	7.34596	-1.23923	0.000839439	0.0056815	2.36072
NM_004380	chr16	3725055	3880713	-	10756	1	CREBBP|CBP|KAT3A|MKHK1|RSTS|RSTS1|-|16p13.3|protein-coding	7.8379	8.32007	8.35995	7.31579	7.07867	7.2992	-1.23909	0.000935732	0.0061857	2.3605
NM_006500	chr11	119308530	119317130	-	3308	1	MCAM|CD146|HEMCAM|METCAM|MUC18|MelCAM|-|11q23.3|protein-coding	11.6493	11.6699	11.6036	10.438	10.829	10.4871	-1.23594	1.92e-05	0.000256486	2.35535
NR_037646	chr11	57712523	57819180	+	6230	1	TMX2-CTNND1|CAS|CTNND1|p120(cas)|p120(ctn)|-|11q12.1|ncRNA	10.1842	10.4381	10.6542	9.79913	9.11141	9.20069	-1.23412	0.000321468	0.00263819	2.35238
NM_014757	chr5	179732822	179777282	+	5740	2	MAML1|Mam-1|Mam1|-|5q35.3|protein-coding	7.37346	7.67886	7.49951	6.90443	6.74552	5.97505	-1.23396	0.00630783	0.0279978	2.35212
NM_006496	chr1	109548615	109600193	+	9031	1	GNAI3|87U6|ARCND1|-|1p13.3|protein-coding	7.32008	7.85252	8.07812	7.04177	6.06822	7.18598	-1.23378	0.010006	0.0399991	2.35183
NM_001301248	chr12	1027748	1495933	+	9245	1	ERC1|Cast2|ELKS|ERC-1|RAB6IP2|-|12p13.33|protein-coding	8.14385	8.42794	8.47428	7.82586	7.15677	7.03184	-1.23078	0.00205719	0.0115756	2.34693
NM_153832	chr1	168079542	168136707	-	8204	1	GPR161|RE2|-|1q24.2|protein-coding	7.7638	7.87848	7.88748	6.79009	7.24468	6.58608	-1.23074	0.00214655	0.0119899	2.34687
NM_002802	chr14	90256553	90275429	+	4377	1	PSMC1|P26S4|S4|p56|-|14q32.11|protein-coding	8.67068	8.60615	8.70018	8.26517	6.85441	7.50526	-1.23052	0.005452	0.0250299	2.34652
NM_001171508	chr2	46901870	46941855	-	4318	1	MCFD2|F5F8D|F5F8D2|LMAN1IP|SDNSF|-|2p21|protein-coding	9.24268	9.46201	9.6643	9.0682	7.55775	8.29972	-1.22918	0.00482626	0.0228013	2.34433
NM_019116	chr16	23557727	23574389	+	4736	1	UBFD1|UBPH|-|16p12.2|protein-coding	8.48477	8.99194	8.81865	8.1023	7.84109	7.32945	-1.22866	0.00124397	0.00781126	2.34349
NM_001159677	chr6	85607784	85642886	-	6875	1	SYNCRIP|GRY-RBP|GRYRBP|HNRNPQ|HNRPQ1|NSAP1|PP68|hnRNP-Q|-|6q14.3|protein-coding	9.02634	9.17596	9.53062	8.45436	7.38652	8.62341	-1.22764	0.00337411	0.0171152	2.34184
NM_005517	chr1	26472440	26476642	+	1932	1	HMGN2|HMG17|-|1p36.11|protein-coding	10.4007	10.2837	10.1371	9.48392	8.65594	9.46565	-1.22614	0.000474567	0.00362103	2.3394
NM_173607	chr14	35046244	35083383	+	3079	1	FAM177A1|C14orf24|-|14q13.2|protein-coding	6.77625	6.93605	7.02903	6.16786	6.06642	5.96862	-1.22413	0.00545038	0.0250299	2.33615
NM_001039591	chrX	41085445	41236579	+	12496	1	USP9X|DFFRX|FAF|FAM|MRX99|MRXS99F|-|Xp11.4|protein-coding	8.21781	8.58074	8.87274	7.82366	7.02504	7.83811	-1.22389	0.0026989	0.014294	2.33576
NM_030665	chr17	17681458	17811451	+	7667	1	RAI1|SMCR|SMS|-|17p11.2|protein-coding	8.72362	8.85205	8.71961	7.56817	8.45257	6.73023	-1.22296	0.0100467	0.0401173	2.33425
NM_206827	chr13	27270327	27273690	+	1537	1	RASL11A|-|-|13q12.2|protein-coding	7.20027	7.35623	7.18385	5.81476	6.68895	6.42626	-1.22239	0.00801905	0.0338326	2.33333
NM_014325	chr12	108645111	108731550	-	3831	1	CORO1C|HCRNN4|-|12q24.11|protein-coding	11.331	11.4166	11.6063	10.9204	9.21068	10.5795	-1.22115	0.00446654	0.0214272	2.33132
NM_002863	chr14	50905217	50944483	-	2777	1	PYGL|GSD6|-|14q22.1|protein-coding	8.50628	8.63583	8.6613	7.91509	6.88016	7.86211	-1.21819	0.00296393	0.0154144	2.32655
NM_006386	chr22	38483438	38506311	-	4746	1	DDX17|P72|RH70|-|22q13.1|protein-coding	10.187	10.1054	10.3511	9.69158	8.5853	9.09403	-1.21621	0.00111489	0.00712493	2.32335
NM_001178010	chr22	19479826	19520612	+	2052	1	CDC45|CDC45L|CDC45L2|MGORS7|PORC-PI-1|-|22q11.21|protein-coding	7.77603	7.95728	7.55168	6.6889	6.3431	7.3236	-1.21581	0.0062465	0.027835	2.32272
NM_001282101	chr11	102110461	102233423	+	5387	1	YAP1|COB1|YAP|YAP2|YAP65|YKI|-|11q22.1|protein-coding	7.98463	7.95973	8.39798	7.68432	6.65207	6.99501	-1.21438	0.00545103	0.0250299	2.32041
NM_001415	chrX	24054956	24078810	+	3443	1	EIF2S3|EIF2|EIF2G|EIF2gamma|MEHMO|MRXSBRK|eIF-2gA|-|Xp22.11|protein-coding	8.68744	8.80506	9.24666	8.21717	7.18115	8.21888	-1.21418	0.00360608	0.0180129	2.3201
NM_002710	chr12	110719680	110742891	-	2543	1	PPP1CC|PP-1G|PP1C|PPP1G|-|12q24.11|protein-coding	7.47277	7.73071	7.78565	6.78658	5.98492	7.21173	-1.21283	0.0100532	0.0401319	2.31791
NM_005089	chrX	15790451	15823259	+	1498	1	ZRSR2|U2AF1-RS2|U2AF1L2|U2AF1RS2|URP|ZC3H22|-|Xp22.2|protein-coding	6.68015	6.99579	6.40891	6.03016	5.69694	5.95551	-1.20948	0.0124398	0.0474008	2.31254
NM_032777	chr8	37796883	37844896	+	6923	1	ADGRA2|GPR124|TEM5|-|8p11.23|protein-coding	10.6056	10.529	10.4685	9.52902	9.79187	9.17281	-1.20911	0.00012397	0.00121286	2.31196
NM_001077207	chr4	82818509	82891153	-	4269	1	SEC31A|ABP125|ABP130|HSPC275|HSPC334|SEC31L1|-|4q21.22|protein-coding	10.4859	10.6751	10.9601	10.2238	8.95726	9.63035	-1.20899	0.00198668	0.0112495	2.31176
NM_000875	chr15	98648539	98964530	+	12212	1	IGF1R|CD221|IGFIR|IGFR|JTK13|-|15q26.3|protein-coding	8.75172	8.60921	8.68785	7.55443	7.99472	7.55301	-1.20761	0.000517655	0.00388538	2.30954
NM_006307	chrX	38149340	38220871	-	1833	1	SRPX|DRS|ETX1|HEL-S-83p|SRPX1|-|Xp11.4|protein-coding	8.03746	7.78713	7.91939	7.04459	6.89584	7.04829	-1.20583	0.00102122	0.00665019	2.3067
NM_002135	chr12	52051402	52059507	+	2669	1	NR4A1|GFRP1|HMR|N10|NAK-1|NGFIB|NP10|NUR77|TR3|-|12q13.13|protein-coding	7.46355	7.93038	7.19438	6.50941	6.91808	6.54089	-1.20535	0.00559848	0.0255073	2.30593
NM_005308	chr10	119207571	119459745	+	6780	1	GRK5|FP2025|GPRK5|-|10q26.11|protein-coding	8.08803	7.94461	7.88515	7.0243	6.61913	7.3941	-1.20438	0.0027518	0.0145207	2.30439
NM_014734	chr14	69611596	69715144	+	5382	1	SUSD6|DRAGO|KIAA0247|-|14q24.1|protein-coding	7.26793	7.43425	7.68493	6.46517	6.83165	6.41806	-1.20422	0.00386876	0.0190347	2.30412
NM_001109662	chr12	112160195	112382431	-	15704	1	HECTD4|C12ord51|C12orf51|HEEL|POTAGE|-|12q24.13|protein-coding	6.75308	6.82765	6.82476	6.23403	5.5299	6.0657	-1.20257	0.0125003	0.0475687	2.30149
NM_015378	chr1	12230030	12512046	+	16284	1	VPS13D|SCAR4|-|1p36.22-p36.21|protein-coding	7.45077	7.6416	7.95887	6.8078	6.8473	6.74978	-1.20087	0.00226097	0.0125078	2.29877
NM_032590	chr12	121429096	121581023	-	5290	1	KDM2B|CXXC2|FBXL10|Fbl10|JHDM1B|PCCX2|-|12q24.31|protein-coding	6.82005	7.57299	7.42907	6.73877	6.38527	6.12954	-1.20033	0.0093729	0.0381885	2.29793
NM_001206	chr9	70384597	70414657	-	5204	1	KLF9|BTEB|BTEB1|-|9q21.12|protein-coding	6.8092	6.87729	7.19276	6.25753	6.10743	6.03021	-1.1987	0.00693137	0.0302065	2.29532
NM_001323982	chr5	138753425	138935034	+	4203	1	CTNNA1|CAP102|MDPT2|-|5q31.2|protein-coding	11.0297	11.1909	11.2684	10.7618	9.08822	10.0904	-1.19852	0.00469411	0.0223224	2.29504
NM_003875	chr3	155870650	155944020	+	8613	1	GMPS|GATD7|-|3q25.31|protein-coding	8.03126	8.07112	8.20032	7.38842	6.83047	7.25272	-1.19698	0.00151526	0.00912736	2.29259
NM_012117	chr12	54230942	54280122	-	11539	1	CBX5|HEL25|HP1|HP1A|-|12q13.13|protein-coding	9.80422	9.62481	9.74747	9.08596	8.06385	8.85782	-1.19649	0.00126565	0.00792322	2.29181
NM_017617	chr9	136494433	136546048	-	9532	1	NOTCH1|AOS5|AOVD1|TAN1|hN1|-|9q34.3|protein-coding	7.35272	7.8408	7.73569	6.65127	6.82213	6.82472	-1.19572	0.00256767	0.0137352	2.29059
NM_001207051	chr2	121337776	121649462	-	7855	1	CLASP1|MAST1|-|2q14.2-q14.3|protein-coding	8.01012	8.11361	8.37263	7.26689	6.85197	7.5423	-1.19191	0.00225895	0.0125014	2.28455
NM_025146	chr3	113716458	113746249	-	6105	1	NAA50|MAK3|NAT13|NAT13P|NAT5|NAT5P|SAN|hNaa50p|-|3q13.31|protein-coding	7.75626	7.83985	8.02298	6.74139	6.20971	7.56623	-1.19074	0.0124954	0.0475687	2.2827
NM_001350234	chr1	9689544	9729114	+	5489	1	PIK3CD|APDS|IMD14|P110DELTA|PI3K|p110D|-|1p36.22|protein-coding	8.38159	8.24558	8.50766	7.29742	7.49549	7.53946	-1.19006	0.000610986	0.00443573	2.28162
NM_001198802	chr1	20806292	21176897	-	6397	1	EIF4G3|eIF-4G 3|eIF4G 3|eIF4GII|-|1p36.12|protein-coding	7.33409	7.5842	7.59957	6.14271	6.71685	6.91305	-1.18954	0.00603489	0.0270931	2.2808
NM_013235	chr5	31400495	31532093	-	5302	1	DROSHA|ETOHI2|HSA242976|RANSE3L|RN3|RNASE3L|RNASEN|-|5p13.3|protein-coding	8.71208	8.74732	8.85307	8.23935	7.18767	7.81469	-1.18857	0.00266506	0.0141459	2.27926
NM_005441	chr21	36385392	36419015	+	4450	1	CHAF1B|CAF-1|CAF-IP60|CAF1|CAF1A|CAF1P60|MPHOSPH7|MPP7|-|21q22.12-q22.13|protein-coding	7.94704	7.73987	7.79212	6.94167	6.81208	7.03023	-1.18421	0.00145499	0.00882855	2.27239
NM_001025105	chr5	149492982	149551439	-	5431	1	CSNK1A1|CK1|CK1a|CKIa|HEL-S-77p|HLCDGP1|PRO2975|-|5q32|protein-coding	7.90004	8.61948	8.81361	7.65717	6.66092	8.01669	-1.18293	0.0124014	0.0473046	2.27038
NM_002168	chr15	90083980	90102554	-	1796	1	IDH2|D2HGA2|ICD-M|IDH|IDHM|IDP|IDPM|mNADP-IDH|-|15q26.1|protein-coding	11.0386	11.1043	10.9297	9.70621	10.4548	9.79464	-1.18086	0.000394549	0.00311042	2.26712
NM_007192	chr14	21351476	21384019	-	4405	1	SUPT16H|CDC68|FACTP140|SPT16|SPT16/CDC68|-|14q11.2|protein-coding	8.37616	8.75091	9.18994	8.13624	7.36006	7.99227	-1.17919	0.00344419	0.0174216	2.26449
NM_006713	chr5	32585557	32604079	+	3442	1	SUB1|P15|PC4|p14|-|5p13.3|protein-coding	7.79544	7.77929	8.28562	7.47661	6.56317	7.00507	-1.17895	0.0064676	0.0285641	2.26413
NM_144578	chr14	55051647	55070194	+	6460	1	MAPK1IP1L|C14orf32|MISS|c14_5346|-|14q22.3|protein-coding	9.35993	9.71568	9.79807	8.77876	8.41718	8.78611	-1.17691	0.000319713	0.00262979	2.26091
NM_001669	chrX	2903972	2929339	-	5133	1	ARSD|ASD|-|Xp22.33|protein-coding	7.66581	7.67469	7.62785	6.15184	7.1592	6.7899	-1.17684	0.00787735	0.0334277	2.26082
NR_001447	chr16	56617461	56618818	+	423	1	MT1L|MT1|MT1R|MTF|-|16q13|pseudo	7.78903	7.49871	7.31411	6.54928	6.94703	6.45446	-1.17665	0.00505234	0.0235934	2.26052
NM_005994	chr17	61399843	61409466	+	3424	1	TBX2|VETD|-|17q23.2|protein-coding	9.69396	9.87153	9.58125	8.32162	9.30954	8.33934	-1.17559	0.0025112	0.0135184	2.25886
NM_001174064	chr8	38411143	38468635	-	5738	1	FGFR1|BFGFR|CD331|CEK|ECCL|FGFBR|FGFR-1|FLG|FLT-2|FLT2|HBGFR|HH2|HRTFDS|KAL2|N-SAM|OGD|bFGF-R-1|-|8p11.23|protein-coding	11.0804	11.197	11.0112	10.1034	10.3851	9.76059	-1.17542	0.000159025	0.00148812	2.25858
NM_031490	chr16	48244300	48357349	+	8178	1	LONP2|LONP|LONPL|PLON|PSLON|-|16q12.1|protein-coding	8.43377	8.76895	8.93117	8.19248	7.02711	7.87423	-1.17527	0.00527313	0.0243717	2.25835
NM_015168	chr19	47064190	47113776	-	6123	1	ZC3H4|C19orf7|-|19q13.32|protein-coding	8.00515	7.59732	7.84178	6.8214	7.29499	6.54956	-1.17245	0.00497272	0.023335	2.25394
NM_014014	chr2	96274338	96305546	-	7147	1	SNRNP200|ASCC3L1|BRR2|HELIC2|RP33|U5-200KD|-|2q11.2|protein-coding	9.91377	9.93762	9.99575	9.08561	9.43546	8.00385	-1.17137	0.00426511	0.0206534	2.25225
NM_001261411	chr12	131711090	131799738	+	3381	1	SFSWAP|SFRS8|SWAP|-|12q24.33|protein-coding	8.2095	8.39208	8.063	7.57617	6.99943	7.31164	-1.16929	0.00190741	0.0108862	2.249
NM_006839	chr2	86143932	86195770	-	2984	1	IMMT|HMP|MICOS60|MINOS2|Mic60|P87|P87/89|P89|PIG4|PIG52|-|2p11.2|2|protein-coding	8.87304	8.6887	9.04043	8.37649	7.313	7.89207	-1.16805	0.00340597	0.0172525	2.24708
NM_000876	chr6	159969099	160111502	+	13992	1	IGF2R|CD222|CI-M6PR|CIMPR|M6P-R|M6P/IGF2R|MPR 300|MPR1|MPR300|MPRI|-|6q25.3|protein-coding	9.05867	9.14001	9.40195	8.63108	8.34404	7.57438	-1.16574	0.00273552	0.0144613	2.24349
NM_017730	chr3	49029707	49094373	-	3606	1	QRICH1|AB-DIP|VERBRAS|-|3p21.31|protein-coding	9.14932	9.22788	9.32956	8.85595	7.96346	7.7461	-1.16439	0.0037101	0.0184239	2.24138
NM_001366481	chr6	42879616	42889900	+	4491	1	RPL7L1|dJ475N16.4|-|6p21.1|protein-coding	7.96782	8.2108	8.54974	7.67782	6.38164	7.62297	-1.16388	0.0128224	0.0484487	2.24059
NM_032997	chr10	56357438	56361273	-	1841	1	ZWINT|HZwint-1|KNTC2AP|SIP30|ZWINT1|-|10q21.1|protein-coding	8.59674	8.56458	8.71453	7.74631	7.23111	8.01059	-1.16281	0.00179233	0.0104024	2.23893
NM_006904	chr8	47773108	47960183	-	13421	1	PRKDC|DNA-PKC|DNA-PKcs|DNAPK|DNAPKc|DNPK1|HYRC|HYRC1|IMD26|XRCC7|p350|-|8q11.21|protein-coding	9.07975	9.21078	9.2467	8.52737	7.47821	8.45417	-1.16228	0.00302324	0.0156469	2.2381
NM_001286167	chr16	89737549	89816647	-	5411	1	FANCA|FA|FA-H|FA1|FAA|FACA|FAH|FANCH|-|16q24.3|protein-coding	7.3327	7.25392	7.52708	6.02007	6.82326	6.59552	-1.16023	0.00925007	0.0378271	2.23493
NM_001363491	chr7	139043515	139109720	-	7528	1	ZC3HAV1|ARTD13|FLB6421|PARP13|ZAP|ZC3H2|ZC3HDC2|-|7q34|protein-coding	7.60145	7.78729	7.90847	7.04018	6.51965	7.06268	-1.15954	0.00383536	0.0188951	2.23387
NM_003344	chr7	129830733	129952960	-	5152	1	UBE2H|E2-20K|GID3|UBC8|UBCH|UBCH2|-|7q32.2|protein-coding	9.40241	9.38863	9.53838	8.86653	7.90627	8.53656	-1.15675	0.00164892	0.00973523	2.22954
NM_020762	chr12	63844700	64162217	+	22896	1	SRGAP1|ARHGAP13|NMTC2|-|12q14.2|protein-coding	8.26503	8.21315	8.25006	7.48506	7.4036	7.09734	-1.15547	0.00115994	0.0073509	2.22758
NM_019594	chr9	128882112	128918038	+	4348	1	LRRC8A|AGM5|LRRC8|SWELL1|-|9q34.11|protein-coding	9.83686	9.7538	9.71762	9.0362	8.97117	8.32267	-1.15384	0.000682129	0.0048592	2.22505
NM_001655	chr11	118572409	118603032	+	3981	1	ARCN1|COPD|SRMMD|-|11q23.3|protein-coding	9.94247	10.0416	10.3831	9.71432	8.1938	9.18622	-1.15119	0.00657608	0.0289103	2.22097
NR_138470	chr2	177212794	177223959	+	5615	1	HNRNPA3|2610510D13Rik|D10S102|FBRNP|HNRPA3|-|2q31.2|protein-coding	9.32031	9.44375	9.7002	8.81324	7.71086	8.84937	-1.14627	0.00438219	0.0210998	2.21341
NM_018979	chr12	752579	911452	+	10766	1	WNK1|HSAN2|HSN2|KDP|PPP1R167|PRKWNK1|PSK|p65|-|12p13.33|protein-coding	8.24168	8.92815	9.10837	8.22911	7.47171	7.86711	-1.14558	0.00465312	0.0221747	2.21235
NM_015340	chr3	45388576	45549407	+	4757	1	LARS2|HLASA|LEURS|PRLTS4|mtLeuRS|-|3p21.31|protein-coding	7.80035	7.49488	7.50714	6.95655	6.85169	6.35661	-1.14428	0.00580112	0.026248	2.21036
NM_001354941	chr13	113209613	113267108	+	5797	1	CUL4A|-|-|13q34|protein-coding	8.44649	8.81972	8.784	8.11887	7.33791	7.769	-1.14385	0.00248727	0.0134197	2.2097
NM_014706	chr12	108522214	108561173	-	4133	1	SART3|DSAP1|P100|RP11-13G14|TIP110|p110|p110(nrb)|-|12q23.3|protein-coding	7.59458	7.78814	8.13079	7.4615	6.90573	6.31553	-1.1434	0.0127077	0.0481153	2.209
NR_152871	chr22	30969211	30979394	+	7648	1	TUG1|LINC00080|NCRNA00080|TI-227H|-|22q12.2|ncRNA	8.56121	8.67629	8.98527	7.82674	7.06667	8.31981	-1.14244	0.00722691	0.0312379	2.20754
NM_004911	chr7	149003062	149028505	-	2755	1	PDIA4|ERP70|ERP72|ERp-72|-|7q36.1|protein-coding	12.061	11.9418	11.9395	11.3805	10.3946	11.0767	-1.14241	0.000849647	0.00573771	2.20749
NM_001018067	chr1	67407810	67430402	-	6716	1	SERBP1|CGI-55|CHD3IP|HABP4L|PAI-RBP1|PAIRBP1|-|1p31.3|protein-coding	9.86094	10.0534	10.3228	9.42003	8.20145	9.45503	-1.14078	0.00513425	0.0238985	2.20501
NM_016507	chr17	39461486	39534544	+	8271	1	CDK12|CRK7|CRKR|CRKRS|-|17q12|protein-coding	6.88467	7.07333	7.05357	6.44549	6.04261	6.08986	-1.13952	0.00981784	0.0393999	2.20307
NM_001330302	chr2	127941222	128028059	-	4058	1	SAP130|-|-|2q14.3|protein-coding	7.60699	7.91491	8.01449	6.94166	6.92011	7.12015	-1.13553	0.00273065	0.0144409	2.19699
NM_001560	chrX	118727606	118794533	+	3983	1	IL13RA1|CD213A1|CT19|IL-13Ra|NR4|-|Xq24|protein-coding	8.14719	8.43079	8.77508	8.01933	7.08225	7.45542	-1.13537	0.00625968	0.0278761	2.19674
NM_018584	chr1	20482391	20486210	-	2322	1	CAMK2N1|PRO1489|-|1p36.12|protein-coding	7.12272	7.06329	7.36924	5.92158	6.41811	6.6822	-1.1306	0.0129191	0.0487503	2.18949
NM_004807	chr2	128265480	128318868	-	4219	1	HS6ST1|HH15|HS6ST|-|2q14.3|protein-coding	9.03642	9.0407	9.00479	8.03984	8.39005	7.84469	-1.12861	0.000820913	0.00558027	2.18648
NM_001144769	chr6	56457996	56954830	-	18181	1	DST|BP240|BPA|BPAG1|CATX-15|CATX15|D6S1101|DMH|DT|EBSB2|HSAN6|MACF2|-|6p12.1|protein-coding	7.25896	8.07977	7.70588	7.2662	6.59838	6.64538	-1.12779	0.0118756	0.0457713	2.18523
NM_004559	chr1	42682418	42703805	+	2969	1	YBX1|BP-8|CBF-A|CSDA2|CSDB|DBPB|EFI-A|MDR-NF1|NSEP-1|NSEP1|YB-1|YB1|-|1p34.2|protein-coding	12.2609	12.2947	12.2081	11.8054	10.6746	11.1629	-1.12571	0.00168255	0.00989684	2.18208
NM_013263	chr16	50315957	50368988	-	5405	1	BRD7|BP75|CELTIX1|NAG4|-|16q12.1|protein-coding	7.51073	7.86115	7.88148	7.14896	6.42727	7.04953	-1.12483	0.00732829	0.0315719	2.18076
NM_031370	chr4	82352498	82373991	-	3057	1	HNRNPD|AUF1|AUF1A|HNRPD|P37|hnRNPD0|-|4q21.22|protein-coding	10.3071	10.3551	10.4666	9.68009	8.73526	9.68913	-1.12279	0.00191551	0.0109238	2.17768
NM_002821	chr6	43076314	43161715	+	4200	1	PTK7|CCK-4|CCK4|-|6p21.1|protein-coding	11.0063	10.9793	10.7773	9.7597	10.4675	9.50581	-1.12259	0.00155968	0.00933024	2.17738
NM_002556	chr11	59574398	59615774	-	4697	1	OSBP|OSBP1|-|11q12.1|protein-coding	8.45624	8.43686	8.61328	7.95131	6.61698	7.87792	-1.12147	0.0123351	0.0471142	2.17569
NM_003932	chr22	40824535	40856639	-	3198	1	ST13|AAG2|FAM10A1|FAM10A4|HIP|HOP|HSPABP|HSPABP1|P48|PRO0786|SNC6|-|22q13.2|protein-coding	8.99951	9.17121	9.41972	8.67723	7.30053	8.5195	-1.11617	0.00976861	0.0392781	2.16771
NM_053044	chr4	8269754	8307098	+	2528	1	HTRA3|Prsp|Tasp|-|4p16.1|protein-coding	8.99571	8.81865	8.48331	7.45124	8.31927	7.71617	-1.11613	0.00454041	0.0217093	2.16764
NM_001042388	chr18	9546794	9614559	-	3901	1	PPP4R1|MEG1|PP4(Rmeg)|PP4R1|-|18p11.22|protein-coding	8.80309	8.8487	8.97701	8.54443	7.00221	7.92991	-1.11522	0.012571	0.0477326	2.16628
NM_007283	chr3	127689062	127822882	-	4632	1	MGLL|HU-K5|HUK5|MAGL|MGL|-|3q21.3|protein-coding	9.68109	9.83184	10.0048	8.75314	9.3618	8.48392	-1.11473	0.00192398	0.0109547	2.16554
NM_001329451	chr19	11164267	11195820	-	5177	1	KANK2|ANKRD25|MXRA3|NPHS16|PPKWH|SIP|-|19p13.2|protein-coding	10.2683	10.364	10.4048	9.5798	9.46523	9.17672	-1.11279	0.000208664	0.00186489	2.16263
NM_017590	chr22	41301525	41360147	+	5881	1	ZC3H7B|ROXAN1|RoXaN|-|22q13.2|protein-coding	10.7446	10.906	10.7271	9.65575	10.1138	9.76989	-1.11193	0.000233264	0.00203116	2.16134
NM_018994	chr1	16246840	16352480	-	6215	1	FBXO42|Fbx42|JFK|-|1p36.13|protein-coding	7.33058	7.65446	7.60418	6.71383	6.60882	6.81827	-1.11187	0.00474536	0.0225248	2.16126
NM_021953	chr12	2857680	2877174	-	3541	1	FOXM1|FKHL16|FOXM1A|FOXM1B|FOXM1C|HFH-11|HFH11|HNF-3|INS-1|MPHOSPH2|MPP-2|MPP2|PIG29|TRIDENT|-|12p13.33|protein-coding	9.84654	9.93398	9.94909	8.74826	9.15781	9.03024	-1.11168	0.000287358	0.00241183	2.16098
NM_006253	chr12	119668133	119681619	+	2210	1	PRKAB1|AMPK|HAMPKb|-|12q24.23|protein-coding	7.89033	7.86398	7.80518	6.67504	6.96554	7.30313	-1.11134	0.0045692	0.0218108	2.16046
NR_034147	chr20	58515379	58619892	+	2089	1	APCDD1L-DT|APCDD1L-AS1|-|20q13.32|ncRNA	7.43483	7.34268	7.22392	6.72924	6.35187	6.46684	-1.11039	0.00693171	0.0302065	2.15904
NM_003380	chr10	17228241	17237593	+	2142	1	VIM|-|-|10p13|protein-coding	16.1744	16.1413	16.0349	15.5126	14.7896	15.1146	-1.10821	0.00033768	0.00274777	2.15578
NM_004593	chr3	185914558	185938014	-	4167	1	TRA2B|Htra2-beta|PPP1R156|SFRS10|SRFS10|TRA2-BETA|TRAN2B|-|3q27.2|protein-coding	9.7069	9.6582	9.66849	9.21456	8.06899	8.75813	-1.10557	0.00370041	0.0183948	2.15184
NM_001352027	chr11	45929319	46120985	-	6961	1	PHF21A|BHC80|BM-006|-|11p11.2|protein-coding	7.0523	7.60175	7.46417	6.79401	6.53392	6.40855	-1.10071	0.00955081	0.038662	2.1446
NR_147915	chr19	18990893	19033844	-	6292	1	SUGP2|SFRS14|SRFS14|-|19p13.11|protein-coding	9.12638	9.03004	8.87857	8.27836	7.8109	8.24126	-1.09896	0.0011425	0.00726269	2.14201
NM_015042	chr15	64499420	64686067	+	8606	1	ZNF609|-|-|15q22.31|protein-coding	7.4196	7.70732	7.87542	7.13312	6.85635	6.49121	-1.0986	0.00820321	0.0344353	2.14146
NM_001184970	chr22	42869773	43015149	-	3238	1	PACSIN2|SDPII|-|22q13.2|protein-coding	9.71719	9.44126	9.50076	9.03746	8.61459	8.1642	-1.09538	0.0022451	0.0124343	2.1367
NM_001305840	chrX	103585485	103587736	+	1544	1	TCEAL4|NPD017|WEX7|-|Xq22.2|protein-coding	9.4224	9.41248	9.28227	8.80436	8.07654	8.44777	-1.09503	0.00149212	0.00900832	2.13617
NM_153719	chr19	49906826	49929504	-	3388	1	NUP62|IBSN|SNDI|p62|-|19q13.33|protein-coding	9.67623	9.39991	9.41483	8.49933	9.02873	8.10944	-1.09202	0.00290588	0.0151672	2.13173
NM_002093	chr3	119821321	120094447	-	7768	1	GSK3B|-|-|3q13.33|protein-coding	7.95057	8.14203	8.4572	7.28352	7.24993	7.51715	-1.08966	0.00321358	0.0164398	2.12823
NM_012215	chr10	101784450	101818444	-	5156	1	OGA|MEA5|MGEA5|NCOAT|-|10q24.32|protein-coding	8.59608	8.94327	9.16827	7.92601	7.85561	8.3162	-1.08907	0.0023194	0.0127527	2.12736
NM_001257291	chrX	46599251	46759118	-	9952	1	SLC9A7|MRX108|NHE-7|NHE7|SLC9A6|-|Xp11.3|Xp11.3|protein-coding	7.87132	7.73906	8.06232	7.33005	7.06389	6.7259	-1.08747	0.00575905	0.0260904	2.12501
NM_006387	chr19	16517894	16542437	-	4056	1	CHERP|DAN16|SCAF6|SRA1|-|19p13.11|protein-coding	8.58856	8.7605	8.51395	7.73604	8.17827	7.13321	-1.087	0.00670122	0.029353	2.12432
NM_133374	chr9	113876282	114056595	+	9097	1	ZNF618|FP13169|NEDD10|-|9q32|protein-coding	7.61778	7.28917	7.34749	6.79265	6.23732	6.77614	-1.08392	0.0108419	0.0426891	2.11979
NM_003041	chr16	31483123	31490769	+	2251	1	SLC5A2|SGLT2|-|16p11.2|protein-coding	8.13176	8.0801	7.94644	7.28331	7.60841	6.48893	-1.08247	0.0123531	0.0471576	2.11766
NM_007223	chr15	39799022	39920892	-	4519	1	GPR176|HB-954|-|15q14-q15.1|protein-coding	9.562	9.80553	9.81034	9.01856	8.78862	8.70548	-1.07518	0.000512963	0.00386223	2.10699
NM_001099402	chr14	99481409	99512430	+	3501	1	CCNK|CPR4|IDDHDF|-|14q32.2|protein-coding	8.48585	8.99459	9.01207	8.15748	7.7818	8.01392	-1.07273	0.00238617	0.0130155	2.10341
NM_005483	chr19	4402640	4443397	+	3349	1	CHAF1A|CAF-1|CAF1|CAF1B|CAF1P150|P150|-|19p13.3|protein-coding	8.38926	8.3184	8.25091	7.33497	7.54528	7.5455	-1.07251	0.00181355	0.0104876	2.10309
NM_012448	chr17	42199177	42276406	-	5073	1	STAT5B|STAT5|-|17q21.2|protein-coding	7.77256	8.08806	8.18501	7.28846	7.20992	7.10678	-1.07109	0.00362877	0.0181012	2.10102
NM_022740	chr7	139561570	139777998	-	15312	1	HIPK2|PRO0593|-|7q34|protein-coding	7.36207	7.29701	7.94501	6.69858	6.866	6.75741	-1.06931	0.0106423	0.0420714	2.09842
NM_012334	chr5	16661907	16936288	-	11399	1	MYO10|-|-|5p15.1|protein-coding	8.85385	9.22199	9.22768	8.34017	7.8332	8.4804	-1.06925	0.00260081	0.0138713	2.09834
NM_001367580	chr7	6161781	6272624	-	5387	1	CYTH3|ARNO3|GRP1|PSCD3|cytohesin-3|-|7p22.1|protein-coding	8.67212	8.86018	8.98918	8.53146	7.39816	7.74514	-1.06892	0.00947189	0.038483	2.09786
NM_001105530	chr1	40040583	40072649	+	2740	1	CAP1|CAP|CAP1-PEN|-|1p34.2|protein-coding	11.9743	11.9543	12.1627	11.6563	10.0337	11.1974	-1.06795	0.00976709	0.0392781	2.09646
NM_033306	chr11	104942866	104968574	-	1383	1	CASP4|ICE(rel)II|ICEREL-II|ICH-2|Mih1|Mih1/TX|TX|-|11q22.3|protein-coding	8.24914	8.2315	8.49876	7.86353	6.85306	7.56567	-1.06474	0.00962316	0.0389003	2.09179
NM_001278685	chr3	134355347	134374447	-	4847	1	AMOTL2|LCCP|-|3q22.2|protein-coding	10.3937	10.6397	10.6054	10.077	9.57725	9.16142	-1.06195	0.00225397	0.0124787	2.08775
NM_003870	chr15	90388242	90502239	+	7165	1	IQGAP1|HUMORFA01|SAR1|p195|-|15q26.1|protein-coding	8.69823	8.90596	9.30767	8.2018	7.8755	8.30687	-1.06172	0.00285682	0.0149587	2.08742
NM_006324	chr16	75293710	75433503	-	1284	1	CFDP1|BCNT|BUCENTAUR|CENP-29|CP27|SWC5|Yeti|p97|-|16q23.1|protein-coding	8.13979	8.43325	8.60685	7.81226	6.92121	7.79501	-1.06002	0.00987487	0.039586	2.08496
NM_001172567	chr3	38138661	38143021	+	2683	1	MYD88|MYD88D|-|3p22.2|protein-coding	8.05821	8.26028	8.54476	7.67366	7.47733	7.23162	-1.05953	0.00427773	0.0206854	2.08425
NR_104239	chr9	79571773	79726881	+	5189	1	TLE4|BCE-1|BCE1|E(spI)|E(spl)|ESG|ESG4|GRG4|Grg-4|-|9q21.31|protein-coding	7.37722	7.29973	7.41341	6.59642	6.42057	6.74027	-1.0574	0.0084808	0.0352746	2.08118
NM_023009	chr1	32333839	32336233	-	1542	1	MARCKSL1|F52|MACMARCKS|MLP|MLP1|MRP|-|1p35.1|protein-coding	10.8853	10.6906	10.5563	9.46897	10.0677	9.88548	-1.05622	0.000895716	0.00598709	2.07947
NM_014521	chr2	234952017	235055714	+	5142	1	SH3BP4|BOG25|TTP|-|2q37.2|protein-coding	10.5367	10.6435	10.7218	10.0685	9.26982	9.79567	-1.05392	0.00151017	0.00910206	2.07617
NM_022170	chr7	74174356	74197096	+	2554	1	EIF4H|WBSCR1|WSCR1|eIF-4H|-|7q11.23|protein-coding	10.4904	10.4656	10.4161	9.95136	9.23004	9.43776	-1.05266	0.00132342	0.00819238	2.07435
NM_001136473	chr16	11547722	11586950	-	2562	1	LITAF|PIG7|SIMPLE|TP53I7|-|16p13.13|protein-coding	9.64	9.62104	9.78112	9.26893	8.07746	8.83004	-1.04831	0.00673779	0.0294684	2.0681
NM_015114	chr12	132725505	132761832	-	4573	1	ANKLE2|KIAA0692|LEMD7|Lem4|MCPH16|-|12q24.33|protein-coding	9.14528	9.18901	9.3664	8.7591	7.63163	8.50925	-1.04368	0.00796426	0.0336775	2.06148
NM_001256302	chr5	138506095	138543236	-	3868	1	ETF1|D5S1995|ERF|ERF1|RF1|SUP45L1|TB3-1|-|5q31.2|protein-coding	8.63374	8.73621	9.08639	8.13841	7.6598	8.13805	-1.04306	0.00347058	0.017506	2.0606
NM_033489	chr1	1635225	1659004	-	3016	1	CDK11B|CDC2L1|CDK11|CDK11-p110|CDK11-p46|CDK11-p58|CLK-1|PITSLREA|PK58|p58|p58CDC2L1|p58CLK-1|-|1p36.33|protein-coding	8.3804	8.24563	8.02674	7.34721	7.61506	7.23991	-1.03941	0.00425702	0.020635	2.05539
NM_001012271	chr17	78214253	78225635	+	2636	1	BIRC5|API4|EPR-1|-|17q25.3|protein-coding	10.3867	10.176	10.061	9.12305	9.35594	9.5358	-1.03911	0.000769815	0.00530776	2.05496
NM_001244972	chr10	33177491	33334905	-	5843	1	NRP1|BDCA4|CD304|NP1|NRP|VEGF165R|-|10p11.22|protein-coding	8.82221	8.87588	9.44142	8.3039	7.91264	8.44363	-1.03823	0.00454042	0.0217093	2.05371
NM_175884	chr7	106654361	106661158	-	6795	1	CCDC71L|C7orf74|-|7q22.3|protein-coding	8.83791	8.88522	8.65818	8.11305	7.46553	8.19671	-1.03758	0.00470285	0.0223525	2.05278
NM_001010924	chr10	15211645	15371289	-	4170	1	FAM171A1|APCN|C10orf38|-|10p13|protein-coding	8.54658	8.65462	8.59789	7.96959	7.91475	7.35677	-1.03233	0.00409764	0.0199632	2.04533
NM_015302	chr19	35612735	35625351	+	4299	1	HAUS5|KIAA0841|dgt5|-|19q13.12|protein-coding	7.49222	7.33146	7.19104	6.68373	6.71202	6.32944	-1.02955	0.0129105	0.0487307	2.04139
NM_015213	chr11	9138826	9265350	-	4965	1	DENND5A|EIEE49|RAB6IP1|-|11p15.4|protein-coding	9.32671	9.5791	9.71058	8.91154	8.54792	8.62594	-1.02783	0.00141043	0.0086272	2.03895
NM_001288738	chr9	128203379	128255244	+	3873	1	DNM1|DNM|EIEE31|-|9q34.11|protein-coding	8.13816	8.02258	7.92384	7.15346	7.4861	7.01338	-1.0278	0.00596362	0.0268149	2.03892
NM_001006617	chr9	125437394	125707208	-	3355	1	MAPKAP1|JC310|MIP1|SIN1|SIN1b|SIN1g|-|9q33.3|protein-coding	9.21371	9.11866	9.32764	8.88626	7.9408	8.11295	-1.02617	0.00713548	0.0309354	2.03661
NM_006191	chr12	56104559	56113910	+	2371	1	PA2G4|EBP1|HG4-1|p38-2G4|-|12q13.2|protein-coding	10.9058	10.7303	10.8633	10.291	9.46346	10.0441	-1.02001	0.00222824	0.0123599	2.02794
NM_203499	chr17	63774170	63819317	+	3939	1	DDX42|DDX42P|RHELP|RNAHP|SF3B8|SF3b125|-|17q23.3|protein-coding	9.21492	9.28607	9.39622	8.98104	7.84345	8.34669	-1.00662	0.0100663	0.040162	2.0092
NM_004924	chr19	38647649	38731589	+	4967	2	ACTN4|ACTININ-4|FSGS|FSGS1|-|19q13.2|protein-coding	13.833	14.0055	13.8611	12.9415	13.3669	12.7542	-1.00404	0.000900618	0.00600871	2.0056
NM_002375	chr3	47850695	48088848	-	5870	1	MAP4|-|-|3p21.31|protein-coding	12.5071	12.48	12.3735	11.7218	11.6806	11.3901	-1.00068	0.000372209	0.00297334	2.00094
