# Supplementary material for: Public RNA-seq data-based identification and functional analyses reveal that MXRA5 retains proliferative and migratory abilities of dental pulp stem cells
Source: Sci Rep. 2023 Sep 20;13:15574. doi: 10.1038/s41598-023-42684-z (PMC10511426; doi:10.1038/s41598-023-42684-z)
Supplement: Supplementary file 6 — Supplementary Information 6. [file 41598_2023_42684_MOESM6_ESM.xlsx]

## Sheet: biological_process
Term	logP
response to external stimulus	-65.1872
response to cytokine	-59.953
response to external biotic stimulus	-59.752
response to organic substance	-59.2345
response to other organism	-58.9724
response to biotic stimulus	-57.4037
cellular response to cytokine stimulus	-56.4194
cytokine-mediated signaling pathway	-55.4141
cellular response to organic substance	-54.1447
defense response	-53.4453
cellular response to chemical stimulus	-52.7432
cell surface receptor signaling pathway	-52.7103
defense response to virus	-50.3368
regulation of multicellular organismal process	-49.6355
response to stimulus	-48.277
response to virus	-47.884
response to type I interferon	-46.377
type I interferon signaling pathway	-44.1692
cellular response to type I interferon	-44.1692
regulation of response to stimulus	-43.6414
positive regulation of biological process	-43.2114
immune system process	-42.7546
signal transduction	-42.4505
regulation of immune system process	-41.3131
innate immune response	-41.2696
signaling	-41.1805
positive regulation of response to stimulus	-40.6277
immune response	-39.646
response to chemical	-39.3507
defense response to other organism	-38.7765
cellular response to stimulus	-38.6081
cell communication	-38.5775
regulation of signal transduction	-35.5741
multi-organism process	-34.5167
positive regulation of signal transduction	-33.4786
regulation of response to external stimulus	-33.3686
response to interferon-gamma	-33.0964
positive regulation of signaling	-33.0592
regulation of cell communication	-32.8534
response to stress	-32.7219
regulation of signaling	-32.7146
negative regulation of multi-organism process	-32.6065
positive regulation of cell communication	-32.2024
immune effector process	-31.8251
positive regulation of cellular process	-31.3127
positive regulation of multicellular organismal process	-31.2475
regulation of multicellular organismal development	-30.8048
regulation of developmental process	-30.0962
cellular response to interferon-gamma	-29.5346
negative regulation of viral process	-28.0621
animal organ morphogenesis	-27.7781
regulation of defense response	-27.5359
regulation of response to stress	-27.2741
regulation of cell migration	-27.2219
response to oxygen-containing compound	-27.1215
negative regulation of viral genome replication	-26.8381
regulation of cytokine production	-26.7809
regulation of multi-organism process	-26.4314
inflammatory response	-26.264
regulation of locomotion	-25.9793
positive regulation of immune system process	-25.9469
regulation of response to cytokine stimulus	-25.1533
regulation of cell motility	-25.089
cellular response to oxygen-containing compound	-25.0212
anatomical structure morphogenesis	-24.8894
regulation of cytokine-mediated signaling pathway	-24.7573
response to lipopolysaccharide	-24.6471
regulation of cellular component movement	-24.4829
regulation of localization	-24.4579
positive regulation of intracellular signal transduction	-24.4169
regulation of viral genome replication	-24.4089
response to lipid	-24.3876
regulation of response to biotic stimulus	-24.1095
response to molecule of bacterial origin	-24.0983
interferon-gamma-mediated signaling pathway	-24.024
negative regulation of cellular process	-24.0134
positive regulation of developmental process	-23.9064
response to bacterium	-23.7095
negative regulation of viral life cycle	-23.6987
positive regulation of cellular metabolic process	-23.4938
positive regulation of macromolecule metabolic process	-22.902
negative regulation of multicellular organismal process	-22.6978
regulation of biological process	-22.6964
regulation of immune response	-22.4317
positive regulation of metabolic process	-22.1968
positive regulation of molecular function	-22.1331
regulation of cell population proliferation	-22.0405
positive regulation of nitrogen compound metabolic process	-21.8941
regulation of cell differentiation	-21.892
negative regulation of response to stimulus	-21.7282
negative regulation of biological process	-21.0953
cardiac epithelial to mesenchymal transition	-20.2856
positive regulation of transcription by RNA polymerase II	-20.2408
biological regulation	-20.2334
regulation of viral life cycle	-20.1464
negative regulation of immune system process	-19.7334
regulation of molecular function	-19.7165
regulation of intracellular signal transduction	-19.6029
multicellular organism development	-19.4623
anatomical structure development	-19.4023
cellular response to lipid	-19.2595
cellular response to molecule of bacterial origin	-18.9667
positive regulation of cytokine production	-18.9565
developmental process	-18.925
regulation of cellular process	-18.8885
negative regulation of cell death	-18.8682
cellular response to lipopolysaccharide	-18.7815
positive regulation of cell migration	-18.7776
positive regulation of transport	-18.7764
positive regulation of transcription, DNA-templated	-18.7345
regulation of cell death	-18.4808
system development	-18.3791
response to interferon-beta	-18.3283
mesenchyme development	-18.1056
regulation of immune effector process	-18.0767
positive regulation of gene expression	-18.0447
embryo development	-18.0024
regulation of innate immune response	-17.91
regulation of cell adhesion	-17.768
positive regulation of phosphorylation	-17.7332
positive regulation of response to external stimulus	-17.5976
positive regulation of RNA metabolic process	-17.5027
positive regulation of protein phosphorylation	-17.4342
animal organ development	-17.4115
negative regulation of signal transduction	-17.3585
intracellular signal transduction	-17.332
response to nitrogen compound	-17.3043
regulation of viral process	-17.2837
positive regulation of cellular component movement	-17.2104
regulation of symbiosis, encompassing mutualism through parasitism	-17.1681
positive regulation of nucleic acid-templated transcription	-17.0363
response to mechanical stimulus	-17.0186
positive regulation of RNA biosynthetic process	-16.9939
embryonic organ development	-16.9861
cellular response to biotic stimulus	-16.9757
positive regulation of cell motility	-16.9298
regulation of I-kappaB kinase/NF-kappaB signaling	-16.9227
positive regulation of cell differentiation	-16.8978
regulation of cytokine secretion	-16.8877
negative regulation of innate immune response	-16.8216
regulation of ossification	-16.8061
positive regulation of defense response	-16.503
positive regulation of phosphate metabolic process	-16.4257
positive regulation of phosphorus metabolic process	-16.4257
endocardial cushion development	-16.2508
positive regulation of DNA-binding transcription factor activity	-16.2213
regulation of cell-cell adhesion	-16.1427
positive regulation of nucleobase-containing compound metabolic process	-15.9223
anatomical structure formation involved in morphogenesis	-15.9155
regulation of phosphorus metabolic process	-15.8859
positive regulation of ossification	-15.7725
positive regulation of immune response	-15.7616
negative regulation of cell communication	-15.7611
regulation of leukocyte apoptotic process	-15.7555
regulation of apoptotic process	-15.7419
negative regulation of apoptotic process	-15.7312
positive regulation of response to cytokine stimulus	-15.5978
negative regulation of signaling	-15.588
leukocyte activation	-15.5685
positive regulation of locomotion	-15.5505
regulation of phosphate metabolic process	-15.4951
tube development	-15.4839
positive regulation of MAPK cascade	-15.3546
negative regulation of programmed cell death	-15.2643
response to endogenous stimulus	-15.2415
regulation of protein phosphorylation	-15.239
negative regulation of cell adhesion	-15.217
regulation of programmed cell death	-15.1418
endocardial cushion morphogenesis	-15.1112
cell activation	-15.1027
regulation of phosphorylation	-15.0627
response to organic cyclic compound	-15.0499
response to organonitrogen compound	-14.9695
positive regulation of I-kappaB kinase/NF-kappaB signaling	-14.898
positive regulation of defense response to virus by host	-14.5349
positive regulation of catalytic activity	-14.4544
chemotaxis	-14.4416
tube morphogenesis	-14.3974
regulation of defense response to virus by host	-14.3607
taxis	-14.3047
regulation of inflammatory response	-14.2884
regulation of cytokine production involved in immune response	-14.0206
mesenchyme morphogenesis	-14.0129
positive regulation of cytokine-mediated signaling pathway	-14.0129
mesenchymal cell differentiation	-13.9234
antigen processing and presentation of endogenous peptide antigen	-13.7606
antigen processing and presentation of endogenous peptide antigen via MHC class I	-13.7606
response to peptide	-13.6928
regulation of transport	-13.5536
regulation of anatomical structure morphogenesis	-13.4061
cell migration	-13.3961
regulation of epithelial cell proliferation	-13.3955
negative regulation of response to biotic stimulus	-13.34
regulation of defense response to virus	-13.3078
regulation of leukocyte migration	-13.1769
positive regulation of inflammatory response	-13.1718
positive regulation of leukocyte migration	-13.1408
cell chemotaxis	-13.073
ear development	-12.9837
positive regulation of biosynthetic process	-12.9656
regulation of hemopoiesis	-12.9558
negative regulation of cell activation	-12.9479
negative regulation of cell-cell adhesion	-12.9478
negative regulation of cell population proliferation	-12.9392
regulation of interleukin-1 secretion	-12.9287
cellular response to endogenous stimulus	-12.8887
regulation of catalytic activity	-12.8797
urogenital system development	-12.8728
positive regulation of cellular biosynthetic process	-12.8467
positive regulation of macromolecule biosynthetic process	-12.8097
positive regulation of cytokine secretion	-12.7582
DNA-binding transcription activator activity, RNA polymerase II-specific	-12.6701
cellular developmental process	-12.6297
embryonic morphogenesis	-12.6278
negative regulation of cell differentiation	-12.6058
multicellular organismal process	-12.6
positive regulation of interleukin-8 production	-12.5249
negative regulation of developmental process	-12.4973
negative regulation of immune response	-12.4285
cellular response to nitrogen compound	-12.4278
regulation of DNA-binding transcription factor activity	-12.4231
renal system development	-12.4001
regulation of cell activation	-12.312
regulation of MAPK cascade	-12.3115
regulation of odontogenesis	-12.2868
response to interferon-alpha	-12.2395
antigen processing and presentation of endogenous antigen	-12.2395
epithelial to mesenchymal transition	-12.2162
regulation of protein modification process	-12.1184
positive regulation of cell population proliferation	-12.1157
regulation of leukocyte differentiation	-12.0592
positive regulation of protein modification process	-12.0196
kidney development	-11.9898
developmental process involved in reproduction	-11.9361
myeloid leukocyte activation	-11.8981
odontogenesis	-11.8783
response to hormone	-11.8736
negative regulation of T cell activation	-11.8377
regulation of interleukin-1 production	-11.8153
reproductive system development	-11.7898
regulation of T cell apoptotic process	-11.7649
regulation of protein secretion	-11.732
blood vessel development	-11.7153
positive regulation of innate immune response	-11.6435
positive regulation of response to biotic stimulus	-11.6066
odontogenesis of dentin-containing tooth	-11.5381
regulation of lymphocyte apoptotic process	-11.5162
hematopoietic or lymphoid organ development	-11.498
skeletal system development	-11.4612
lipid transport	-11.4408
blood vessel morphogenesis	-11.3679
positive regulation of biomineral tissue development	-11.3355
regulation of interleukin-1 beta secretion	-11.3355
regulation of peptide secretion	-11.3266
positive regulation of NF-kappaB transcription factor activity	-11.3193
lipid localization	-11.2871
positive regulation of cytokine production involved in immune response	-11.2813
reproductive structure development	-11.2692
regulation of primary metabolic process	-11.2322
regulation of leukocyte cell-cell adhesion	-11.1972
immune system development	-11.1953
hemopoiesis	-11.1934
regulation of biological quality	-11.1733
circulatory system development	-11.1571
positive regulation of protein transport	-11.1338
heart morphogenesis	-11.1273
negative regulation of response to external stimulus	-11.1224
regulation of nitrogen compound metabolic process	-11.12
cell differentiation	-11.1032
regulation of chemotaxis	-11.0556
embryonic organ morphogenesis	-11.0227
positive regulation of cellular protein metabolic process	-11.0121
response to organophosphorus	-10.996
phospholipid translocation	-10.9266
myeloid leukocyte differentiation	-10.9093
response to peptide hormone	-10.8771
regulation of secretion	-10.8722
positive regulation of immune effector process	-10.8626
tissue development	-10.7895
positive regulation of protein secretion	-10.7712
regulation of cellular metabolic process	-10.6978
positive regulation of phospholipid translocation	-10.6894
regulation of phospholipid translocation	-10.6894
mammary gland morphogenesis	-10.6639
lipid translocation	-10.6639
negative regulation of leukocyte cell-cell adhesion	-10.6468
tissue morphogenesis	-10.6223
positive regulation of multi-organism process	-10.607
regulation of membrane lipid distribution	-10.6049
response to abiotic stimulus	-10.5959
negative regulation of transcription, DNA-templated	-10.5766
positive regulation of protein metabolic process	-10.5488
regulation of epithelial cell migration	-10.5353
negative regulation of leukocyte activation	-10.5342
vasculature development	-10.4893
cytokine production	-10.4874
regulation of leukocyte mediated immunity	-10.4602
negative regulation of cellular metabolic process	-10.424
negative regulation of nucleic acid-templated transcription	-10.4201
regulation of T cell activation	-10.4139
endocardial cushion formation	-10.4
cellular response to interferon-beta	-10.4
negative regulation of nitrogen compound metabolic process	-10.3937
regulation of production of molecular mediator of immune response	-10.3739
negative regulation of RNA biosynthetic process	-10.348
regulation of protein transport	-10.3226
regulation of developmental growth	-10.2773
response to purine-containing compound	-10.2548
phospholipid transport	-10.1977
regulation of positive chemotaxis	-10.192
trabecula morphogenesis	-10.1643
regulation of interleukin-10 production	-10.1527
cell motility	-10.072
localization of cell	-10.072
regulation of protein metabolic process	-10.0451
regulation of interleukin-1 beta production	-10.0431
negative regulation of cytokine-mediated signaling pathway	-10.0399
regulation of peptide transport	-9.99714
positive regulation of bone mineralization	-9.99125
positive regulation of peptide secretion	-9.97109
carbohydrate derivative catabolic process	-9.9617
regulation of myeloid leukocyte differentiation	-9.94786
mesenchymal cell proliferation	-9.92575
cardiovascular system development	-9.91662
regulation of type I interferon production	-9.91588
response to drug	-9.91482
angiogenesis	-9.86598
regulation of tumor necrosis factor superfamily cytokine production	-9.83252
cellular response to organonitrogen compound	-9.82395
sensory organ development	-9.82395
leukocyte chemotaxis	-9.78819
heart development	-9.75909
regulation of leukocyte activation	-9.75713
protein trimerization	-9.72538
cellular response to peptide	-9.71385
negative regulation of cellular biosynthetic process	-9.70963
negative regulation of leukocyte apoptotic process	-9.69613
regulation of myeloid cell differentiation	-9.68357
organonitrogen compound metabolic process	-9.67561
regulation of neuron differentiation	-9.64625
cellular response to organic cyclic compound	-9.6134
negative regulation of growth	-9.61168
regulation of biomineral tissue development	-9.59529
regulation of thymocyte apoptotic process	-9.57353
developmental growth	-9.52994
positive regulation of leukocyte apoptotic process	-9.52488
cellular response to salt stress	-9.5153
antigen processing and presentation of endogenous peptide antigen via MHC class Ib	-9.5153
cellular response to hormone stimulus	-9.48612
regulation of vasculature development	-9.44019
negative regulation of RNA metabolic process	-9.43948
positive regulation of establishment of protein localization	-9.43565
embryo development ending in birth or egg hatching	-9.40508
positive regulation of phosphatidylinositol 3-kinase signaling	-9.40247
negative regulation of nucleobase-containing compound metabolic process	-9.39471
enzyme linked receptor protein signaling pathway	-9.37721
negative regulation of biosynthetic process	-9.36731
positive regulation of epithelial cell proliferation	-9.36667
negative regulation of developmental growth	-9.33872
regulation of type I interferon-mediated signaling pathway	-9.31745
positive regulation of interleukin-6 production	-9.30919
locomotion	-9.30846
negative regulation of cytokine production	-9.29644
growth	-9.27847
regulation of secretion by cell	-9.27683
positive regulation of tumor necrosis factor superfamily cytokine production	-9.25343
regulation of osteoclast differentiation	-9.24121
positive regulation of osteoblast differentiation	-9.24121
regulation of angiogenesis	-9.22685
negative regulation of cellular macromolecule biosynthetic process	-9.20787
positive regulation of secretion	-9.14233
negative regulation of defense response	-9.09872
regulation of phosphatidylinositol 3-kinase signaling	-9.07664
regulation of cellular protein metabolic process	-9.06514
negative regulation of response to cytokine stimulus	-9.06418
cellular response to virus	-9.05553
positive regulation of anion transport	-9.0462
positive chemotaxis	-9.0462
response to cold	-9.0462
inner ear development	-9.04471
gland morphogenesis	-9.03251
positive regulation of lymphocyte apoptotic process	-9.02561
regulation of interleukin-6 production	-9.02416
positive regulation of cytosolic calcium ion concentration	-9.01923
collagen catabolic process	-9.01415
female pregnancy	-8.97934
embryonic limb morphogenesis	-8.95888
embryonic appendage morphogenesis	-8.95888
mesoderm development	-8.95888
nervous system development	-8.87549
sensory organ morphogenesis	-8.87417
extracellular matrix organization	-8.85726
ear morphogenesis	-8.84224
forebrain neuron differentiation	-8.84223
negative regulation of macromolecule biosynthetic process	-8.83236
morphogenesis of an epithelium	-8.792
positive regulation of ion transport	-8.77053
cell population proliferation	-8.7641
regulation of phospholipid transport	-8.7632
positive regulation of phospholipid transport	-8.7632
antigen processing and presentation of peptide antigen via MHC class Ib	-8.7632
extracellular structure organization	-8.74072
positive regulation of cell adhesion	-8.73284
regulation of establishment of protein localization	-8.728
leukocyte differentiation	-8.68034
negative regulation of lymphocyte activation	-8.67233
positive regulation of cell-cell adhesion	-8.64436
positive regulation of cytosolic calcium ion concentration involved in phospholipase C-activating G protein-coupled signaling pathway	-8.6425
male sex differentiation	-8.61466
regulation of protein localization	-8.59437
regulation of bone mineralization	-8.57275
morphogenesis of a branching structure	-8.57134
positive regulation of interleukin-1 secretion	-8.56194
regulation of response to interferon-gamma	-8.56145
positive regulation of positive chemotaxis	-8.56145
regulation of interferon-gamma-mediated signaling pathway	-8.56145
negative regulation of cellular component movement	-8.55933
positive regulation of protein kinase B signaling	-8.54015
positive regulation of programmed cell death	-8.53876
positive regulation of T cell apoptotic process	-8.51549
morphogenesis of a branching epithelium	-8.51518
myeloid cell differentiation	-8.50579
negative regulation of locomotion	-8.49812
positive regulation of hydrolase activity	-8.43677
positive regulation of cell death	-8.41354
positive regulation of apoptotic process	-8.37535
purine ribonucleotide catabolic process	-8.3751
regulation of neuron projection development	-8.36606
regulation of kinase activity	-8.34695
export from cell	-8.33866
positive regulation of tumor necrosis factor production	-8.33389
neuron differentiation	-8.27998
ossification	-8.27315
placenta development	-8.26441
pharyngeal system development	-8.25588
regulation of tumor necrosis factor production	-8.22347
reproductive process	-8.22119
regulation of endothelial cell migration	-8.19872
positive regulation of leukocyte chemotaxis	-8.19592
regulation of cytosolic calcium ion concentration	-8.17879
cellular metal ion homeostasis	-8.15339
regulation of hydrolase activity	-8.14239
regulation of leukocyte chemotaxis	-8.13282
reproduction	-8.13263
phosphatidylinositol 3-kinase signaling	-8.11943
positive regulation of interleukin-1 beta secretion	-8.11943
ribonucleotide catabolic process	-8.11943
positive regulation of kinase activity	-8.10992
'de novo' NAD biosynthetic process	-8.09469
'de novo' NAD biosynthetic process from tryptophan	-8.09469
detection of virus	-8.09469
multi-multicellular organism process	-8.09019
regulation of phosphatidylinositol 3-kinase activity	-8.08253
positive regulation of interleukin-8 secretion	-8.06485
cysteine-type endopeptidase activity involved in apoptotic process	-8.06485
regulation of phospholipid metabolic process	-8.06048
chordate embryonic development	-8.04253
inner ear morphogenesis	-8.02448
quinolinate biosynthetic process	-8.01595
regulation of type III interferon production	-8.01595
anthranilate metabolic process	-8.01595
positive regulation of stress-activated MAPK cascade	-8.01264
positive regulation of peptidyl-tyrosine phosphorylation	-7.99677
secretion by cell	-7.98991
phosphorus metabolic process	-7.98631
chemokine-mediated signaling pathway	-7.98444
response to decreased oxygen levels	-7.97122
positive regulation of stress-activated protein kinase signaling cascade	-7.92299
organic anion transport	-7.92147
response to interleukin-1	-7.91843
amine catabolic process	-7.91375
cellular biogenic amine catabolic process	-7.91375
regulation of lipid kinase activity	-7.89855
response to growth hormone	-7.87467
positive regulation of protein kinase activity	-7.86515
positive regulation of chemotaxis	-7.86412
development of primary male sexual characteristics	-7.86412
response to oxygen levels	-7.85871
positive regulation of animal organ morphogenesis	-7.84462
positive regulation of transferase activity	-7.84452
generation of neurons	-7.83021
respiratory system development	-7.82938
regulation of osteoblast differentiation	-7.82334
regulation of nervous system development	-7.80983
cellular calcium ion homeostasis	-7.78717
regulation of extrinsic apoptotic signaling pathway	-7.78104
negative regulation of neuron projection development	-7.78104
head development	-7.75946
cellular response to interleukin-1	-7.74655
apoptotic process	-7.72464
positive regulation of lipid metabolic process	-7.71815
positive regulation of leukocyte differentiation	-7.71815
regulation of transcription, DNA-templated	-7.71796
pattern recognition receptor signaling pathway	-7.71783
regulation of lipid metabolic process	-7.70873
cellular response to peptide hormone stimulus	-7.70851
positive regulation of lipid localization	-7.70754
NAD biosynthetic process	-7.69212
regeneration	-7.68773
epithelial tube morphogenesis	-7.64696
regulation of protein kinase activity	-7.64648
positive regulation of secretion by cell	-7.64371
negative regulation of animal organ morphogenesis	-7.6401
regulation of transferase activity	-7.63588
sensory perception of pain	-7.63498
regulation of interleukin-8 production	-7.63498
regulation of epithelial cell differentiation	-7.59551
forebrain generation of neurons	-7.58484
collagen metabolic process	-7.58484
regulation of dendritic cell cytokine production	-7.58125
regulation of neuromuscular junction development	-7.58125
bone trabecula morphogenesis	-7.58125
negative regulation of epithelial cell proliferation	-7.58
metanephros development	-7.57312
mammary gland epithelium development	-7.56542
response to steroid hormone	-7.56532
chemical homeostasis	-7.54146
regulation of cell killing	-7.53638
appendage morphogenesis	-7.52724
limb morphogenesis	-7.52724
behavior	-7.5036
positive regulation of hemopoiesis	-7.49329
lung development	-7.49211
cellular cation homeostasis	-7.48794
regulation of ERK1 and ERK2 cascade	-7.45757
regulation of stress-activated MAPK cascade	-7.45548
cellular ion homeostasis	-7.43758
positive regulation of Rho protein signal transduction	-7.4313
positive regulation of neutrophil migration	-7.4313
positive regulation of vasculature development	-7.42235
chemoattractant activity	-7.41505
branching morphogenesis of an epithelial tube	-7.40983
phosphate-containing compound metabolic process	-7.39381
regulation of nucleic acid-templated transcription	-7.36002
in utero embryonic development	-7.3409
regulation of growth	-7.33406
regulation of adaptive immune response	-7.32521
regulation of apoptotic signaling pathway	-7.32181
regulation of stress-activated protein kinase signaling cascade	-7.31428
mammary gland formation	-7.30387
postsynaptic density assembly	-7.30387
antigen processing and presentation of endogenous peptide antigen via MHC class I via ER pathway, TAP-independent	-7.30387
negative regulation of thymocyte apoptotic process	-7.30387
antigen processing and presentation of endogenous peptide antigen via MHC class I via ER pathway	-7.30387
response to salt stress	-7.29011
branching involved in mammary gland duct morphogenesis	-7.29011
ventricular septum morphogenesis	-7.28348
negative regulation of morphogenesis of an epithelium	-7.27963
regulation of RNA biosynthetic process	-7.26956
metal ion homeostasis	-7.24263
regulation of cellular ketone metabolic process	-7.23927
heart valve morphogenesis	-7.23637
purine-containing compound catabolic process	-7.23637
regulation of animal organ morphogenesis	-7.21711
regulation of fat cell differentiation	-7.21138
aorta morphogenesis	-7.18305
regulation of neurogenesis	-7.17173
respiratory tube development	-7.15018
ion transport	-7.12329
brain development	-7.10162
lymphoid progenitor cell differentiation	-7.10076
cytidine to uridine editing	-7.10076
regulation of mast cell activation	-7.09526
purine nucleotide catabolic process	-7.09526
cellular component morphogenesis	-7.09379
positive regulation of lipid transport	-7.08775
embryonic digit morphogenesis	-7.08775
regulation of leukocyte mediated cytotoxicity	-7.08468
positive regulation of adaptive immune response	-7.07965
calcium ion homeostasis	-7.07252
response to nutrient	-7.0684
secretion	-7.06128
positive regulation of production of molecular mediator of immune response	-7.06095
inorganic ion homeostasis	-7.06086
positive regulation of angiogenesis	-7.04002
cation homeostasis	-7.0218
male gonad development	-7.01822
mesoderm morphogenesis	-6.99994
developmental maturation	-6.99738
response to glucocorticoid	-6.99408
anion transport	-6.9793
ion homeostasis	-6.96815
pyridine nucleotide biosynthetic process	-6.9464
nicotinamide nucleotide biosynthetic process	-6.9464
phosphatidylserine metabolic process	-6.9464
cell morphogenesis	-6.94614
negative regulation of cell morphogenesis involved in differentiation	-6.9457
granulocyte chemotaxis	-6.93863
glomerulus vasculature development	-6.93408
muscle cell proliferation	-6.93408
negative regulation of T cell apoptotic process	-6.93408
negative regulation of interleukin-10 production	-6.93408
regulation of interleukin-12 production	-6.903
regulation of JNK cascade	-6.84046
cellular response to chemokine	-6.8188
response to chemokine	-6.8188
response to wounding	-6.81098
movement of cell or subcellular component	-6.8094
cellular divalent inorganic cation homeostasis	-6.80871
cellular chemical homeostasis	-6.80267
regulation of RNA metabolic process	-6.79648
positive regulation of epidermis development	-6.79123
cellular response to steroid hormone stimulus	-6.76318
negative regulation of neuron death	-6.74521
positive regulation of protein oligomerization	-6.73873
negative regulation of neuron apoptotic process	-6.7256
pyridine nucleotide metabolic process	-6.72049
nicotinamide nucleotide metabolic process	-6.72049
response to hypoxia	-6.70845
homeostatic process	-6.68833
negative regulation of cortisol biosynthetic process	-6.6828
quinolinate metabolic process	-6.6828
response to luteinizing hormone	-6.6828
regulation of interleukin-1 alpha secretion	-6.6828
negative regulation of aldosterone metabolic process	-6.6828
negative regulation of aldosterone biosynthetic process	-6.6828
positive regulation of type I interferon-mediated signaling pathway	-6.67365
regulation of response to osmotic stress	-6.67365
positive regulation of phagocytosis, engulfment	-6.67365
negative regulation of leukocyte degranulation	-6.67365
epithelial to mesenchymal transition involved in endocardial cushion formation	-6.67365
detection of mechanical stimulus involved in sensory perception of pain	-6.67365
positive regulation of membrane invagination	-6.67365
myeloid leukocyte migration	-6.66769
mammary gland development	-6.66769
cysteine-type endopeptidase activity involved in apoptotic signaling pathway	-6.66705
regulation of interleukin-1 alpha production	-6.66705
myeloid leukocyte mediated immunity	-6.65322
positive regulation of Ras protein signal transduction	-6.64526
maternal process involved in female pregnancy	-6.64526
response to extracellular stimulus	-6.64184
regulation of binding	-6.63178
postsynapse assembly	-6.61442
positive regulation of myeloid leukocyte cytokine production involved in immune response	-6.61442
mast cell mediated immunity	-6.61442
activation of immune response	-6.60109
animal organ regeneration	-6.59499
neurogenesis	-6.59466
regulation of response to wounding	-6.58685
neutrophil chemotaxis	-6.57819
positive regulation of T cell mediated immunity	-6.56628
regulation of T cell differentiation	-6.55735
regulation of NIK/NF-kappaB signaling	-6.5069
negative regulation of immune effector process	-6.5069
regulation of T cell mediated cytotoxicity	-6.50457
embryonic forelimb morphogenesis	-6.50457
regulation of leukocyte proliferation	-6.50308
positive regulation of T cell mediated cytotoxicity	-6.48594
negative regulation of viral transcription	-6.48594
myeloid cell activation involved in immune response	-6.47964
regulation of metabolic process	-6.47415
positive regulation of JNK cascade	-6.46879
negative regulation of transcription by RNA polymerase II	-6.44748
cellular amine metabolic process	-6.437
negative regulation of cell development	-6.42742
organophosphate ester transport	-6.4111
signal transduction by p53 class mediator	-6.4111
negative regulation of leukocyte mediated immunity	-6.40092
chemokine activity	-6.40092
positive regulation of extrinsic apoptotic signaling pathway	-6.40092
locomotory behavior	-6.3887
response to tumor necrosis factor	-6.38413
sterol transport	-6.36802
cell death	-6.33867
renal system vasculature development	-6.31748
regulation of protein kinase A signaling	-6.31748
kidney vasculature development	-6.31748
positive regulation of calcium ion transport	-6.31671
negative regulation of neuron differentiation	-6.30173
organ growth	-6.29435
cyclic nucleotide catabolic process	-6.2901
leukocyte migration involved in inflammatory response	-6.2901
regulation of odontogenesis of dentin-containing tooth	-6.2901
regulation of macrophage cytokine production	-6.2901
negative regulation of natural killer cell mediated cytotoxicity	-6.2901
excitatory synapse assembly	-6.2901
regulation of myeloid leukocyte mediated immunity	-6.29003
positive regulation of transmembrane transport	-6.28241
hippo signaling	-6.24662
ATPase-coupled transmembrane transporter activity	-6.24063
neuromuscular junction development	-6.2344
negative regulation of axon extension	-6.2344
regulation of epidermis development	-6.22425
cardiac septum morphogenesis	-6.21605
positive regulation of leukocyte mediated immunity	-6.2112
response to xenobiotic stimulus	-6.21048
positive regulation of neuron differentiation	-6.2061
protein phosphorylation	-6.20462
negative regulation of cell motility	-6.16638
negative regulation of T cell proliferation	-6.14697
positive regulation of interleukin-1 production	-6.14697
regulation of anion transport	-6.14465
interferon-gamma secretion	-6.13544
positive regulation of viral entry into host cell	-6.13544
regulation of interleukin-10 secretion	-6.13544
positive regulation of antigen processing and presentation	-6.13544
antigen processing and presentation of exogenous peptide antigen via MHC class I, TAP-independent	-6.13544
semicircular canal development	-6.13544
cAMP catabolic process	-6.13544
postsynaptic specialization assembly	-6.13544
positive regulation of macrophage cytokine production	-6.13544
regulation of ribonuclease activity	-6.13544
embryonic placenta development	-6.11087
mesoderm formation	-6.10386
cytoplasmic pattern recognition receptor signaling pathway	-6.10002
pyridine-containing compound biosynthetic process	-6.10002
positive regulation of interleukin-12 production	-6.10002
regulation of small GTPase mediated signal transduction	-6.0969
positive regulation of NIK/NF-kappaB signaling	-6.09513
membrane depolarization	-6.08517
macrophage activation	-6.08517
negative regulation of cell growth	-6.06491
localization	-6.05814
cell activation involved in immune response	-6.05813
positive regulation of leukocyte cell-cell adhesion	-6.0562
base conversion or substitution editing	-6.04065
cardiac right ventricle morphogenesis	-6.04065
positive regulation of tumor necrosis factor secretion	-6.04065
positive regulation of excitatory postsynaptic potential	-6.01965
brown fat cell differentiation	-6.01965
regulation of interferon-alpha production	-6.01965
regulation of transcription by RNA polymerase II	-6.00122
response to nutrient levels	-5.99561
regulation of biosynthetic process	-5.98546
protein processing	-5.97821
regulation of T cell proliferation	-5.97821
negative regulation of axonogenesis	-5.97642
central nervous system neuron differentiation	-5.95767
regulation of cellular biosynthetic process	-5.95705
positive regulation of fatty acid oxidation	-5.9428
positive regulation of nitric-oxide synthase biosynthetic process	-5.9428
regulation of CD8-positive, alpha-beta T cell activation	-5.9428
striated muscle cell proliferation	-5.9428
negative regulation of natural killer cell mediated immunity	-5.9428
regulation of phagocytosis, engulfment	-5.9428
negative regulation of type I interferon-mediated signaling pathway	-5.9428
leukocyte mediated immunity	-5.94128
antigen processing and presentation of peptide antigen via MHC class I	-5.9358
positive regulation of interleukin-1 beta production	-5.93434
regulation of nucleobase-containing compound metabolic process	-5.92837
negative regulation of cell projection organization	-5.92291
aging	-5.91392
positive regulation of interleukin-10 production	-5.91021
cellular response to tumor necrosis factor	-5.90942
regulation of calcium ion transport	-5.90744
regulation of granulocyte chemotaxis	-5.89514
response to acid chemical	-5.89274
regulation of ion transport	-5.87939
regulation of epidermal cell differentiation	-5.87202
heart valve development	-5.87202
cellular response to mechanical stimulus	-5.8609
response to transforming growth factor beta	-5.85165
divalent inorganic cation homeostasis	-5.83518
toll-like receptor signaling pathway	-5.83415
response to cAMP	-5.83415
epithelium development	-5.83066
glomerular capillary formation	-5.81947
regulation of synaptic growth at neuromuscular junction	-5.81947
negative regulation of glucocorticoid metabolic process	-5.81947
voltage-gated sodium channel activity involved in cardiac muscle cell action potential	-5.81947
synaptic growth at neuromuscular junction	-5.81947
glomerulus vasculature morphogenesis	-5.81947
negative regulation of steroid hormone biosynthetic process	-5.81947
negative regulation of glucocorticoid biosynthetic process	-5.81947
positive regulation of neuromuscular junction development	-5.81947
leukocyte chemotaxis involved in inflammatory response	-5.81947
positive regulation of hair follicle maturation	-5.81947
appendage development	-5.81344
limb development	-5.81344
carbohydrate derivative metabolic process	-5.81232
negative regulation of lymphocyte apoptotic process	-5.80404
detection of mechanical stimulus involved in sensory perception	-5.80404
calcium-mediated signaling	-5.80063
roof of mouth development	-5.78369
cAMP metabolic process	-5.78175
regulation of urine volume	-5.78175
positive regulation of interferon-alpha production	-5.78175
cellular response to dsRNA	-5.78175
trabecula formation	-5.78175
myeloid dendritic cell activation	-5.78175
regulation of smooth muscle cell proliferation	-5.77787
regulation of lymphocyte differentiation	-5.77787
leukocyte activation involved in immune response	-5.75936
central nervous system neuron development	-5.74745
granulocyte migration	-5.73429
negative regulation of T cell differentiation	-5.73411
regulated exocytosis	-5.7332
regulation of peptidyl-tyrosine phosphorylation	-5.73128
positive regulation of small GTPase mediated signal transduction	-5.73034
positive regulation of fatty acid metabolic process	-5.72804
regulation of neutrophil migration	-5.72804
semaphorin-plexin signaling pathway	-5.72804
regulation of animal organ formation	-5.72804
forebrain development	-5.72352
regulation of metal ion transport	-5.70561
cartilage development	-5.70495
transmembrane receptor protein serine/threonine kinase signaling pathway	-5.69571
gland development	-5.68993
regulation of cell development	-5.68435
regulation of neuron death	-5.68128
positive regulation of monocyte differentiation	-5.68066
indole-containing compound catabolic process	-5.68066
negative regulation of transcription by competitive promoter binding	-5.68066
regulation of neuron maturation	-5.68066
tryptophan catabolic process	-5.68066
indolalkylamine catabolic process	-5.68066
lymphocyte activation	-5.67698
central nervous system development	-5.67326
response to corticosteroid	-5.67189
protein complex oligomerization	-5.6637
response to ketone	-5.64791
cholesterol transport	-5.6458
negative regulation of DNA binding	-5.6458
positive regulation of adaptive immune response based on somatic recombination of immune receptors built from immunoglobulin superfamily domains	-5.63618
tissue remodeling	-5.63618
negative regulation of nervous system development	-5.62982
regulation of ketone biosynthetic process	-5.62616
antigen processing and presentation via MHC class Ib	-5.62616
phospholipid transporter activity	-5.62616
regulation of membrane invagination	-5.62616
regulation of viral entry into host cell	-5.59889
regulation of fatty acid oxidation	-5.59889
regulation of mononuclear cell migration	-5.57845
negative regulation of type I interferon production	-5.57845
bone remodeling	-5.57845
regulation of acute inflammatory response	-5.57845
regulation of cellular macromolecule biosynthetic process	-5.57701
neutrophil migration	-5.57584
programmed cell death	-5.57029
development of primary sexual characteristics	-5.55569
receptor signaling pathway via JAK-STAT	-5.55303
regulation of activated T cell proliferation	-5.55303
regulation of hormone metabolic process	-5.55303
negative regulation of alpha-beta T cell activation	-5.55303
positive regulation of smooth muscle cell proliferation	-5.53979
ribonucleoside catabolic process	-5.53893
regulation of transposition	-5.53893
male genitalia development	-5.53893
negative regulation of transposition	-5.53893
glycoprotein catabolic process	-5.53893
cholesterol efflux	-5.53893
regulation of axonogenesis	-5.53449
sensory system development	-5.52809
chondrocyte differentiation	-5.52755
cellular process	-5.52125
regulation of macrophage activation	-5.50772
regulation of system process	-5.50215
regulation of macromolecule metabolic process	-5.49101
regulation of cellular response to stress	-5.4814
regulation of epithelial cell apoptotic process	-5.47486
cell projection morphogenesis	-5.47187
negative regulation of neurogenesis	-5.43774
positive regulation of endothelial cell proliferation	-5.43257
positive regulation of T cell differentiation	-5.42097
mammary gland duct morphogenesis	-5.40343
forebrain neuron development	-5.40343
neutrophil activation	-5.39124
receptor signaling pathway via STAT	-5.38476
inositol lipid-mediated signaling	-5.38186
intracellular receptor signaling pathway	-5.38025
regulation of alpha-beta T cell activation	-5.37576
cellular response to glucocorticoid stimulus	-5.37354
cellular biogenic amine metabolic process	-5.37354
negative regulation of leukocyte differentiation	-5.35199
positive regulation of polyamine transmembrane transport	-5.34324
UDP-N-acetylgalactosamine transmembrane transporter activity	-5.34324
response to metformin	-5.34324
ceramide floppase activity	-5.34324
lipopolysaccharide transport	-5.34324
kynurenic acid biosynthetic process	-5.34324
response to type III interferon	-5.34324
UDP-N-acetylgalactosamine transmembrane transport	-5.34324
regulation of calcium-independent cell-cell adhesion	-5.34324
L-ascorbic acid transmembrane transporter activity	-5.34324
positive regulation of mesenchymal cell apoptotic process	-5.34324
endodermal-mesodermal cell signaling involved in heart induction	-5.34324
lateral sprouting involved in mammary gland duct morphogenesis	-5.34324
positive regulation of satellite cell activation involved in skeletal muscle regeneration	-5.34324
heart induction	-5.34324
kynurenic acid metabolic process	-5.34324
negative regulation of dendritic cell cytokine production	-5.34324
UDP-glucuronic acid transmembrane transport	-5.34324
endodermal-mesodermal cell signaling	-5.34324
positive regulation of anterograde dense core granule transport	-5.34324
central tolerance induction	-5.34324
regulation of anterograde dense core granule transport	-5.34324
ceramide translocation	-5.34324
transepithelial L-ascorbic acid transport	-5.34324
regulation of dense core granule transport	-5.34324
L-ascorbic acid transmembrane transport	-5.34324
positive regulation of progesterone biosynthetic process	-5.34324
positive regulation of dense core granule transport	-5.34324
BMP signaling pathway involved in heart induction	-5.34324
apolipoprotein A-I receptor activity	-5.34324
thyroid hormone catabolic process	-5.34324
UDP-glucuronic acid transmembrane transporter activity	-5.34324
nucleobase transmembrane transporter activity	-5.34324
sex differentiation	-5.33766
branch elongation of an epithelium	-5.33579
monocyte differentiation	-5.33579
mononuclear cell differentiation	-5.33579
cellular response to exogenous dsRNA	-5.33579
exocytosis	-5.32175
negative regulation of apoptotic signaling pathway	-5.31223
positive regulation of neutrophil chemotaxis	-5.31061
negative regulation of receptor signaling pathway via JAK-STAT	-5.31061
atrioventricular valve morphogenesis	-5.31061
defense response to protozoan	-5.31061
cell surface receptor signaling pathway involved in heart development	-5.31061
anatomical structure maturation	-5.28513
positive regulation of odontogenesis	-5.28456
negative thymic T cell selection	-5.28456
detection of molecule of bacterial origin	-5.28456
cytokine secretion	-5.2822
positive regulation of lymphocyte differentiation	-5.27851
granulocyte activation	-5.27485
positive regulation of neurogenesis	-5.2747
ventricular septum development	-5.27088
antigen processing and presentation of exogenous peptide antigen via MHC class I, TAP-dependent	-5.27088
activation of innate immune response	-5.27071
regulation of muscle tissue development	-5.27021
negative regulation of hemopoiesis	-5.27021
regulation of DNA binding	-5.26675
circulatory system process	-5.26182
DNA-binding transcription repressor activity, RNA polymerase II-specific	-5.26081
cellular response to external stimulus	-5.25796
negative regulation of epithelial cell migration	-5.25773
regulation of mononuclear cell proliferation	-5.2515
gonad development	-5.2515
amine metabolic process	-5.24375
response to amyloid-beta	-5.24312
wound healing	-5.23539
blood circulation	-5.22814
cyclic nucleotide metabolic process	-5.22286
pyridine-containing compound metabolic process	-5.22286
visual system development	-5.22175
positive regulation of synaptic transmission, glutamatergic	-5.21697
regulation of axon extension involved in axon guidance	-5.21697
dendritic cell differentiation	-5.21697
regulation of tumor necrosis factor secretion	-5.21697
hematopoietic progenitor cell differentiation	-5.21427
regulation of macromolecule biosynthetic process	-5.21095
negative regulation of cell migration	-5.2106
second-messenger-mediated signaling	-5.2106
monocarboxylic acid transport	-5.20693
regulation of cellular component organization	-5.20658
regulation of cell projection organization	-5.206
T cell activation	-5.19634
homeostasis of number of cells	-5.19416
protein metabolic process	-5.19248
regulation of neuron apoptotic process	-5.19061
phospholipase C-activating G protein-coupled receptor signaling pathway	-5.18307
negative regulation of macrophage apoptotic process	-5.17907
protein insertion into mitochondrial membrane involved in apoptotic signaling pathway	-5.17907
regulation of cortisol biosynthetic process	-5.17907
BMP signaling pathway involved in heart development	-5.17907
positive regulation of hypersensitivity	-5.17907
development of secondary female sexual characteristics	-5.17907
axonogenesis involved in innervation	-5.17907
regulation of phospholipid catabolic process	-5.17907
cytoplasmic pattern recognition receptor signaling pathway in response to virus	-5.17907
vesicle fusion with endoplasmic reticulum-Golgi intermediate compartment (ERGIC) membrane	-5.17907
aminophospholipid transport	-5.17907
Toll signaling pathway	-5.17907
positive regulation of vascular endothelial growth factor signaling pathway	-5.17907
regulation of prostatic bud formation	-5.17907
positive regulation of GTPase activity	-5.17647
positive regulation of lymphocyte mediated immunity	-5.17061
fat cell differentiation	-5.17061
outflow tract morphogenesis	-5.16235
response to temperature stimulus	-5.15128
regulation of protein kinase B signaling	-5.14878
regulation of cell morphogenesis involved in differentiation	-5.1339
connective tissue development	-5.13292
regulation of plasma membrane bounded cell projection organization	-5.12919
leukocyte degranulation	-5.1227
cell part morphogenesis	-5.1227
epithelial cell proliferation	-5.11404
learning or memory	-5.10717
small molecule metabolic process	-5.10562
regulation of interleukin-8 secretion	-5.09543
response to protozoan	-5.09543
positive regulation of endothelial cell apoptotic process	-5.09543
benzene-containing compound metabolic process	-5.09543
regulation of AMPA receptor activity	-5.09543
regulation of fatty acid metabolic process	-5.08938
peptidyl-tyrosine phosphorylation	-5.08796
regulation of GTPase activity	-5.08015
leukocyte migration	-5.07456
negative regulation of leukocyte mediated cytotoxicity	-5.06818
transepithelial transport	-5.06818
myeloid dendritic cell differentiation	-5.06818
neuron development	-5.06743
modulation of excitatory postsynaptic potential	-5.06696
regulation of keratinocyte differentiation	-5.06696
forelimb morphogenesis	-5.06696
response to osmotic stress	-5.05621
positive regulation of type I interferon production	-5.05621
regulation of nervous system process	-5.05384
smooth muscle cell differentiation	-5.03887
positive regulation of cartilage development	-5.03887
positive regulation of nervous system development	-5.02745
sulfur compound biosynthetic process	-5.02073
negative regulation of response to wounding	-5.0158
artery development	-5.0158
regulation of wound healing	-5.01558
positive regulation of T cell activation	-5.00985
intrinsic apoptotic signaling pathway by p53 class mediator	-5.00451
cellular response to corticosteroid stimulus	-4.99297
regulation of receptor signaling pathway via JAK-STAT	-4.9789
regulation of transmembrane transport	-4.97248
skeletal system morphogenesis	-4.9711
negative regulation of binding	-4.9686
peptide secretion	-4.9686
response to inorganic substance	-4.94928
regulation of lymphocyte mediated immunity	-4.94416
cytidine catabolic process	-4.93483
mammary gland epithelial cell proliferation	-4.93483
negative T cell selection	-4.93483
cytidine metabolic process	-4.93483
positive regulation of hair follicle development	-4.93483
cytidine deamination	-4.93483
tryptophan metabolic process	-4.93483
negative regulation of platelet aggregation	-4.93483
cytidine deaminase activity	-4.93483
cellular response to alcohol	-4.91953
cellular response to transforming growth factor beta stimulus	-4.9194
transforming growth factor beta receptor signaling pathway	-4.91
aminoglycan biosynthetic process	-4.91
antimicrobial humoral immune response mediated by antimicrobial peptide	-4.90286
positive regulation of MAP kinase activity	-4.89585
positive regulation of granulocyte chemotaxis	-4.89224
negative regulation of nervous system process	-4.89224
atrioventricular valve development	-4.89224
regulation of macrophage chemotaxis	-4.89224
negative regulation of axon extension involved in axon guidance	-4.89224
response to auditory stimulus	-4.89224
regulation of cation transmembrane transport	-4.88869
eye development	-4.87684
peptidyl-tyrosine modification	-4.87369
negative regulation of fat cell differentiation	-4.87211
cardiac chamber morphogenesis	-4.87136
prostaglandin metabolic process	-4.86858
prostanoid metabolic process	-4.86858
embryonic digestive tract development	-4.86858
antigen processing and presentation of exogenous peptide antigen via MHC class I	-4.85082
neuron projection morphogenesis	-4.85013
regulation of endothelial cell proliferation	-4.83049
DNA-binding transcription factor activity, RNA polymerase II-specific	-4.82892
prostaglandin biosynthetic process	-4.8205
prostanoid biosynthetic process	-4.8205
thymic T cell selection	-4.8205
toll-like receptor 4 signaling pathway	-4.8205
negative regulation of platelet activation	-4.8205
cognition	-4.8167
camera-type eye development	-4.79738
digestive tract development	-4.79577
regulation of T cell mediated immunity	-4.79466
regulation of stem cell proliferation	-4.79466
positive regulation of ERK1 and ERK2 cascade	-4.78147
T cell mediated immunity	-4.77192
carboxylic acid biosynthetic process	-4.76903
regulation of CD4-positive, alpha-beta T cell activation	-4.75618
steroid hormone receptor activity	-4.74376
hair cycle	-4.73264
BMP signaling pathway	-4.73264
molting cycle	-4.73264
organic acid biosynthetic process	-4.72174
renal water homeostasis	-4.70559
cellular response to osmotic stress	-4.70559
plasma membrane bounded cell projection morphogenesis	-4.70199
negative regulation of muscle contraction	-4.69999
regulation of hormone biosynthetic process	-4.69999
developmental induction	-4.69999
digestive system development	-4.68951
hair follicle development	-4.68903
phosphatidylinositol-mediated signaling	-4.68903
biological adhesion	-4.68535
renal system vasculature morphogenesis	-4.67201
negative regulation of response to interferon-gamma	-4.67201
positive regulation of dendritic cell antigen processing and presentation	-4.67201
positive regulation of natural killer cell proliferation	-4.67201
amyloid-beta clearance by cellular catabolic process	-4.67201
regulation of glucocorticoid biosynthetic process	-4.67201
kidney vasculature morphogenesis	-4.67201
negative regulation of interferon-gamma-mediated signaling pathway	-4.67201
bud elongation involved in lung branching	-4.67201
positive regulation of natural killer cell cytokine production	-4.67201
regulation of aldosterone metabolic process	-4.67201
negative regulation of mast cell degranulation	-4.67201
pyrimidine nucleotide-sugar transmembrane transporter activity	-4.67201
positive regulation of interleukin-10 secretion	-4.67201
nuclear-transcribed mRNA catabolic process, deadenylation-independent decay	-4.67201
regulation of aldosterone biosynthetic process	-4.67201
positive regulation of neutrophil extravasation	-4.67201
p38MAPK cascade	-4.67201
regulation of interleukin-1-mediated signaling pathway	-4.67201
telencephalon development	-4.66951
regulation of lymphocyte proliferation	-4.65845
hormone transport	-4.6542
positive regulation of peptidase activity	-4.65055
cellular modified amino acid metabolic process	-4.65055
regulation of interferon-gamma production	-4.64603
transmembrane receptor protein tyrosine kinase signaling pathway	-4.64333
response to toxic substance	-4.64333
regulation of endothelial cell apoptotic process	-4.6425
regulation of axon guidance	-4.63221
branching involved in ureteric bud morphogenesis	-4.63221
detection of mechanical stimulus	-4.63221
regulation of T cell migration	-4.63221
innate immune response-activating signal transduction	-4.63069
nucleobase-containing small molecule metabolic process	-4.62579
positive regulation of hair cycle	-4.6227
negative regulation of mast cell activation	-4.6227
negative regulation of macrophage derived foam cell differentiation	-4.6227
complement activation, alternative pathway	-4.6227
pyrimidine ribonucleoside catabolic process	-4.6227
negative regulation of tyrosine phosphorylation of STAT protein	-4.6227
tolerance induction	-4.6227
negative regulation of vascular permeability	-4.6227
midgut development	-4.6227
aorta development	-4.61928
ureteric bud morphogenesis	-4.61928
response to dsRNA	-4.61928
activation of protein kinase activity	-4.60104
bone development	-4.59251
regulation of antigen processing and presentation	-4.59039
regulation of monocyte differentiation	-4.59039
regulation of nitric-oxide synthase biosynthetic process	-4.59039
neuron projection development	-4.59021
hormone secretion	-4.58589
positive regulation of binding	-4.58581
formation of primary germ layer	-4.5826
cardiac septum development	-4.5826
camera-type eye morphogenesis	-4.5826
sterol metabolic process	-4.57564
positive regulation of myeloid cell differentiation	-4.553
cellular response to ketone	-4.553
positive regulation of lipid kinase activity	-4.54943
cell fate commitment	-4.54567
cell adhesion	-4.53592
artery morphogenesis	-4.53181
positive regulation of nervous system process	-4.53181
negative regulation of axon guidance	-4.51779
outflow tract septum morphogenesis	-4.51779
embryonic hindlimb morphogenesis	-4.51779
bone morphogenesis	-4.50415
mesonephric tubule morphogenesis	-4.49853
positive regulation of myeloid leukocyte differentiation	-4.49853
negative regulation of lymphocyte proliferation	-4.48517
negative regulation of mononuclear cell proliferation	-4.48517
skin epidermis development	-4.48517
positive regulation of small molecule metabolic process	-4.48287
regulation of adaptive immune response based on somatic recombination of immune receptors built from immunoglobulin superfamily domains	-4.48287
glycosaminoglycan biosynthetic process	-4.4797
cell development	-4.47471
cell maturation	-4.46999
positive regulation of protein binding	-4.46578
positive regulation of endopeptidase activity	-4.46425
nephron development	-4.46276
regulation of cell morphogenesis	-4.45118
positive regulation of neuron projection development	-4.42898
positive regulation of fat cell differentiation	-4.424
regulation of lymphocyte activation	-4.41622
embryonic camera-type eye development	-4.39968
semi-lunar valve development	-4.39968
negative regulation of extrinsic apoptotic signaling pathway	-4.39876
xenobiotic metabolic process	-4.38995
regulation of dendritic spine development	-4.3868
organic hydroxy compound catabolic process	-4.3868
molting cycle process	-4.3868
positive regulation of response to wounding	-4.3868
hair cycle process	-4.3868
negative regulation of ERK1 and ERK2 cascade	-4.3868
neutrophil activation involved in immune response	-4.38146
negative regulation of lymphocyte differentiation	-4.38134
regulation of MAP kinase activity	-4.3783
animal organ maturation	-4.37592
cellular response to growth hormone stimulus	-4.37592
regulation of mitochondrial depolarization	-4.37592
neurotransmitter catabolic process	-4.37592
regulation of tyrosine phosphorylation of STAT protein	-4.37468
kidney morphogenesis	-4.37468
regulation of smooth muscle cell migration	-4.37468
adenylate cyclase-inhibiting G protein-coupled receptor signaling pathway	-4.37468
labyrinthine layer development	-4.3671
icosanoid biosynthetic process	-4.3671
cellular response to amyloid-beta	-4.3671
organic hydroxy compound transport	-4.36507
regulation of receptor signaling pathway via STAT	-4.34984
cellular response to xenobiotic stimulus	-4.34558
intrinsic apoptotic signaling pathway in response to DNA damage by p53 class mediator	-4.34486
adult walking behavior	-4.34486
regulation of myeloid cell apoptotic process	-4.34486
positive regulation of meiotic nuclear division	-4.34166
regulation of transcription from RNA polymerase II promoter involved in heart development	-4.34166
positive regulation of urine volume	-4.34166
ossification involved in bone maturation	-4.34166
macrophage chemotaxis	-4.34166
induction of positive chemotaxis	-4.34166
monocarboxylic acid transmembrane transporter activity	-4.34166
pyrimidine ribonucleoside metabolic process	-4.34166
DNA damage response, signal transduction by p53 class mediator resulting in transcription of p21 class mediator	-4.34166
regulation of vasculogenesis	-4.34166
cardiac muscle cell proliferation	-4.34166
NAD biosynthesis via nicotinamide riboside salvage pathway	-4.34166
MAPK cascade	-4.33225
response to BMP	-4.31926
cellular response to BMP stimulus	-4.31926
multicellular organismal homeostasis	-4.30535
cell-cell junction organization	-4.29692
response to growth factor	-4.29194
positive regulation of intracellular mRNA localization	-4.29177
positive regulation of interleukin-1 alpha secretion	-4.29177
regulation of immunological synapse formation	-4.29177
optic cup formation involved in camera-type eye development	-4.29177
cellular response to triacyl bacterial lipopeptide	-4.29177
trans-synaptic signaling by endocannabinoid, modulating synaptic transmission	-4.29177
natural killer cell tolerance induction	-4.29177
metanephric glomerulus morphogenesis	-4.29177
positive regulation of skeletal muscle fiber differentiation	-4.29177
trans-synaptic signaling by lipid, modulating synaptic transmission	-4.29177
embryonic nail plate morphogenesis	-4.29177
mammary placode formation	-4.29177
positive regulation of type II hypersensitivity	-4.29177
regulation of macrophage migration inhibitory factor signaling pathway	-4.29177
natural killer cell chemotaxis	-4.29177
interferon-beta production	-4.29177
Tie signaling pathway	-4.29177
UDP-N-acetylgalactosamine metabolic process	-4.29177
negative regulation of neuron maturation	-4.29177
cellular lactam metabolic process	-4.29177
metanephric glomerular capillary formation	-4.29177
cytosol to endoplasmic reticulum transport	-4.29177
MDA-5 signaling pathway	-4.29177
specification of animal organ position	-4.29177
response to triacyl bacterial lipopeptide	-4.29177
cellular response to luteinizing hormone stimulus	-4.29177
metanephric glomerulus vasculature morphogenesis	-4.29177
activation of meiosis	-4.29177
interferon-alpha production	-4.29177
regulation of satellite cell activation involved in skeletal muscle regeneration	-4.29177
toll-like receptor TLR1:TLR2 signaling pathway	-4.29177
sphingolipid translocation	-4.29177
putrescine biosynthetic process from ornithine	-4.29177
regulation of CDP-diacylglycerol-serine O-phosphatidyltransferase activity	-4.29177
transforming growth factor beta receptor complex assembly	-4.29177
regulation of intracellular mRNA localization	-4.29177
ATPase-coupled peptide transmembrane transporter activity	-4.29177
positive regulation of integrin biosynthetic process	-4.29177
T-helper 2 cell differentiation	-4.29177
protein linear polyubiquitination	-4.29177
positive regulation of serine C-palmitoyltransferase activity	-4.29177
insulin-activated receptor activity	-4.29177
positive regulation of CDP-diacylglycerol-serine O-phosphatidyltransferase activity	-4.29177
positive regulation of timing of catagen	-4.29177
condensed mesenchymal cell proliferation	-4.29177
positive regulation of skeletal muscle acetylcholine-gated channel clustering	-4.29177
regulation of platelet-derived growth factor production	-4.29177
positive regulation of type IIa hypersensitivity	-4.29177
mesenchymal cell proliferation involved in ureteric bud development	-4.29177
anterograde dendritic transport of neurotransmitter receptor complex	-4.29177
cell proliferation involved in mesonephros development	-4.29177
mast cell differentiation	-4.29177
antigen processing and presentation of exogenous peptide antigen via MHC class Ib	-4.29177
regulation of phosphatidylcholine catabolic process	-4.29177
positive regulation of vesicle transport along microtubule	-4.29177
embryonic heart tube anterior/posterior pattern specification	-4.29177
diencephalon development	-4.29069
carbohydrate transport	-4.29069
positive regulation of leukocyte mediated cytotoxicity	-4.26757
SMAD protein signal transduction	-4.26757
regulation of morphogenesis of a branching structure	-4.26757
T cell proliferation	-4.25598
neuron maturation	-4.25598
positive regulation of epithelial cell apoptotic process	-4.25598
cellular response to oxygen-glucose deprivation	-4.25436
positive regulation of apoptotic cell clearance	-4.25436
regulation of interleukin-5 secretion	-4.25436
glomerulus morphogenesis	-4.25436
regulation of neutrophil extravasation	-4.25436
development of secondary sexual characteristics	-4.25436
response to oxygen-glucose deprivation	-4.25436
negative regulation of mesenchymal cell proliferation	-4.25436
epithelial fluid transport	-4.25436
modulation by symbiont of host programmed cell death	-4.25436
type I interferon production	-4.25436
regulation of hypersensitivity	-4.25436
positive regulation of acute inflammatory response to antigenic stimulus	-4.25436
coenzyme transport	-4.25436
mesenchymal cell differentiation involved in kidney development	-4.25436
negative regulation of cholesterol storage	-4.25436
platelet dense granule organization	-4.25436
negative regulation of CD4-positive, alpha-beta T cell proliferation	-4.25436
regulation of MyD88-independent toll-like receptor signaling pathway	-4.25436
negative regulation of myelination	-4.25436
negative regulation of cell maturation	-4.25436
mesenchymal cell differentiation involved in renal system development	-4.25436
blood vessel maturation	-4.25436
negative regulation of cardiac muscle contraction	-4.25436
regulation of natural killer cell cytokine production	-4.25436
mesenchymal-epithelial cell signaling	-4.25436
bone trabecula formation	-4.25436
optic cup morphogenesis involved in camera-type eye development	-4.25436
organophosphate metabolic process	-4.25279
positive regulation of smooth muscle cell migration	-4.24124
regulation of CD4-positive, alpha-beta T cell differentiation	-4.24124
nuclear receptor activity	-4.24124
regulation of blood pressure	-4.22972
cellular response to abiotic stimulus	-4.22664
cellular response to environmental stimulus	-4.22664
cardiac chamber development	-4.22155
positive regulation of cysteine-type endopeptidase activity	-4.22046
regulation of cysteine-type endopeptidase activity	-4.22034
cranial skeletal system development	-4.21666
nucleotide catabolic process	-4.21666
endothelium development	-4.2141
interleukin-1-mediated signaling pathway	-4.2141
carboxylic acid transport	-4.20091
organic acid transport	-4.20091
negative regulation of protein phosphorylation	-4.19896
activation of cysteine-type endopeptidase activity involved in apoptotic process	-4.19798
regulation of body fluid levels	-4.18912
positive regulation of cell activation	-4.18135
cellular modified amino acid catabolic process	-4.18048
acetyl-CoA metabolic process	-4.18048
membrane depolarization during action potential	-4.18048
regulation of alpha-beta T cell proliferation	-4.18048
regulation of type 2 immune response	-4.18048
negative regulation of receptor signaling pathway via STAT	-4.18048
regulation of macrophage derived foam cell differentiation	-4.18048
regulation of neutrophil chemotaxis	-4.18048
homeostasis of number of cells within a tissue	-4.18048
neutrophil mediated immunity	-4.17733
regulation of interleukin-13 production	-4.17542
regulation of nuclease activity	-4.17542
amyloid-beta clearance	-4.17542
negative regulation of cell killing	-4.17542
retina layer formation	-4.17542
lipid metabolic process	-4.15127
monocarboxylic acid metabolic process	-4.1364
tumor necrosis factor-mediated signaling pathway	-4.13098
regulation of stem cell differentiation	-4.13098
GTPase activator activity	-4.1226
regulation of protein binding	-4.12044
positive regulation of phospholipid metabolic process	-4.11958
regulation of interferon-beta production	-4.11958
T cell selection	-4.11795
regulation of macrophage migration	-4.11795
positive regulation of cell division	-4.11238
regulation of protein serine/threonine kinase activity	-4.10418
lipid biosynthetic process	-4.09992
neutrophil degranulation	-4.09897
positive regulation of protein serine/threonine kinase activity	-4.09404
cellular response to growth factor stimulus	-4.09088
organ induction	-4.08678
interleukin-1 beta production	-4.08678
positive regulation of hormone metabolic process	-4.08678
negative regulation of homotypic cell-cell adhesion	-4.08678
dermatan sulfate proteoglycan biosynthetic process	-4.08678
DNA damage response, signal transduction resulting in transcription	-4.08678
nose development	-4.08678
positive regulation of interleukin-13 production	-4.08678
positive regulation of macrophage chemotaxis	-4.08678
venous blood vessel development	-4.08678
detection of external stimulus	-4.05999
leukocyte proliferation	-4.05422
positive regulation of chemokine production	-4.04977
cell morphogenesis involved in neuron differentiation	-4.04832
regulation of striated muscle tissue development	-4.033
water-soluble vitamin metabolic process	-4.02854
response to vitamin	-4.02854
positive regulation of receptor signaling pathway via JAK-STAT	-4.02854
signal transduction by protein phosphorylation	-4.0272
response to oxidative stress	-4.0272
negative regulation of phosphate metabolic process	-4.02535
response to reactive oxygen species	-4.02478
response to ATP	-4.02403
response to lipoprotein particle	-4.02403
walking behavior	-4.02403
regulation of platelet activation	-4.02403
positive regulation of T cell migration	-4.02403
positive regulation of acute inflammatory response	-4.02403
positive regulation of cell killing	-4.01972
positive regulation of reproductive process	-4.01536
negative regulation of leukocyte proliferation	-4.01536
oxidoreduction coenzyme metabolic process	-4.00191
regulation of leukocyte degranulation	-4.00191
retina morphogenesis in camera-type eye	-4.00191
negative regulation of phosphorus metabolic process	-3.99557
cellular hormone metabolic process	-3.99017
apoptotic signaling pathway	-3.98964
negative regulation of response to reactive oxygen species	-3.9875
regulation of cell maturation	-3.9875
negative regulation of hydrogen peroxide-induced cell death	-3.9875
negative regulation of cellular response to drug	-3.9875
positive regulation of cholesterol transport	-3.9875
positive regulation of toll-like receptor signaling pathway	-3.9875
regulation of vascular endothelial growth factor signaling pathway	-3.9875
positive regulation of sterol transport	-3.9875
detection of biotic stimulus	-3.9875
vitamin transport	-3.9853
regulation of phagocytosis	-3.97654
cellular homeostasis	-3.95575
positive regulation of phospholipase activity	-3.94549
renal system process	-3.94234
DNA damage response, signal transduction by p53 class mediator	-3.9277
axon development	-3.92503
axonogenesis	-3.90471
regulation of interferon-alpha secretion	-3.90104
negative regulation of mast cell activation involved in immune response	-3.90104
regulation of glucocorticoid metabolic process	-3.90104
regulation of alkaline phosphatase activity	-3.90104
inhibitory synapse assembly	-3.90104
cerebral cortex tangential migration	-3.90104
regulation of natural killer cell proliferation	-3.90104
positive regulation of tolerance induction	-3.90104
DNA cytosine deamination	-3.90104
regulation of hair follicle maturation	-3.90104
thrombin-activated receptor signaling pathway	-3.90104
positive regulation of interferon-alpha secretion	-3.90104
endosomal vesicle fusion	-3.90104
negative regulation of erythrocyte differentiation	-3.90104
interleukin-1 beta secretion	-3.90104
opsonization	-3.90104
negative regulation of insulin-like growth factor receptor signaling pathway	-3.90104
cranial suture morphogenesis	-3.90104
regulation of activation of Janus kinase activity	-3.90104
positive regulation of epithelial to mesenchymal transition	-3.88805
response to ischemia	-3.88805
coenzyme metabolic process	-3.88704
positive regulation of phosphatidylinositol 3-kinase activity	-3.87494
heart trabecula morphogenesis	-3.87494
positive regulation of interleukin-6 secretion	-3.87494
regulation of neuron projection regeneration	-3.87494
vasodilation	-3.87494
regulation of epithelial to mesenchymal transition	-3.86598
mesonephros development	-3.86598
positive regulation of cellular component organization	-3.86001
cellular response to drug	-3.85806
cell differentiation involved in kidney development	-3.85771
zymogen activation	-3.85771
negative regulation of interleukin-1 production	-3.85771
negative regulation of metabolic process	-3.85684
response to follicle-stimulating hormone	-3.85422
3'-UTR-mediated mRNA destabilization	-3.85422
hormone catabolic process	-3.85422
glial cell proliferation	-3.85422
vitamin transmembrane transport	-3.85422
regulation of tolerance induction	-3.85422
positive regulation of type 2 immune response	-3.85422
dermatan sulfate proteoglycan metabolic process	-3.85422
positive regulation of cholesterol efflux	-3.85422
interleukin-1 production	-3.85422
positive regulation of neuron migration	-3.85422
regulation of cholesterol storage	-3.85422
negative regulation of myeloid cell apoptotic process	-3.85422
regulation of synaptic transmission, glutamatergic	-3.83254
positive regulation of phagocytosis	-3.83254
positive regulation of cell development	-3.8259
cellular lipid metabolic process	-3.81477
bone resorption	-3.81097
positive regulation of epidermal cell differentiation	-3.81097
positive regulation of meiotic cell cycle	-3.81097
cGMP-mediated signaling	-3.81097
regulation of cellular response to vascular endothelial growth factor stimulus	-3.81097
positive regulation of leukocyte activation	-3.80133
regulation of muscle organ development	-3.79484
positive regulation of receptor signaling pathway via STAT	-3.78719
biomineral tissue development	-3.78719
response to estradiol	-3.78328
glomerulus development	-3.77785
positive regulation of fibroblast proliferation	-3.77785
positive regulation of apoptotic signaling pathway	-3.77134
positive regulation of viral life cycle	-3.7456
positive regulation of calcium ion transmembrane transport	-3.7424
regulation of phospholipase activity	-3.7424
pituitary gland development	-3.73493
regulation of mesenchymal cell proliferation	-3.73272
negative regulation of response to drug	-3.73272
cellular response to lipoprotein particle stimulus	-3.73272
regulation of organ growth	-3.73166
eye morphogenesis	-3.72646
specification of symmetry	-3.72208
Notch signaling pathway	-3.72208
establishment of localization	-3.72109
regulation of cysteine-type endopeptidase activity involved in apoptotic process	-3.698
regulation of ion transmembrane transport	-3.69794
regulation of blood circulation	-3.69277
signal transduction in response to DNA damage	-3.68017
negative regulation of ossification	-3.67631
regulation of Ras protein signal transduction	-3.67128
protein homooligomerization	-3.66367
positive regulation of lipase activity	-3.65448
nucleoside phosphate catabolic process	-3.65448
regulation of cartilage development	-3.65448
positive regulation of tyrosine phosphorylation of STAT protein	-3.65448
smoothened signaling pathway	-3.65448
negative regulation of muscle tissue development	-3.64978
male genitalia morphogenesis	-3.64547
synaptic vesicle membrane organization	-3.64547
positive regulation of interleukin-12 secretion	-3.64547
epicardium-derived cardiac fibroblast cell development	-3.64547
positive regulation of smooth muscle cell chemotaxis	-3.64547
regulation of integrin biosynthetic process	-3.64547
regulation of skeletal muscle fiber differentiation	-3.64547
vestibular reflex	-3.64547
regulation of serine C-palmitoyltransferase activity	-3.64547
palmitic acid biosynthetic process	-3.64547
eukaryotic translation initiation factor 2alpha kinase activity	-3.64547
regulation of branch elongation involved in ureteric bud branching	-3.64547
positive regulation of branching involved in lung morphogenesis	-3.64547
cardiac fibroblast cell differentiation	-3.64547
palmitic acid metabolic process	-3.64547
UDP-N-acetylglucosamine transmembrane transporter activity	-3.64547
positive regulation of interleukin-1 alpha production	-3.64547
negative regulation of interleukin-1 alpha production	-3.64547
regulation of type II hypersensitivity	-3.64547
chemoattraction of axon	-3.64547
positive regulation of ureteric bud formation	-3.64547
epicardium-derived cardiac fibroblast cell differentiation	-3.64547
regulation of cell differentiation involved in embryonic placenta development	-3.64547
regulation of ureteric bud formation	-3.64547
aminophospholipid translocation	-3.64547
cardiac fibroblast cell development	-3.64547
negative regulation of mesonephros development	-3.64547
UDP-N-acetylglucosamine transmembrane transport	-3.64547
aminophospholipid flippase activity	-3.64547
ribonucleoside monophosphate catabolic process	-3.64547
blood coagulation, extrinsic pathway	-3.64547
ascending aorta morphogenesis	-3.64547
striatal medium spiny neuron differentiation	-3.64547
regulation of branching involved in salivary gland morphogenesis by mesenchymal-epithelial signaling	-3.64547
endothelial cell-cell adhesion	-3.64547
axon midline choice point recognition	-3.64547
regulation of progesterone biosynthetic process	-3.64547
epithelial cell proliferation involved in mammary gland duct elongation	-3.64547
positive regulation of MDA-5 signaling pathway	-3.64547
response to L-phenylalanine derivative	-3.64547
interleukin-4-mediated signaling pathway	-3.64547
regulation of thymocyte migration	-3.64547
negative regulation of prostatic bud formation	-3.64547
regulation of type IIa hypersensitivity	-3.64547
positive regulation of T-helper 17 cell lineage commitment	-3.64547
frontal suture morphogenesis	-3.64547
UDP-glucuronate metabolic process	-3.64547
desmosome assembly	-3.64547
positive regulation of interferon-beta secretion	-3.64547
anion transmembrane transporter activity	-3.64547
protein sialylation	-3.64547
male anatomical structure morphogenesis	-3.64547
protection from natural killer cell mediated cytotoxicity	-3.64547
positive regulation of epithelial tube formation	-3.64547
regulation of timing of catagen	-3.64547
response to thyroxine	-3.64547
purine ribonucleoside monophosphate catabolic process	-3.64547
interleukin-12 production	-3.64547
lens induction in camera-type eye	-3.64547
regulation of vesicle transport along microtubule	-3.64547
regulation of MyD88-dependent toll-like receptor signaling pathway	-3.64547
negative regulation of mammary gland epithelial cell proliferation	-3.64547
regulation of translational initiation by eIF2 alpha phosphorylation	-3.64547
positive regulation of synaptic transmission, cholinergic	-3.64547
regulation of homotypic cell-cell adhesion	-3.64477
positive regulation of osteoclast differentiation	-3.64477
negative regulation of regulated secretory pathway	-3.64477
hair follicle morphogenesis	-3.64477
negative regulation of cytokine production involved in immune response	-3.64477
ameboidal-type cell migration	-3.64359
pulmonary valve morphogenesis	-3.64092
regulation of single stranded viral RNA replication via double stranded DNA intermediate	-3.64092
estrous cycle	-3.64092
bone maturation	-3.64092
mitotic cell cycle arrest	-3.64092
mast cell activation involved in immune response	-3.64092
copper ion transport	-3.64092
cell differentiation involved in metanephros development	-3.64092
positive regulation of cellular extravasation	-3.64092
mast cell degranulation	-3.64092
postsynaptic density organization	-3.64092
membrane depolarization during cardiac muscle cell action potential	-3.64092
nucleosome positioning	-3.64092
indolalkylamine metabolic process	-3.64092
positive regulation of glycogen biosynthetic process	-3.64092
definitive hemopoiesis	-3.64092
neuromuscular process controlling posture	-3.64092
cell-cell signaling	-3.64027
integrin-mediated signaling pathway	-3.63435
oxoacid metabolic process	-3.61809
regulation of protein oligomerization	-3.61669
positive regulation of phospholipase C activity	-3.61669
negative regulation of protein metabolic process	-3.61248
stress-activated MAPK cascade	-3.6095
defense response to Gram-positive bacterium	-3.6095
embryonic eye morphogenesis	-3.59691
regulation of mast cell degranulation	-3.59691
regulation of keratinocyte proliferation	-3.59691
lipopolysaccharide-mediated signaling pathway	-3.59691
positive regulation of protein localization to synapse	-3.5963
regulation of interleukin-13 secretion	-3.5963
cell proliferation involved in kidney development	-3.5963
wound healing, spreading of epidermal cells	-3.5963
bleb assembly	-3.5963
negative regulation of hormone biosynthetic process	-3.5963
mitral valve morphogenesis	-3.5963
negative regulation of striated muscle contraction	-3.5963
dopamine biosynthetic process	-3.5963
desmosome organization	-3.5963
CD8-positive, alpha-beta T cell activation	-3.5963
regulation of dendritic cell apoptotic process	-3.5963
regulation of hematopoietic stem cell proliferation	-3.5963
regulation of apoptotic cell clearance	-3.5963
positive regulation of glutamate secretion	-3.5963
regulation of macrophage apoptotic process	-3.5963
positive regulation of cell-cell adhesion mediated by cadherin	-3.5963
positive regulation of vasculogenesis	-3.5963
deadenylation-dependent decapping of nuclear-transcribed mRNA	-3.5963
type B pancreatic cell proliferation	-3.5963
negative regulation of alpha-beta T cell proliferation	-3.5963
regulation of steroid hormone biosynthetic process	-3.5963
presynaptic membrane assembly	-3.5963
cellular response to UV	-3.5962
regulation of fibroblast proliferation	-3.5962
carboxylic acid metabolic process	-3.58583
nucleotide metabolic process	-3.57504
negative regulation of wound healing	-3.5687
regulation of myoblast differentiation	-3.56778
regulation of alpha-beta T cell differentiation	-3.55659
positive regulation of synaptic transmission	-3.55232
positive regulation of epithelial cell migration	-3.53744
axon guidance	-3.53353
organophosphate catabolic process	-3.53221
positive regulation of lipid biosynthetic process	-3.51785
regulation of heart growth	-3.51785
positive regulation of developmental growth	-3.51203
monocarboxylic acid biosynthetic process	-3.51203
purine nucleotide metabolic process	-3.5083
catechol-containing compound metabolic process	-3.50277
regulation of collagen biosynthetic process	-3.50277
regulation of dendritic spine morphogenesis	-3.50277
regulation of natural killer cell mediated cytotoxicity	-3.50277
chondroitin sulfate proteoglycan metabolic process	-3.50277
catecholamine metabolic process	-3.50277
positive regulation of glucose transmembrane transport	-3.50277
phosphorylation	-3.49185
cellular response to glucagon stimulus	-3.48802
regulation of protein localization to synapse	-3.48802
positive regulation of collagen biosynthetic process	-3.48802
negative regulation of embryonic development	-3.48802
regulation of insulin-like growth factor receptor signaling pathway	-3.48802
embryonic camera-type eye morphogenesis	-3.48802
embryonic placenta morphogenesis	-3.48802
regulation of neurotransmitter receptor activity	-3.485
response to estrogen	-3.485
positive regulation of leukocyte proliferation	-3.48091
cellular response to acid chemical	-3.47679
alcohol catabolic process	-3.46762
positive regulation of calcium ion transport into cytosol	-3.46762
cellular aldehyde metabolic process	-3.46762
cholesterol metabolic process	-3.4674
determination of left/right symmetry	-3.4674
regulation of voltage-gated calcium channel activity	-3.46709
regulation of mast cell activation involved in immune response	-3.46709
positive regulation of viral genome replication	-3.46709
positive regulation of morphogenesis of an epithelium	-3.46709
negative regulation of production of molecular mediator of immune response	-3.46709
phosphoprotein phosphatase activity	-3.46709
nucleoside catabolic process	-3.46709
nephron tubule morphogenesis	-3.46592
regulation of glutamate receptor signaling pathway	-3.46592
negative regulation of chemotaxis	-3.46592
protein localization to extracellular region	-3.46134
organic acid metabolic process	-3.45165
regulation of hormone levels	-3.45154
small molecule biosynthetic process	-3.44665
mammary gland lobule development	-3.4444
embryonic digestive tract morphogenesis	-3.4444
postsynaptic specialization organization	-3.4444
regulation of cell-cell adhesion mediated by cadherin	-3.4444
regulation of cAMP-dependent protein kinase activity	-3.4444
regulation of gene expression by genetic imprinting	-3.4444
positive regulation of glycogen metabolic process	-3.4444
kidney mesenchyme development	-3.4444
dendritic cell chemotaxis	-3.4444
mammary gland alveolus development	-3.4444
negative regulation of interleukin-1 secretion	-3.4444
cellular response to gonadotropin stimulus	-3.4444
activation of protein kinase A activity	-3.4444
regulation of platelet aggregation	-3.4444
amino-acid betaine metabolic process	-3.4444
ureteric bud development	-3.44121
T cell receptor signaling pathway	-3.43405
stress-activated protein kinase signaling cascade	-3.42317
dicarboxylic acid metabolic process	-3.41643
response to antineoplastic agent	-3.41643
regulation of cellular response to growth factor stimulus	-3.41495
response to alcohol	-3.41364
neuron projection guidance	-3.40808
neuromuscular process	-3.40526
negative regulation of protein modification process	-3.40261
regulation of lipid biosynthetic process	-3.39648
ion transmembrane transport	-3.39469
regulation of long-term synaptic potentiation	-3.39295
embryonic cranial skeleton morphogenesis	-3.39295
response to progesterone	-3.39295
negative chemotaxis	-3.39295
activation of MAPK activity	-3.38558
purine ribonucleotide metabolic process	-3.38285
positive regulation of interferon-gamma production	-3.3777
regulation of transporter activity	-3.37184
positive regulation of protein tyrosine kinase activity	-3.37054
neural crest cell migration	-3.37054
regulation of protein import into nucleus	-3.37054
mononuclear cell proliferation	-3.36623
mesonephric epithelium development	-3.36623
mesonephric tubule development	-3.36623
nucleoside phosphate metabolic process	-3.35517
cardiac ventricle development	-3.35139
lipid modification	-3.34952
negative regulation of endothelial cell migration	-3.34667
hemostasis	-3.34564
negative regulation of extrinsic apoptotic signaling pathway in absence of ligand	-3.34289
negative regulation of signal transduction in absence of ligand	-3.34289
hindlimb morphogenesis	-3.34289
glial cell migration	-3.34289
response to glucagon	-3.34289
glycoprotein metabolic process	-3.34174
regulation of T-helper 1 type immune response	-3.33992
mesodermal cell differentiation	-3.33992
positive regulation of macrophage activation	-3.33992
fluid transport	-3.33992
positive regulation of collagen metabolic process	-3.33992
regulation of interleukin-4 production	-3.33992
chemorepellent activity	-3.33992
axis elongation	-3.33992
nucleotide-binding oligomerization domain containing signaling pathway	-3.33992
cellular response to oxygen levels	-3.33188
negative regulation of phosphorylation	-3.32984
ectodermal placode morphogenesis	-3.32957
kynurenine metabolic process	-3.32957
synapse pruning	-3.32957
negative regulation of myeloid leukocyte mediated immunity	-3.32957
cellular response to follicle-stimulating hormone stimulus	-3.32957
L-ascorbic acid metabolic process	-3.32957
neuron projection arborization	-3.32957
mitral valve development	-3.32957
regulation of dendritic cell antigen processing and presentation	-3.32957
presynaptic membrane organization	-3.32957
negative regulation of activated T cell proliferation	-3.32957
sphingolipid mediated signaling pathway	-3.32957
interleukin-1 secretion	-3.32957
regulation of CD4-positive, alpha-beta T cell proliferation	-3.32957
positive regulation of microglial cell activation	-3.32957
spongiotrophoblast layer development	-3.32957
hepatocyte apoptotic process	-3.32957
prostate gland growth	-3.32957
toll-like receptor 3 signaling pathway	-3.32957
negative regulation of multicellular organism growth	-3.32957
ectodermal placode formation	-3.32957
cyclooxygenase pathway	-3.32957
negative regulation of hormone metabolic process	-3.32957
Leydig cell differentiation	-3.32957
cellular response to interferon-alpha	-3.32957
lymphocyte differentiation	-3.32768
regulation of ion transmembrane transporter activity	-3.32653
tissue homeostasis	-3.31595
sensory perception of mechanical stimulus	-3.30462
aminoglycan metabolic process	-3.30462
cellular response to insulin stimulus	-3.30462
hormone metabolic process	-3.30312
nephron epithelium morphogenesis	-3.29183
protein maturation	-3.28836
cellular component maintenance	-3.28704
regulation of cell adhesion mediated by integrin	-3.28704
response to exogenous dsRNA	-3.28704
cofactor transport	-3.28704
cytokine receptor activity	-3.28704
regulation of natural killer cell mediated immunity	-3.28704
regulation of lipid storage	-3.28704
regulation of phospholipase C activity	-3.28704
cell-cell adhesion	-3.28015
protein secretion	-3.27837
glycosaminoglycan metabolic process	-3.27837
transport	-3.27809
cell morphogenesis involved in differentiation	-3.27688
positive regulation of cell projection organization	-3.27615
vesicle-mediated transport	-3.26712
interferon-gamma production	-3.26265
cellular response to reactive nitrogen species	-3.26265
catechol-containing compound biosynthetic process	-3.26265
reflex	-3.26265
adaptive thermogenesis	-3.26265
macrophage migration	-3.26265
catecholamine biosynthetic process	-3.26265
detection of external biotic stimulus	-3.26265
negative regulation of lipid storage	-3.26265
presynapse assembly	-3.26265
DNA demethylation	-3.26265
regulation of ARF protein signal transduction	-3.26265
regulation of exit from mitosis	-3.26265
labyrinthine layer blood vessel development	-3.26265
negative regulation of secretion by cell	-3.24975
purine-containing compound metabolic process	-3.24801
positive regulation of proteolysis	-3.24801
positive regulation of cysteine-type endopeptidase activity involved in apoptotic process	-3.23563
regulation of cation channel activity	-3.2352
establishment of protein localization to extracellular region	-3.22592
protein insertion into membrane	-3.22397
positive regulation of protein import into nucleus	-3.22397
organ or tissue specific immune response	-3.22397
regulation of vascular permeability	-3.22397
positive regulation of lymphocyte migration	-3.22397
positive regulation of muscle tissue development	-3.22112
negative regulation of molecular function	-3.21725
regulation of extent of cell growth	-3.2121
protein tyrosine phosphatase activity	-3.21128
negative regulation of small molecule metabolic process	-3.21128
regulation of lipase activity	-3.21128
nephron morphogenesis	-3.20825
multicellular organismal water homeostasis	-3.20825
positive regulation of epithelial cell differentiation	-3.20825
regulation of intracellular transport	-3.20105
adult behavior	-3.20081
regulation of axon regeneration	-3.19976
response to gonadotropin	-3.19976
replacement ossification	-3.19976
negative regulation of peptidyl-serine phosphorylation	-3.19976
aortic valve morphogenesis	-3.19976
endochondral ossification	-3.19976
nucleotide-binding domain, leucine rich repeat containing receptor signaling pathway	-3.19976
immune response-regulating signaling pathway	-3.19133
negative regulation of macromolecule metabolic process	-3.19013
sprouting angiogenesis	-3.18511
neural retina development	-3.18511
regulation of cardiac muscle cell proliferation	-3.18511
genitalia development	-3.18484
T cell differentiation in thymus	-3.18484
positive regulation of alpha-beta T cell differentiation	-3.18484
positive regulation of protein kinase C activity	-3.1812
regulation of neutrophil mediated cytotoxicity	-3.1812
hematopoietic stem cell homeostasis	-3.1812
substrate-dependent cerebral cortex tangential migration	-3.1812
regulation of lysosome organization	-3.1812
ascending aorta development	-3.1812
response to corticotropin-releasing hormone	-3.1812
positive regulation of T-helper 1 cell cytokine production	-3.1812
de novo centriole assembly involved in multi-ciliated epithelial cell differentiation	-3.1812
cellular response to corticotropin-releasing hormone stimulus	-3.1812
negative regulation of intrinsic apoptotic signaling pathway in response to osmotic stress	-3.1812
regulation of polyamine transmembrane transport	-3.1812
positive regulation of skeletal muscle tissue regeneration	-3.1812
regulation of T-helper 1 cell cytokine production	-3.1812
positive regulation of epithelial cell proliferation involved in lung morphogenesis	-3.1812
superoxide dismutase activity	-3.1812
anterograde dendritic transport	-3.1812
putrescine biosynthetic process	-3.1812
thelarche	-3.1812
positive regulation of postsynaptic membrane organization	-3.1812
renal water transport	-3.1812
positive regulation of thymocyte apoptotic process	-3.1812
negative regulation of cell volume	-3.1812
regulation of interferon-beta secretion	-3.1812
nephric duct formation	-3.1812
atrial septum primum morphogenesis	-3.1812
negative regulation of interleukin-1-mediated signaling pathway	-3.1812
mammary gland branching involved in thelarche	-3.1812
de novo centriole assembly	-3.1812
negative regulation of apoptotic process in bone marrow cell	-3.1812
trigeminal ganglion development	-3.1812
metanephric mesenchymal cell differentiation	-3.1812
cGMP catabolic process	-3.1812
purine nucleoside monophosphate catabolic process	-3.1812
cellular response to indole-3-methanol	-3.1812
mature conventional dendritic cell differentiation	-3.1812
thymocyte apoptotic process	-3.1812
tryptophan catabolic process to kynurenine	-3.1812
phosphatidylinositol 3-kinase activity	-3.1812
thrombin-activated receptor activity	-3.1812
immunoglobulin secretion	-3.1812
dynamin family protein polymerization involved in membrane fission	-3.1812
regulation of skeletal muscle acetylcholine-gated channel clustering	-3.1812
endocardial cushion to mesenchymal transition	-3.1812
positive regulation of melanocyte differentiation	-3.1812
dynamin family protein polymerization involved in mitochondrial fission	-3.1812
regulation of protein kinase C activity	-3.1812
branch elongation involved in mammary gland duct branching	-3.1812
positive regulation of protein localization to cell cortex	-3.1812
positive regulation of interleukin-23 production	-3.1812
response to indole-3-methanol	-3.1812
interleukin-10 production	-3.1812
humoral immune response	-3.1759
ammonium ion metabolic process	-3.17521
organic hydroxy compound metabolic process	-3.17517
positive regulation of ion transmembrane transport	-3.17422
regulation of cardiac muscle tissue growth	-3.16979
regulation of cell-substrate adhesion	-3.16255
detection of abiotic stimulus	-3.16182
regulation of tissue remodeling	-3.1509
learning	-3.14731
regulation of cardiac muscle tissue development	-3.14558
establishment or maintenance of cell polarity	-3.12946
renal tubule morphogenesis	-3.12687
negative regulation of cell-substrate adhesion	-3.12687
T cell differentiation	-3.12356
multicellular organismal signaling	-3.12356
regulation of lipid localization	-3.12325
multi-organism reproductive process	-3.12135
regulation of heart rate by cardiac conduction	-3.11002
negative regulation of lymphocyte mediated immunity	-3.11002
protein kinase B signaling	-3.11002
negative regulation of blood circulation	-3.11002
determination of bilateral symmetry	-3.1038
immune response-activating signal transduction	-3.1007
regulation of protein import	-3.09654
peptide hormone secretion	-3.09654
telencephalon cell migration	-3.09654
dendrite morphogenesis	-3.09654
regulation of extrinsic apoptotic signaling pathway via death domain receptors	-3.09654
regulation of blood coagulation	-3.09561
intrinsic apoptotic signaling pathway	-3.09461
eosinophil chemotaxis	-3.09398
amyloid-beta metabolic process	-3.09398
negative regulation of T cell receptor signaling pathway	-3.09398
positive regulation of macrophage migration	-3.09398
positive regulation of natural killer cell activation	-3.09398
positive regulation of T-helper 1 type immune response	-3.09398
positive regulation of mast cell activation	-3.09398
establishment of apical/basal cell polarity	-3.09398
sialylation	-3.09398
signal transduction involved in regulation of gene expression	-3.09398
regulation of hair follicle development	-3.09398
regulation of microglial cell activation	-3.09398
embryonic hemopoiesis	-3.09398
growth hormone receptor signaling pathway	-3.09398
embryonic camera-type eye formation	-3.0934
enamel mineralization	-3.0934
signaling adaptor activity	-3.0934
semaphorin-plexin signaling pathway involved in axon guidance	-3.0934
lymphangiogenesis	-3.0934
positive regulation of neuron projection regeneration	-3.0934
lateral mesoderm development	-3.0934
positive regulation of inflammatory response to antigenic stimulus	-3.0934
ectodermal placode development	-3.0934
neuron remodeling	-3.0934
positive regulation of vascular associated smooth muscle cell apoptotic process	-3.0934
midbrain dopaminergic neuron differentiation	-3.0934
positive regulation of chemokine biosynthetic process	-3.0934
Golgi ribbon formation	-3.0934
positive regulation of voltage-gated calcium channel activity	-3.0934
phenol-containing compound catabolic process	-3.0934
phospholipid efflux	-3.0934
regulation of GTP binding	-3.0934
positive regulation of ubiquitin protein ligase activity	-3.0934
establishment or maintenance of actin cytoskeleton polarity	-3.0934
neuronal ion channel clustering	-3.0934
synapse maturation	-3.0934
dermatan sulfate biosynthetic process	-3.0934
lipid glycosylation	-3.0934
regulation of protein K63-linked ubiquitination	-3.0934
nephric duct morphogenesis	-3.0934
cell-cell junction maintenance	-3.0934
regulation of bone remodeling	-3.08618
bone mineralization	-3.08618
positive regulation of mRNA catabolic process	-3.08618
digestive tract morphogenesis	-3.08618
blood coagulation	-3.08266
gastrulation	-3.07302
regulation of cellular extravasation	-3.06694
dopamine metabolic process	-3.06694
cellular response to interleukin-4	-3.06694
negative regulation of CD4-positive, alpha-beta T cell activation	-3.06694
epidermis morphogenesis	-3.06694
cyclic-nucleotide-mediated signaling	-3.05735
regulation of cellular localization	-3.05413
pattern specification process	-3.0494
I-kappaB kinase/NF-kappaB signaling	-3.04762
muscle structure development	-3.04372
cellular response to decreased oxygen levels	-3.03615
response to amino acid	-3.02935
renal tubule development	-3.02316
regulation of hemostasis	-3.02316
regulation of Wnt signaling pathway	-3.02034
peptidyl-tyrosine dephosphorylation	-3.01804
regulation of transmembrane transporter activity	-3.01627
negative regulation of myeloid cell differentiation	-3.01494
coagulation	-3.0125
positive regulation of blood vessel diameter	-3.0106
negative regulation of striated muscle tissue development	-3.0106
regulation of membrane repolarization	-3.00076
cell fate determination	-3.00076
cardiac muscle cell action potential involved in contraction	-3.00076
cellular extravasation	-3.00076
chondroitin sulfate metabolic process	-3.00076
positive regulation of protein import	-3.00076
regulation of membrane depolarization	-2.9909
regulation of collagen metabolic process	-2.9909
negative regulation of G protein-coupled receptor signaling pathway	-2.9909
cardiac muscle cell action potential	-2.9909
regulation of p38MAPK cascade	-2.9909
[truncated: 14,578 more rows]
