# Supplementary material for: Public RNA-seq data-based identification and functional analyses reveal that MXRA5 retains proliferative and migratory abilities of dental pulp stem cells
Source: Sci Rep. 2023 Sep 20;13:15574. doi: 10.1038/s41598-023-42684-z (PMC10511426; doi:10.1038/s41598-023-42684-z)
Supplement: Supplementary file 7 — Supplementary Information 7. [file 41598_2023_42684_MOESM7_ESM.xlsx]

## Sheet: biological_process
Term	logP
cell division	-40.3833
mitotic cell cycle	-39.2722
mitotic cell cycle process	-38.0565
cell cycle process	-33.9984
chromosome segregation	-32.8276
mesenchyme development	-30.6946
cell cycle	-30.3251
nuclear chromosome segregation	-29.5092
nuclear division	-28.4957
organelle fission	-28.4089
sister chromatid segregation	-28.1812
mitotic nuclear division	-25.6455
mesenchymal cell differentiation	-25.5192
mitotic sister chromatid segregation	-25.3151
mitotic spindle organization	-24.9084
regulation of cell population proliferation	-24.8435
DNA packaging	-24.7178
microtubule cytoskeleton organization involved in mitosis	-24.4277
anatomical structure morphogenesis	-24.1202
tube development	-24.088
cell population proliferation	-23.7873
regulation of nuclear division	-23.66
regulation of multicellular organismal development	-22.9864
regulation of developmental process	-22.6702
positive regulation of cell population proliferation	-22.489
animal organ morphogenesis	-22.3354
regulation of multicellular organismal process	-22.1332
tissue morphogenesis	-22.0227
epithelial to mesenchymal transition	-21.654
animal organ development	-21.5564
regulation of cell differentiation	-21.3498
digestive system development	-21.0025
regulation of mitotic nuclear division	-20.7247
morphogenesis of a branching epithelium	-20.4097
DNA replication-dependent nucleosome organization	-19.8613
DNA replication-dependent nucleosome assembly	-19.8613
digestive tract development	-19.5396
morphogenesis of a branching structure	-19.1869
tissue development	-18.9399
regulation of mitotic sister chromatid separation	-18.8416
regulation of chromosome segregation	-18.8406
cellular process	-18.4952
cardiac epithelial to mesenchymal transition	-18.4553
endocardial cushion development	-18.3629
regulation of mitotic metaphase/anaphase transition	-18.2755
multicellular organism development	-18.1367
spindle organization	-18.1192
branching involved in ureteric bud morphogenesis	-18.051
negative regulation of mitotic metaphase/anaphase transition	-17.97
branching morphogenesis of an epithelial tube	-17.9056
system development	-17.8626
DNA conformation change	-17.8557
anatomical structure development	-17.8452
regulation of metaphase/anaphase transition of cell cycle	-17.7319
regulation of chromosome separation	-17.5946
negative regulation of metaphase/anaphase transition of cell cycle	-17.4967
tube morphogenesis	-17.4795
RNA processing	-17.2747
metaphase plate congression	-17.2148
negative regulation of cellular process	-16.9592
negative regulation of mitotic nuclear division	-16.9573
negative regulation of nuclear division	-16.8912
chromatin assembly	-16.723
negative regulation of mitotic sister chromatid separation	-16.6238
cellular response to type I interferon	-16.4743
type I interferon signaling pathway	-16.4743
developmental process	-16.4377
mesenchyme morphogenesis	-16.3582
embryo development	-16.3433
regulation of mitotic sister chromatid segregation	-16.2636
negative regulation of chromosome separation	-16.2195
endocardial cushion morphogenesis	-16.1926
regulation of muscle tissue development	-16.1178
mitotic spindle assembly checkpoint	-16.1009
spindle assembly checkpoint	-16.1009
mitotic spindle checkpoint	-16.1009
spindle checkpoint	-16.1009
regulation of cell migration	-16.061
circulatory system development	-15.8873
nucleosome assembly	-15.8821
macromolecule metabolic process	-15.8356
chromosome organization	-15.8031
regulation of sister chromatid segregation	-15.7938
regulation of cell cycle	-15.6268
ureteric bud morphogenesis	-15.6094
chromatin silencing at rDNA	-15.5507
anatomical structure formation involved in morphogenesis	-15.4974
negative regulation of mitotic sister chromatid segregation	-15.4663
response to type I interferon	-15.4601
mesonephric tubule morphogenesis	-15.3721
protein heterotetramerization	-15.3721
establishment of chromosome localization	-15.2685
chromosome localization	-15.0804
protein-DNA complex assembly	-15.0713
regulation of cell motility	-15.0045
developmental growth	-14.9199
nervous system development	-14.8464
defense response to virus	-14.8024
female gamete generation	-14.801
negative regulation of sister chromatid segregation	-14.7772
cellular response to fatty acid	-14.6939
growth	-14.6582
regulation of cellular component movement	-14.5513
negative regulation of chromosome segregation	-14.4537
positive regulation of developmental process	-14.4513
positive regulation of muscle tissue development	-14.4212
chromatin assembly or disassembly	-14.4016
negative regulation of developmental process	-14.3655
heart development	-14.1886
mesonephros development	-14.1042
positive regulation of G2/M transition of mitotic cell cycle	-14.0439
blood vessel morphogenesis	-13.9613
gland development	-13.9613
chromosome condensation	-13.8711
positive regulation of biological process	-13.8135
centromere complex assembly	-13.8038
regulation of ossification	-13.7465
vasculature development	-13.7211
embryonic organ development	-13.7006
regulation of locomotion	-13.6547
regulation of striated muscle tissue development	-13.6381
cell differentiation	-13.5274
cell cycle phase transition	-13.5001
kidney morphogenesis	-13.37
nucleic acid metabolic process	-13.3282
nephron tubule morphogenesis	-13.2807
head development	-13.2706
reproductive structure development	-13.2372
ureteric bud development	-13.2142
regulation of muscle organ development	-13.209
stem cell differentiation	-13.209
endothelium development	-13.2085
cardiovascular system development	-13.1908
reproductive system development	-13.0618
response to fatty acid	-13.0609
mesonephric tubule development	-13.0609
mesonephric epithelium development	-13.0609
interleukin-7-mediated signaling pathway	-13.0394
positive regulation of cell cycle G2/M phase transition	-13.0394
blood vessel development	-13.0394
mitotic cell cycle phase transition	-13.0074
regulation of animal organ morphogenesis	-12.9717
cellular developmental process	-12.9567
nephron epithelium morphogenesis	-12.9143
positive regulation of striated muscle tissue development	-12.91
positive regulation of muscle organ development	-12.91
heart morphogenesis	-12.8945
nephron morphogenesis	-12.7367
female meiotic nuclear division	-12.7336
positive regulation of cell migration	-12.5675
renal tubule morphogenesis	-12.5626
ear development	-12.5217
gene expression	-12.5183
meiotic nuclear division	-12.4995
regulation of cell cycle process	-12.4951
positive regulation of multicellular organismal process	-12.4873
regulation of meiotic cell cycle	-12.4748
meiotic cell cycle process	-12.3975
renal system development	-12.1365
RNA metabolic process	-12.1333
respiratory system development	-12.1148
developmental process involved in reproduction	-12.1038
cellular aromatic compound metabolic process	-12.0937
response to virus	-11.9972
chemotaxis	-11.9448
embryonic morphogenesis	-11.9445
regulation of biomineral tissue development	-11.9166
urogenital system development	-11.8867
protein-DNA complex subunit organization	-11.8618
taxis	-11.8498
organic cyclic compound metabolic process	-11.833
nucleosome organization	-11.7876
epithelial tube morphogenesis	-11.7361
positive regulation of cell differentiation	-11.723
positive regulation of locomotion	-11.6417
muscle structure development	-11.6382
negative regulation of cell differentiation	-11.6373
cellular component morphogenesis	-11.6068
ventricular septum morphogenesis	-11.5769
attachment of spindle microtubules to kinetochore	-11.5529
endocardial cushion formation	-11.5529
regulation of signaling	-11.5302
microtubule cytoskeleton organization	-11.5042
regulation of cell communication	-11.4835
regulation of nervous system development	-11.4683
positive regulation of cellular component movement	-11.4505
positive regulation of cell motility	-11.4387
regulation of transcription from RNA polymerase II promoter involved in heart development	-11.4217
brain development	-11.4069
regulation of neuron differentiation	-11.4026
neurogenesis	-11.3997
movement of cell or subcellular component	-11.3872
hindlimb morphogenesis	-11.3779
reproductive process	-11.295
cardiac septum morphogenesis	-11.2839
response to organic cyclic compound	-11.2615
reproduction	-11.2124
negative regulation of multicellular organismal process	-11.1584
mitotic metaphase plate congression	-11.1552
nephron tubule development	-11.1369
positive regulation of cellular process	-11.1324
regulation of morphogenesis of a branching structure	-11.1069
cellular response to chemical stimulus	-11.1026
mitotic cell cycle checkpoint	-11.1
cellular response to organic substance	-11.0767
morphogenesis of an epithelium	-11.0586
establishment of organelle localization	-11.0582
multicellular organismal process	-10.9817
positive regulation of transferase activity	-10.9626
nucleobase-containing compound metabolic process	-10.9564
positive regulation of cell cycle process	-10.9391
regulation of molecular function	-10.9315
signaling	-10.9309
regulation of transferase activity	-10.9088
cell surface receptor signaling pathway	-10.8659
generation of neurons	-10.8649
nerve development	-10.8508
trabecula formation	-10.8368
cell morphogenesis	-10.7869
regulation of cellular component organization	-10.7827
lung development	-10.7817
regulation of G2/M transition of mitotic cell cycle	-10.7802
chromatin remodeling at centromere	-10.757
forebrain development	-10.732
renal tubule development	-10.7114
cardiac chamber morphogenesis	-10.6831
nitrogen compound metabolic process	-10.5802
regulation of neurogenesis	-10.5791
regulation of cell cycle G2/M phase transition	-10.5785
negative regulation of transcription, DNA-templated	-10.524
cardiac chamber development	-10.5222
mesenchymal cell proliferation	-10.5119
regulation of meiotic nuclear division	-10.5009
regulation of cell development	-10.4973
regulation of mitotic cell cycle	-10.4816
cellular response to interleukin-7	-10.4597
response to interleukin-7	-10.4597
endothelial cell differentiation	-10.4397
respiratory tube development	-10.4373
sensory organ development	-10.4217
cell communication	-10.3911
cellular response to stimulus	-10.3613
regulation of viral genome replication	-10.2894
regulation of response to stimulus	-10.2481
sex differentiation	-10.2209
regulation of smooth muscle cell migration	-10.1771
regulation of anatomical structure morphogenesis	-10.1732
response to external stimulus	-10.1675
negative regulation of response to stimulus	-10.1664
cellular response to organic cyclic compound	-10.1564
negative regulation of biological process	-10.1509
angiogenesis	-10.1476
pulmonary valve morphogenesis	-10.112
regulation of reproductive process	-10.105
positive regulation of cardiac muscle tissue development	-10.1045
kidney development	-10.0918
cardiocyte differentiation	-10.0766
regulation of mitotic cell cycle phase transition	-10.0619
cell cycle checkpoint	-10.0469
smooth muscle cell differentiation	-10.0088
regulation of mesenchymal cell proliferation	-10.0088
regulation of cell cycle phase transition	-9.97312
sensory organ morphogenesis	-9.93957
regulation of developmental growth	-9.92877
regulation of organelle organization	-9.87908
nephron development	-9.87568
locomotion	-9.79918
chromatin silencing	-9.79903
chromatin organization involved in negative regulation of transcription	-9.79903
signal transduction	-9.79279
gonad development	-9.79237
embryonic digestive tract development	-9.77707
kinetochore organization	-9.74203
heterocycle metabolic process	-9.7412
regulation of cardiac muscle tissue development	-9.70867
regulation of protein phosphorylation	-9.70172
outflow tract morphogenesis	-9.69877
cardiac muscle tissue development	-9.68606
DNA replication-independent nucleosome assembly	-9.68351
CENP-A containing nucleosome assembly	-9.6549
CENP-A containing chromatin organization	-9.6549
organic substance metabolic process	-9.63719
pharyngeal system development	-9.63127
negative regulation of cellular metabolic process	-9.61669
cell proliferation involved in mesonephros development	-9.5663
regulation of type III interferon production	-9.5663
mesenchymal cell proliferation involved in ureteric bud development	-9.5663
negative regulation of animal organ morphogenesis	-9.5541
regulation of protein kinase activity	-9.52686
DNA replication-independent nucleosome organization	-9.52006
central nervous system development	-9.49734
trabecula morphogenesis	-9.46867
positive regulation of cell cycle	-9.4628
positive regulation of ossification	-9.43889
regulation of kinase activity	-9.43238
cellular response to lipid	-9.3989
development of primary sexual characteristics	-9.36897
ovulation cycle	-9.36443
epithelium development	-9.34533
negative regulation of cell cycle	-9.32642
regulation of megakaryocyte differentiation	-9.31059
oogenesis	-9.31059
microtubule-based process	-9.29972
cytokine-mediated signaling pathway	-9.27259
primary metabolic process	-9.26662
negative regulation of nitrogen compound metabolic process	-9.25855
positive regulation of protein kinase activity	-9.23398
regulation of localization	-9.1928
positive regulation of protein phosphorylation	-9.18648
organelle localization	-9.13719
outflow tract septum morphogenesis	-9.11556
embryonic hindlimb morphogenesis	-9.11556
positive regulation of smooth muscle cell migration	-9.11218
positive regulation of biomineral tissue development	-9.11218
negative regulation of nucleic acid-templated transcription	-9.08367
middle ear morphogenesis	-9.07668
oocyte maturation	-9.07668
epithelial to mesenchymal transition involved in endocardial cushion formation	-9.06725
regulation of protein serine/threonine kinase activity	-9.04243
negative regulation of RNA biosynthetic process	-9.03238
positive regulation of kinase activity	-9.0204
meiotic cell cycle	-8.96442
negative regulation of viral genome replication	-8.90426
telencephalon development	-8.90003
positive regulation of mitotic cell cycle	-8.86587
negative regulation of RNA metabolic process	-8.82944
negative regulation of cell population proliferation	-8.82851
cellular response to acid chemical	-8.81702
extracellular matrix organization	-8.77706
pulmonary valve development	-8.77557
nephron epithelium development	-8.76728
positive regulation of bone mineralization	-8.7392
regulation of epithelial cell proliferation	-8.69812
chromatin organization involved in regulation of transcription	-8.66117
response to organic substance	-8.64591
aorta morphogenesis	-8.64559
centromeric sister chromatid cohesion	-8.64241
female meiosis I	-8.64241
regulation of smooth muscle cell chemotaxis	-8.64241
atrioventricular valve formation	-8.64241
cellular component organization	-8.6387
heart valve development	-8.61719
animal organ regeneration	-8.57043
negative regulation of epithelial cell proliferation	-8.55886
regulation of binding	-8.55747
regulation of signal transduction	-8.52638
positive regulation of phosphate metabolic process	-8.52346
positive regulation of phosphorus metabolic process	-8.52346
embryonic limb morphogenesis	-8.52019
embryonic appendage morphogenesis	-8.52019
cellular nitrogen compound metabolic process	-8.51792
regulation of growth	-8.50692
cellular response to prostaglandin stimulus	-8.49246
regulation of cell division	-8.48392
cardiac septum development	-8.47112
cranial nerve development	-8.45636
regulation of MAPK cascade	-8.44222
regulation of osteoblast differentiation	-8.4315
response to acid chemical	-8.42569
response to prostaglandin	-8.42561
lung alveolus development	-8.37187
artery morphogenesis	-8.3427
ameboidal-type cell migration	-8.33612
protein tetramerization	-8.33612
ventricular septum development	-8.32564
positive regulation of phosphorylation	-8.31607
heart valve morphogenesis	-8.30312
regeneration	-8.28987
kidney epithelium development	-8.25727
regulation of cell maturation	-8.22548
regulation of catalytic activity	-8.22261
positive regulation of smooth muscle cell chemotaxis	-8.21133
regulation of branch elongation involved in ureteric bud branching	-8.21133
regulation of bone mineralization	-8.20665
cellular response to oxygen-containing compound	-8.18459
positive regulation of nervous system development	-8.17939
protein heterooligomerization	-8.1717
muscle organ morphogenesis	-8.15297
skeletal system development	-8.10602
G2/M transition of mitotic cell cycle	-8.08712
cardiac ventricle development	-8.08712
ovulation cycle process	-8.02751
ear morphogenesis	-8.01146
inner ear development	-7.98633
atrioventricular valve morphogenesis	-7.97308
regulation of ketone biosynthetic process	-7.94865
negative regulation of smooth muscle contraction	-7.94865
striated muscle tissue development	-7.94505
cell development	-7.94455
positive regulation of mitotic cell cycle phase transition	-7.94355
chordate embryonic development	-7.93651
cell cycle G2/M phase transition	-7.92092
response to stress	-7.90268
negative regulation of cell cycle phase transition	-7.85754
cell-cell adhesion via plasma-membrane adhesion molecules	-7.85754
limb morphogenesis	-7.7916
appendage morphogenesis	-7.7916
positive regulation of cell cycle phase transition	-7.77292
odontogenesis	-7.74955
positive regulation of mesenchymal cell proliferation	-7.73389
regulation of phosphorylation	-7.72315
cell projection morphogenesis	-7.71937
mitotic cytokinesis	-7.70608
appendage development	-7.70407
limb development	-7.70407
positive regulation of molecular function	-7.67885
negative regulation of cellular macromolecule biosynthetic process	-7.67028
positive regulation of animal organ morphogenesis	-7.64323
cellular response to exogenous dsRNA	-7.63473
regulation of single stranded viral RNA replication via double stranded DNA intermediate	-7.63473
mitotic chromosome condensation	-7.63473
positive regulation of morphogenesis of an epithelium	-7.63026
negative regulation of protein phosphorylation	-7.62066
negative regulation of signal transduction	-7.61363
cell proliferation involved in kidney development	-7.61018
regulation of neuron maturation	-7.61018
negative regulation of gene expression, epigenetic	-7.59051
regulation of cellular response to growth factor stimulus	-7.5853
positive regulation of cellular component organization	-7.55709
odontogenesis of dentin-containing tooth	-7.53647
regulation of phosphorus metabolic process	-7.52272
regulation of odontogenesis	-7.50674
regulation of positive chemotaxis	-7.50674
atrioventricular valve development	-7.50674
extracellular structure organization	-7.4646
negative regulation of nucleobase-containing compound metabolic process	-7.45439
muscle organ development	-7.43587
metanephros development	-7.43156
mesenchymal cell development	-7.43156
response to transforming growth factor beta	-7.42191
cytoskeleton organization	-7.4036
cellular process involved in reproduction in multicellular organism	-7.39049
modulation of chemical synaptic transmission	-7.37965
embryo development ending in birth or egg hatching	-7.37196
cell migration	-7.35541
regulation of trans-synaptic signaling	-7.34013
negative regulation of cellular component organization	-7.3323
regulation of branching morphogenesis of a nerve	-7.3263
substrate-dependent cerebral cortex tangential migration	-7.3263
glomerular capillary formation	-7.3263
trigeminal ganglion development	-7.3263
glomerulus vasculature morphogenesis	-7.3263
meiotic sister chromatid cohesion, centromeric	-7.3263
positive regulation of neurogenesis	-7.29957
hippo signaling	-7.29062
regulation of hormone biosynthetic process	-7.29062
negative regulation of binding	-7.28688
regulation of chemotaxis	-7.27805
regulation of biological quality	-7.27778
protein phosphorylation	-7.27732
positive regulation of cell communication	-7.27726
regulation of animal organ formation	-7.27596
mitotic spindle assembly	-7.27596
positive regulation of MAPK cascade	-7.26724
gland morphogenesis	-7.26025
negative regulation of cell cycle process	-7.25689
muscle cell differentiation	-7.24291
axis specification	-7.22709
negative regulation of programmed cell death	-7.20657
histone exchange	-7.20609
muscle tissue development	-7.19292
neuron projection arborization	-7.19132
attachment of mitotic spindle microtubules to kinetochore	-7.19132
negative regulation of meiotic nuclear division	-7.19132
ectodermal placode formation	-7.19132
ectodermal placode morphogenesis	-7.19132
histone-serine phosphorylation	-7.19132
metabolic process	-7.16492
regulation of phosphate metabolic process	-7.16392
blood coagulation	-7.14522
regulation of myeloid cell differentiation	-7.13694
positive regulation of signaling	-7.12903
negative regulation of mitotic cell cycle phase transition	-7.11671
sister chromatid cohesion	-7.1108
oocyte development	-7.10815
positive regulation of cardiac muscle cell proliferation	-7.10815
in utero embryonic development	-7.10292
embryonic organ morphogenesis	-7.10186
coagulation	-7.05071
female gonad development	-7.02948
artery development	-7.02948
positive regulation of smooth muscle cell proliferation	-6.98901
protein localization to cytoskeleton	-6.94608
cell part morphogenesis	-6.9438
cellular response to transforming growth factor beta stimulus	-6.93579
regulation of programmed cell death	-6.93444
regulation of MAP kinase activity	-6.93422
meiotic chromosome segregation	-6.93314
neural crest cell differentiation	-6.93314
cell chemotaxis	-6.93153
activation of protein kinase activity	-6.91981
hemostasis	-6.91112
cellular metabolic process	-6.89449
negative regulation of cell death	-6.89335
regulation of protein modification process	-6.86074
roof of mouth development	-6.8384
ectodermal placode development	-6.81893
mitotic nuclear envelope disassembly	-6.81893
trans-synaptic signaling, modulating synaptic transmission	-6.81893
regulation of mesenchymal cell apoptotic process	-6.81893
organ growth	-6.81477
negative regulation of phosphorylation	-6.81376
positive regulation of catalytic activity	-6.77111
cellular response to cytokine stimulus	-6.74834
regulation of transmembrane receptor protein serine/threonine kinase signaling pathway	-6.74495
positive regulation of osteoblast differentiation	-6.73039
ossification	-6.72775
positive regulation of MAP kinase activity	-6.72775
response to lipid	-6.72425
negative regulation of apoptotic process	-6.70621
placenta blood vessel development	-6.6999
cell fate commitment	-6.6934
neuron projection morphogenesis	-6.67034
positive regulation of programmed cell death	-6.66584
BMP signaling pathway involved in heart development	-6.66434
arterial endothelial cell differentiation	-6.66434
axonogenesis involved in innervation	-6.66434
transmembrane receptor protein tyrosine phosphatase signaling pathway	-6.66434
spindle assembly involved in meiosis	-6.66434
female meiosis chromosome segregation	-6.66434
lung vasculature development	-6.66434
detection of virus	-6.66434
muscular septum morphogenesis	-6.66434
cranial ganglion development	-6.66434
cellular component organization or biogenesis	-6.65418
regulation of apoptotic process	-6.6499
male gonad development	-6.6483
forelimb morphogenesis	-6.63795
regulation of heart morphogenesis	-6.63795
regulation of smooth muscle contraction	-6.61792
positive regulation of reproductive process	-6.61057
regulation of cell death	-6.58533
regulation of skeletal muscle cell differentiation	-6.58149
regulation of myoblast differentiation	-6.57999
aorta development	-6.57999
development of primary male sexual characteristics	-6.57653
circulatory system process	-6.57054
development of primary female sexual characteristics	-6.56331
female sex differentiation	-6.56277
regulation of response to external stimulus	-6.53872
plasma membrane bounded cell projection morphogenesis	-6.5295
negative regulation of cell communication	-6.49573
midgut development	-6.48423
protein localization to kinetochore	-6.48423
cardioblast differentiation	-6.48423
kinetochore assembly	-6.48423
negative regulation of vascular permeability	-6.48423
heart valve formation	-6.48423
positive regulation of cell development	-6.47924
cardiac muscle cell differentiation	-6.47455
enzyme linked receptor protein signaling pathway	-6.41716
negative regulation of signaling	-6.41691
regulation of neuron projection development	-6.41002
positive regulation of protein serine/threonine kinase activity	-6.40105
cerebral cortex tangential migration using cell-cell interactions	-6.37629
heart induction	-6.37629
inactivation of MAPKK activity	-6.37629
chemorepulsion involved in postnatal olfactory bulb interneuron migration	-6.37629
spindle assembly involved in female meiosis I	-6.37629
synaptonemal complex disassembly	-6.37629
BMP signaling pathway involved in heart induction	-6.37629
positive regulation of progesterone biosynthetic process	-6.37629
endodermal-mesodermal cell signaling involved in heart induction	-6.37629
negative regulation of integrin activation	-6.37629
postnatal olfactory bulb interneuron migration	-6.37629
endothelin receptor activity	-6.37629
umbilical cord development	-6.37629
endodermal-mesodermal cell signaling	-6.37629
dendritic cell cytokine production	-6.37629
positive regulation of mesenchymal cell apoptotic process	-6.37629
umbilical cord morphogenesis	-6.37629
cellular response to dsRNA	-6.35786
response to growth factor	-6.35718
positive regulation of phospholipase C activity	-6.34929
mammary gland morphogenesis	-6.34929
oocyte differentiation	-6.34929
olfactory bulb development	-6.34726
positive regulation of apoptotic process	-6.34065
neural crest cell migration	-6.33477
anaphase-promoting complex-dependent catabolic process	-6.32048
centrosome cycle	-6.32048
pattern specification process	-6.31442
blood circulation	-6.30238
cartilage development	-6.29847
telomere organization	-6.29543
Notch signaling pathway	-6.29543
regulation of small GTPase mediated signal transduction	-6.27698
response to wounding	-6.25712
chondrocyte differentiation	-6.22724
positive regulation of protein modification process	-6.22567
cytoskeleton-dependent cytokinesis	-6.21662
negative regulation of protein modification process	-6.20315
rhythmic process	-6.20128
protein processing	-6.19341
male sex differentiation	-6.19341
negative regulation of organelle organization	-6.18665
embryonic forelimb morphogenesis	-6.18159
olfactory lobe development	-6.18159
regulation of vasculogenesis	-6.18073
cardiac muscle cell proliferation	-6.18073
regulation of intracellular signal transduction	-6.17622
response to prostaglandin E	-6.1469
cellular response to growth factor stimulus	-6.14547
renal system vasculature morphogenesis	-6.13585
tangential migration from the subventricular zone to the olfactory bulb	-6.13585
regulation of transcription from RNA polymerase II promoter involved in myocardial precursor cell differentiation	-6.13585
positive regulation of synaptic vesicle endocytosis	-6.13585
kidney vasculature morphogenesis	-6.13585
semicircular canal morphogenesis	-6.13585
mammary gland formation	-6.13585
negative regulation of vasoconstriction	-6.13585
muscle tissue morphogenesis	-6.13566
spindle assembly	-6.13332
connective tissue development	-6.11704
response to decreased oxygen levels	-6.11017
negative regulation of phosphate metabolic process	-6.1056
regulation of cardiac muscle cell proliferation	-6.1016
camera-type eye morphogenesis	-6.09001
negative regulation of response to external stimulus	-6.07822
negative chemotaxis	-6.07819
negative regulation of phosphorus metabolic process	-6.07566
gastrulation	-6.06881
cytokinesis	-6.05131
regulation of heart growth	-6.0457
cell adhesion	-6.02644
positive regulation of response to stimulus	-6.0254
protein localization to microtubule cytoskeleton	-6.02241
aging	-6.0196
regulation of gene silencing by miRNA	-6.015
signal transduction involved in DNA integrity checkpoint	-5.99121
signal transduction involved in DNA damage checkpoint	-5.99121
positive regulation of endocytosis	-5.97056
DNA-binding transcription repressor activity, RNA polymerase II-specific	-5.96018
response to ketone	-5.95823
negative regulation of viral life cycle	-5.9573
hematopoietic progenitor cell differentiation	-5.9573
heterophilic cell-cell adhesion via plasma membrane cell adhesion molecules	-5.94869
regulation of phospholipase C activity	-5.94869
negative regulation of macromolecule biosynthetic process	-5.94818
cGMP-mediated signaling	-5.94741
cell surface receptor signaling pathway involved in heart development	-5.94741
organ induction	-5.9035
positive regulation of fatty acid oxidation	-5.9035
positive regulation of nitric-oxide synthase biosynthetic process	-5.9035
striated muscle cell proliferation	-5.9035
signal transduction involved in cell cycle checkpoint	-5.89412
response to oxygen levels	-5.88673
positive regulation of blood vessel diameter	-5.87959
biological adhesion	-5.864
regulation of cytoskeleton organization	-5.85798
response to hypoxia	-5.84022
positive regulation of cell death	-5.82506
negative regulation of viral process	-5.81273
positive regulation of phosphatidylinositol 3-kinase signaling	-5.78507
positive regulation of cell division	-5.78507
adrenal gland development	-5.75835
positive regulation of positive chemotaxis	-5.75835
regulation of embryonic development	-5.74145
regulation of gene silencing by RNA	-5.72509
regulation of posttranscriptional gene silencing	-5.72509
hair cycle process	-5.70568
molting cycle process	-5.70568
sensory perception of pain	-5.70568
positive regulation of cardiac muscle tissue growth	-5.70088
digestive tract morphogenesis	-5.70088
mitotic spindle elongation	-5.69691
meiotic sister chromatid cohesion	-5.69691
tongue morphogenesis	-5.69691
blood vessel endothelial cell differentiation	-5.69691
meiotic sister chromatid segregation	-5.69691
regulation of meiotic cell cycle phase transition	-5.69691
trans-synaptic signaling by trans-synaptic complex	-5.69691
CD8-positive, alpha-beta T cell differentiation	-5.69691
centrosome separation	-5.69691
bone trabecula formation	-5.69691
sphingosine-1-phosphate receptor activity	-5.69691
glomerulus morphogenesis	-5.69691
anterior/posterior pattern specification	-5.67721
localization of cell	-5.66968
cell motility	-5.66968
positive regulation of synaptic transmission	-5.65426
regulation of viral life cycle	-5.65426
nuclear envelope disassembly	-5.64869
negative regulation of meiotic cell cycle	-5.64869
membrane disassembly	-5.64869
cellular response to prostaglandin E stimulus	-5.64869
ventricular cardiac muscle cell differentiation	-5.64869
regulation of body fluid levels	-5.64278
bone development	-5.64018
response to cytokine	-5.63091
regulation of cytokinesis	-5.61867
wound healing	-5.58187
regulation of cellular process	-5.58053
semi-lunar valve development	-5.57984
positive regulation of fatty acid metabolic process	-5.57984
positive regulation of collagen biosynthetic process	-5.57882
regulation of muscle cell differentiation	-5.55855
homophilic cell adhesion via plasma membrane adhesion molecules	-5.53925
hair cycle	-5.53757
molting cycle	-5.53757
response to BMP	-5.51108
cellular response to BMP stimulus	-5.51108
neuron differentiation	-5.47982
activation of MAPK activity	-5.47496
anterior/posterior axis specification	-5.46689
positive regulation of epithelial to mesenchymal transition	-5.46689
microtubule organizing center organization	-5.45782
regulation of BMP signaling pathway	-5.45782
response to steroid hormone	-5.45416
response to monoamine	-5.44284
response to catecholamine	-5.44284
regulation of hormone metabolic process	-5.44284
positive regulation of epithelial cell apoptotic process	-5.44284
regulation of cyclin-dependent protein kinase activity	-5.43845
response to oxygen-containing compound	-5.41435
protein localization to chromosome, centromeric region	-5.41325
preganglionic parasympathetic fiber development	-5.41325
axon guidance	-5.4119
developmental induction	-5.40803
mesodermal cell differentiation	-5.40803
chemorepellent activity	-5.40803
negative regulation of muscle contraction	-5.40803
positive regulation of collagen metabolic process	-5.40803
innervation	-5.40803
regulation of microtubule cytoskeleton organization	-5.40057
regulation of cell projection organization	-5.378
camera-type eye development	-5.37665
negative regulation of chemotaxis	-5.36834
maternal process involved in female pregnancy	-5.36834
regulation of skeletal muscle tissue development	-5.3547
regulation of cardiac muscle tissue growth	-5.35032
semicircular canal development	-5.32243
positive regulation of synaptic vesicle recycling	-5.32243
cerebral cortex tangential migration	-5.32243
spindle elongation	-5.32243
outer ear morphogenesis	-5.32243
regulation of ribonuclease activity	-5.32243
positive regulation of cellular respiration	-5.32243
peptidyl-serine phosphorylation	-5.31923
positive regulation of epidermis development	-5.3106
olfactory placode development	-5.3055
endothelin receptor signaling pathway	-5.3055
positive regulation of timing of catagen	-5.3055
metanephric glomerular capillary formation	-5.3055
specification of animal organ position	-5.3055
ovarian cumulus expansion	-5.3055
establishment of blood-nerve barrier	-5.3055
negative regulation of transcription from RNA polymerase II promoter involved in smooth muscle cell differentiation	-5.3055
condensed mesenchymal cell proliferation	-5.3055
olfactory placode formation	-5.3055
activation of meiosis	-5.3055
negative regulation of vascular smooth muscle contraction	-5.3055
ureter smooth muscle cell differentiation	-5.3055
positive regulation of G2/MI transition of meiotic cell cycle	-5.3055
ureter smooth muscle development	-5.3055
vagus nerve development	-5.3055
positive regulation of skeletal muscle fiber differentiation	-5.3055
regulation of G2/MI transition of meiotic cell cycle	-5.3055
positive regulation of secondary heart field cardioblast proliferation	-5.3055
fused antrum stage	-5.3055
metanephric glomerulus morphogenesis	-5.3055
spindle assembly involved in female meiosis	-5.3055
embryonic nail plate morphogenesis	-5.3055
mammary placode formation	-5.3055
myotome development	-5.3055
regulation of mesenchymal cell proliferation involved in ureter development	-5.3055
positive regulation of integrin biosynthetic process	-5.3055
metanephric glomerulus vasculature morphogenesis	-5.3055
negative regulation of neuron maturation	-5.3055
olfactory placode morphogenesis	-5.3055
lymphatic endothelial cell fate commitment	-5.3055
negative regulation of cellular biosynthetic process	-5.30442
negative regulation of mitotic cell cycle	-5.30262
tissue migration	-5.30227
axonogenesis	-5.28801
regulation of system process	-5.28442
neuron projection guidance	-5.28241
regulation of hydrolase activity	-5.27523
negative regulation of cellular component movement	-5.27048
neural crest cell development	-5.26566
pallium development	-5.26562
regulation of phosphatidylinositol 3-kinase signaling	-5.25385
positive regulation of heart growth	-5.24554
negative regulation of cell aging	-5.24529
positive regulation of behavior	-5.24529
negative regulation of axon guidance	-5.24529
regionalization	-5.22827
positive regulation of muscle cell differentiation	-5.22685
negative regulation of molecular function	-5.20599
glomerulus vasculature development	-5.19471
ovulation	-5.19471
muscle cell proliferation	-5.19471
embryonic digestive tract morphogenesis	-5.19471
microtubule depolymerization	-5.19471
kidney mesenchyme development	-5.19471
negative regulation of cell division	-5.19471
negative regulation of megakaryocyte differentiation	-5.19471
mesoderm development	-5.19002
regulation of epithelial cell differentiation	-5.18904
cranial skeletal system development	-5.1796
positive regulation of nuclear division	-5.1796
hematopoietic or lymphoid organ development	-5.16177
negative regulation of neuron differentiation	-5.15616
regulation of plasma membrane bounded cell projection organization	-5.13311
cellular response to endogenous stimulus	-5.13035
regulation of cell morphogenesis	-5.09383
G2 DNA damage checkpoint	-5.08997
histone phosphorylation	-5.08997
cartilage morphogenesis	-5.08997
dopamine metabolic process	-5.08997
centrosome localization	-5.08997
positive regulation of DNA biosynthetic process	-5.08831
regulation of cardiocyte differentiation	-5.08831
positive regulation of neuron differentiation	-5.08025
response to endogenous stimulus	-5.06839
DNA integrity checkpoint	-5.06312
positive regulation of embryonic development	-5.05939
response to mechanical stimulus	-5.0531
negative regulation of transcription by RNA polymerase II	-5.04172
negative regulation of DNA binding	-5.03582
negative regulation of cell morphogenesis involved in differentiation	-5.0061
inner ear morphogenesis	-5.0061
cellular response to nitrogen compound	-5.0039
mammary gland development	-5.00346
peptidyl-serine modification	-5.00061
positive regulation of synapse assembly	-4.99899
CD8-positive, alpha-beta T cell activation	-4.99668
cardiac muscle cell myoblast differentiation	-4.99668
meiosis II	-4.99668
sphingosine-1-phosphate receptor signaling pathway	-4.99668
meiosis II cell cycle process	-4.99668
reflex	-4.99104
labyrinthine layer blood vessel development	-4.99104
cellular response to reactive nitrogen species	-4.99104
parasympathetic nervous system development	-4.99104
retinal ganglion cell axon guidance	-4.99104
negative regulation of platelet activation	-4.99104
negative regulation of cellular protein metabolic process	-4.96621
regulation of organ growth	-4.95869
negative regulation of developmental growth	-4.95869
cell morphogenesis involved in differentiation	-4.95451
regulation of cell morphogenesis involved in differentiation	-4.95285
leukocyte chemotaxis	-4.94907
stem cell development	-4.9425
blood vessel endothelial cell migration	-4.94153
positive regulation of interferon-beta production	-4.94153
microtubule organizing center localization	-4.94153
negative regulation of biosynthetic process	-4.92263
eye morphogenesis	-4.89304
response to external biotic stimulus	-4.88157
regulation of stress fiber assembly	-4.86537
protein tyrosine phosphatase activity	-4.86504
regulation of morphogenesis of an epithelium	-4.85563
positive regulation of macromolecule metabolic process	-4.83813
negative regulation of neuron apoptotic process	-4.83766
DNA damage response, signal transduction by p53 class mediator resulting in cell cycle arrest	-4.83681
response to stimulus	-4.83526
developmental growth involved in morphogenesis	-4.83026
vasculogenesis	-4.82601
mesoderm morphogenesis	-4.82601
regulation of spindle organization	-4.82436
female pregnancy	-4.80665
signal transduction involved in regulation of gene expression	-4.80057
regulation of nitric-oxide synthase biosynthetic process	-4.80057
kidney vasculature development	-4.80057
tongue development	-4.80057
renal system vasculature development	-4.80057
positive regulation of cytosolic calcium ion concentration involved in phospholipase C-activating G protein-coupled signaling pathway	-4.79949
regulation of platelet activation	-4.79949
cellular response to carbohydrate stimulus	-4.78963
regulation of epidermis development	-4.78963
cerebral cortex development	-4.7674
response to nitrogen compound	-4.76695
sensory system development	-4.75612
cell-cell adhesion	-4.74931
regulation of phospholipase activity	-4.74224
hair follicle development	-4.74224
intracellular signal transduction involved in G1 DNA damage checkpoint	-4.74106
signal transduction involved in mitotic cell cycle checkpoint	-4.74106
signal transduction involved in mitotic DNA damage checkpoint	-4.74106
sprouting angiogenesis	-4.74106
signal transduction involved in mitotic G1 DNA damage checkpoint	-4.74106
signal transduction involved in mitotic DNA integrity checkpoint	-4.74106
negative regulation of cell development	-4.73302
multicellular organism reproduction	-4.7308
positive regulation of transport	-4.71957
cyclooxygenase pathway	-4.70908
negative regulation of hormone metabolic process	-4.70908
double-strand break repair via break-induced replication	-4.70908
positive regulation of synaptic plasticity	-4.70908
regulation of neuromuscular junction development	-4.70908
ventricular cardiac muscle cell development	-4.70908
embryonic skeletal joint morphogenesis	-4.70908
sphingolipid mediated signaling pathway	-4.70908
bone trabecula morphogenesis	-4.70908
spongiotrophoblast layer development	-4.70908
positive regulation of signal transduction	-4.70413
regulation of chromosome organization	-4.69927
regulation of protein binding	-4.69484
regulation of GTPase activity	-4.68145
skeletal system morphogenesis	-4.68069
vasodilation	-4.66339
heart trabecula morphogenesis	-4.66339
positive regulation of smooth muscle contraction	-4.66339
response to vitamin D	-4.66339
negative regulation of MAPK cascade	-4.66261
regulation of cyclin-dependent protein serine/threonine kinase activity	-4.66169
peptidyl-tyrosine dephosphorylation	-4.66169
cardiac cell development	-4.6602
positive regulation of lipase activity	-4.6602
regulation of cartilage development	-4.6602
positive regulation of striated muscle cell differentiation	-4.6602
cell morphogenesis involved in neuron differentiation	-4.65706
anatomical structure maturation	-4.65123
response to estradiol	-4.65123
negative regulation of chromosome organization	-4.65123
regulation of cellular protein metabolic process	-4.64911
mammary gland epithelium development	-4.6477
negative regulation of response to wounding	-4.64218
mitotic chromosome movement towards spindle pole	-4.64009
negative regulation of odontogenesis	-4.64009
regulation of nuclear receptor transcription coactivator activity	-4.64009
positive regulation of transcription from RNA polymerase II promoter involved in myocardial precursor cell differentiation	-4.64009
otolith morphogenesis	-4.64009
positive regulation of ureteric bud formation	-4.64009
positive regulation of branching involved in lung morphogenesis	-4.64009
spongiotrophoblast differentiation	-4.64009
regulation of skeletal muscle fiber differentiation	-4.64009
negative regulation of aldosterone metabolic process	-4.64009
negative regulation of aldosterone biosynthetic process	-4.64009
regulation of negative chemotaxis	-4.64009
regulation of protein localization to kinetochore	-4.64009
positive regulation of oocyte development	-4.64009
regulation of timing of catagen	-4.64009
regulation of ureteric bud formation	-4.64009
osteoblast proliferation	-4.64009
positive regulation of epithelial tube formation	-4.64009
vestibular reflex	-4.64009
ascending aorta morphogenesis	-4.64009
negative regulation of cortisol biosynthetic process	-4.64009
regulation of progesterone biosynthetic process	-4.64009
positive regulation of protein localization to kinetochore	-4.64009
regulation of integrin biosynthetic process	-4.64009
positive regulation of interferon-beta secretion	-4.64009
neural crest cell fate commitment	-4.64009
histone kinase activity	-4.64009
positive regulation of oogenesis	-4.64009
positive regulation of stem cell differentiation	-4.62188
negative regulation of transcription regulatory region DNA binding	-4.62188
cell migration involved in sprouting angiogenesis	-4.62188
cardiac right ventricle morphogenesis	-4.62188
positive regulation of tumor necrosis factor secretion	-4.62188
response to chemical	-4.61112
thymus development	-4.60392
body morphogenesis	-4.60392
autonomic nervous system development	-4.60392
regulation of vasculature development	-4.59737
mitotic DNA integrity checkpoint	-4.596
signal transduction in response to DNA damage	-4.596
regulation of striated muscle cell differentiation	-4.58401
skin epidermis development	-4.57985
negative regulation of wound healing	-4.57985
ATP-dependent chromatin remodeling	-4.5704
cellular response to alcohol	-4.5704
regulation of smooth muscle cell proliferation	-4.56297
intracellular signal transduction	-4.56063
positive regulation of phospholipase activity	-4.55663
negative regulation of reproductive process	-4.55663
response to other organism	-4.554
cardiac muscle tissue growth	-4.53285
spleen development	-4.53285
regulation of cellular response to drug	-4.53285
positive regulation of cartilage development	-4.53285
negative regulation of response to drug	-4.53285
positive regulation of BMP signaling pathway	-4.53285
establishment of mitotic spindle localization	-4.53285
positive regulation of transmembrane receptor protein serine/threonine kinase signaling pathway	-4.53134
G1/S transition of mitotic cell cycle	-4.52457
cardiac ventricle morphogenesis	-4.50114
labyrinthine layer development	-4.49874
striated muscle cell differentiation	-4.49731
regulation of nervous system process	-4.4849
cellular response to oxygen levels	-4.48329
response to biotic stimulus	-4.47713
cell cycle G1/S phase transition	-4.46594
signal transduction by p53 class mediator	-4.46594
endocrine system development	-4.46594
cellular response to decreased oxygen levels	-4.45404
regulation of ubiquitin protein ligase activity	-4.45377
negative regulation of cellular senescence	-4.45377
release of cytochrome c from mitochondria	-4.45377
positive regulation of hair follicle development	-4.45218
enamel mineralization	-4.45218
commissural neuron axon guidance	-4.45218
regulation of attachment of spindle microtubules to kinetochore	-4.45218
trophoblast giant cell differentiation	-4.45218
lymphoid progenitor cell differentiation	-4.45218
protein maturation	-4.44207
eye development	-4.43676
regulation of epithelial to mesenchymal transition	-4.43059
BMP signaling pathway	-4.43059
heart growth	-4.4075
regulation of synapse assembly	-4.40496
regulation of blood circulation	-4.3972
nuclear receptor activity	-4.39671
regulation of epidermal cell differentiation	-4.38106
embryonic digit morphogenesis	-4.38106
vascular process in circulatory system	-4.37147
regulation of gene silencing	-4.36706
negative regulation of myeloid cell differentiation	-4.3625
biomineral tissue development	-4.3625
positive regulation of intracellular signal transduction	-4.34171
negative regulation of catalytic activity	-4.33415
negative regulation of growth	-4.33076
visual system development	-4.31034
cellular response to DNA damage stimulus	-4.30955
bone mineralization	-4.2977
regulation of smooth muscle cell differentiation	-4.2977
spindle localization	-4.2977
regulation of interferon-beta production	-4.2977
positive regulation of muscle contraction	-4.2977
protein localization to chromosome	-4.29639
negative regulation of muscle tissue development	-4.29639
cellular response to ketone	-4.29558
negative regulation of hydrogen peroxide-induced cell death	-4.29523
negative regulation of response to reactive oxygen species	-4.29523
synaptic membrane adhesion	-4.29523
negative regulation of cellular response to drug	-4.29523
regulation of DNA binding	-4.29481
regulation of protein localization	-4.28759
maternal placenta development	-4.28703
platelet-derived growth factor receptor signaling pathway	-4.28703
DNA replication	-4.28489
regulation of protein metabolic process	-4.25739
double-strand break repair	-4.2552
multi-multicellular organism process	-4.24356
response to carbohydrate	-4.23305
embryonic skeletal system morphogenesis	-4.2298
meiosis I	-4.2225
meiotic spindle organization	-4.22053
positive regulation of non-canonical Wnt signaling pathway	-4.22053
positive regulation of hair cycle	-4.22053
heart trabecula formation	-4.22053
pathway-restricted SMAD protein phosphorylation	-4.22053
G protein-coupled receptor internalization	-4.22053
xenobiotic catabolic process	-4.22053
regulation of type B pancreatic cell proliferation	-4.22053
positive regulation of chromatin binding	-4.22053
inner cell mass cell proliferation	-4.22053
optic nerve development	-4.22053
mitotic G1 DNA damage checkpoint	-4.21372
positive regulation of organ growth	-4.21372
mitotic G1/S transition checkpoint	-4.21372
immune system development	-4.20306
negative regulation of G protein-coupled receptor signaling pathway	-4.20156
regulation of ERK1 and ERK2 cascade	-4.19236
synapse organization	-4.18522
embryonic skeletal system development	-4.18455
multicellular organismal reproductive process	-4.17395
chromatin organization	-4.17132
cellular response to estradiol stimulus	-4.17113
cytokinetic process	-4.17113
mitotic DNA damage checkpoint	-4.16514
positive regulation of melanocyte differentiation	-4.1569
dynamin family protein polymerization involved in mitochondrial fission	-4.1569
myeloid leukocyte cytokine production	-4.1569
fungiform papilla morphogenesis	-4.1569
positive regulation of mitochondrial ATP synthesis coupled electron transport	-4.1569
histone serine kinase activity	-4.1569
cellular response to prostaglandin D stimulus	-4.1569
positive regulation of transcription from RNA polymerase II promoter involved in heart development	-4.1569
negative regulation of tubulin deacetylation	-4.1569
leukocyte chemotaxis involved in inflammatory response	-4.1569
negative regulation of intrinsic apoptotic signaling pathway in response to osmotic stress	-4.1569
positive regulation of hair follicle maturation	-4.1569
mesenchyme migration	-4.1569
Roundabout signaling pathway	-4.1569
regulation of interferon-beta secretion	-4.1569
positive regulation of spindle assembly	-4.1569
negative regulation of glucocorticoid metabolic process	-4.1569
response to prostaglandin D	-4.1569
ossification involved in bone remodeling	-4.1569
dynamin family protein polymerization involved in membrane fission	-4.1569
ductus arteriosus closure	-4.1569
negative regulation of glucocorticoid biosynthetic process	-4.1569
positive regulation of meiotic cell cycle phase transition	-4.1569
cellular response to lead ion	-4.1569
voltage-gated sodium channel activity involved in cardiac muscle cell action potential	-4.1569
thrombin-activated receptor activity	-4.1569
ascending aorta development	-4.1569
fibroblast activation	-4.1569
positive regulation of long-term neuronal synaptic plasticity	-4.1569
cellular response to heparin	-4.1569
regulation of synaptic growth at neuromuscular junction	-4.1569
negative regulation of steroid hormone biosynthetic process	-4.1569
positive regulation of meiotic cell cycle	-4.14537
decidualization	-4.14537
axon development	-4.14341
G1 DNA damage checkpoint	-4.13297
DNA damage response, signal transduction by p53 class mediator	-4.13055
cellular response to mechanical stimulus	-4.13055
cellular response to hypoxia	-4.12718
negative regulation of protein metabolic process	-4.12504
regulation of cardiac muscle cell differentiation	-4.10817
microtubule polymerization or depolymerization	-4.10817
defense response	-4.10445
regulation of actomyosin structure organization	-4.10157
response to alcohol	-4.08666
germ cell development	-4.06139
regulation of vascular permeability	-4.05954
negative regulation of smooth muscle cell migration	-4.05954
cell aging	-4.05408
chromosome organization involved in meiotic cell cycle	-4.05408
meiosis I cell cycle process	-4.04812
formation of primary germ layer	-4.04812
behavior	-4.04651
cellular response to inorganic substance	-4.04248
positive regulation of fibroblast proliferation	-4.01741
glomerulus development	-4.01741
forebrain neuron differentiation	-4.01741
negative regulation of osteoblast differentiation	-4.01741
ovarian follicle development	-4.01741
cochlea development	-4.01741
regulation of cellular ketone metabolic process	-4.01177
regulation of spindle checkpoint	-4.01001
metanephric mesenchyme development	-4.01001
cardiac left ventricle morphogenesis	-4.01001
embryonic skeletal joint development	-4.01001
regulation of mitotic cell cycle spindle assembly checkpoint	-4.01001
positive regulation of extrinsic apoptotic signaling pathway via death domain receptors	-4.01001
regulation of odontogenesis of dentin-containing tooth	-4.01001
negative regulation of single stranded viral RNA replication via double stranded DNA intermediate	-4.01001
olfactory bulb interneuron differentiation	-4.01001
ossification involved in bone maturation	-4.01001
regulation of mitotic spindle checkpoint	-4.01001
induction of positive chemotaxis	-4.01001
negative regulation of myoblast differentiation	-4.00342
positive regulation of protein oligomerization	-4.00342
regulation of dendrite extension	-4.00342
positive regulation of endothelial cell apoptotic process	-4.00342
bone morphogenesis	-3.99171
regulation of actin filament bundle assembly	-3.97761
cardiac muscle cell development	-3.97698
forebrain generation of neurons	-3.97698
negative regulation of intracellular signal transduction	-3.97284
regulation of blood pressure	-3.96887
regulation of microtubule-based process	-3.96458
positive regulation of nitrogen compound metabolic process	-3.94107
response to hormone	-3.93967
regulation of actin filament-based process	-3.93286
regulation of chondrocyte differentiation	-3.92918
steroid hormone receptor activity	-3.92918
regulation of transcription regulatory region DNA binding	-3.92918
regulation of axonogenesis	-3.92642
negative regulation of ossification	-3.92511
positive regulation of cell cycle arrest	-3.92511
DNA damage checkpoint	-3.92155
response to abiotic stimulus	-3.91837
proteoglycan biosynthetic process	-3.90162
positive regulation of developmental growth	-3.8844
regulation of dendrite development	-3.87812
cellular response to external stimulus	-3.87385
phosphatidylethanolamine acyl-chain remodeling	-3.86872
regulation of androgen receptor signaling pathway	-3.86872
negative regulation of axon extension involved in axon guidance	-3.86872
negative regulation of stress fiber assembly	-3.86872
positive regulation of defense response to virus by host	-3.86872
epithelial cell migration	-3.85922
regulation of lipase activity	-3.85773
neuron projection development	-3.85326
regulation of mitotic spindle organization	-3.84832
positive regulation of mitotic nuclear division	-3.84338
response to dsRNA	-3.84338
apoptotic process	-3.83157
placenta development	-3.83145
regulation of stress-activated MAPK cascade	-3.82858
mesoderm formation	-3.82795
nose development	-3.81743
detection of temperature stimulus involved in sensory perception	-3.81743
vascular smooth muscle cell differentiation	-3.81743
regulation of Wnt signaling pathway, planar cell polarity pathway	-3.81743
detection of temperature stimulus involved in sensory perception of pain	-3.81743
tooth mineralization	-3.81743
ureter development	-3.81743
muscle cell fate commitment	-3.81743
mitotic sister chromatid cohesion	-3.81743
deoxyribonucleotide biosynthetic process	-3.81743
negative regulation of osteoblast proliferation	-3.81743
neuron development	-3.81382
negative regulation of monocyte chemotaxis	-3.77897
maintenance of centrosome location	-3.77897
regulation of cortisol biosynthetic process	-3.77897
cytoplasmic pattern recognition receptor signaling pathway in response to virus	-3.77897
meiotic chromosome condensation	-3.77897
response to heparin	-3.77897
regulation of branching involved in prostate gland morphogenesis	-3.77897
direct ossification	-3.77897
intramembranous ossification	-3.77897
positive regulation of vascular endothelial growth factor signaling pathway	-3.77897
regulation of cardiac vascular smooth muscle cell differentiation	-3.77897
fungiform papilla development	-3.77897
pulmonary artery morphogenesis	-3.77897
regulation of melanocyte differentiation	-3.77897
neuronal signal transduction	-3.77897
regulation of intrinsic apoptotic signaling pathway in response to osmotic stress	-3.77897
negative regulation of protein export from nucleus	-3.77897
activated T cell proliferation	-3.77897
regulation of prostatic bud formation	-3.77897
negative regulation of skeletal muscle cell differentiation	-3.77897
metanephric glomerulus vasculature development	-3.77897
mitotic centrosome separation	-3.77897
regulation of branching involved in lung morphogenesis	-3.77897
negative regulation of mitochondrial depolarization	-3.77897
regulation of stress-activated protein kinase signaling cascade	-3.75764
cardiac muscle tissue morphogenesis	-3.75591
positive regulation of kidney development	-3.74825
positive regulation of cytokinesis	-3.74825
positive regulation of skeletal muscle tissue development	-3.74068
focal adhesion assembly	-3.74068
substrate-dependent cell migration	-3.74068
negative regulation of osteoclast differentiation	-3.74068
cell-substrate adherens junction assembly	-3.74068
negative regulation of locomotion	-3.74041
positive regulation of protein metabolic process	-3.73708
positive regulation of epithelial cell proliferation	-3.7263
regulation of muscle contraction	-3.72411
positive regulation of chemotaxis	-3.7234
response to organophosphorus	-3.7234
positive regulation of neuron projection development	-3.70982
response to monosaccharide	-3.69476
regulation of stem cell proliferation	-3.68545
leukocyte homeostasis	-3.68545
regulation of phosphatidylinositol 3-kinase activity	-3.67865
embryonic placenta development	-3.6689
epithelium migration	-3.6689
innate immune response	-3.66843
regulation of cell growth	-3.65499
zymogen activation	-3.65162
positive regulation of cardiocyte differentiation	-3.65162
regulation of endocytosis	-3.65065
regulation of viral process	-3.65065
negative regulation of neuron death	-3.65065
ganglion development	-3.6403
positive regulation of neuron migration	-3.6403
negative regulation of ubiquitin-protein transferase activity	-3.6403
intrinsic apoptotic signaling pathway in response to oxidative stress	-3.6403
response to epinephrine	-3.6403
regulation of synaptic vesicle endocytosis	-3.6403
cellular response to thyroid hormone stimulus	-3.6403
regulation of inclusion body assembly	-3.6403
response to follicle-stimulating hormone	-3.6403
positive regulation of cholesterol efflux	-3.6403
regulation of synapse structure or activity	-3.63093
regulation of osteoblast proliferation	-3.61877
brown fat cell differentiation	-3.61877
aortic valve morphogenesis	-3.61877
motor neuron axon guidance	-3.61877
regulation of extrinsic apoptotic signaling pathway	-3.60633
negative regulation of neuron projection development	-3.60633
negative regulation of hemopoiesis	-3.60633
positive regulation of DNA metabolic process	-3.60209
regulation of kidney development	-3.59955
chromatin remodeling	-3.59889
regulation of neuron apoptotic process	-3.57644
negative regulation of protein binding	-3.57476
positive regulation of peptidyl-tyrosine phosphorylation	-3.56338
positive regulation of cell projection organization	-3.56129
regulation of myelination	-3.55825
endochondral bone morphogenesis	-3.54908
cell fate specification	-3.54783
response to vitamin	-3.54783
cell projection organization	-3.54434
positive regulation of cytokine secretion	-3.53538
response to amyloid-beta	-3.52251
negative regulation of transferase activity	-3.52124
fat cell differentiation	-3.52087
proteolysis	-3.51948
establishment of mitotic spindle orientation	-3.50254
regulation of cellular extravasation	-3.50254
cranial nerve morphogenesis	-3.50254
positive regulation of Rho protein signal transduction	-3.50254
regulation of transcription involved in G1/S transition of mitotic cell cycle	-3.50254
nucleobase-containing small molecule interconversion	-3.50254
positive regulation of cardiac muscle cell differentiation	-3.50254
negative regulation of actin filament bundle assembly	-3.50254
regulation of response to stress	-3.49962
positive regulation of transcription by RNA polymerase II	-3.49872
positive regulation of protein secretion	-3.48583
regulation of glial cell differentiation	-3.48308
peripheral nervous system development	-3.48308
positive regulation of blood circulation	-3.48308
positive regulation of protein kinase B signaling	-3.47773
membrane depolarization during cardiac muscle cell action potential	-3.47657
positive regulation of cellular extravasation	-3.47657
desensitization of G protein-coupled receptor signaling pathway	-3.47657
cellular response to vitamin D	-3.47657
dorsal/ventral neural tube patterning	-3.47657
negative adaptation of signaling pathway	-3.47657
cell differentiation involved in metanephros development	-3.47657
bone maturation	-3.47657
regulation of cellular response to transforming growth factor beta stimulus	-3.47089
cell proliferation involved in metanephros development	-3.46993
endothelial cell fate commitment	-3.46993
mammalian oogenesis stage	-3.46993
regulation of glucocorticoid biosynthetic process	-3.46993
transmembrane receptor protein tyrosine kinase activator activity	-3.46993
L-kynurenine metabolic process	-3.46993
antral ovarian follicle growth	-3.46993
mitotic spindle midzone assembly	-3.46993
cleavage furrow formation	-3.46993
meiotic cell cycle checkpoint	-3.46993
positive regulation of spindle checkpoint	-3.46993
negative regulation of response to interferon-gamma	-3.46993
ectopic germ cell programmed cell death	-3.46993
negative regulation of interferon-gamma-mediated signaling pathway	-3.46993
lung lobe development	-3.46993
paranodal junction assembly	-3.46993
positive regulation of fear response	-3.46993
positive regulation of pigment cell differentiation	-3.46993
luteinization	-3.46993
mesenchymal to epithelial transition involved in metanephros morphogenesis	-3.46993
positive regulation of neurotrophin TRK receptor signaling pathway	-3.46993
negative regulation of regulatory T cell differentiation	-3.46993
regulation of metanephric nephron tubule epithelial cell differentiation	-3.46993
chromosome movement towards spindle pole	-3.46993
dendrite arborization	-3.46993
positive regulation of mitotic cell cycle spindle assembly checkpoint	-3.46993
fat-soluble vitamin biosynthetic process	-3.46993
regulation of aldosterone metabolic process	-3.46993
vascular endothelial growth factor-activated receptor activity	-3.46993
negative regulation of chemokine-mediated signaling pathway	-3.46993
positive regulation of behavioral fear response	-3.46993
negative regulation of membrane depolarization	-3.46993
lung lobe morphogenesis	-3.46993
regulation of aldosterone biosynthetic process	-3.46993
collagen catabolic process	-3.46796
cell-substrate junction assembly	-3.46796
establishment of spindle localization	-3.46796
unsaturated fatty acid biosynthetic process	-3.46796
lung morphogenesis	-3.46796
positive regulation of glial cell differentiation	-3.46796
chondrocyte development	-3.46796
immune system process	-3.45204
regulation of vasoconstriction	-3.44747
negative regulation of small GTPase mediated signal transduction	-3.44747
negative regulation of ERK1 and ERK2 cascade	-3.41848
cellular response to glucose stimulus	-3.41848
negative regulation of cell motility	-3.41573
regulation of cell-substrate adhesion	-3.39698
response to corticosteroid	-3.39423
regulation of hydrogen peroxide-induced cell death	-3.39157
negative regulation of biomineral tissue development	-3.39157
liver regeneration	-3.39157
cardiac atrium morphogenesis	-3.39157
membrane depolarization during action potential	-3.39157
regulation of fatty acid oxidation	-3.39157
negative regulation of cartilage development	-3.39157
catecholamine metabolic process	-3.38062
presynaptic endocytosis	-3.38062
regulation of axon guidance	-3.38062
catechol-containing compound metabolic process	-3.38062
regulation of collagen biosynthetic process	-3.38062
synaptic vesicle endocytosis	-3.38062
regulation of leukocyte migration	-3.37567
liver development	-3.37544
negative regulation of striated muscle tissue development	-3.37434
regulation of cell cycle arrest	-3.36431
positive regulation of Wnt signaling pathway	-3.36048
regulation of tube diameter	-3.35688
regulation of blood vessel diameter	-3.35688
protein kinase activity	-3.35622
positive regulation of cellular protein metabolic process	-3.35069
negative regulation of transmembrane receptor protein serine/threonine kinase signaling pathway	-3.32873
coronary vasculature morphogenesis	-3.3246
heterochromatin organization	-3.3246
blastocyst growth	-3.3246
mitotic G2 DNA damage checkpoint	-3.3246
regulation of epithelial tube formation	-3.3246
regulation of platelet aggregation	-3.3246
regulation of cell proliferation involved in heart morphogenesis	-3.3246
adaptation of signaling pathway	-3.3246
positive regulation of transcription of Notch receptor target	-3.3246
proteoglycan metabolic process	-3.31863
DNA metabolic process	-3.31652
regulation of tube size	-3.31368
response to glucocorticoid	-3.31368
negative regulation of muscle organ development	-3.30306
negative regulation of nervous system development	-3.29802
embryonic cranial skeleton morphogenesis	-3.29608
response to progesterone	-3.29608
regulation of synapse organization	-3.29334
cellular response to hexose stimulus	-3.29333
chromosome separation	-3.2855
pigment cell differentiation	-3.2855
metanephric nephron development	-3.2855
forebrain neuron development	-3.2855
mammary gland duct morphogenesis	-3.2855
negative regulation of neurogenesis	-3.28295
negative regulation of protein serine/threonine kinase activity	-3.27102
positive regulation of metabolic process	-3.25418
response to lipopolysaccharide	-3.24239
positive regulation of leukocyte migration	-3.23726
hepaticobiliary system development	-3.23726
platelet degranulation	-3.23726
intracellular receptor signaling pathway	-3.23333
cellular response to monosaccharide stimulus	-3.23269
regulation of hemopoiesis	-3.2317
positive regulation of lipid metabolic process	-3.22891
regulation of Ras protein signal transduction	-3.22607
plasma membrane bounded cell projection organization	-3.21848
regulation of vascular associated smooth muscle cell migration	-3.21421
response to exogenous dsRNA	-3.21421
calcium-dependent cell-cell adhesion via plasma membrane cell adhesion molecules	-3.21421
regulation of mononuclear cell migration	-3.21421
response to amine	-3.21421
pharyngeal arch artery morphogenesis	-3.20958
regulation of protein localization to cell cortex	-3.20958
regulation of fibroblast growth factor production	-3.20958
negative regulation of cell maturation	-3.20958
negative regulation of mesenchymal cell proliferation	-3.20958
regulation of mitochondrial ATP synthesis coupled electron transport	-3.20958
positive regulation of hepatocyte proliferation	-3.20958
regulation of pigment cell differentiation	-3.20958
axon extension involved in axon guidance	-3.20958
negative regulation of photoreceptor cell differentiation	-3.20958
positive regulation of male gonad development	-3.20958
negative regulation of mononuclear cell migration	-3.20958
aggressive behavior	-3.20958
dorsal aorta morphogenesis	-3.20958
platelet dense granule organization	-3.20958
otolith development	-3.20958
dopamine catabolic process	-3.20958
response to fructose	-3.20958
retinoic acid biosynthetic process	-3.20958
mesenchymal cell differentiation involved in renal system development	-3.20958
positive regulation of skeletal muscle fiber development	-3.20958
positive regulation of skeletal muscle cell differentiation	-3.20958
response to anticoagulant	-3.20958
protein K6-linked ubiquitination	-3.20958
myotube differentiation involved in skeletal muscle regeneration	-3.20958
mesenchymal cell differentiation involved in kidney development	-3.20958
lymphatic endothelial cell differentiation	-3.20958
neuron projection extension involved in neuron projection guidance	-3.20958
regulation of fever generation	-3.20958
transmembrane receptor protein serine/threonine kinase signaling pathway	-3.19725
regulation of colon smooth muscle contraction	-3.18752
negative regulation of cardiac vascular smooth muscle cell differentiation	-3.18752
positive regulation of glomerular visceral epithelial cell apoptotic process	-3.18752
BMP signaling pathway involved in ureter morphogenesis	-3.18752
lateral attachment of mitotic spindle microtubules to kinetochore	-3.18752
DNA strand elongation involved in nuclear cell cycle DNA replication	-3.18752
positive regulation of collagen binding	-3.18752
positive regulation of histone H3-K27 acetylation	-3.18752
cell-cell signaling via exosome	-3.18752
response to kainic acid	-3.18752
neural crest cell migration involved in sympathetic nervous system development	-3.18752
regulation of Wnt signaling pathway involved in dorsal/ventral axis specification	-3.18752
positive regulation of colon smooth muscle contraction	-3.18752
mast cell proliferation	-3.18752
corticospinal neuron axon guidance through spinal cord	-3.18752
response to ammonia	-3.18752
negative regulation of thioredoxin peroxidase activity	-3.18752
karyogamy	-3.18752
negative regulation of cellular response to tunicamycin	-3.18752
meiotic spindle checkpoint	-3.18752
cerebellar granular layer structural organization	-3.18752
prostaglandin H2 endoperoxidase reductase activity	-3.18752
regulation of anti-Mullerian hormone signaling pathway	-3.18752
CD8-positive, alpha-beta T cell lineage commitment	-3.18752
male somatic sex determination	-3.18752
cellular response to non-ionic osmotic stress	-3.18752
primary follicle stage	-3.18752
regulation of transcription from RNA polymerase II promoter involved in mesonephros development	-3.18752
regulation of glomerular visceral epithelial cell apoptotic process	-3.18752
regulation of pyloric antrum smooth muscle contraction	-3.18752
toll-like receptor 5 signaling pathway	-3.18752
negative regulation of exit from mitosis	-3.18752
placental growth factor-activated receptor activity	-3.18752
renal system segmentation	-3.18752
iron ion export across plasma membrane	-3.18752
pyruvate oxidation	-3.18752
specification of ureteric bud anterior/posterior symmetry	-3.18752
negative regulation of asymmetric cell division	-3.18752
positive regulation of calcium ion-dependent exocytosis of neurotransmitter	-3.18752
BMP signaling pathway involved in nephric duct formation	-3.18752
regulation of cardiac chamber formation	-3.18752
platelet-derived growth factor alpha-receptor activity	-3.18752
ureter epithelial cell differentiation	-3.18752
linear vestibuloocular reflex	-3.18752
eye pigment granule organization	-3.18752
neuron projection retraction	-3.18752
positive regulation of hepatic stellate cell migration	-3.18752
regulation of cellular response to thapsigargin	-3.18752
dendritic cell homeostasis	-3.18752
atrioventricular bundle cell differentiation	-3.18752
positive regulation of mitochondrial DNA metabolic process	-3.18752
response to DDT	-3.18752
radial pattern formation	-3.18752
regulation of skeletal muscle contraction via regulation of action potential	-3.18752
negative regulation of branch elongation involved in ureteric bud branching	-3.18752
negative regulation of retinal cell programmed cell death	-3.18752
rod bipolar cell differentiation	-3.18752
immortalization of host cell by virus	-3.18752
DNA strand elongation involved in mitotic DNA replication	-3.18752
follicle-stimulating hormone secretion	-3.18752
embryonic ectodermal digestive tract morphogenesis	-3.18752
protein localization to mitotic spindle	-3.18752
regulation of intermediate filament polymerization or depolymerization	-3.18752
negative regulation of positive chemotaxis	-3.18752
melanocyte adhesion	-3.18752
negative regulation of cellular response to thapsigargin	-3.18752
carbamoyl phosphate metabolic process	-3.18752
cardiac jelly development	-3.18752
detection of wounding	-3.18752
Wnt protein secretion	-3.18752
stem cell factor receptor activity	-3.18752
negative regulation of peroxidase activity	-3.18752
histone H2A-S139 phosphorylation	-3.18752
positive regulation of pyloric antrum smooth muscle contraction	-3.18752
apoptotic process involved in endocardial cushion morphogenesis	-3.18752
response to butyrate	-3.18752
bud dilation involved in lung branching	-3.18752
protein localization to meiotic spindle	-3.18752
protein localization to meiotic spindle midzone	-3.18752
positive regulation of Wnt signaling pathway by BMP signaling pathway	-3.18752
mesenchymal cell proliferation involved in ureter development	-3.18752
L-proline transmembrane transport	-3.18752
negative regulation of eosinophil extravasation	-3.18752
cellular response to nitrite	-3.18752
neurexin clustering involved in presynaptic membrane assembly	-3.18752
meiotic spindle assembly checkpoint	-3.18752
negative regulation of anti-Mullerian hormone signaling pathway	-3.18752
negative regulation of canonical Wnt signaling pathway involved in controlling type B pancreatic cell proliferation	-3.18752
negative regulation of metanephric comma-shaped body morphogenesis	-3.18752
substantia propria of cornea development	-3.18752
negative regulation of branching morphogenesis of a nerve	-3.18752
regulation of intermediate filament depolymerization	-3.18752
regulation of intrinsic apoptotic signaling pathway in response to osmotic stress by p53 class mediator	-3.18752
intermediate mesoderm morphogenesis	-3.18752
response to D-galactose	-3.18752
vascular endothelial growth factor receptor-1 signaling pathway	-3.18752
negative regulation of heart looping	-3.18752
xenobiotic transport across blood-nerve barrier	-3.18752
regulation of metanephric S-shaped body morphogenesis	-3.18752
response to ciliary neurotrophic factor	-3.18752
regulation of cardiac chamber morphogenesis	-3.18752
L-proline import across plasma membrane	-3.18752
dADP biosynthetic process	-3.18752
clathrin-dependent extracellular exosome endocytosis	-3.18752
regulation of neuron remodeling	-3.18752
cartilage homeostasis	-3.18752
visceral mesoderm-endoderm interaction involved in midgut development	-3.18752
negative regulation of cardiac chamber formation	-3.18752
specification of ureteric bud anterior/posterior symmetry by BMP signaling pathway	-3.18752
negative regulation of isoprenoid metabolic process	-3.18752
pallium cell proliferation in forebrain	-3.18752
neuropeptide processing	-3.18752
negative regulation of neuron remodeling	-3.18752
Wnt signalosome assembly	-3.18752
FasL biosynthetic process	-3.18752
negative regulation of adenylate cyclase-inhibiting adrenergic receptor signaling pathway involved in heart process	-3.18752
BMP signaling pathway involved in renal system segmentation	-3.18752
induction of negative chemotaxis	-3.18752
carbamoyl phosphate biosynthetic process	-3.18752
response to vitamin B6	-3.18752
DNA strand elongation involved in cell cycle DNA replication	-3.18752
cellular response to ammonia	-3.18752
positive regulation of cellular response to X-ray	-3.18752
positive regulation of transcription by transcription factor localization	-3.18752
regulation of hepatic stellate cell migration	-3.18752
regulation of cellular response to tunicamycin	-3.18752
negative regulation of thioredoxin peroxidase activity by peptidyl-threonine phosphorylation	-3.18752
positive regulation of intermediate filament depolymerization	-3.18752
positive regulation of neurofibrillary tangle assembly	-3.18752
regulation of presynaptic active zone assembly	-3.18752
myeloid dendritic cell cytokine production	-3.18752
regulation of neuronal signal transduction	-3.18752
positive regulation of oligodendrocyte apoptotic process	-3.18752
prostaglandin D2 11-ketoreductase activity	-3.18752
negative regulation of Wnt signaling pathway involved in dorsal/ventral axis specification	-3.18752
negative regulation of intrinsic apoptotic signaling pathway in response to osmotic stress by p53 class mediator	-3.18752
enteric smooth muscle cell differentiation	-3.18752
pronuclear fusion	-3.18752
invadopodium organization	-3.18752
anterior/posterior pattern specification involved in ureteric bud development	-3.18752
convergent extension involved in somitogenesis	-3.18752
immortalization of host cell	-3.18752
histone H3-S10 phosphorylation involved in chromosome condensation	-3.18752
regulation of myofibroblast contraction	-3.18752
negative regulation of mesenchymal cell proliferation involved in ureter development	-3.18752
negative regulation of centriole-centriole cohesion	-3.18752
positive regulation of mast cell activation by Fc-epsilon receptor signaling pathway	-3.18752
microtubule plus-end directed mitotic chromosome migration	-3.18752
cellular response to 3,3',5-triiodo-L-thyronine	-3.18752
ammonia assimilation cycle	-3.18752
negative regulation of renal phosphate excretion	-3.18752
cardiac cell fate specification	-3.18752
pulmonary artery endothelial tube morphogenesis	-3.18752
intermediate mesodermal cell differentiation	-3.18752
negative regulation of renin secretion into blood stream	-3.18752
regulation of cardiac muscle fiber development	-3.18752
regulation of thioredoxin peroxidase activity	-3.18752
positive regulation of cell proliferation involved in outflow tract morphogenesis	-3.18752
lateral mesodermal cell differentiation	-3.18752
negative regulation of cardiac chamber morphogenesis	-3.18752
peroxidase inhibitor activity	-3.18752
positive regulation of negative chemotaxis	-3.18752
negative regulation of secretion of lysosomal enzymes	-3.18752
activation of prostate induction by androgen receptor signaling pathway	-3.18752
fast, calcium ion-dependent exocytosis of neurotransmitter	-3.18752
vitamin E biosynthetic process	-3.18752
positive regulation of presynaptic active zone assembly	-3.18752
regulation of renal phosphate excretion	-3.18752
negative regulation of retinoic acid biosynthetic process	-3.18752
defecation	-3.18752
stromal-epithelial cell signaling involved in prostate gland development	-3.18752
negative regulation of NMDA glutamate receptor activity	-3.18752
cellular response to 1-oleoyl-sn-glycerol 3-phosphate	-3.18752
intermediate mesoderm formation	-3.18752
ectodermal digestive tract morphogenesis	-3.18752
synchronous neurotransmitter secretion	-3.18752
platelet-derived growth factor receptor-alpha signaling pathway	-3.18752
positive regulation of type III interferon production	-3.18752
negative regulation of calcium-independent cell-cell adhesion	-3.18752
regulation of metanephric comma-shaped body morphogenesis	-3.18752
inductive cell-cell signaling	-3.18752
response to nitrite	-3.18752
cellular response to butyrate	-3.18752
positive regulation of cardiac muscle fiber development	-3.18752
mesodermal-endodermal cell signaling	-3.18752
regulation of eosinophil extravasation	-3.18752
growth plate cartilage axis specification	-3.18752
nucleus accumbens development	-3.18752
negative regulation of skeletal muscle hypertrophy	-3.18752
response to 1-oleoyl-sn-glycerol 3-phosphate	-3.18752
spleen trabecula formation	-3.18752
proline import across plasma membrane	-3.18752
olfactory bulb mitral cell layer development	-3.18752
septin ring assembly	-3.18752
negative regulation of cellular pH reduction	-3.18752
DNA topoisomerase (ATP-hydrolyzing) activator activity	-3.18752
response to non-ionic osmotic stress	-3.18752
osteoclast maturation	-3.18752
negative regulation of branch elongation involved in ureteric bud branching by BMP signaling pathway	-3.18752
right lung morphogenesis	-3.18752
regulation of secretion of lysosomal enzymes	-3.18752
negative regulation of metanephric S-shaped body morphogenesis	-3.18752
satellite cell activation involved in skeletal muscle regeneration	-3.18752
creatinine metabolic process	-3.18752
cytoskeletal matrix organization at active zone	-3.18752
positive regulation of phosphatidylinositol 3-kinase activity	-3.18399
regulation of axon extension involved in axon guidance	-3.18399
aortic valve development	-3.18399
face morphogenesis	-3.18399
regulation of tumor necrosis factor secretion	-3.18399
positive regulation of interleukin-6 secretion	-3.18399
telomere capping	-3.18399
regulation of cell cycle checkpoint	-3.18399
positive regulation of synaptic transmission, glutamatergic	-3.18399
negative regulation of release of cytochrome c from mitochondria	-3.18303
catechol-containing compound biosynthetic process	-3.18303
camera-type eye photoreceptor cell differentiation	-3.18303
catecholamine biosynthetic process	-3.18303
positive regulation of myeloid leukocyte cytokine production involved in immune response	-3.18303
regulation of exit from mitosis	-3.18303
trachea development	-3.18303
prostaglandin biosynthetic process	-3.18303
postsynapse assembly	-3.18303
myelin assembly	-3.18303
growth plate cartilage morphogenesis	-3.18303
detection of temperature stimulus	-3.18303
prostanoid biosynthetic process	-3.18303
positive regulation of transcription, DNA-templated	-3.18265
phosphorylation	-3.17236
receptor internalization	-3.16579
regulation of pathway-restricted SMAD protein phosphorylation	-3.16579
phospholipase C-activating G protein-coupled receptor signaling pathway	-3.15727
response to hexose	-3.14627
coronary vasculature development	-3.13488
long-term synaptic potentiation	-3.13488
cortical cytoskeleton organization	-3.13488
collagen fibril organization	-3.13488
cell-cell signaling	-3.12123
regulation of blood coagulation	-3.11514
regulation of fatty acid metabolic process	-3.10537
response to organonitrogen compound	-3.07508
positive regulation of macromolecule biosynthetic process	-3.06759
organelle organization	-3.06478
protein dephosphorylation	-3.06085
regulation of hemostasis	-3.05816
positive regulation of pathway-restricted SMAD protein phosphorylation	-3.05798
regulation of release of cytochrome c from mitochondria	-3.05798
face development	-3.05798
positive regulation of phospholipid metabolic process	-3.05798
positive regulation of response to DNA damage stimulus	-3.05438
cell death in response to oxidative stress	-3.05073
embryonic hemopoiesis	-3.05073
regulation of hair follicle development	-3.05073
intestinal epithelial cell differentiation	-3.05073
positive regulation of Ras protein signal transduction	-3.03516
positive regulation of fat cell differentiation	-3.03516
regulation of lipid kinase activity	-3.03516
regulation of actin cytoskeleton organization	-3.02712
positive regulation of cellular metabolic process	-3.02012
cellular response to stress	-3.00716
cellular response to metal ion	-2.99611
embryonic eye morphogenesis	-2.99348
cellular response to monoamine stimulus	-2.99348
lamellipodium assembly	-2.99348
positive regulation of signaling receptor activity	-2.99348
negative regulation of cyclin-dependent protein kinase activity	-2.99348
cellular response to catecholamine stimulus	-2.99348
negative regulation of insulin-like growth factor receptor signaling pathway	-2.9855
cytoskeletal anchoring at nuclear membrane	-2.9855
regulation of vascular smooth muscle contraction	-2.9855
postsynaptic specialization assembly	-2.9855
regulation of secondary heart field cardioblast proliferation	-2.9855
cyclin-dependent protein serine/threonine kinase activator activity	-2.9855
regulation of fear response	-2.9855
positive regulation of Wnt signaling pathway, planar cell polarity pathway	-2.9855
diterpenoid biosynthetic process	-2.9855
regulation of glucocorticoid metabolic process	-2.9855
regulation of male gonad development	-2.9855
cranial suture morphogenesis	-2.9855
relaxation of vascular smooth muscle	-2.9855
regulation of tubulin deacetylation	-2.9855
vascular smooth muscle cell development	-2.9855
positive regulation of developmental pigmentation	-2.9855
proline transport	-2.9855
positive regulation of synaptic vesicle exocytosis	-2.9855
short-term memory	-2.9855
catechol-containing compound catabolic process	-2.9855
dorsal aorta development	-2.9855
regulation of mitotic centrosome separation	-2.9855
positive regulation of interferon-alpha secretion	-2.9855
catecholamine catabolic process	-2.9855
elastic fiber assembly	-2.9855
regulation of hair follicle maturation	-2.9855
thrombin-activated receptor signaling pathway	-2.9855
positive regulation of cell maturation	-2.9855
DNA cytosine deamination	-2.9855
negative regulation of ubiquitin protein ligase activity	-2.9855
cAMP catabolic process	-2.9855
regulation of interferon-alpha secretion	-2.9855
positive regulation of cell cycle checkpoint	-2.9855
regulation of alkaline phosphatase activity	-2.9855
olfactory bulb interneuron development	-2.9855
axon guidance receptor activity	-2.9855
stem cell fate commitment	-2.9855
regulation of behavioral fear response	-2.9855
regulation of membrane depolarization	-2.98341
retina morphogenesis in camera-type eye	-2.98341
regulation of collagen metabolic process	-2.98341
positive regulation of interleukin-8 production	-2.98341
positive regulation of extrinsic apoptotic signaling pathway	-2.98341
regulation of Wnt signaling pathway	-2.98042
endothelial cell migration	-2.9722
response to inorganic substance	-2.96475
cellular component assembly	-2.93323
protein autophosphorylation	-2.92784
positive regulation of long-term synaptic potentiation	-2.92671
animal organ maturation	-2.92671
regulation of mitochondrial depolarization	-2.92671
protein localization to microtubule organizing center	-2.92671
response to interferon-alpha	-2.92671
sensory perception of temperature stimulus	-2.92671
protein localization to centrosome	-2.92671
melanocyte differentiation	-2.92671
inflammatory response	-2.9126
negative regulation of blood coagulation	-2.91106
alpha-beta T cell differentiation	-2.91106
endothelial cell development	-2.91106
positive regulation of gene expression	-2.90715
positive regulation of vasculature development	-2.90701
cardiac atrium development	-2.90397
secretory granule organization	-2.90397
establishment of spindle orientation	-2.90397
positive regulation of peptide secretion	-2.90239
response to molecule of bacterial origin	-2.9001
cell death	-2.89924
multi-organism reproductive process	-2.89431
adherens junction organization	-2.89397
phenol-containing compound metabolic process	-2.89397
regulation of fibroblast proliferation	-2.89397
negative regulation of cellular response to transforming growth factor beta stimulus	-2.89397
cell junction organization	-2.86629
multi-organism process	-2.86588
regulation of protein secretion	-2.85628
positive regulation of growth	-2.85354
positive regulation of epithelial cell differentiation	-2.85073
negative regulation of muscle cell differentiation	-2.85073
regulation of coagulation	-2.84141
negative regulation of hemostasis	-2.84084
membrane depolarization	-2.84084
negative regulation of Wnt signaling pathway	-2.83499
amino acid transmembrane transporter activity	-2.81798
positive regulation of telomerase activity	-2.81798
cellular response to virus	-2.81798
adherens junction assembly	-2.81798
protein depolymerization	-2.81798
chemoattractant activity	-2.81798
positive regulation of lipid kinase activity	-2.81798
negative regulation of multi-organism process	-2.81708
thyroid gland development	-2.81017
positive regulation of myoblast differentiation	-2.81017
lens morphogenesis in camera-type eye	-2.81017
positive regulation of interferon-alpha production	-2.81017
regulation of branching involved in ureteric bud morphogenesis	-2.81017
prostate gland epithelium morphogenesis	-2.81017
cytokine production involved in immune response	-2.81017
amelogenesis	-2.81017
lymph vessel development	-2.81017
regulation of protein homodimerization activity	-2.81017
regulation of nuclease activity	-2.81017
muscle cell migration	-2.81017
cellular response to organonitrogen compound	-2.80947
cellular protein-containing complex assembly	-2.80712
regulation of transport	-2.79812
regulation of neuron death	-2.7975
positive regulation of binding	-2.79335
negative regulation of cell-substrate adhesion	-2.79213
cellular response to iron ion	-2.78949
regulation of oocyte development	-2.78949
regulation of epithelial cell proliferation involved in prostate gland development	-2.78949
metanephric renal vesicle morphogenesis	-2.78949
relaxation of smooth muscle	-2.78949
negative regulation of hormone biosynthetic process	-2.78949
regulation of steroid hormone biosynthetic process	-2.78949
regulation of photoreceptor cell differentiation	-2.78949
spindle midzone assembly	-2.78949
branching involved in prostate gland morphogenesis	-2.78949
heterochromatin assembly	-2.78949
deoxyribonucleoside monophosphate biosynthetic process	-2.78949
negative regulation of mesenchymal cell apoptotic process	-2.78949
regulation of chemokine-mediated signaling pathway	-2.78949
programmed cell death involved in cell development	-2.78949
regulation of cellular response to osmotic stress	-2.78949
positive regulation of feeding behavior	-2.78949
metanephric glomerulus development	-2.78949
membranous septum morphogenesis	-2.78949
regulation of receptor catabolic process	-2.78949
positive regulation of fatty acid beta-oxidation	-2.78949
nail development	-2.78949
presynaptic membrane assembly	-2.78949
regulation of oogenesis	-2.78949
positive regulation of oxidative phosphorylation	-2.78949
keratinocyte proliferation	-2.78949
dopamine biosynthetic process	-2.78949
cardiac cell fate commitment	-2.78949
positive regulation of fibroblast apoptotic process	-2.78949
chondrocyte proliferation	-2.78949
positive regulation of vasculogenesis	-2.78949
bleb assembly	-2.78949
retina development in camera-type eye	-2.77737
negative regulation of cell migration	-2.77695
regulation of ubiquitin-protein transferase activity	-2.77267
positive regulation of receptor-mediated endocytosis	-2.77267
neuron death	-2.77267
negative regulation of Ras protein signal transduction	-2.77267
synaptic vesicle recycling	-2.77267
cellular component assembly involved in morphogenesis	-2.76642
negative regulation of cell cycle G2/M phase transition	-2.76642
regulation of transforming growth factor beta receptor signaling pathway	-2.76492
regulation of symbiosis, encompassing mutualism through parasitism	-2.75853
epithelial cell differentiation	-2.74131
positive regulation of tumor necrosis factor production	-2.73936
regulation of actin cytoskeleton reorganization	-2.73531
head morphogenesis	-2.73531
regulation of defense response to virus by host	-2.73531
semaphorin-plexin signaling pathway	-2.73531
embryonic camera-type eye development	-2.73531
negative regulation of axonogenesis	-2.73489
negative regulation of protein kinase activity	-2.72966
regulation of peptidyl-tyrosine phosphorylation	-2.72203
receptor metabolic process	-2.72126
GTPase activator activity	-2.7189
regulation of cell adhesion	-2.71505
regulation of immune system process	-2.70825
negative regulation of mitochondrion organization	-2.70645
protein K48-linked ubiquitination	-2.70645
relaxation of muscle	-2.70039
sex determination	-2.70039
positive regulation of cholesterol transport	-2.70039
positive regulation of sterol transport	-2.70039
ribonucleoside catabolic process	-2.70039
positive regulation of oligodendrocyte differentiation	-2.70039
synaptonemal complex organization	-2.70039
positive regulation of dendrite extension	-2.70039
branching involved in mammary gland duct morphogenesis	-2.70039
positive regulation of toll-like receptor signaling pathway	-2.70039
positive regulation of smooth muscle cell differentiation	-2.70039
regulation of non-canonical Wnt signaling pathway	-2.70039
regulation of chromatin binding	-2.70039
male genitalia development	-2.70039
regulation of metanephros development	-2.70039
somatic stem cell division	-2.70039
negative regulation of chondrocyte differentiation	-2.70039
neuronal stem cell population maintenance	-2.70039
transmembrane receptor protein tyrosine kinase signaling pathway	-2.69519
regulation of response to wounding	-2.69257
negative regulation of proteolysis	-2.69108
regulation of synaptic transmission, glutamatergic	-2.67897
DNA biosynthetic process	-2.67685
homeostasis of number of cells	-2.66894
regulation of muscle system process	-2.6676
negative regulation of kinase activity	-2.6676
response to interferon-gamma	-2.65974
negative regulation of hydrolase activity	-2.65815
positive regulation of myotube differentiation	-2.65576
negative regulation of blood circulation	-2.65576
regulation of protein export from nucleus	-2.65576
regulation of gliogenesis	-2.64276
negative regulation of coagulation	-2.64211
cellular response to cAMP	-2.64211
lymphocyte homeostasis	-2.64211
positive regulation of tumor necrosis factor superfamily cytokine production	-2.64124
regulation of phospholipid metabolic process	-2.64124
peptidyl-threonine modification	-2.64124
positive regulation of biosynthetic process	-2.63383
morphogenesis of embryonic epithelium	-2.62667
regulation of multi-organism process	-2.62553
positive regulation of small GTPase mediated signal transduction	-2.62433
double-strand break repair via nonhomologous end joining	-2.62433
regulation of postsynaptic density assembly	-2.61584
regulation of glomerular mesangial cell proliferation	-2.61584
retinal cone cell development	-2.61584
negative regulation of excitatory postsynaptic potential	-2.61584
Leydig cell differentiation	-2.61584
positive regulation of collateral sprouting	-2.61584
facial nerve morphogenesis	-2.61584
retinal cone cell differentiation	-2.61584
trachea morphogenesis	-2.61584
positive regulation of gonad development	-2.61584
regulation of cardioblast proliferation	-2.61584
cellular response to follicle-stimulating hormone stimulus	-2.61584
kynurenine metabolic process	-2.61584
neural crest formation	-2.61584
positive regulation of microglial cell activation	-2.61584
toll-like receptor 3 signaling pathway	-2.61584
regulation of skeletal muscle fiber development	-2.61584
Notch signaling involved in heart development	-2.61584
facial nerve development	-2.61584
regulation of complement-dependent cytotoxicity	-2.61584
regulation of dendritic cell cytokine production	-2.61584
positive regulation of hormone biosynthetic process	-2.61584
intestinal epithelial cell development	-2.61584
presynaptic membrane organization	-2.61584
positive regulation of hydrolase activity	-2.60019
positive regulation of endothelial cell differentiation	-2.59677
positive regulation of epidermal cell differentiation	-2.59677
mature B cell differentiation	-2.59677
cochlea morphogenesis	-2.59677
subpallium development	-2.59677
regulation of synaptic vesicle recycling	-2.59677
secondary palate development	-2.59677
protein localization to chromatin	-2.59677
prostate gland morphogenesis	-2.59677
neural tube closure	-2.5936
positive regulation of cytosolic calcium ion concentration	-2.58984
ventricular cardiac muscle tissue development	-2.57957
positive regulation of stem cell proliferation	-2.57916
cell fate determination	-2.57916
cardiac muscle cell action potential involved in contraction	-2.57916
embryo implantation	-2.57916
regulation of oligodendrocyte differentiation	-2.57916
interferon-gamma-mediated signaling pathway	-2.57093
regulation of behavior	-2.57093
positive regulation of GTPase activity	-2.56602
negative regulation of peptidase activity	-2.56161
sensory perception of sound	-2.55433
cell cycle arrest	-2.55433
tube closure	-2.54687
osteoblast differentiation	-2.526
positive regulation of cellular biosynthetic process	-2.52453
sensory perception of mechanical stimulus	-2.52193
SMAD protein signal transduction	-2.51877
nucleoside monophosphate metabolic process	-2.51873
regulation of defense response to virus	-2.51873
purine deoxyribonucleoside diphosphate biosynthetic process	-2.5152
lateral mesoderm formation	-2.5152
cellular response to iron(III) ion	-2.5152
positive regulation of gastric mucosal blood circulation	-2.5152
cell-cell adhesion in response to extracellular stimulus	-2.5152
response to resveratrol	-2.5152
negative regulation of integrin biosynthetic process	-2.5152
regulation of astrocyte chemotaxis	-2.5152
regulation of collagen binding	-2.5152
negative regulation of glycine import across plasma membrane	-2.5152
chaperone-mediated protein transport involved in chaperone-mediated autophagy	-2.5152
septin ring organization	-2.5152
negative regulation of dendrite extension	-2.5152
symbiont intracellular protein transport in host	-2.5152
positive regulation of single stranded viral RNA replication via double stranded DNA intermediate	-2.5152
regulation of cell proliferation involved in outflow tract morphogenesis	-2.5152
female meiosis chromosome separation	-2.5152
sinoatrial node cell development	-2.5152
immune complex clearance	-2.5152
positive regulation of synaptic vesicle fusion to presynaptic active zone membrane	-2.5152
posterior midgut development	-2.5152
[truncated: 14,578 more rows]
