# Supplementary material for: Public RNA-seq data-based identification and functional analyses reveal that MXRA5 retains proliferative and migratory abilities of dental pulp stem cells
Source: Sci Rep. 2023 Sep 20;13:15574. doi: 10.1038/s41598-023-42684-z (PMC10511426; doi:10.1038/s41598-023-42684-z)
Supplement: Supplementary file 8 — Supplementary Information 8. [file 41598_2023_42684_MOESM8_ESM.xlsx]

## Sheet: biological_process
Term	logP
mitotic cell cycle	-91.2172
cell cycle	-87.2362
mitotic cell cycle process	-87.1897
cell cycle process	-77.7318
cell division	-63.2537
regulation of cell cycle	-55.5864
cellular component organization or biogenesis	-53.5872
cellular component organization	-51.0368
organelle organization	-47.5823
cellular response to stress	-46.8518
regulation of cellular metabolic process	-46.2667
positive regulation of macromolecule metabolic process	-45.8136
regulation of primary metabolic process	-45.5784
regulation of nitrogen compound metabolic process	-45.039
chromosome organization	-44.911
positive regulation of metabolic process	-44.7529
negative regulation of cellular process	-43.8612
regulation of cell cycle process	-43.2167
mitotic cell cycle phase transition	-43.0439
cell cycle phase transition	-42.7209
positive regulation of nitrogen compound metabolic process	-42.6532
positive regulation of cellular metabolic process	-41.6731
cellular response to DNA damage stimulus	-40.0231
cellular macromolecule metabolic process	-39.7494
regulation of nucleobase-containing compound metabolic process	-38.7673
positive regulation of gene expression	-38.4589
regulation of macromolecule metabolic process	-38.2228
positive regulation of nucleobase-containing compound metabolic process	-37.9099
positive regulation of macromolecule biosynthetic process	-37.0433
regulation of metabolic process	-36.7478
microtubule cytoskeleton organization involved in mitosis	-36.3535
positive regulation of cellular biosynthetic process	-35.8135
positive regulation of cellular process	-35.4773
macromolecule metabolic process	-35.4458
spindle organization	-35.0796
positive regulation of biosynthetic process	-34.3273
negative regulation of cellular macromolecule biosynthetic process	-34.2771
positive regulation of RNA metabolic process	-34.1284
negative regulation of nucleobase-containing compound metabolic process	-33.7301
negative regulation of macromolecule biosynthetic process	-33.5594
negative regulation of biological process	-33.4794
negative regulation of cellular metabolic process	-33.3685
microtubule cytoskeleton organization	-32.898
DNA replication	-32.8002
positive regulation of biological process	-32.5511
regulation of RNA metabolic process	-32.4324
regulation of cellular process	-32.1405
regulation of cellular component organization	-32.1396
regulation of mitotic cell cycle	-32.0789
negative regulation of RNA metabolic process	-31.9892
microtubule-based process	-31.7027
mitotic spindle organization	-31.5646
regulation of macromolecule biosynthetic process	-31.5163
negative regulation of nitrogen compound metabolic process	-31.401
cell cycle checkpoint	-31.2406
positive regulation of RNA biosynthetic process	-31.2068
regulation of cell cycle phase transition	-30.9503
regulation of cellular macromolecule biosynthetic process	-30.6371
positive regulation of nucleic acid-templated transcription	-30.6334
nitrogen compound metabolic process	-30.5624
regulation of mitotic cell cycle phase transition	-30.4356
negative regulation of cellular biosynthetic process	-30.3148
negative regulation of cell cycle	-30.3134
cytoskeleton organization	-30.2947
negative regulation of biosynthetic process	-30.0569
positive regulation of transcription, DNA-templated	-29.7954
regulation of molecular function	-29.4133
DNA metabolic process	-29.0669
chromosome segregation	-29.0205
regulation of cellular biosynthetic process	-28.9651
mitotic nuclear division	-28.6532
regulation of biosynthetic process	-28.4628
organelle localization	-28.1694
negative regulation of transcription by RNA polymerase II	-28.1269
negative regulation of nucleic acid-templated transcription	-28.1246
cellular process	-28.0788
regulation of cell cycle G2/M phase transition	-28.0481
negative regulation of RNA biosynthetic process	-27.9857
regulation of chromosome organization	-27.9327
cellular component biogenesis	-27.5178
negative regulation of transcription, DNA-templated	-27.1117
developmental process	-27.0723
cell cycle G1/S phase transition	-27.0059
DNA repair	-26.9209
primary metabolic process	-26.8422
protein modification process	-26.5929
cellular protein modification process	-26.5929
response to UV	-26.3279
regulation of signal transduction	-26.1904
macromolecule modification	-26.0678
regulation of RNA biosynthetic process	-25.9229
mitotic cell cycle checkpoint	-25.7075
regulation of nucleic acid-templated transcription	-25.6782
G1/S transition of mitotic cell cycle	-25.6654
regulation of multicellular organismal development	-25.6585
multicellular organism development	-25.5422
positive regulation of molecular function	-25.44
regulation of developmental process	-25.2685
positive regulation of catalytic activity	-25.233
cellular component assembly	-25.053
head development	-25.0444
regulation of catalytic activity	-24.9474
establishment of organelle localization	-24.9412
regulation of G2/M transition of mitotic cell cycle	-24.7074
G2/M transition of mitotic cell cycle	-24.6846
cellular response to UV	-24.6836
DNA integrity checkpoint	-24.6033
positive regulation of transcription by RNA polymerase II	-24.4867
anatomical structure development	-24.4546
cell cycle G2/M phase transition	-24.2023
regulation of signaling	-23.8774
response to radiation	-23.724
organic substance metabolic process	-23.6835
regulation of transcription, DNA-templated	-23.6652
nucleic acid metabolic process	-23.469
regulation of cell communication	-23.3081
negative regulation of cell cycle process	-22.899
response to stress	-22.8715
reproductive structure development	-22.8258
nervous system development	-22.745
DNA conformation change	-22.6577
response to abiotic stimulus	-22.5908
regulation of transferase activity	-22.5596
brain development	-22.5403
cellular response to radiation	-22.512
biological regulation	-22.5037
reproductive system development	-22.4883
mitotic sister chromatid segregation	-22.4639
nuclear chromosome segregation	-22.433
regulation of cell differentiation	-22.2958
regulation of cellular protein metabolic process	-22.2603
regulation of gene expression	-22.24
developmental growth	-22.1256
system development	-22.0743
nucleobase-containing compound metabolic process	-21.8762
DNA geometric change	-21.7673
negative regulation of mitotic cell cycle	-21.7552
cellular metabolic process	-21.7317
anatomical structure morphogenesis	-21.6717
growth	-21.6681
positive regulation of transferase activity	-21.4452
regulation of transcription by RNA polymerase II	-21.2809
regulation of organelle organization	-21.246
regulation of protein metabolic process	-21.1801
embryo development	-21.1543
negative regulation of cell cycle phase transition	-21.0276
regulation of biological process	-21.0043
negative regulation of macromolecule metabolic process	-20.817
sister chromatid segregation	-20.7705
protein phosphorylation	-20.6623
negative regulation of mitotic cell cycle phase transition	-20.4641
circulatory system development	-20.4337
heterocycle metabolic process	-20.2529
cellular aromatic compound metabolic process	-20.0011
negative regulation of metabolic process	-19.9882
positive regulation of developmental process	-19.9197
cellular developmental process	-19.7273
nuclear division	-19.6079
neurogenesis	-19.499
positive regulation of cell cycle process	-19.4774
cellular localization	-19.297
cellular response to abiotic stimulus	-19.1195
cellular response to environmental stimulus	-19.1195
positive regulation of signal transduction	-19.0697
regulation of protein modification process	-19.0466
spindle assembly	-19.0266
reproductive process	-18.8303
cell differentiation	-18.726
regulation of intracellular signal transduction	-18.7044
DNA damage checkpoint	-18.7012
reproduction	-18.6752
response to organic substance	-18.5983
heart development	-18.5795
developmental process involved in reproduction	-18.5696
in utero embryonic development	-18.5627
positive regulation of cell cycle	-18.5612
organelle fission	-18.5034
cell population proliferation	-18.4942
tube development	-18.407
regulation of mRNA metabolic process	-18.321
organic cyclic compound metabolic process	-18.3086
cellular response to light stimulus	-18.2858
positive regulation of signaling	-18.2832
central nervous system development	-18.2413
generation of neurons	-18.2378
regulation of response to stimulus	-18.1528
cellular nitrogen compound metabolic process	-17.9777
regulation of DNA replication	-17.9498
cellular protein metabolic process	-17.9025
tube morphogenesis	-17.8347
response to growth factor	-17.8094
animal organ development	-17.774
chordate embryonic development	-17.7678
blood vessel development	-17.7274
positive regulation of cellular component organization	-17.6379
mitotic DNA integrity checkpoint	-17.6177
metabolic process	-17.5774
regulation of cell migration	-17.4727
negative regulation of gene expression	-17.4191
regulation of Wnt signaling pathway	-17.4117
regulation of cell population proliferation	-17.3785
cellular response to growth factor stimulus	-17.3728
positive regulation of cell communication	-17.234
regulation of histone modification	-17.1842
embryo development ending in birth or egg hatching	-17.1816
regulation of cellular response to growth factor stimulus	-17.1429
cellular response to organic substance	-17.0568
regulation of programmed cell death	-16.8142
protein modification by small protein conjugation or removal	-16.807
vasculature development	-16.7764
mitotic spindle assembly	-16.7233
regulation of apoptotic process	-16.6061
regulation of protein serine/threonine kinase activity	-16.3707
DNA duplex unwinding	-16.3316
positive regulation of hydrolase activity	-16.2777
regulation of phosphorylation	-16.2514
signal transduction in response to DNA damage	-16.192
regulation of cell motility	-16.1689
blood vessel morphogenesis	-16.1412
animal organ morphogenesis	-16.1168
regulation of hemopoiesis	-16.0865
chromatin organization	-16.0691
regulation of cell death	-16.0242
regulation of multicellular organismal process	-15.9575
cardiovascular system development	-15.9541
positive regulation of cell migration	-15.8433
response to ionizing radiation	-15.7808
DNA-dependent DNA replication	-15.7063
protein metabolic process	-15.6177
regulation of phosphate metabolic process	-15.6145
positive regulation of cell differentiation	-15.6041
regulation of microtubule cytoskeleton organization	-15.5364
regulation of phosphorus metabolic process	-15.5326
regulation of kinase activity	-15.5141
regulation of protein kinase activity	-15.4741
regulation of cellular component movement	-15.391
signal transduction by p53 class mediator	-15.3336
centrosome cycle	-15.3106
immune system development	-15.2117
developmental growth involved in morphogenesis	-15.1529
morphogenesis of a branching structure	-15.1212
regulation of locomotion	-14.9549
protein-containing complex subunit organization	-14.9518
cellular response to chemical stimulus	-14.9366
positive regulation of cellular component movement	-14.8715
peptidyl-amino acid modification	-14.8246
negative regulation of cell cycle G2/M phase transition	-14.8162
regulation of chromosome segregation	-14.8162
regulation of cellular response to stress	-14.813
cellular response to stimulus	-14.6905
microtubule organizing center organization	-14.5227
RNA splicing	-14.4621
signal transduction involved in cell cycle checkpoint	-14.4481
regulation of DNA-dependent DNA replication	-14.4417
response to light stimulus	-14.4388
regulation of protein phosphorylation	-14.4387
regulation of DNA metabolic process	-14.4358
positive regulation of Wnt signaling pathway	-14.3508
forebrain development	-14.2999
DNA damage response, signal transduction by p53 class mediator	-14.2901
regulation of chromatin organization	-14.1887
placenta development	-14.1272
positive regulation of cell motility	-14.0636
positive regulation of locomotion	-13.9599
hematopoietic or lymphoid organ development	-13.9599
protein modification by small protein conjugation	-13.9544
protein-containing complex assembly	-13.9078
mitotic DNA damage checkpoint	-13.9032
mRNA processing	-13.7868
embryonic organ development	-13.6232
positive regulation of multicellular organismal process	-13.6109
cytoskeleton-dependent cytokinesis	-13.5073
positive regulation of response to stimulus	-13.4508
peptidyl-serine modification	-13.4099
regulation of canonical Wnt signaling pathway	-13.3526
peptidyl-serine phosphorylation	-13.313
DNA strand elongation involved in DNA replication	-13.2726
signal transduction involved in DNA damage checkpoint	-13.1783
signal transduction involved in DNA integrity checkpoint	-13.1783
cardiac septum development	-13.1451
positive regulation of cellular protein metabolic process	-13.1406
cytokinesis	-13.1243
positive regulation of organelle organization	-12.9637
positive regulation of chromosome organization	-12.9129
negative regulation of cell death	-12.8698
negative regulation of programmed cell death	-12.8637
DNA strand elongation	-12.8294
positive regulation of DNA metabolic process	-12.7814
positive regulation of telomere maintenance via telomere lengthening	-12.7504
regulation of DNA-templated transcription, initiation	-12.7504
positive regulation of DNA-templated transcription, initiation	-12.6675
DNA-binding transcription repressor activity, RNA polymerase II-specific	-12.6162
regulation of binding	-12.5829
positive regulation of protein metabolic process	-12.5453
ossification	-12.5124
chromosome localization	-12.5047
positive regulation of cell population proliferation	-12.4695
positive regulation of kinase activity	-12.427
mesenchyme development	-12.3814
regulation of hydrolase activity	-12.3483
response to endogenous stimulus	-12.3323
negative regulation of apoptotic process	-12.3244
regulation of neurogenesis	-12.3074
positive regulation of GTPase activity	-12.2934
regulation of animal organ morphogenesis	-12.2518
RNA splicing, via transesterification reactions with bulged adenosine as nucleophile	-12.2394
mRNA splicing, via spliceosome	-12.2394
negative regulation of cellular component organization	-12.1323
mitotic G1 DNA damage checkpoint	-12.0644
mitotic G1/S transition checkpoint	-12.0644
morphogenesis of a branching epithelium	-12.0328
positive regulation of neurogenesis	-12.0186
organonitrogen compound metabolic process	-12.0005
negative regulation of chromosome organization	-11.9986
regulation of cardiac muscle cell proliferation	-11.993
intracellular signal transduction involved in G1 DNA damage checkpoint	-11.993
signal transduction involved in mitotic DNA integrity checkpoint	-11.993
signal transduction involved in mitotic DNA damage checkpoint	-11.993
signal transduction involved in mitotic G1 DNA damage checkpoint	-11.993
signal transduction involved in mitotic cell cycle checkpoint	-11.993
nuclear DNA replication	-11.9815
negative regulation of signal transduction	-11.9805
RNA splicing, via transesterification reactions	-11.9802
regulation of DNA-templated transcription in response to stress	-11.9115
negative regulation of protein localization to cell periphery	-11.8682
tissue development	-11.849
transcription by RNA polymerase II	-11.8454
G1 DNA damage checkpoint	-11.8322
regulation of mRNA catabolic process	-11.8296
negative regulation of G2/M transition of mitotic cell cycle	-11.8281
cellular macromolecule biosynthetic process	-11.7937
regulation of RNA stability	-11.7826
regulation of cyclin-dependent protein kinase activity	-11.71
protein localization	-11.7039
cell cycle DNA replication	-11.6944
regulation of GTPase activity	-11.6686
anatomical structure formation involved in morphogenesis	-11.6168
regulation of microtubule-based process	-11.5742
regulation of mRNA processing	-11.5681
cell development	-11.5286
regulation of mRNA stability	-11.5257
response to steroid hormone	-11.4682
response to decreased oxygen levels	-11.4149
positive regulation of DNA-dependent DNA replication	-11.3984
forebrain generation of neurons	-11.3842
positive regulation of neuron differentiation	-11.3506
heterocycle biosynthetic process	-11.3274
establishment of chromosome localization	-11.3118
positive regulation of protein modification process	-11.2953
cardiac chamber development	-11.269
positive regulation of hemopoiesis	-11.1969
regulation of nervous system development	-11.1843
regulation of signal transduction by p53 class mediator	-11.1692
positive regulation of DNA biosynthetic process	-11.1679
regulation of response to stress	-11.1664
regulation of cyclin-dependent protein serine/threonine kinase activity	-11.164
establishment of localization in cell	-11.149
spindle localization	-11.1474
DNA replication initiation	-11.0951
anaphase-promoting complex-dependent catabolic process	-11.087
regulation of telomere maintenance	-11.087
pore complex assembly	-11.0742
cellular response to decreased oxygen levels	-11.0527
muscle structure development	-11.0203
regulation of small GTPase mediated signal transduction	-10.9777
protein polyubiquitination	-10.9589
regulation of catabolic process	-10.946
hemopoiesis	-10.9358
cranial ganglion development	-10.9264
ventricular septum development	-10.9119
positive regulation of phosphorylation	-10.8884
endocardial cushion development	-10.8741
establishment of spindle localization	-10.8741
phosphorylation	-10.8638
negative regulation of developmental process	-10.8448
Wnt signaling pathway	-10.8321
cell-cell signaling by wnt	-10.8321
protein localization to chromosome	-10.8223
negative regulation of cell communication	-10.8117
neuron differentiation	-10.8105
protein-DNA complex subunit organization	-10.8082
protein localization to chromosome, centromeric region	-10.804
regulation of cell development	-10.7993
intracellular signal transduction	-10.7809
regulation of DNA biosynthetic process	-10.7592
positive regulation of protein kinase activity	-10.7192
DNA damage response, signal transduction by p53 class mediator resulting in cell cycle arrest	-10.712
regulation of G1/S transition of mitotic cell cycle	-10.7103
macromolecule biosynthetic process	-10.7093
cell surface receptor signaling pathway involved in cell-cell signaling	-10.7045
macromolecule localization	-10.6874
nucleobase-containing compound biosynthetic process	-10.6732
negative regulation of signaling	-10.6624
lung development	-10.6522
cellular response to endogenous stimulus	-10.6403
negative regulation of protein localization to plasma membrane	-10.6215
ventricular septum morphogenesis	-10.5992
regulation of cell cycle G1/S phase transition	-10.5785
positive regulation of intracellular signal transduction	-10.5623
regulation of transcription from RNA polymerase II promoter in response to stress	-10.5566
DNA-binding transcription activator activity, RNA polymerase II-specific	-10.4954
response to organic cyclic compound	-10.4926
positive regulation of protein serine/threonine kinase activity	-10.4864
regulation of ossification	-10.4733
cellular protein localization	-10.4561
forebrain neuron differentiation	-10.3884
regulation of telomerase activity	-10.3884
positive regulation of telomere maintenance	-10.3884
female gamete generation	-10.3861
regulation of epithelial cell migration	-10.359
limb development	-10.3379
appendage development	-10.3379
toxin transport	-10.3343
cellular response to hypoxia	-10.3171
angiogenesis	-10.2885
regulation of transcription initiation from RNA polymerase II promoter	-10.2635
regulation of muscle tissue development	-10.2553
response to lipid	-10.2412
histone modification	-10.219
gland development	-10.218
cellular macromolecule localization	-10.2133
respiratory tube development	-10.1897
positive regulation of epithelial cell migration	-10.1897
cellular response to oxygen levels	-10.1885
embryonic placenta development	-10.1881
regulation of histone methylation	-10.1875
response to fibroblast growth factor	-10.1713
regulation of muscle organ development	-10.1352
response to hypoxia	-10.1208
positive regulation of telomere maintenance via telomerase	-10.101
protein ubiquitination	-10.0991
actin filament-based process	-10.0974
regulation of epithelial cell proliferation	-10.0833
aromatic compound biosynthetic process	-10.0784
cellular response to fibroblast growth factor stimulus	-10.0752
nucleobase-containing compound transport	-10.0659
fibroblast growth factor receptor signaling pathway	-9.9823
regulation of sister chromatid segregation	-9.9823
regulation of transmembrane receptor protein serine/threonine kinase signaling pathway	-9.95441
regulation of cytoskeleton organization	-9.94477
transcription, DNA-templated	-9.91872
positive regulation of protein phosphorylation	-9.91849
protein kinase activity	-9.87891
gonad development	-9.86253
phosphorus metabolic process	-9.83918
cardiac muscle tissue development	-9.81621
nucleic acid-templated transcription	-9.8116
transcription coactivator activity	-9.76445
RNA biosynthetic process	-9.76284
skeletal system development	-9.76135
tissue morphogenesis	-9.7576
endothelium development	-9.7565
osteoblast differentiation	-9.73564
regulation of RNA splicing	-9.73212
positive regulation of phosphorus metabolic process	-9.70894
positive regulation of phosphate metabolic process	-9.70894
regulation of cell division	-9.70449
positive regulation of endothelial cell proliferation	-9.64379
respiratory system development	-9.64025
regulation of striated muscle tissue development	-9.63942
response to oxygen levels	-9.63012
epithelial tube morphogenesis	-9.62227
transcription corepressor activity	-9.60434
mitotic cytokinesis	-9.59689
positive regulation of nervous system development	-9.59545
negative regulation of histone modification	-9.5193
positive regulation of telomerase activity	-9.50773
positive regulation of DNA replication	-9.50773
positive regulation of endothelial cell migration	-9.47675
metaphase plate congression	-9.47625
regulation of mRNA splicing, via spliceosome	-9.45089
cell projection organization	-9.44832
positive regulation of mesenchymal cell proliferation	-9.42838
cardiac septum morphogenesis	-9.42677
covalent chromatin modification	-9.42359
regulation of telomere maintenance via telomere lengthening	-9.42209
localization	-9.41628
positive regulation of cell cycle phase transition	-9.39885
mitotic DNA replication	-9.39742
double-strand break repair via break-induced replication	-9.39742
positive regulation of transcription initiation from RNA polymerase II promoter	-9.3762
positive regulation of mitotic cell cycle phase transition	-9.37022
branching morphogenesis of an epithelial tube	-9.34993
regulation of neuron differentiation	-9.34816
gene expression	-9.34733
protein deubiquitination	-9.34521
regulation of morphogenesis of an epithelium	-9.32171
phosphate-containing compound metabolic process	-9.32045
peptidyl-lysine modification	-9.30959
positive regulation of epithelial cell proliferation	-9.30844
enzyme linked receptor protein signaling pathway	-9.29916
development of primary sexual characteristics	-9.2847
establishment of RNA localization	-9.27691
regulation of cellular response to transforming growth factor beta stimulus	-9.2217
positive regulation of MAPK cascade	-9.20007
nuclear export	-9.18132
regulation of nuclear division	-9.17664
response to hormone	-9.15907
regulation of cardiac muscle tissue development	-9.15554
appendage morphogenesis	-9.14663
limb morphogenesis	-9.14663
mesenchyme morphogenesis	-9.12819
microtubule polymerization or depolymerization	-9.12819
mRNA metabolic process	-9.11902
proteolysis involved in cellular protein catabolic process	-9.09391
regulation of DNA binding	-9.09366
regulation of cardiac muscle tissue growth	-9.08383
positive regulation of mRNA metabolic process	-9.08383
protein catabolic process	-9.05665
plasma membrane bounded cell projection organization	-9.04171
regulation of anatomical structure morphogenesis	-9.02138
regulation of endothelial cell proliferation	-9.01463
DNA replication checkpoint	-9.01392
positive regulation of histone H3-K4 methylation	-9.01392
regulation of mitotic nuclear division	-9.00714
negative regulation of cellular response to growth factor stimulus	-9.00714
sex differentiation	-9.00011
establishment or maintenance of cell polarity	-8.9791
negative regulation of G1/S transition of mitotic cell cycle	-8.96742
RNA localization	-8.93104
negative regulation of cell differentiation	-8.93076
negative regulation of mRNA metabolic process	-8.91765
apoptotic process	-8.90522
positive regulation of catabolic process	-8.89666
cell morphogenesis	-8.85287
response to activity	-8.84775
negative regulation of transmembrane receptor protein serine/threonine kinase signaling pathway	-8.84295
protein modification by small protein removal	-8.80953
cellular response to organic cyclic compound	-8.77744
regulation of attachment of spindle microtubules to kinetochore	-8.77426
trophoblast giant cell differentiation	-8.77426
positive regulation of ubiquitin protein ligase activity	-8.77426
aging	-8.77187
peptidyl-threonine phosphorylation	-8.75487
positive regulation of G2/M transition of mitotic cell cycle	-8.74413
regulation of histone H3-K4 methylation	-8.74413
regulation of transcription regulatory region DNA binding	-8.6963
regulation of mesenchymal cell proliferation	-8.67871
establishment of mitotic spindle localization	-8.67871
Golgi vesicle transport	-8.6672
negative regulation of Wnt signaling pathway	-8.65719
actin cytoskeleton organization	-8.65661
protein-containing complex localization	-8.65483
maintenance of cell number	-8.6239
nucleic acid transport	-8.61986
RNA transport	-8.61986
organic cyclic compound biosynthetic process	-8.60301
proteasomal protein catabolic process	-8.59358
mitotic spindle assembly checkpoint	-8.58912
spindle checkpoint	-8.58912
spindle assembly checkpoint	-8.58912
lens morphogenesis in camera-type eye	-8.58912
mitotic spindle checkpoint	-8.58912
camera-type eye morphogenesis	-8.58193
cell surface receptor signaling pathway	-8.57647
substrate-dependent cerebral cortex tangential migration	-8.57475
trigeminal ganglion development	-8.57475
negative regulation of morphogenesis of an epithelium	-8.55451
estrous cycle	-8.55451
cellular protein catabolic process	-8.53719
regulation of cytokinesis	-8.5255
organelle assembly	-8.46852
regulation of transforming growth factor beta receptor signaling pathway	-8.46078
regulation of organ growth	-8.45309
endothelial cell differentiation	-8.43909
eye morphogenesis	-8.43456
mitotic G2/M transition checkpoint	-8.42931
regulation of myeloid cell differentiation	-8.41069
sensory organ morphogenesis	-8.41069
protein localization to microtubule cytoskeleton	-8.40398
embryonic eye morphogenesis	-8.40398
cellular response to inorganic substance	-8.39094
DNA recombination	-8.39094
rhythmic process	-8.36497
telencephalon development	-8.33066
positive regulation of canonical Wnt signaling pathway	-8.32537
response to cytokine	-8.26759
negative regulation of cell cycle G1/S phase transition	-8.24608
regulation of BMP signaling pathway	-8.2344
protein localization to kinetochore	-8.2251
muscle tissue development	-8.21834
cell death	-8.21677
outflow tract morphogenesis	-8.20659
regulation of bone mineralization	-8.20659
negative regulation of cellular protein metabolic process	-8.18907
embryonic morphogenesis	-8.18242
heart morphogenesis	-8.17258
cellular response to ionizing radiation	-8.14434
endocardial cushion morphogenesis	-8.14102
retrograde vesicle-mediated transport, Golgi to endoplasmic reticulum	-8.13578
regulation of heart growth	-8.13578
blastocyst growth	-8.13316
nucleus organization	-8.13159
histone phosphorylation	-8.13062
RNA stabilization	-8.12633
positive regulation of mRNA catabolic process	-8.12633
positive regulation of type I interferon production	-8.0494
negative regulation of response to stimulus	-8.01874
positive regulation of binding	-7.99929
embryonic limb morphogenesis	-7.98335
embryonic appendage morphogenesis	-7.98335
developmental cell growth	-7.9539
embryonic organ morphogenesis	-7.94278
regulation of protein stability	-7.94278
stem cell population maintenance	-7.90728
male gonad development	-7.90728
regulation of histone acetylation	-7.90519
regulation of cytokine-mediated signaling pathway	-7.90453
cellular component morphogenesis	-7.90323
mRNA transport	-7.90209
negative regulation of mitotic metaphase/anaphase transition	-7.90038
connective tissue development	-7.88033
intracellular transport	-7.87361
positive regulation of cell development	-7.86969
mRNA destabilization	-7.84675
positive regulation of cell cycle G2/M phase transition	-7.84675
negative regulation of protein localization to membrane	-7.84675
regulation of stem cell differentiation	-7.83778
epithelial to mesenchymal transition	-7.81674
histone lysine methylation	-7.81674
negative regulation of canonical Wnt signaling pathway	-7.81081
development of primary male sexual characteristics	-7.79741
cellular response to steroid hormone stimulus	-7.79676
modification-dependent protein catabolic process	-7.79439
positive regulation of MAP kinase activity	-7.78872
nucleocytoplasmic transport	-7.78872
morphogenesis of an epithelium	-7.77977
regulation of spindle organization	-7.76748
modification-dependent macromolecule catabolic process	-7.75115
regulation of exit from mitosis	-7.74465
DNA-binding transcription factor activity	-7.73921
MAPK cascade	-7.72146
regulation of mitotic sister chromatid separation	-7.7211
sprouting angiogenesis	-7.7211
artery development	-7.70275
proteasome-mediated ubiquitin-dependent protein catabolic process	-7.69941
signal transduction by protein phosphorylation	-7.69482
cell growth	-7.68349
negative regulation of protein modification process	-7.65518
cellular response to cytokine stimulus	-7.65064
head morphogenesis	-7.64735
negative regulation of organelle organization	-7.64623
myeloid cell differentiation	-7.62431
bone development	-7.61479
positive regulation of blood vessel endothelial cell migration	-7.59737
cellular response to lipid	-7.59093
facioacoustic ganglion development	-7.58789
cellular response to corticosterone stimulus	-7.58789
hypothalamic tangential migration using cell-axon interactions	-7.58789
cyclin-dependent protein kinase activity	-7.58789
gonadotrophin-releasing hormone neuronal migration to the hypothalamus	-7.58789
cerebral cortex tangential migration using cell-axon interactions	-7.58789
negative regulation of metaphase/anaphase transition of cell cycle	-7.58667
ubiquitin-dependent protein catabolic process	-7.58236
forebrain neuron development	-7.57654
positive regulation of mitotic cell cycle	-7.56903
nuclear transport	-7.56595
peptidyl-threonine modification	-7.56395
sensory organ development	-7.55059
regulation of centrosome cycle	-7.54205
regulation of histone H3-K36 methylation	-7.54172
protein export from nucleus	-7.53498
cardiac chamber morphogenesis	-7.53268
regulation of mitotic metaphase/anaphase transition	-7.52589
supramolecular fiber organization	-7.49597
developmental maturation	-7.49423
proteolysis	-7.48389
membranous septum morphogenesis	-7.46153
mitotic DNA replication checkpoint	-7.46153
nuclear pore complex assembly	-7.46153
Wnt signaling pathway involved in midbrain dopaminergic neuron differentiation	-7.46153
regulation of MAP kinase activity	-7.45945
roof of mouth development	-7.42781
protein sumoylation	-7.42566
cardiac ventricle development	-7.42397
regulation of I-kappaB kinase/NF-kappaB signaling	-7.41717
positive regulation of cardiac muscle cell proliferation	-7.4153
male sex differentiation	-7.40179
mesenchymal cell differentiation	-7.40179
attachment of spindle microtubules to kinetochore	-7.3848
negative regulation of RNA catabolic process	-7.36783
positive regulation of peptidyl-tyrosine phosphorylation	-7.35591
body morphogenesis	-7.34722
response to drug	-7.33256
regulation of localization	-7.32998
urogenital system development	-7.32901
negative regulation of nervous system development	-7.32901
negative regulation of protein metabolic process	-7.3236
viral process	-7.32
microtubule polymerization	-7.31896
RNA destabilization	-7.31896
face morphogenesis	-7.31896
negative regulation of sister chromatid segregation	-7.31896
positive regulation of erythrocyte differentiation	-7.31896
positive regulation of cell cycle arrest	-7.31141
GTPase activator activity	-7.31073
response to metal ion	-7.3075
macromolecule catabolic process	-7.29086
embryonic camera-type eye morphogenesis	-7.29082
striated muscle tissue development	-7.27725
double-strand break repair	-7.2705
ribonucleoprotein complex export from nucleus	-7.26736
regulation of Ras protein signal transduction	-7.26511
regulation of cellular catabolic process	-7.26398
regulation of protein localization to cell periphery	-7.22548
negative regulation of muscle organ development	-7.19827
neuron projection extension	-7.19827
protein localization to cytoskeleton	-7.19229
recombinational repair	-7.17106
histone methylation	-7.16322
ribonucleoprotein complex localization	-7.15831
Notch signaling pathway	-7.15831
regulation of metaphase/anaphase transition of cell cycle	-7.15533
positive regulation of apoptotic process	-7.14952
mitotic metaphase plate congression	-7.14771
response to stimulus	-7.13144
RNA metabolic process	-7.13038
response to oxidative stress	-7.11629
cerebral cortex development	-7.11256
response to transforming growth factor beta	-7.10294
camera-type eye development	-7.09202
regulation of developmental growth	-7.08915
movement of cell or subcellular component	-7.08647
regulation of cell cycle arrest	-7.07535
mRNA-containing ribonucleoprotein complex export from nucleus	-7.07535
mRNA export from nucleus	-7.07535
negative regulation of chromosome segregation	-7.07309
digestive system development	-7.06865
antigen processing and presentation	-7.04779
embryonic digit morphogenesis	-7.03319
DNA packaging	-7.03171
negative regulation of mitotic sister chromatid separation	-7.01121
hippo signaling	-7.01121
cellular biosynthetic process	-6.99836
regulation of telomere maintenance via telomerase	-6.9782
intracellular transport of virus	-6.9782
negative regulation of DNA replication	-6.97781
positive regulation of neuron projection development	-6.96843
RNA export from nucleus	-6.94498
response to inorganic substance	-6.94343
negative regulation of cell population proliferation	-6.92752
positive regulation of intracellular estrogen receptor signaling pathway	-6.92323
chromatin-mediated maintenance of transcription	-6.92323
response to osmotic stress	-6.91866
symbiont process	-6.91402
mesenchymal cell proliferation	-6.89357
regulation of brown fat cell differentiation	-6.89357
cellular macromolecule catabolic process	-6.87826
regulation of MAPK cascade	-6.87516
response to glucocorticoid	-6.87272
regulation of chromosome separation	-6.87242
negative regulation of muscle tissue development	-6.87242
regulation of peptidyl-lysine acetylation	-6.87242
cellular protein-containing complex assembly	-6.87116
nucleotide-excision repair	-6.84639
tRNA-containing ribonucleoprotein complex export from nucleus	-6.83812
tRNA export from nucleus	-6.83812
positive regulation of programmed cell death	-6.81359
positive regulation of cellular catabolic process	-6.7863
regulation of biomineral tissue development	-6.78465
translesion synthesis	-6.77135
regulation of erythrocyte differentiation	-6.76819
regulation of response to cytokine stimulus	-6.7627
protein localization to cytoplasmic stress granule	-6.75981
chorion development	-6.75981
mitotic spindle midzone assembly	-6.75981
positive regulation of nuclear cell cycle DNA replication	-6.75981
multicellular organismal process	-6.74973
pallium development	-6.74932
negative regulation of chromosome separation	-6.74644
outflow tract septum morphogenesis	-6.74644
regulation of protein binding	-6.73959
regulation of nuclease activity	-6.73789
regulation of peptidyl-tyrosine phosphorylation	-6.71895
artery morphogenesis	-6.7158
protein localization to organelle	-6.70825
regulation of innate immune response	-6.70373
activation of protein kinase activity	-6.70069
neuron development	-6.6995
ciliary basal body-plasma membrane docking	-6.66311
regulation of cellular response to heat	-6.6448
cellular response to glucocorticoid stimulus	-6.63911
negative regulation of cellular protein localization	-6.62484
protein-DNA complex assembly	-6.61879
cellular response to osmotic stress	-6.6133
establishment of spindle orientation	-6.6133
stress-activated MAPK cascade	-6.57947
regulation of nucleocytoplasmic transport	-6.57947
regeneration	-6.57816
regulation of endothelial cell migration	-6.54648
transmembrane receptor protein serine/threonine kinase signaling pathway	-6.5409
digestive tract development	-6.53669
regulation of nuclear cell cycle DNA replication	-6.52765
response to UV-B	-6.52765
regulation of hematopoietic stem cell differentiation	-6.52429
positive regulation of cell death	-6.51278
cellular response to oxidative stress	-6.50869
nucleosome organization	-6.50581
regulation of transcription involved in G1/S transition of mitotic cell cycle	-6.49529
transcription initiation from RNA polymerase II promoter	-6.48888
transport of virus	-6.47675
muscle cell differentiation	-6.47597
pattern specification process	-6.47516
programmed cell death	-6.45952
ectodermal placode development	-6.45192
midbrain dopaminergic neuron differentiation	-6.45192
regulation of helicase activity	-6.45192
cardiac conduction system development	-6.45192
neuronal stem cell population maintenance	-6.44561
cellular response to oxygen-containing compound	-6.42872
organic substance biosynthetic process	-6.42212
positive regulation of JNK cascade	-6.41702
cell aging	-6.41445
regulation of alternative mRNA splicing, via spliceosome	-6.41445
membrane docking	-6.41185
organelle localization by membrane tethering	-6.40355
somatic cell DNA recombination	-6.39798
somatic diversification of immune receptors via germline recombination within a single locus	-6.39798
tRNA transport	-6.39798
positive regulation of angiogenesis	-6.3879
positive regulation of animal organ morphogenesis	-6.38247
JNK cascade	-6.38247
negative regulation of cardiac muscle tissue development	-6.38079
mRNA stabilization	-6.38079
lung morphogenesis	-6.38079
mammary gland morphogenesis	-6.38079
regulation of cellular component biogenesis	-6.37093
regulation of embryonic development	-6.34131
regulation of response to DNA damage stimulus	-6.34044
regulation of Rho protein signal transduction	-6.32382
mammary gland epithelium development	-6.31892
double-strand break repair via homologous recombination	-6.31169
regulation of cellular protein localization	-6.28326
positive regulation of ossification	-6.27695
regulation of epithelial to mesenchymal transition	-6.27695
cranial skeletal system development	-6.26943
trunk segmentation	-6.26316
cardiac pacemaker cell development	-6.26316
hypothalamus gonadotrophin-releasing hormone neuron development	-6.26316
histone kinase activity	-6.26316
sympathetic neuron projection extension	-6.26316
trunk neural crest cell migration	-6.26316
alkanesulfonate transport	-6.26316
negative regulation of aldosterone metabolic process	-6.26316
negative regulation of wound healing, spreading of epidermal cells	-6.26316
negative regulation of cortisol biosynthetic process	-6.26316
negative regulation of Golgi to plasma membrane protein transport	-6.26316
hypothalamus cell migration	-6.26316
epithelial cell differentiation involved in mammary gland alveolus development	-6.26316
taurine transport	-6.26316
ventral trunk neural crest cell migration	-6.26316
hypothalamus gonadotrophin-releasing hormone neuron differentiation	-6.26316
sympathetic neuron projection guidance	-6.26316
pyrimidine dimer repair by nucleotide-excision repair	-6.26316
endoplasmic reticulum tubular network membrane organization	-6.26316
regulation of cytokine activity	-6.26316
negative regulation of aldosterone biosynthetic process	-6.26316
negative regulation of mitotic sister chromatid segregation	-6.25666
positive regulation of translational initiation	-6.25666
neuron projection regeneration	-6.25666
odontogenesis of dentin-containing tooth	-6.25544
DNA synthesis involved in DNA repair	-6.24318
response to nitrogen compound	-6.2368
regulation of lymphocyte differentiation	-6.23596
sensory system development	-6.22829
response to corticosteroid	-6.2282
cellular response to transforming growth factor beta stimulus	-6.2282
protein tyrosine phosphatase activity	-6.19878
embryonic camera-type eye development	-6.19156
negative regulation of focal adhesion assembly	-6.19146
neuron projection development	-6.19141
response to wounding	-6.19121
antigen processing and presentation of peptide antigen	-6.18834
eye development	-6.17221
regulation of leukocyte differentiation	-6.16772
cellular response to corticosteroid stimulus	-6.16545
negative regulation of striated muscle tissue development	-6.16545
cytokine-mediated signaling pathway	-6.16343
cartilage development	-6.15367
regulation of growth	-6.13862
mitotic spindle elongation	-6.13185
optic cup morphogenesis involved in camera-type eye development	-6.13185
axon extension involved in axon guidance	-6.13185
histone methyltransferase activity (H3-K36 specific)	-6.13185
negative regulation of phospholipase activity	-6.13185
regulation of protein localization to cell cortex	-6.13185
blood vessel maturation	-6.13185
histone H3-K36 methylation	-6.13185
mesenchymal-epithelial cell signaling	-6.13185
neuron projection extension involved in neuron projection guidance	-6.13185
negative regulation of myelination	-6.13185
lymphatic endothelial cell differentiation	-6.13185
regulation of Golgi to plasma membrane protein transport	-6.13185
diencephalon development	-6.1191
negative regulation of cell development	-6.11652
cellular response to hormone stimulus	-6.11125
memory	-6.10143
establishment of cell polarity	-6.10143
biosynthetic process	-6.08381
cellular nitrogen compound biosynthetic process	-6.08223
postreplication repair	-6.07894
negative regulation of mRNA catabolic process	-6.07894
negative regulation of BMP signaling pathway	-6.07894
viral life cycle	-6.06159
inner cell mass cell proliferation	-6.03395
positive regulation of intracellular steroid hormone receptor signaling pathway	-6.03395
regulation of response to osmotic stress	-6.03395
negative regulation of anion transmembrane transport	-6.03395
negative regulation of oligodendrocyte differentiation	-6.03395
positive regulation of fibroblast migration	-6.03395
female meiotic nuclear division	-6.0296
negative regulation of gliogenesis	-6.01744
regulation of G0 to G1 transition	-6.01744
female pregnancy	-6.0115
ncRNA export from nucleus	-5.99347
regulation of mitotic sister chromatid segregation	-5.9901
negative regulation of phosphate metabolic process	-5.98252
visual system development	-5.95587
negative regulation of phosphorus metabolic process	-5.94142
antigen processing and presentation of exogenous antigen	-5.93418
regulation of establishment of planar polarity	-5.93385
microtubule-based movement	-5.93313
cardiac muscle cell differentiation	-5.92931
tissue migration	-5.92931
negative regulation of DNA-dependent DNA replication	-5.9132
neuron migration	-5.90357
vesicle-mediated transport	-5.9027
regulation of response to biotic stimulus	-5.893
regulation of hematopoietic progenitor cell differentiation	-5.88998
regulation of cell adhesion	-5.88509
response to ketone	-5.88475
positive regulation of vasculature development	-5.88432
histone-lysine N-methyltransferase activity	-5.88112
positive regulation of leukocyte differentiation	-5.87655
peptidyl-tyrosine dephosphorylation	-5.87207
negative regulation of protein phosphorylation	-5.87113
regulation of transcription from RNA polymerase II promoter in response to hypoxia	-5.86398
lens development in camera-type eye	-5.86398
regulation of double-strand break repair	-5.86398
positive regulation of multi-organism process	-5.85272
meiotic cell cycle	-5.84462
long-term memory	-5.81327
olfactory bulb development	-5.81327
odontogenesis	-5.80698
positive regulation of bone mineralization	-5.80324
positive regulation of histone methylation	-5.80324
sulfur amino acid metabolic process	-5.80324
regulation of mitotic spindle organization	-5.80324
renal system development	-5.79978
positive regulation of response to biotic stimulus	-5.79764
peptidyl-lysine methylation	-5.77313
positive regulation of chromatin organization	-5.76703
negative regulation of DNA binding	-5.76519
antigen processing and presentation of exogenous peptide antigen	-5.75675
interspecies interaction between organisms	-5.74345
cell junction assembly	-5.73515
regulation of biological quality	-5.73348
actin filament bundle assembly	-5.72955
negative regulation of chromatin organization	-5.72955
regulation of protein localization to plasma membrane	-5.70849
regulation of T cell differentiation	-5.7002
cellular response to drug	-5.68077
positive regulation of protein kinase B signaling	-5.68019
cell differentiation involved in embryonic placenta development	-5.66985
regulation of anion transmembrane transport	-5.66985
anterior/posterior pattern specification	-5.66898
response to organonitrogen compound	-5.66623
cell-cell junction assembly	-5.66386
olfactory bulb interneuron differentiation	-5.65949
nuclear pore organization	-5.65949
establishment of endothelial intestinal barrier	-5.65949
negative regulation of developmental growth	-5.63486
negative regulation of mitotic nuclear division	-5.62039
negative regulation of organ growth	-5.62039
regulation of megakaryocyte differentiation	-5.62005
regulation of glycolytic process	-5.62005
regulation of translational initiation	-5.62005
regulation of neuron death	-5.617
sympathetic ganglion development	-5.60906
cerebral cortex tangential migration	-5.60906
lateral sprouting from an epithelium	-5.60906
DNA topological change	-5.60906
extraembryonic membrane development	-5.60906
spindle elongation	-5.60906
protein localization to nuclear envelope	-5.60906
olfactory bulb interneuron development	-5.60906
iris morphogenesis	-5.60906
olfactory lobe development	-5.60689
central nervous system neuron differentiation	-5.60454
interleukin-1-mediated signaling pathway	-5.6012
response to antineoplastic agent	-5.6012
error-prone translesion synthesis	-5.59347
oocyte maturation	-5.59347
negative regulation of histone methylation	-5.59347
negative regulation of CD4-positive, alpha-beta T cell differentiation	-5.59347
microtubule nucleation	-5.59347
regulation of alpha-beta T cell differentiation	-5.59194
negative regulation of cellular amide metabolic process	-5.57663
regulation of neuron projection development	-5.57196
DNA biosynthetic process	-5.5625
ATP-dependent chromatin remodeling	-5.54653
regulation of circadian rhythm	-5.5385
positive regulation of cardiac muscle tissue growth	-5.51763
face development	-5.51763
negative regulation of phosphorylation	-5.51
negative regulation of neurogenesis	-5.50535
central nervous system neuron development	-5.50209
positive regulation of response to DNA damage stimulus	-5.49594
skeletal system morphogenesis	-5.49291
regulation of cartilage development	-5.47102
response to gamma radiation	-5.46977
learning or memory	-5.46705
regulation of response to wounding	-5.45592
axis elongation	-5.43995
developmental induction	-5.43995
ameboidal-type cell migration	-5.42639
negative regulation of neuron death	-5.42531
negative regulation of translation	-5.42531
organonitrogen compound catabolic process	-5.41915
mismatch repair	-5.40979
lamellipodium assembly	-5.40979
negative regulation of cyclin-dependent protein kinase activity	-5.40979
negative regulation of steroid hormone biosynthetic process	-5.40817
regulation of protein autoubiquitination	-5.40817
cellular response to lead ion	-5.40817
negative regulation of fat cell proliferation	-5.40817
regulation of DNA duplex unwinding	-5.40817
negative regulation of intrinsic apoptotic signaling pathway in response to osmotic stress	-5.40817
chorionic trophoblast cell differentiation	-5.40817
regulation of transcription from RNA polymerase II promoter in response to UV-induced DNA damage	-5.40817
cardiac pacemaker cell differentiation	-5.40817
negative regulation of glucocorticoid biosynthetic process	-5.40817
histone methyltransferase activity (H4-K20 specific)	-5.40817
CRD-mediated mRNA stabilization	-5.40817
delamination	-5.40817
negative regulation of glucocorticoid metabolic process	-5.40817
protein localization to nucleus	-5.40041
gland morphogenesis	-5.39264
transcription coregulator activity	-5.38669
homeostasis of number of cells	-5.38496
regulation of protein localization	-5.38203
somatic diversification of immune receptors	-5.36195
leukocyte differentiation	-5.35318
anatomical structure maturation	-5.35049
response to estradiol	-5.35049
positive regulation of histone modification	-5.32898
megakaryocyte differentiation	-5.32589
protein localization to centrosome	-5.32589
negative regulation of adherens junction organization	-5.32589
negative regulation of transcription regulatory region DNA binding	-5.32589
protein localization to microtubule organizing center	-5.32589
negative regulation of cardiac muscle cell proliferation	-5.32589
negative regulation of histone acetylation	-5.32125
positive regulation of innate immune response	-5.30986
multi-organism reproductive process	-5.30876
response to mechanical stimulus	-5.29208
regulation of neuron apoptotic process	-5.29208
lamellipodium organization	-5.27525
positive regulation of protein modification by small protein conjugation or removal	-5.26592
positive regulation of chemotaxis	-5.26592
positive regulation of protein ubiquitination	-5.25883
positive regulation of response to wounding	-5.22964
positive regulation of protein localization to nucleus	-5.22964
regulation of protein acetylation	-5.22964
structural constituent of nuclear pore	-5.22236
negative regulation of glial cell differentiation	-5.22236
platelet-derived growth factor receptor signaling pathway	-5.22135
pteridine-containing compound metabolic process	-5.22135
maternal placenta development	-5.22135
axon extension	-5.22135
regulation of type I interferon-mediated signaling pathway	-5.22135
chromatin remodeling	-5.20469
actin filament bundle organization	-5.20026
tissue remodeling	-5.19179
DNA helicase activity	-5.19122
telencephalon cell migration	-5.19122
epithelium development	-5.18141
positive regulation of I-kappaB kinase/NF-kappaB signaling	-5.16914
regulation of cellular amide metabolic process	-5.16723
positive regulation of cell projection organization	-5.16575
epithelial cell migration	-5.16332
negative regulation of cellular response to transforming growth factor beta stimulus	-5.16332
positive regulation of T cell differentiation	-5.16332
formation of translation preinitiation complex	-5.16303
pyrimidine dimer repair	-5.16303
regulation of deoxyribonuclease activity	-5.16303
spindle midzone assembly	-5.16303
regulation of cellular response to osmotic stress	-5.16303
regulation of photoreceptor cell differentiation	-5.16303
nail development	-5.16303
forebrain neuron fate commitment	-5.16303
regulation of DNA endoreduplication	-5.16303
positive regulation of cell-cell adhesion mediated by cadherin	-5.16303
cell junction organization	-5.16169
regulation of translation	-5.14635
establishment of vesicle localization	-5.1326
negative regulation of multicellular organismal process	-5.12302
regulation of epithelial cell apoptotic process	-5.12003
positive regulation of myeloid cell differentiation	-5.12003
chromosome condensation	-5.11221
cellular response to epidermal growth factor stimulus	-5.11221
cerebral cortex cell migration	-5.11221
mammary gland development	-5.08673
regulation of centriole replication	-5.0762
regulation of ubiquitin protein ligase activity	-5.0762
regulation of sister chromatid cohesion	-5.0762
stem cell differentiation	-5.06838
commitment of multipotent stem cells to neuronal lineage in forebrain	-5.05797
negative regulation of termination of RNA polymerase II transcription, poly(A)-coupled	-5.05797
dendrite regeneration	-5.05797
endothelial to hematopoietic transition	-5.05797
negative regulation of integrin-mediated signaling pathway	-5.05797
negative regulation of protein autoubiquitination	-5.05797
negative regulation of steroid hormone secretion	-5.05797
negative regulation of glucocorticoid secretion	-5.05797
glyoxylate cycle	-5.05797
leading edge cell differentiation	-5.05797
dorsal root ganglion morphogenesis	-5.05797
thigmotaxis	-5.05797
negative regulation of transcription from RNA polymerase II promoter in response to UV-induced DNA damage	-5.05797
positive regulation of telomerase RNA reverse transcriptase activity	-5.05797
miRNA transport	-5.05797
negative regulation of corticosteroid hormone secretion	-5.05797
ganglion morphogenesis	-5.05797
negative regulation of termination of RNA polymerase II transcription	-5.05797
lateral sprouting involved in mammary gland duct morphogenesis	-5.05797
folic acid catabolic process	-5.05797
positive regulation of mesenchymal cell apoptotic process	-5.05797
positive regulation of DNA endoreduplication	-5.05797
sinoatrial node cell development	-5.05797
hepatic stellate cell activation	-5.05797
negative regulation of cell-cell adhesion mediated by integrin	-5.05797
regulation of response to gamma radiation	-5.05797
intestinal epithelial cell migration	-5.05797
positive regulation of amacrine cell differentiation	-5.05797
cerebral cortex GABAergic interneuron fate commitment	-5.05797
meiotic DNA integrity checkpoint	-5.05797
regulation of transcription from RNA polymerase II promoter involved in forebrain neuron fate commitment	-5.05797
negative regulation of DNA-templated transcription, termination	-5.05797
closure of optic fissure	-5.05797
nucleotide-binding oligomerization domain containing 1 signaling pathway	-5.05797
positive regulation of retina development in camera-type eye	-5.05797
positive regulation of platelet-derived growth factor production	-5.05797
vestibulocochlear nerve structural organization	-5.05797
synaptonemal complex disassembly	-5.05797
response to bleomycin	-5.05797
centriole elongation	-5.05797
interferon-gamma receptor activity	-5.05797
positive regulation of neural retina development	-5.05797
activation of blood coagulation via clotting cascade	-5.05797
cellular response to bleomycin	-5.05797
negative regulation of growth	-5.05762
regulation of protein ubiquitination	-5.05104
negative regulation of neuron apoptotic process	-5.04173
adipose tissue development	-5.04101
multi-organism process	-5.02328
response to chemical	-5.02089
positive regulation of protein binding	-5.01866
beta-catenin-TCF complex assembly	-5.01608
cardiac epithelial to mesenchymal transition	-5.01608
positive regulation of cellular response to transforming growth factor beta stimulus	-5.01608
negative regulation of CD4-positive, alpha-beta T cell activation	-5.01608
positive regulation of transforming growth factor beta receptor signaling pathway	-5.01608
establishment of mitotic spindle orientation	-5.01608
G2 DNA damage checkpoint	-5.01608
regulation of immune system process	-5.01429
N-terminal protein amino acid acetylation	-5.01362
3'-UTR-mediated mRNA destabilization	-5.01362
interleukin-6-mediated signaling pathway	-5.01362
regulation of cytokine secretion involved in immune response	-5.01362
ganglion development	-5.01362
regulation of tolerance induction	-5.01362
cellular response to nitric oxide	-5.01362
2-oxoglutarate metabolic process	-5.01362
actin filament organization	-5.01176
ubiquitin-protein transferase activity	-5.00555
cell fate commitment	-5.00555
cerebellum development	-4.99831
neural tube development	-4.99341
striated muscle cell differentiation	-4.98646
transmembrane receptor protein tyrosine kinase signaling pathway	-4.97129
regulation of JNK cascade	-4.96286
kidney development	-4.94545
response to endoplasmic reticulum stress	-4.94515
positive regulation of response to external stimulus	-4.94495
histone exchange	-4.92825
positive regulation of heart growth	-4.92427
response to nerve growth factor	-4.92427
positive regulation of lymphocyte differentiation	-4.91927
positive regulation of cytoskeleton organization	-4.90915
macromolecule methylation	-4.88957
hindbrain development	-4.88841
stress-activated protein kinase signaling cascade	-4.86134
epithelium migration	-4.84583
branching involved in mammary gland duct morphogenesis	-4.84255
regulation of histone H3-K9 methylation	-4.84255
negative regulation of cell junction assembly	-4.84255
protein alkylation	-4.83902
protein methylation	-4.83902
intracellular steroid hormone receptor signaling pathway	-4.83788
cardiocyte differentiation	-4.82242
regulation of DNA repair	-4.82242
regulation of ATP metabolic process	-4.82242
Wnt signaling pathway, planar cell polarity pathway	-4.82184
centrosome duplication	-4.82025
multicellular organismal reproductive process	-4.81644
positive regulation of transmembrane receptor protein serine/threonine kinase signaling pathway	-4.81187
trabecula morphogenesis	-4.80358
regulation of CD4-positive, alpha-beta T cell activation	-4.80224
forebrain cell migration	-4.80224
plasma membrane bounded cell projection assembly	-4.80128
regulation of endocytosis	-4.79694
protein K48-linked ubiquitination	-4.78746
positive regulation of vascular endothelial growth factor signaling pathway	-4.77606
transcription-dependent tethering of RNA polymerase II gene DNA at nuclear periphery	-4.77606
regulation of extracellular exosome assembly	-4.77606
cellular response to mineralocorticoid stimulus	-4.77606
renal vesicle formation	-4.77606
positive regulation of mucus secretion	-4.77606
establishment of sister chromatid cohesion	-4.77606
regulation of cardiac muscle tissue regeneration	-4.77606
regulation of myeloid dendritic cell cytokine production	-4.77606
neural crest cell migration involved in autonomic nervous system development	-4.77606
regulation of cortisol biosynthetic process	-4.77606
positive regulation of myeloid dendritic cell cytokine production	-4.77606
Toll signaling pathway	-4.77606
regulation of NK T cell differentiation	-4.77606
meiotic chromosome condensation	-4.77606
regulation of intrinsic apoptotic signaling pathway in response to osmotic stress	-4.77606
BMP signaling pathway involved in heart development	-4.77606
transmembrane receptor protein tyrosine phosphatase signaling pathway	-4.77606
ectodermal placode formation	-4.77564
regulation of transcription from RNA polymerase II promoter in response to oxidative stress	-4.77564
regulation of establishment of protein localization to telomere	-4.77564
ventricular cardiac muscle cell development	-4.77564
positive regulation of cytoplasmic translation	-4.77564
ectodermal placode morphogenesis	-4.77564
cellular response to metal ion	-4.76382
non-canonical Wnt signaling pathway	-4.75898
endomembrane system organization	-4.75617
positive regulation of muscle organ development	-4.74444
female gonad development	-4.74444
positive regulation of striated muscle tissue development	-4.74444
positive regulation of cell division	-4.74444
negative regulation of binding	-4.74316
bone maturation	-4.73222
branch elongation of an epithelium	-4.73222
mitotic chromosome condensation	-4.73222
megakaryocyte development	-4.73222
negative regulation of alcohol biosynthetic process	-4.73222
V(D)J recombination	-4.73222
retina vasculature development in camera-type eye	-4.73222
DNA-templated transcription, initiation	-4.72674
multi-organism localization	-4.7231
vasculogenesis	-4.7231
multi-organism transport	-4.7231
oocyte development	-4.70266
positive regulation of cardiac muscle tissue development	-4.67971
iron ion homeostasis	-4.67351
oogenesis	-4.67351
negative regulation of molecular function	-4.6687
activation of MAPK activity	-4.66634
regulation of cell-cell adhesion	-4.64852
negative regulation of cellular component movement	-4.64827
regulation of carbohydrate catabolic process	-4.64518
positive regulation of muscle tissue development	-4.64518
positive regulation of DNA-templated transcription, elongation	-4.63407
mammary gland duct morphogenesis	-4.63407
positive regulation of double-strand break repair	-4.63407
regulation of fibroblast migration	-4.63407
antigen processing and presentation of peptide antigen via MHC class I	-4.63264
vesicle budding from membrane	-4.63264
female sex differentiation	-4.63218
nucleotide-excision repair, DNA gap filling	-4.62336
negative regulation of alpha-beta T cell differentiation	-4.62336
negative regulation of neural precursor cell proliferation	-4.62336
cell surface receptor signaling pathway involved in heart development	-4.62336
regulation of cell projection organization	-4.61754
regulation of phospholipase activity	-4.61117
positive regulation of stress-activated MAPK cascade	-4.60716
regulation of protein modification by small protein conjugation or removal	-4.60613
regulation of plasma membrane bounded cell projection organization	-4.58576
cell projection morphogenesis	-4.57985
small GTPase mediated signal transduction	-4.56675
response to cadmium ion	-4.56052
positive regulation of organ growth	-4.56052
regulation of protein localization to nucleus	-4.5575
regulation of oligodendrocyte differentiation	-4.54377
antigen processing and presentation of exogenous peptide antigen via MHC class II	-4.54079
positive regulation of stress-activated protein kinase signaling cascade	-4.54047
signal transduction	-4.53078
positive regulation of ATPase activity	-4.52633
regulation of muscle cell differentiation	-4.52245
coronary vasculature development	-4.5163
positive regulation of biomineral tissue development	-4.5163
regulation of CD4-positive, alpha-beta T cell differentiation	-4.5163
response to epidermal growth factor	-4.5163
methylation	-4.50365
response to interleukin-1	-4.50021
Ras protein signal transduction	-4.49598
intracellular receptor signaling pathway	-4.49585
meiotic cell cycle process	-4.49585
response to alcohol	-4.49302
cytoskeleton-dependent intracellular transport	-4.47462
kinetochore organization	-4.47353
clathrin coat assembly	-4.47353
negative regulation of peptidyl-lysine acetylation	-4.47353
negative regulation of lipase activity	-4.47353
positive regulation of nuclear-transcribed mRNA catabolic process, deadenylation-dependent decay	-4.47353
negative regulation of cell division	-4.47353
negative regulation of sodium ion transport	-4.47353
regulation of ATPase activity	-4.46839
negative regulation of transforming growth factor beta receptor signaling pathway	-4.46839
negative regulation of transport	-4.46782
cell migration	-4.46374
transforming growth factor beta receptor signaling pathway	-4.45895
vesicle localization	-4.45875
negative regulation of cardiac muscle tissue growth	-4.45685
regulation of neuron projection regeneration	-4.45685
negative regulation of heart growth	-4.45685
transport along microtubule	-4.45342
vesicle targeting	-4.45281
antigen processing and presentation of peptide antigen via MHC class II	-4.45071
antigen processing and presentation of peptide or polysaccharide antigen via MHC class II	-4.45071
vesicle targeting, rough ER to cis-Golgi	-4.44457
neuron fate commitment	-4.44457
COPII vesicle coating	-4.44457
positive regulation of Ras protein signal transduction	-4.44457
maternal process involved in female pregnancy	-4.44457
regulation of protein kinase B signaling	-4.44152
homocysteine metabolic process	-4.43456
embryonic camera-type eye formation	-4.43456
signal transduction involved in G2 DNA damage checkpoint	-4.43456
regulation of establishment of protein localization to chromosome	-4.43456
purine nucleobase biosynthetic process	-4.43456
lymphangiogenesis	-4.43456
negative regulation of sodium ion transmembrane transporter activity	-4.43456
mitotic nuclear envelope disassembly	-4.43456
methionine biosynthetic process	-4.43456
positive regulation of transcription regulatory region DNA binding	-4.41729
telomere maintenance via semi-conservative replication	-4.41729
regulation of interferon-gamma-mediated signaling pathway	-4.41729
regulation of response to interferon-gamma	-4.41729
negative regulation of synapse organization	-4.41729
intrinsic apoptotic signaling pathway	-4.41355
cellular response to interleukin-1	-4.40961
post-translational protein modification	-4.40959
multicellular organism reproduction	-4.40667
positive regulation of immune system process	-4.40225
regulation of morphogenesis of a branching structure	-4.40167
endoderm development	-4.3955
regulation of glial cell differentiation	-4.3955
positive regulation of cell-cell adhesion	-4.39498
response to dexamethasone	-4.39121
ribonucleoprotein complex biogenesis	-4.39009
regulation of vesicle-mediated transport	-4.3846
negative regulation of nuclear division	-4.38004
cellular response to vascular endothelial growth factor stimulus	-4.38004
cell-cell junction organization	-4.37676
chondrocyte differentiation	-4.36926
pigmentation	-4.3596
regulation of response to external stimulus	-4.35341
positive regulation of DNA repair	-4.33173
protein dephosphorylation	-4.32218
regulation of blood vessel endothelial cell migration	-4.31634
regulation of cellular localization	-4.3033
response to tumor necrosis factor	-4.30203
myeloid leukocyte differentiation	-4.29191
positive regulation of cell adhesion	-4.29188
neural precursor cell proliferation	-4.29159
transcription elongation from RNA polymerase II promoter	-4.29159
negative regulation of cyclin-dependent protein serine/threonine kinase activity	-4.28797
positive regulation of cartilage development	-4.28797
positive regulation of microtubule polymerization or depolymerization	-4.28797
positive regulation of ubiquitin-protein transferase activity	-4.28797
glucocorticoid receptor signaling pathway	-4.2772
pre-replicative complex assembly involved in nuclear cell cycle DNA replication	-4.2772
regulation of glucocorticoid biosynthetic process	-4.2772
embryonic retina morphogenesis in camera-type eye	-4.2772
dendrite arborization	-4.2772
cleavage furrow formation	-4.2772
gap junction assembly	-4.2772
chromosome movement towards spindle pole	-4.2772
pre-replicative complex assembly involved in cell cycle DNA replication	-4.2772
pre-replicative complex assembly	-4.2772
meiotic cytokinesis	-4.2772
positive regulation of neutrophil extravasation	-4.2772
positive regulation of helicase activity	-4.2772
vascular endothelial growth factor-activated receptor activity	-4.2772
regulation of aldosterone metabolic process	-4.2772
G-quadruplex DNA unwinding	-4.2772
PML body organization	-4.2772
negative regulation of cytokinesis	-4.2772
positive regulation of transforming growth factor beta1 production	-4.2772
meiotic cell cycle checkpoint	-4.2772
positive regulation of dendritic cell cytokine production	-4.2772
dorsal root ganglion development	-4.2772
endothelial cell fate commitment	-4.2772
positive regulation of megakaryocyte differentiation	-4.2772
T cell extravasation	-4.2772
regulation of wound healing, spreading of epidermal cells	-4.2772
regulation of aldosterone biosynthetic process	-4.2772
regulation of DNA recombination	-4.27571
adherens junction organization	-4.27234
cellular catabolic process	-4.27141
development of primary female sexual characteristics	-4.26831
regulation of generation of precursor metabolites and energy	-4.24922
cellular response to nerve growth factor stimulus	-4.24838
histone deacetylation	-4.24838
regulation of meiotic cell cycle	-4.24838
morphogenesis of an epithelial sheet	-4.24838
negative regulation of G0 to G1 transition	-4.24463
regulation of heart morphogenesis	-4.24463
cell projection assembly	-4.24062
xenobiotic transport	-4.23472
blastoderm segmentation	-4.23472
positive regulation of myeloid leukocyte cytokine production involved in immune response	-4.23472
cellular response to reactive nitrogen species	-4.23472
response to nitric oxide	-4.23472
centriole replication	-4.23472
regulation of peptidyl-serine phosphorylation	-4.2319
regulation of odontogenesis	-4.22314
regulation of oxidative stress-induced neuron death	-4.22314
epithelial tube branching involved in lung morphogenesis	-4.22314
clathrin-dependent endocytosis	-4.22314
axo-dendritic transport	-4.2219
cardiac muscle cell development	-4.2219
protein stabilization	-4.21952
telomere maintenance	-4.21063
metencephalon development	-4.21063
dendrite development	-4.19072
regulation of cellular response to insulin stimulus	-4.19019
establishment of protein localization	-4.18919
regulation of alpha-beta T cell activation	-4.1789
dendrite morphogenesis	-4.16339
negative regulation of small GTPase mediated signal transduction	-4.16339
circadian rhythm	-4.16111
regulation of nephron tubule epithelial cell differentiation	-4.13101
negative regulation of sodium ion transmembrane transport	-4.13101
hepatocyte differentiation	-4.13101
DNA ligation	-4.13101
negative regulation of long-term synaptic potentiation	-4.13101
negative regulation of substrate adhesion-dependent cell spreading	-4.13101
regulation of RNA export from nucleus	-4.13101
formation of primary germ layer	-4.13081
regulation of keratinocyte proliferation	-4.12685
embryonic digestive tract development	-4.12685
positive regulation of cytokine-mediated signaling pathway	-4.12112
positive regulation of epithelial to mesenchymal transition	-4.12112
intrinsic apoptotic signaling pathway by p53 class mediator	-4.12112
regulation of DNA-templated transcription, elongation	-4.12112
regulation of stress-activated MAPK cascade	-4.11525
ovulation cycle	-4.11498
DNA-binding transcription factor activity, RNA polymerase II-specific	-4.11208
organ growth	-4.10735
pituitary gland development	-4.10369
regulation of intracellular steroid hormone receptor signaling pathway	-4.09123
embryonic heart tube development	-4.09123
sexual reproduction	-4.08998
negative regulation of cell migration	-4.08208
regulation of cell growth	-4.08108
N-terminal protein amino acid modification	-4.03991
entrainment of circadian clock	-4.03991
regulation of hormone biosynthetic process	-4.03991
multi-multicellular organism process	-4.0388
protein autophosphorylation	-4.03422
neural tube formation	-4.02556
ureteric bud invasion	-4.01393
positive regulation of caveolin-mediated endocytosis	-4.01393
embryonic nail plate morphogenesis	-4.01393
negative regulation of histone ubiquitination	-4.01393
regulation of intracellular mRNA localization	-4.01393
basal dendrite morphogenesis	-4.01393
basal dendrite arborization	-4.01393
cellular response to UV-A	-4.01393
regulation of G2/MI transition of meiotic cell cycle	-4.01393
negative regulation of histone H2A K63-linked ubiquitination	-4.01393
posttranscriptional tethering of RNA polymerase II gene DNA at nuclear periphery	-4.01393
signal transduction by trans-phosphorylation	-4.01393
regulation of telomerase RNA reverse transcriptase activity	-4.01393
canonical Wnt signaling pathway involved in negative regulation of apoptotic process	-4.01393
coreceptor activity involved in canonical Wnt signaling pathway	-4.01393
regulation of heparan sulfate proteoglycan biosynthetic process	-4.01393
pharynx development	-4.01393
response to vasopressin	-4.01393
negative regulation of DNA duplex unwinding	-4.01393
positive regulation of CDP-diacylglycerol-serine O-phosphatidyltransferase activity	-4.01393
lung induction	-4.01393
regulation of termination of RNA polymerase II transcription	-4.01393
regulation of amacrine cell differentiation	-4.01393
mammary placode formation	-4.01393
N-terminal peptidyl-lysine acetylation	-4.01393
lymphatic endothelial cell fate commitment	-4.01393
sinoatrial node cell differentiation	-4.01393
water-soluble vitamin catabolic process	-4.01393
protein localization to microtubule end	-4.01393
meiotic chromosome movement towards spindle pole	-4.01393
positive regulation of cap-independent translational initiation	-4.01393
mast cell differentiation	-4.01393
cellular response to trichostatin A	-4.01393
maintenance of Golgi location	-4.01393
negative regulation of histone H4-K16 acetylation	-4.01393
activation of meiosis	-4.01393
T-helper 1 cell activation	-4.01393
positive regulation of G2/MI transition of meiotic cell cycle	-4.01393
positive regulation of intracellular mRNA localization	-4.01393
regulation of T cell mediated immune response to tumor cell	-4.01393
regulation of platelet-derived growth factor production	-4.01393
double-strand break repair via alternative nonhomologous end joining	-4.01393
basal dendrite development	-4.01393
nucleosome mobilization	-4.01393
angiogenesis involved in coronary vascular morphogenesis	-4.01393
positive regulation of phosphatidylcholine biosynthetic process	-4.01393
response to trichostatin A	-4.01393
sinoatrial node development	-4.01393
protein localization to microtubule plus-end	-4.01393
regulation of histone H2A K63-linked ubiquitination	-4.01393
DNA replication preinitiation complex assembly	-4.01393
DNA (cytosine-5-)-methyltransferase activity	-4.01393
regulation of termination of RNA polymerase II transcription, poly(A)-coupled	-4.01393
Ran protein signal transduction	-4.01393
positive regulation of serine C-palmitoyltransferase activity	-4.01393
regulation of cap-independent translational initiation	-4.01393
tRNA-guanine transglycosylation	-4.01393
positive regulation of epithelial cell proliferation involved in prostate gland development	-4.01393
optic cup formation involved in camera-type eye development	-4.01393
proepicardium development	-4.01393
cellular response to vasopressin	-4.01393
sensory neuron axon guidance	-4.01393
proteasome-activating ATPase activity	-4.01393
positive regulation of TRAIL-activated apoptotic signaling pathway	-4.01393
regulation of centriole-centriole cohesion	-4.01393
regulation of CDP-diacylglycerol-serine O-phosphatidyltransferase activity	-4.01393
condensed mesenchymal cell proliferation	-4.01393
vascular endothelial growth factor production	-4.01393
septum transversum development	-4.01393
positive regulation of proteoglycan biosynthetic process	-4.01393
positive regulation of heparan sulfate proteoglycan biosynthetic process	-4.01393
notochord development	-4.01344
error-free translesion synthesis	-4.01344
regulation of nuclear-transcribed mRNA catabolic process, deadenylation-dependent decay	-4.01344
nucleobase biosynthetic process	-4.01344
regulation of stress-activated protein kinase signaling cascade	-4.01232
negative regulation of cell-substrate adhesion	-4.01087
vesicle coating	-4.01087
protein import into nucleus	-4.00551
regulation of anion transport	-4.00551
positive regulation of fibroblast proliferation	-3.99807
response to bronchodilator	-3.99807
protein deacetylation	-3.99807
response to fatty acid	-3.99425
protein polymerization	-3.99425
regulation of multi-organism process	-3.98361
activation of innate immune response	-3.97555
phosphoprotein phosphatase activity	-3.97299
myoblast differentiation	-3.97299
oocyte differentiation	-3.96812
regulation of centrosome duplication	-3.96812
negative regulation of Notch signaling pathway	-3.96812
regulation of Notch signaling pathway	-3.94533
positive regulation of adaptive immune response	-3.94533
positive regulation of peptidyl-serine phosphorylation	-3.94533
muscle cell development	-3.93842
regulation of gliogenesis	-3.93742
cellular process involved in reproduction in multicellular organism	-3.93617
regulation of intracellular transport	-3.93617
response to peptide	-3.93259
RNA processing	-3.92188
primary neural tube formation	-3.92145
response to oxygen-containing compound	-3.90875
muscle organ development	-3.9066
cognition	-3.9066
Golgi vesicle budding	-3.90033
positive regulation of reproductive process	-3.90033
import into nucleus	-3.89979
negative regulation of cell motility	-3.89486
substrate adhesion-dependent cell spreading	-3.87904
regulation of chondrocyte differentiation	-3.87904
centromere complex assembly	-3.87904
circulatory system process	-3.87206
entry of bacterium into host cell	-3.86768
DNA damage induced protein phosphorylation	-3.86768
hypothalamus cell differentiation	-3.86768
response to nitrosative stress	-3.86768
positive regulation of cytokine secretion involved in immune response	-3.86768
progesterone receptor signaling pathway	-3.86768
MAP-kinase scaffold activity	-3.86768
negative regulation of photoreceptor cell differentiation	-3.86768
positive regulation of myeloid cell apoptotic process	-3.86768
lung-associated mesenchyme development	-3.86768
cellular response to salt stress	-3.86768
regulation of endodeoxyribonuclease activity	-3.86768
positive regulation of axon guidance	-3.86768
positive regulation of nuclease activity	-3.86768
response to cisplatin	-3.86768
corticosteroid receptor signaling pathway	-3.86768
regulation of epithelial to mesenchymal transition involved in endocardial cushion formation	-3.86768
positive regulation of hepatocyte proliferation	-3.86768
regulation of neutrophil extravasation	-3.86768
mRNA polyadenylation	-3.86669
cell proliferation in forebrain	-3.86669
regulation of mRNA 3'-end processing	-3.86669
ERK1 and ERK2 cascade	-3.86669
negative regulation of anion transport	-3.86669
motor neuron axon guidance	-3.86669
negative regulation of mRNA processing	-3.86669
negative regulation of cell aging	-3.86669
positive regulation of leukocyte apoptotic process	-3.86669
embryonic hindlimb morphogenesis	-3.86669
regulation of axon regeneration	-3.86669
MAP kinase activity	-3.8585
regulation of response to tumor cell	-3.8585
regulation of immune response to tumor cell	-3.8585
positive regulation of chromatin silencing	-3.8585
activation of cysteine-type endopeptidase activity	-3.8585
regulation of protein localization to chromosome, telomeric region	-3.8585
mRNA methylation	-3.8585
regulation of transcription from RNA polymerase II promoter involved in heart development	-3.8585
ossification involved in bone maturation	-3.8585
UV-damage excision repair	-3.8585
negative regulation of receptor internalization	-3.8585
modification of synaptic structure	-3.8585
gamete generation	-3.85166
blastocyst development	-3.83909
CENP-A containing chromatin organization	-3.83762
negative regulation of striated muscle cell differentiation	-3.83762
positive regulation of dendritic spine development	-3.83762
CENP-A containing nucleosome assembly	-3.83762
protein folding	-3.83467
cellular iron ion homeostasis	-3.83148
protein deacylation	-3.83148
positive regulation of wound healing	-3.83148
regulation of defense response	-3.82814
regulation of vascular endothelial growth factor receptor signaling pathway	-3.82594
ER-nucleus signaling pathway	-3.82594
hindlimb morphogenesis	-3.82594
regulation of transforming growth factor beta production	-3.82594
cell cycle arrest	-3.82296
negative regulation of protein serine/threonine kinase activity	-3.82296
cell part morphogenesis	-3.82263
meiotic chromosome segregation	-3.81886
regulation of neural precursor cell proliferation	-3.81886
regulation of protein tyrosine kinase activity	-3.81886
COPII-coated vesicle budding	-3.81072
regulation of microtubule polymerization or depolymerization	-3.80826
organelle transport along microtubule	-3.80826
negative regulation of organic acid transport	-3.80774
sympathetic nervous system development	-3.80774
cellular response to platelet-derived growth factor stimulus	-3.80774
folic acid metabolic process	-3.80774
animal organ maturation	-3.80774
protein targeting to lysosome	-3.80774
regionalization	-3.80297
synapse organization	-3.80045
negative regulation of protein kinase activity	-3.79746
regulation of type I interferon production	-3.79512
cell morphogenesis involved in differentiation	-3.7865
dephosphorylation	-3.77359
regulation of lymphocyte apoptotic process	-3.76385
ureteric bud morphogenesis	-3.76385
interstrand cross-link repair	-3.76385
protein transport	-3.7613
negative regulation of cell adhesion	-3.75103
neural tube closure	-3.73402
macromolecule deacylation	-3.72715
regulation of endothelial cell apoptotic process	-3.72715
embryonic pattern specification	-3.72715
vesicle targeting, to, from or within Golgi	-3.71451
positive regulation of small GTPase mediated signal transduction	-3.71451
apical junction assembly	-3.71193
autonomic nervous system development	-3.71193
thymus development	-3.71193
regulation of long-term synaptic potentiation	-3.71193
embryonic cranial skeleton morphogenesis	-3.71193
protein serine/threonine kinase activator activity	-3.70269
folic acid-containing compound metabolic process	-3.70269
regulation of spindle assembly	-3.70269
intrinsic apoptotic signaling pathway in response to DNA damage by p53 class mediator	-3.70269
positive regulation of microtubule polymerization	-3.70269
cellular modified amino acid metabolic process	-3.69846
neuron projection morphogenesis	-3.69431
negative regulation of epithelial cell proliferation	-3.68544
regulation of animal organ formation	-3.68526
purine ribonucleoside monophosphate metabolic process	-3.68526
tumor necrosis factor-mediated signaling pathway	-3.68085
positive regulation of endocytosis	-3.67932
transition metal ion homeostasis	-3.65754
mesonephric tubule morphogenesis	-3.65235
positive regulation of cytokine production involved in immune response	-3.65235
tube closure	-3.65101
regulation of wound healing	-3.6321
mRNA 3'-end processing	-3.63057
cardiac cell development	-3.62076
cellular response to heat	-3.62076
positive regulation of growth	-3.61757
negative regulation of protein acetylation	-3.61596
response to platelet-derived growth factor	-3.61596
positive regulation of transcription by RNA polymerase I	-3.61596
negative regulation of cellular senescence	-3.61596
regulation of SMAD protein signal transduction	-3.61596
basement membrane organization	-3.61596
positive regulation of transcription from RNA polymerase II promoter involved in cellular response to chemical stimulus	-3.61596
lymph vessel development	-3.61596
negative regulation of Rho protein signal transduction	-3.61596
epithelial cell-cell adhesion	-3.6121
positive regulation of telomerase RNA localization to Cajal body	-3.6121
mitotic sister chromatid cohesion	-3.6121
regulation of nucleobase-containing compound transport	-3.6121
positive regulation of macrophage chemotaxis	-3.6121
venous blood vessel development	-3.6121
regulation of RNA polymerase II transcriptional preinitiation complex assembly	-3.6121
regulation of CD8-positive, alpha-beta T cell activation	-3.6121
lymph vessel morphogenesis	-3.6121
pteridine-containing compound biosynthetic process	-3.6121
intra-S DNA damage checkpoint	-3.6121
organ induction	-3.6121
regulation of DNA-binding transcription factor activity	-3.60349
positive regulation of DNA-binding transcription factor activity	-3.59588
wound healing	-3.59269
bone remodeling	-3.59084
negative regulation of apoptotic signaling pathway	-3.58471
regulation of dendrite development	-3.57039
actin filament-based movement	-3.5663
plasma membrane bounded cell projection morphogenesis	-3.56045
negative regulation of alpha-beta T cell activation	-3.55058
purine nucleoside monophosphate metabolic process	-3.55058
placenta blood vessel development	-3.5472
negative regulation of B cell activation	-3.5472
RNA polyadenylation	-3.5472
protein K11-linked ubiquitination	-3.5472
dopaminergic neuron differentiation	-3.5472
cellular response to gamma radiation	-3.5472
protein deglycosylation	-3.5472
DNA replication-independent nucleosome organization	-3.54439
negative regulation of lymphocyte differentiation	-3.54439
positive regulation of protein tyrosine kinase activity	-3.54439
cellular response to antibiotic	-3.54127
amide transport	-3.53054
animal organ regeneration	-3.5294
transcription-coupled nucleotide-excision repair	-3.5294
germ cell development	-3.52899
peptide transport	-3.52841
sequestering of extracellular ligand from receptor	-3.52242
histone H4-K20 methylation	-3.52242
regulation of glucocorticoid metabolic process	-3.52242
positive regulation of double-strand break repair via homologous recombination	-3.52242
facial nerve structural organization	-3.52242
germ cell migration	-3.52242
primary miRNA processing	-3.52242
regulation of protein localization to Cajal body	-3.52242
modulation of age-related behavioral decline	-3.52242
modification of postsynaptic structure	-3.52242
positive regulation of protein localization to Cajal body	-3.52242
regulation of hair follicle maturation	-3.52242
short-term memory	-3.52242
regulation of mucus secretion	-3.52242
DNA ligation involved in DNA repair	-3.52242
cellular response to insulin-like growth factor stimulus	-3.52242
hyperosmotic salinity response	-3.52242
response to peptide hormone	-3.51599
striated muscle cell development	-3.51437
positive regulation of NF-kappaB transcription factor activity	-3.50961
regulation of adaptive immune response	-3.50929
cellular response to tumor necrosis factor	-3.50829
regulation of establishment of protein localization	-3.5026
regulation of vasculature development	-3.50252
regulation of small molecule metabolic process	-3.49965
cellular response to ketone	-3.49031
cerebellar cortex development	-3.4741
endocrine system development	-3.47332
locomotion	-3.46587
regulation of cellular ketone metabolic process	-3.46477
microtubule-based transport	-3.46477
positive regulation of carbohydrate metabolic process	-3.46107
regulation of leukocyte apoptotic process	-3.46107
cellular response to calcium ion	-3.46107
organic substance catabolic process	-3.44573
regulation of dendritic spine development	-3.44036
positive regulation of dendrite development	-3.44036
positive regulation of DNA binding	-3.43982
aspartate family amino acid biosynthetic process	-3.43673
negative regulation of intrinsic apoptotic signaling pathway by p53 class mediator	-3.43673
response to salt stress	-3.43673
regulation of vascular endothelial growth factor signaling pathway	-3.43673
negative regulation of cardiac muscle cell differentiation	-3.43673
nucleotide-excision repair, DNA damage recognition	-3.43673
positive regulation of defense response	-3.43029
positive regulation of DNA recombination	-3.42155
activation of JUN kinase activity	-3.42155
DNA damage response, detection of DNA damage	-3.42155
embryonic epithelial tube formation	-3.40656
intracellular protein transport	-3.39965
establishment of epithelial cell polarity	-3.39959
positive regulation of mRNA processing	-3.39959
regulation of intrinsic apoptotic signaling pathway by p53 class mediator	-3.39959
chromatin assembly	-3.39448
positive regulation of cellular amide metabolic process	-3.39078
nuclear body organization	-3.38794
membrane disassembly	-3.38794
regulation of ketone biosynthetic process	-3.38794
stress granule assembly	-3.38794
cellular response to hepatocyte growth factor stimulus	-3.38794
ventricular cardiac muscle cell differentiation	-3.38794
methionine metabolic process	-3.38794
cellular response to thyroid hormone stimulus	-3.38794
nuclear envelope disassembly	-3.38794
regulation of cytokine production involved in immune response	-3.37925
negative regulation of leukocyte differentiation	-3.37854
regulation of receptor-mediated endocytosis	-3.37854
positive regulation of CD8-positive, alpha-beta T cell differentiation	-3.37497
polar body extrusion after meiotic divisions	-3.37497
erythropoietin-mediated signaling pathway	-3.37497
regulation of skeletal muscle fiber differentiation	-3.37497
negative regulation of translational initiation in response to stress	-3.37497
positive regulation of cardiac muscle tissue regeneration	-3.37497
metanephric renal vesicle formation	-3.37497
positive regulation of G0 to G1 transition	-3.37497
skeletal muscle satellite cell maintenance involved in skeletal muscle regeneration	-3.37497
positive regulation of neutrophil apoptotic process	-3.37497
positive regulation of cytoplasmic translational initiation	-3.37497
negative regulation of nuclear cell cycle DNA replication	-3.37497
positive regulation of extracellular exosome assembly	-3.37497
DNA-methyltransferase activity	-3.37497
positive regulation by virus of viral protein levels in host cell	-3.37497
multi-organism nuclear import	-3.37497
regulation of DNA-templated transcription, termination	-3.37497
positive regulation of branching involved in lung morphogenesis	-3.37497
prostatic bud formation	-3.37497
regulation of branching involved in salivary gland morphogenesis by mesenchymal-epithelial signaling	-3.37497
regulation of long-chain fatty acid import across plasma membrane	-3.37497
positive regulation of translational fidelity	-3.37497
canonical Wnt signaling pathway involved in midbrain dopaminergic neuron differentiation	-3.37497
regulation of serine C-palmitoyltransferase activity	-3.37497
canonical Wnt signaling pathway involved in regulation of cell proliferation	-3.37497
metaphase/anaphase transition of cell cycle	-3.37497
sequestering of TGFbeta in extracellular matrix	-3.37497
glomerular visceral epithelial cell migration	-3.37497
C-5 methylation of cytosine	-3.37497
positive regulation of amyloid fibril formation	-3.37497
positive regulation of interleukin-12 secretion	-3.37497
cell cycle DNA replication initiation	-3.37497
negative regulation of T-helper 2 cell differentiation	-3.37497
regulation of ATF6-mediated unfolded protein response	-3.37497
positive regulation of NK T cell differentiation	-3.37497
maintenance of chromatin silencing	-3.37497
pteridine-containing compound catabolic process	-3.37497
telomerase RNA stabilization	-3.37497
epithelial cell proliferation involved in mammary gland duct elongation	-3.37497
axon midline choice point recognition	-3.37497
metaphase/anaphase transition of mitotic cell cycle	-3.37497
regulation of DNA helicase activity	-3.37497
regulation of centromeric sister chromatid cohesion	-3.37497
ATP generation from poly-ADP-D-ribose	-3.37497
negative regulation of long-chain fatty acid import into cell	-3.37497
bundle of His development	-3.37497
folic acid-containing compound catabolic process	-3.37497
cellular response to nitrosative stress	-3.37497
nuclear cell cycle DNA replication initiation	-3.37497
regulation of mitotic cell cycle DNA replication	-3.37497
lens induction in camera-type eye	-3.37497
vitellogenesis	-3.37497
negative regulation of long-chain fatty acid import across plasma membrane	-3.37497
regulation of establishment of blood-brain barrier	-3.37497
MAP kinase kinase kinase kinase activity	-3.37497
UDP-glucuronate metabolic process	-3.37497
mitotic DNA replication initiation	-3.37497
viral penetration into host nucleus	-3.37497
negative regulation of epithelial cell apoptotic process	-3.36151
establishment or maintenance of apical/basal cell polarity	-3.36151
positive regulation of phospholipid metabolic process	-3.36151
chromatin remodeling at centromere	-3.36151
bone mineralization	-3.36151
digestive tract morphogenesis	-3.36151
establishment or maintenance of bipolar cell polarity	-3.36151
chromatin assembly or disassembly	-3.35816
signaling	-3.35211
positive regulation of response to cytokine stimulus	-3.3385
cellular response to fatty acid	-3.3385
embryonic heart tube morphogenesis	-3.33844
maintenance of location	-3.33832
negative regulation of locomotion	-3.33816
positive regulation of neuron death	-3.33642
positive regulation of supramolecular fiber organization	-3.32061
ribonucleoprotein complex subunit organization	-3.31474
cellular transition metal ion homeostasis	-3.30705
membrane organization	-3.29965
midbrain development	-3.29932
ureteric bud development	-3.29932
cellular response to interleukin-7	-3.29784
positive regulation of cytokinesis	-3.29784
DNA-dependent DNA replication maintenance of fidelity	-3.29784
regulation of intracellular estrogen receptor signaling pathway	-3.29784
response to interleukin-7	-3.29784
negative regulation of epithelial cell migration	-3.28785
telomere organization	-3.27655
B cell activation	-3.27551
response to lead ion	-3.26882
hyperosmotic response	-3.26882
regulation of platelet-derived growth factor receptor signaling pathway	-3.26882
melanosome organization	-3.26882
centriole assembly	-3.26882
somatic recombination of immunoglobulin gene segments	-3.26882
protein localization to chromatin	-3.26882
vesicle cargo loading	-3.26882
nucleotide transport	-3.26882
regulation of cellular response to vascular endothelial growth factor stimulus	-3.26882
atrioventricular valve morphogenesis	-3.26882
decidualization	-3.26882
regulation of protein polyubiquitination	-3.26882
positive regulation of meiotic cell cycle	-3.26882
leukocyte activation	-3.26718
establishment of localization	-3.26666
negative regulation of kinase activity	-3.26269
plasma membrane organization	-3.26193
maintenance of location in cell	-3.26193
nitrogen compound transport	-3.26039
response to arsenic-containing substance	-3.25931
response to mineralocorticoid	-3.25931
heart trabecula morphogenesis	-3.25931
vasodilation	-3.25931
establishment of endothelial barrier	-3.25931
cyclin-dependent protein serine/threonine kinase regulator activity	-3.25931
positive regulation of phosphatidylinositol 3-kinase activity	-3.25931
regulation of transcription by RNA polymerase I	-3.25931
regulation of regulatory T cell differentiation	-3.25931
sister chromatid cohesion	-3.25289
negative regulation of muscle cell differentiation	-3.24792
regulation of adherens junction organization	-3.24792
regulation of carbohydrate metabolic process	-3.23944
regulation of histone ubiquitination	-3.22566
negative regulation of hormone biosynthetic process	-3.22566
primitive streak formation	-3.22566
notochord morphogenesis	-3.22566
neural plate development	-3.22566
regulation of epithelial cell proliferation involved in prostate gland development	-3.22566
regulation of uterine smooth muscle contraction	-3.22566
peptidyl-lysine monomethylation	-3.22566
relaxation of smooth muscle	-3.22566
protein tyrosine kinase activator activity	-3.22566
folic acid-containing compound biosynthetic process	-3.22566
positive regulation of brown fat cell differentiation	-3.22566
regulation of steroid hormone biosynthetic process	-3.22566
positive regulation of mitochondrial depolarization	-3.22566
positive regulation of isotype switching to IgG isotypes	-3.22566
cardiac muscle cell myoblast differentiation	-3.22566
peptidase activator activity	-3.22566
response to cobalt ion	-3.22566
positive regulation of establishment of protein localization to telomere	-3.22566
regulation of receptor catabolic process	-3.22566
regulation of endocytic recycling	-3.22566
regulation of fat cell proliferation	-3.22566
mesonephric epithelium development	-3.22122
mesonephric tubule development	-3.22122
liver development	-3.21325
nucleosome assembly	-3.21311
negative regulation of cell growth	-3.20349
response to leukemia inhibitory factor	-3.18902
cellular response to leukemia inhibitory factor	-3.18902
positive regulation of production of molecular mediator of immune response	-3.18902
response to carbohydrate	-3.18804
positive regulation by host of viral transcription	-3.18299
sulfur amino acid biosynthetic process	-3.18299
mast cell activation involved in immune response	-3.18299
lymph node development	-3.18299
positive regulation of telomere capping	-3.18299
anatomical structure arrangement	-3.18299
positive regulation of leukocyte adhesion to vascular endothelial cell	-3.18299
determination of adult lifespan	-3.18299
mast cell degranulation	-3.18299
positive regulation of cellular extravasation	-3.18299
positive regulation of oxidative stress-induced cell death	-3.18299
Golgi to endosome transport	-3.18299
alternative mRNA splicing, via spliceosome	-3.18299
regulation of transcription involved in cell fate commitment	-3.18299
branching involved in salivary gland morphogenesis	-3.18299
preganglionic parasympathetic fiber development	-3.18299
prostate gland development	-3.17917
lung alveolus development	-3.17917
forelimb morphogenesis	-3.17917
localization of cell	-3.16939
cell motility	-3.16939
myeloid cell homeostasis	-3.16829
cell maturation	-3.1637
interaction with host	-3.1637
renal tubule morphogenesis	-3.15989
regulation of protein localization to membrane	-3.15331
embryonic skeletal system development	-3.15105
response to cold	-3.14804
endothelial cell development	-3.14804
negative regulation of endocytosis	-3.14804
positive regulation of blood vessel diameter	-3.14513
positive regulation of phosphatidylinositol 3-kinase signaling	-3.14491
negative regulation of response to wounding	-3.14491
positive regulation of leukocyte chemotaxis	-3.14491
endoplasmic reticulum to Golgi vesicle-mediated transport	-3.14423
response to antibiotic	-3.13155
spleen development	-3.12584
cellular senescence	-3.12584
brain morphogenesis	-3.12584
[truncated: 14,578 more rows]
