# Supplementary material for: Public RNA-seq data-based identification and functional analyses reveal that MXRA5 retains proliferative and migratory abilities of dental pulp stem cells
Source: Sci Rep. 2023 Sep 20;13:15574. doi: 10.1038/s41598-023-42684-z (PMC10511426; doi:10.1038/s41598-023-42684-z)
Supplement: Supplementary file 9 — Supplementary Information 9. [file 41598_2023_42684_MOESM9_ESM.xlsx]

## Sheet: biological_process
Term	logP
animal organ morphogenesis	-20.8172
anatomical structure morphogenesis	-19.6634
tissue development	-18.4411
urogenital system development	-14.7138
tube morphogenesis	-14.3355
negative regulation of cell differentiation	-14.0377
animal organ development	-13.9145
negative regulation of cell development	-13.8148
cellular response to chemical stimulus	-13.6732
renal system development	-13.6399
response to stimulus	-13.366
regulation of cell population proliferation	-13.2195
system development	-12.9681
tube development	-12.7
cellular response to endogenous stimulus	-12.5991
regulation of signal transduction	-12.5402
response to organic cyclic compound	-12.4136
multicellular organism development	-12.3882
blood vessel morphogenesis	-12.2392
response to endogenous stimulus	-12.099
regulation of cell communication	-12.0944
kidney development	-11.9714
response to organic substance	-11.8485
regulation of signaling	-11.8239
positive regulation of epithelial cell proliferation	-11.731
cellular response to stimulus	-11.4226
ear development	-11.3518
mesenchymal cell differentiation	-11.3332
negative regulation of developmental process	-11.2996
sensory organ development	-11.2425
cellular response to organonitrogen compound	-11.2425
response to oxygen-containing compound	-11.2113
anatomical structure development	-11.1771
regulation of response to stimulus	-11.1296
cellular response to organic substance	-11.0563
morphogenesis of a branching structure	-10.9297
cellular response to organic cyclic compound	-10.7268
anatomical structure formation involved in morphogenesis	-10.6755
regulation of retinoic acid biosynthetic process	-10.6377
regulation of transcription from RNA polymerase II promoter in response to iron	-10.6377
blood vessel development	-10.5547
regulation of glial cell differentiation	-10.4161
cellular response to oxygen-containing compound	-10.337
developmental process	-10.331
negative regulation of cellular process	-10.3073
cell communication	-10.2261
vasculature development	-10.186
cellular response to external stimulus	-10.1602
cellular response to nitrogen compound	-10.1236
extracellular matrix organization	-10.0906
generation of neurons	-10.07
cardiovascular system development	-10.0083
positive regulation of glial cell differentiation	-9.74312
response to chemical	-9.73118
cellular developmental process	-9.72539
regulation of cell development	-9.68516
regulation of isoprenoid metabolic process	-9.54232
central nervous system development	-9.53273
regulation of cellular process	-9.50001
epithelium development	-9.48519
circulatory system development	-9.38663
cell differentiation	-9.34493
neuron differentiation	-9.32621
negative regulation of cell population proliferation	-9.32584
regulation of epithelial cell apoptotic process	-9.30355
negative regulation of epithelial cell differentiation	-9.22518
neurogenesis	-9.19244
mesenchyme development	-9.16946
extracellular structure organization	-9.12704
positive regulation of apoptotic process	-9.10523
nervous system development	-9.08099
signaling	-9.006
positive regulation of programmed cell death	-8.99419
regulation of epithelial cell proliferation	-8.98953
morphogenesis of a branching epithelium	-8.98002
response to antibiotic	-8.96502
response to external stimulus	-8.94369
negative regulation of protein homodimerization activity	-8.85239
angiogenesis	-8.80876
cell adhesion	-8.75076
negative regulation of nervous system development	-8.74308
response to nitrogen compound	-8.71556
regulation of nervous system development	-8.69446
biological adhesion	-8.67205
regulation of developmental process	-8.65206
regulation of transmembrane receptor protein serine/threonine kinase signaling pathway	-8.52718
negative regulation of striated muscle tissue development	-8.49816
cellular response to corticosteroid stimulus	-8.49816
negative regulation of neural precursor cell proliferation	-8.43521
negative regulation of muscle organ development	-8.43291
response to organonitrogen compound	-8.42992
positive regulation of endothelial cell proliferation	-8.37725
heart valve development	-8.36884
positive regulation of cell death	-8.33701
negative regulation of transcription by RNA polymerase II	-8.32774
cellular response to peptide	-8.32358
multicellular organismal process	-8.32155
positive regulation of protein oligomerization	-8.31095
regulation of multicellular organismal development	-8.30803
regulation of endothelial cell apoptotic process	-8.3059
negative regulation of muscle tissue development	-8.3059
embryo development	-8.30109
regulation of cell differentiation	-8.25513
regulation of muscle cell differentiation	-8.14883
cell-substrate adhesion	-8.14883
positive regulation of biological process	-8.08609
signal transduction	-8.08565
cellular response to extracellular stimulus	-8.06922
odontogenesis	-8.05705
cell development	-8.05232
cellular response to steroid hormone stimulus	-8.033
response to hypoxia	-8.00925
regulation of biological process	-7.98831
renal tubule morphogenesis	-7.95005
inner ear development	-7.94799
terpenoid catabolic process	-7.94253
wound healing involved in inflammatory response	-7.94253
protein insertion into mitochondrial membrane involved in apoptotic signaling pathway	-7.94253
neuron projection development	-7.92879
cell surface receptor signaling pathway	-7.92164
regulation of DNA binding	-7.90577
regulation of gliogenesis	-7.90577
response to decreased oxygen levels	-7.80315
regulation of cartilage development	-7.73133
branching morphogenesis of an epithelial tube	-7.68882
positive regulation of gliogenesis	-7.6269
response to abiotic stimulus	-7.62266
regulation of fat cell differentiation	-7.619
inflammatory response to wounding	-7.60927
diencephalon development	-7.57584
response to estradiol	-7.55036
neuron development	-7.51176
response to peptide	-7.47028
response to mechanical stimulus	-7.41827
response to oxygen levels	-7.37912
negative regulation of neurogenesis	-7.36054
negative regulation of signal transduction	-7.33444
renal tubule development	-7.33125
B cell apoptotic process	-7.3248
negative regulation of neuroblast proliferation	-7.3248
regulation of intracellular signal transduction	-7.31247
regulation of apoptotic process	-7.30747
biological regulation	-7.30212
skeletal system development	-7.29289
regulation of neurogenesis	-7.27252
cell morphogenesis	-7.26554
enzyme linked receptor protein signaling pathway	-7.2539
positive regulation of locomotion	-7.24255
odontogenesis of dentin-containing tooth	-7.23808
regulation of cell death	-7.22716
chemoattractant activity	-7.21731
regulation of protein phosphorylation	-7.17807
kidney morphogenesis	-7.14738
regulation of cytokine production involved in immune response	-7.14738
regulation of programmed cell death	-7.11055
ureteric bud development	-7.10292
regulation of locomotion	-7.09065
isoprenoid catabolic process	-7.07669
mesonephric epithelium development	-7.05903
mesonephric tubule development	-7.05903
regulation of hormone metabolic process	-7.05763
regulation of cellular component movement	-6.98412
regulation of striated muscle tissue development	-6.98044
neural crest cell differentiation	-6.97292
regulation of muscle tissue development	-6.89296
negative regulation of biosynthetic process	-6.89079
mesonephros development	-6.88895
regulation of muscle organ development	-6.86423
regeneration	-6.86423
cellular response to iron ion	-6.85676
positive regulation of protein homooligomerization	-6.85676
regulation of epithelial cell differentiation	-6.83571
regulation of heart morphogenesis	-6.8343
negative regulation of biological process	-6.8199
response to steroid hormone	-6.81256
response to extracellular stimulus	-6.80601
pituitary gland development	-6.76375
morphogenesis of an epithelium	-6.756
embryonic organ development	-6.74099
positive regulation of cellular process	-6.72909
regulation of protein oligomerization	-6.69498
NADP-retinol dehydrogenase activity	-6.6593
positive regulation of odontogenesis	-6.6593
negative regulation of hormone metabolic process	-6.6593
response to antineoplastic agent	-6.64894
regulation of cell motility	-6.60757
negative regulation of cell communication	-6.60194
head development	-6.57366
negative regulation of signaling	-6.57245
positive regulation of cell migration	-6.54646
positive regulation of developmental process	-6.53577
response to hormone	-6.51047
cell morphogenesis involved in differentiation	-6.50861
negative regulation of skeletal muscle tissue development	-6.48018
progesterone metabolic process	-6.48018
sensory organ morphogenesis	-6.47668
regulation of multicellular organismal process	-6.42306
epithelial cell differentiation	-6.38679
embryonic morphogenesis	-6.38442
negative regulation of epithelial cell apoptotic process	-6.37518
negative regulation of cellular metabolic process	-6.34381
negative regulation of cell fate commitment	-6.31634
relaxation of cardiac muscle	-6.31634
adenohypophysis development	-6.31634
negative regulation of endothelial cell differentiation	-6.31634
regulation of vitamin metabolic process	-6.31634
pathway-restricted SMAD protein phosphorylation	-6.31634
positive regulation of astrocyte differentiation	-6.31634
positive regulation of epithelial to mesenchymal transition	-6.25722
positive chemotaxis	-6.25722
regulation of cardiac muscle cell differentiation	-6.25722
positive regulation of cell motility	-6.2512
female pregnancy	-6.20807
regulation of skeletal muscle tissue development	-6.20014
cochlea development	-6.20014
regulation of macrophage cytokine production	-6.16539
mitochondrial outer membrane permeabilization	-6.16539
retinal metabolic process	-6.16539
induction of positive chemotaxis	-6.16539
regulation of endothelial cell proliferation	-6.16018
cellular component morphogenesis	-6.15474
diterpenoid metabolic process	-6.14851
heart valve morphogenesis	-6.14427
regulation of phosphorylation	-6.12578
negative regulation of cellular macromolecule biosynthetic process	-6.12477
negative regulation of transcription, DNA-templated	-6.12072
negative regulation of cellular biosynthetic process	-6.09318
ureteric bud morphogenesis	-6.08954
negative regulation of RNA metabolic process	-6.07213
positive regulation of cellular component movement	-6.05198
negative regulation of DNA binding	-6.03593
lymphocyte homeostasis	-6.03593
mesonephric tubule morphogenesis	-6.03593
regulation of cell migration	-6.03168
positive regulation of cell population proliferation	-6.03168
in utero embryonic development	-6.02688
regulation of binding	-5.99694
developmental growth involved in morphogenesis	-5.98692
regulation of morphogenesis of a branching structure	-5.93186
cellular response to glucocorticoid stimulus	-5.93186
regulation of ketone biosynthetic process	-5.89516
mesenchymal cell proliferation	-5.89516
regulation of retinoic acid receptor signaling pathway	-5.89516
positive regulation of autophagy	-5.86326
regulation of striated muscle cell differentiation	-5.86326
cellular response to hormone stimulus	-5.86046
negative regulation of cellular component movement	-5.85025
regulation of leukocyte migration	-5.84134
terpenoid metabolic process	-5.83308
cellular hormone metabolic process	-5.83308
regulation of transforming growth factor beta receptor signaling pathway	-5.80319
endocrine system development	-5.80319
brain development	-5.79393
positive regulation of cellular extravasation	-5.7732
membrane depolarization during cardiac muscle cell action potential	-5.7732
branch elongation of an epithelium	-5.7732
regulation of cellular response to transforming growth factor beta stimulus	-5.74424
response to xenobiotic stimulus	-5.7407
negative regulation of nucleic acid-templated transcription	-5.72741
Notch signaling pathway	-5.71517
nephron development	-5.71517
negative regulation of RNA biosynthetic process	-5.71308
response to toxic substance	-5.69336
transmembrane receptor protein tyrosine kinase signaling pathway	-5.69336
liver development	-5.68637
negative regulation of locomotion	-5.68056
negative regulation of response to stimulus	-5.6598
negative regulation of lipase activity	-5.65862
negative regulation of stem cell proliferation	-5.65862
lymphocyte apoptotic process	-5.65862
chordate embryonic development	-5.65498
cellular response to growth factor stimulus	-5.64547
regulation of pathway-restricted SMAD protein phosphorylation	-5.64242
axon development	-5.61179
cellular response to acid chemical	-5.60908
positive regulation of leukocyte migration	-5.60151
kidney epithelium development	-5.60151
hepaticobiliary system development	-5.60151
epithelial tube morphogenesis	-5.59211
gonad development	-5.5887
circulatory system process	-5.5846
gland development	-5.55757
nephron tubule morphogenesis	-5.55269
negative regulation of macromolecule biosynthetic process	-5.54868
multi-multicellular organism process	-5.54827
positive regulation of cellular component biogenesis	-5.52792
response to nutrient	-5.48849
embryo development ending in birth or egg hatching	-5.47835
regulation of protein modification process	-5.47212
development of primary sexual characteristics	-5.46879
nephron epithelium morphogenesis	-5.46599
regulation of protein homooligomerization	-5.44843
positive regulation of mitochondrial membrane permeability involved in apoptotic process	-5.44843
male gonad development	-5.43844
regulation of cardiocyte differentiation	-5.42372
nephron morphogenesis	-5.42372
development of primary male sexual characteristics	-5.41208
cellular response to lipid	-5.4021
reproductive structure development	-5.39901
negative regulation of nucleobase-containing compound metabolic process	-5.38804
regulation of T cell activation	-5.38699
reproductive system development	-5.3603
cell-cell junction organization	-5.36003
regulation of skeletal muscle cell differentiation	-5.35154
protein insertion into mitochondrial membrane	-5.35154
cell morphogenesis involved in neuron differentiation	-5.33469
isoprenoid metabolic process	-5.33433
clathrin-dependent extracellular exosome endocytosis	-5.31342
embryonic liver development	-5.31342
spleen trabecula formation	-5.31342
regulation of cell fate determination	-5.31342
positive regulation of autophagy in response to ER overload	-5.31342
iron ion export across plasma membrane	-5.31342
response to leptomycin B	-5.31342
defense response, incompatible interaction	-5.31342
prostaglandin H2 endoperoxidase reductase activity	-5.31342
negative regulation of pancreatic A cell differentiation	-5.31342
negative regulation of calcium-independent cell-cell adhesion	-5.31342
positive regulation of retinoic acid biosynthetic process	-5.31342
positive regulation of isoprenoid metabolic process	-5.31342
negative regulation of isoprenoid metabolic process	-5.31342
paranodal junction maintenance	-5.31342
regulation of pancreatic A cell differentiation	-5.31342
sebum secreting cell proliferation	-5.31342
transforming growth factor beta receptor signaling pathway involved in heart development	-5.31342
primary lung bud formation	-5.31342
regulation of stomach neuroendocrine cell differentiation	-5.31342
regulation of skeletal muscle contraction via regulation of action potential	-5.31342
positive regulation of mitotic cell cycle, embryonic	-5.31342
positive regulation of microglia differentiation	-5.31342
cellular response to methyl methanesulfonate	-5.31342
cell-abiotic substrate adhesion	-5.31342
regulation of microglia differentiation	-5.31342
negative regulation of cell fate determination	-5.31342
negative regulation of stomach neuroendocrine cell differentiation	-5.31342
negative regulation of hepatocyte differentiation	-5.31342
positive regulation of Wnt signaling pathway by BMP signaling pathway	-5.31342
error-free postreplication DNA repair	-5.31342
response to methyl methanesulfonate	-5.31342
defense response to fungus, incompatible interaction	-5.31342
negative regulation of adenylate cyclase-inhibiting adrenergic receptor signaling pathway involved in heart process	-5.31342
positive regulation of interleukin-1-mediated signaling pathway	-5.31342
cellular response to leptomycin B	-5.31342
negative regulation of retinoic acid biosynthetic process	-5.31342
prostaglandin D2 11-ketoreductase activity	-5.31342
regulation of T cell differentiation	-5.30884
negative regulation of multicellular organismal process	-5.306
leukocyte homeostasis	-5.30094
response to growth factor	-5.29076
regulation of production of molecular mediator of immune response	-5.28357
regulation of SMAD protein signal transduction	-5.25942
mitochondrial outer membrane permeabilization involved in programmed cell death	-5.25942
basement membrane organization	-5.25942
regulation of protein homodimerization activity	-5.25942
positive regulation of nervous system development	-5.25791
negative regulation of protein phosphorylation	-5.23383
animal organ regeneration	-5.18384
regulation of metabolic process	-5.17569
negative regulation of cardiac muscle cell differentiation	-5.17165
relaxation of muscle	-5.17165
cellular response to nutrient levels	-5.1678
regulation of protein kinase activity	-5.15016
response to estrogen	-5.14598
response to alcohol	-5.13196
response to muscle activity	-5.08783
cochlea morphogenesis	-5.08783
leukocyte apoptotic process	-5.08783
negative regulation of protein kinase activity	-5.0789
tissue morphogenesis	-5.07636
regulation of protein complex assembly	-5.03937
nephron tubule development	-5.03573
central nervous system projection neuron axonogenesis	-5.00764
negative regulation of myoblast differentiation	-5.00764
positive regulation of mitochondrial membrane permeability	-5.00764
positive regulation of endothelial cell apoptotic process	-5.00764
positive regulation of positive chemotaxis	-5.00764
negative regulation of cytokine production involved in immune response	-5.00764
cellular response to drug	-4.97952
DNA-binding transcription repressor activity, RNA polymerase II-specific	-4.97521
neural crest cell development	-4.96484
nerve development	-4.96484
regulation of phosphate metabolic process	-4.96291
regulation of phosphorus metabolic process	-4.95217
negative regulation of nitrogen compound metabolic process	-4.95178
negative regulation of metabolic process	-4.95054
cell fate commitment	-4.94135
positive regulation of protein complex assembly	-4.94135
response to drug	-4.93561
plasma membrane bounded cell projection organization	-4.93176
regulation of positive chemotaxis	-4.93079
regulation of odontogenesis	-4.93079
central nervous system neuron development	-4.93015
male sex differentiation	-4.90559
stem cell differentiation	-4.90559
negative regulation of transforming growth factor beta receptor signaling pathway	-4.89593
positive regulation of animal organ morphogenesis	-4.89593
regulation of cellular component biogenesis	-4.89049
negative regulation of cell motility	-4.88428
chondrocyte differentiation	-4.86218
negative regulation of ossification	-4.86218
axis elongation	-4.85701
regulation of hormone biosynthetic process	-4.85701
negative regulation of cardiocyte differentiation	-4.85701
protein kinase activator activity	-4.85701
positive regulation of membrane permeability	-4.85701
positive regulation of metabolic process	-4.83669
eye development	-4.83095
stem cell development	-4.82889
negative regulation of cellular response to transforming growth factor beta stimulus	-4.82889
metanephros development	-4.82889
mesenchymal cell development	-4.82889
cellular response to transforming growth factor beta stimulus	-4.81816
response to corticosteroid	-4.81816
negative regulation of glial cell differentiation	-4.78609
regulation of mitochondrial membrane permeability involved in apoptotic process	-4.78609
aortic valve morphogenesis	-4.78609
inner ear receptor cell stereocilium organization	-4.78609
C21-steroid hormone metabolic process	-4.78609
visual system development	-4.77841
negative regulation of phosphorylation	-4.77559
regulation of peptidyl-tyrosine phosphorylation	-4.74512
positive regulation of neurogenesis	-4.72055
regulation of cellular extravasation	-4.71782
salivary gland morphogenesis	-4.71782
protein serine/threonine kinase activator activity	-4.71782
sensory system development	-4.71379
negative regulation of kinase activity	-4.71353
positive regulation of cell division	-4.70007
response to lipid	-4.69202
ossification	-4.68224
regulation of neural precursor cell proliferation	-4.6689
cellular response to alcohol	-4.6689
response to vitamin	-4.6689
post-embryonic development	-4.6689
positive regulation of cell differentiation	-4.65703
membrane depolarization during action potential	-4.65201
positive regulation of release of cytochrome c from mitochondria	-4.65201
cellular response to dexamethasone stimulus	-4.65201
liver regeneration	-4.65201
negative regulation of cartilage development	-4.65201
lung development	-4.65079
regulation of cell division	-4.65079
response to transforming growth factor beta	-4.65079
cell projection organization	-4.63929
sex differentiation	-4.63586
regulation of lymphocyte differentiation	-4.63053
muscle hyperplasia	-4.62271
oligodendrocyte apoptotic process	-4.62271
negative regulation of interleukin-10 secretion	-4.62271
negative regulation of integrin-mediated signaling pathway	-4.62271
negative regulation of mast cell cytokine production	-4.62271
regulation of tongue muscle cell differentiation	-4.62271
regulation of extrathymic T cell differentiation	-4.62271
heart induction	-4.62271
cellular response to vitamin K	-4.62271
negative regulation of hepatic stellate cell activation	-4.62271
smooth muscle hyperplasia	-4.62271
cell-cell signaling involved in cell fate commitment	-4.62271
regulation of adenylate cyclase-inhibiting adrenergic receptor signaling pathway involved in heart process	-4.62271
endodermal-mesodermal cell signaling	-4.62271
interleukin-1, type I, activating receptor activity	-4.62271
regulation of glycine import across plasma membrane	-4.62271
farnesol metabolic process	-4.62271
positive regulation of tongue muscle cell differentiation	-4.62271
farnesol catabolic process	-4.62271
cell-matrix adhesion involved in ameboidal cell migration	-4.62271
corticotropin hormone secreting cell differentiation	-4.62271
sesquiterpenoid metabolic process	-4.62271
positive regulation of apoptotic process by virus	-4.62271
cellular response to tumor cell	-4.62271
histone acetyltransferase regulator activity	-4.62271
negative regulation of interleukin-5 secretion	-4.62271
regulation of calcium-independent cell-cell adhesion	-4.62271
lateral inhibition	-4.62271
BMP signaling pathway involved in heart induction	-4.62271
kidney interstitial fibroblast differentiation	-4.62271
cell-cell adhesion in response to extracellular stimulus	-4.62271
relaxation of skeletal muscle	-4.62271
circadian sleep/wake cycle, REM sleep	-4.62271
regulation of hepatocyte differentiation	-4.62271
endodermal-mesodermal cell signaling involved in heart induction	-4.62271
negative regulation of glycine import across plasma membrane	-4.62271
heme oxidation	-4.62271
platelet-derived growth factor beta-receptor activity	-4.62271
renal interstitial fibroblast development	-4.62271
sesquiterpenoid catabolic process	-4.62271
cartilage development	-4.61042
ameboidal-type cell migration	-4.61042
negative regulation of binding	-4.61042
regulation of epithelial to mesenchymal transition	-4.60775
regulation of astrocyte differentiation	-4.58851
retinoic acid metabolic process	-4.58851
positive regulation of pri-miRNA transcription by RNA polymerase II	-4.58851
enzyme inhibitor activity	-4.58851
regulation of fibroblast migration	-4.58851
biomineral tissue development	-4.57774
locomotion	-4.57735
respiratory tube development	-4.57061
cellular response to peptide hormone stimulus	-4.56002
regulation of biological quality	-4.55824
cellular response to ketone	-4.5481
response to nutrient levels	-4.52878
aortic valve development	-4.52715
modulation by virus of host morphology or physiology	-4.52715
salivary gland development	-4.52715
response to amphetamine	-4.52715
regulation of kinase activity	-4.52425
regulation of cell activation	-4.5016
regulation of primary metabolic process	-4.47823
central nervous system neuron differentiation	-4.47347
response to iron ion	-4.46781
T cell homeostasis	-4.46781
spleen development	-4.46781
regulation of neuroblast proliferation	-4.46781
columnar/cuboidal epithelial cell differentiation	-4.46133
positive regulation of production of molecular mediator of immune response	-4.43309
nephron epithelium development	-4.43309
response to oxidative stress	-4.41915
cellular response to xenobiotic stimulus	-4.41674
cellular response to catecholamine stimulus	-4.41037
cellular response to monoamine stimulus	-4.41037
negative regulation of cell morphogenesis involved in differentiation	-4.40519
inner ear morphogenesis	-4.40519
regulation of actin filament-based process	-4.38403
developmental growth	-4.3724
response to peptide hormone	-4.36081
negative regulation of endothelial cell apoptotic process	-4.35471
central nervous system neuron axonogenesis	-4.35471
platelet-derived growth factor receptor signaling pathway	-4.35471
negative regulation of production of molecular mediator of immune response	-4.35471
negative regulation of small molecule metabolic process	-4.35035
blood circulation	-4.34926
growth	-4.32628
regulation of cardiac muscle tissue development	-4.3234
system process	-4.31625
negative regulation of cell growth	-4.30664
embryonic organ morphogenesis	-4.30108
regulation of cell fate commitment	-4.30073
cellular response to estradiol stimulus	-4.30073
negative regulation of transferase activity	-4.28731
negative regulation of cell adhesion	-4.25994
regulation of protein serine/threonine kinase activity	-4.25859
semi-lunar valve development	-4.24834
protein insertion into membrane	-4.24834
embryonic camera-type eye development	-4.24834
cellular response to cadmium ion	-4.24834
regulation of animal organ formation	-4.24834
positive regulation of multicellular organismal process	-4.24438
lipid transport	-4.23281
regulation of NAD+ ADP-ribosyltransferase activity	-4.21968
epithalamus development	-4.21968
embryonic heart tube anterior/posterior pattern specification	-4.21968
negative regulation of myofibroblast differentiation	-4.21968
habenula development	-4.21968
general adaptation syndrome	-4.21968
negative regulation of transcription by transcription factor localization	-4.21968
polyprenol catabolic process	-4.21968
positive regulation by symbiont of host programmed cell death	-4.21968
formin-nucleated actin cable organization	-4.21968
positive regulation by organism of programmed cell death in other organism involved in symbiotic interaction	-4.21968
negative regulation of forebrain neuron differentiation	-4.21968
transforming growth factor beta receptor complex assembly	-4.21968
thyroid-stimulating hormone-secreting cell differentiation	-4.21968
cell proliferation involved in mesonephros development	-4.21968
killing by symbiont of host cells	-4.21968
apoptotic process involved in embryonic digit morphogenesis	-4.21968
positive regulation of skeletal muscle fiber differentiation	-4.21968
regulation of testosterone biosynthetic process	-4.21968
positive regulation by symbiont of host apoptotic process	-4.21968
negative regulation of pro-B cell differentiation	-4.21968
circadian sleep/wake cycle, sleep	-4.21968
cellular process regulating host cell cycle in response to virus	-4.21968
secretion by lung epithelial cell involved in lung growth	-4.21968
positive regulation of NAD+ ADP-ribosyltransferase activity	-4.21968
formin-nucleated actin cable assembly	-4.21968
gonadotropin-releasing hormone receptor activity	-4.21968
mesenchymal cell proliferation involved in ureteric bud development	-4.21968
trochlear nerve development	-4.21968
negative regulation of lymphoid progenitor cell differentiation	-4.21968
disruption by symbiont of host cell	-4.21968
regulation of transcription from RNA polymerase II promoter involved in spinal cord motor neuron fate specification	-4.21968
positive regulation of transmembrane receptor protein serine/threonine kinase signaling pathway	-4.21859
retinoid metabolic process	-4.21859
negative regulation of extrinsic apoptotic signaling pathway	-4.21859
ammonium ion metabolic process	-4.21811
regulation of cellular response to growth factor stimulus	-4.20592
positive regulation of peptidyl-tyrosine phosphorylation	-4.20074
establishment or maintenance of cell polarity	-4.20074
response to ketone	-4.20074
response to catecholamine	-4.19745
positive regulation of epithelial cell apoptotic process	-4.19745
response to monoamine	-4.19745
protein K63-linked ubiquitination	-4.19745
regulation of apoptotic signaling pathway	-4.19161
epidermis development	-4.19161
respiratory system development	-4.16634
muscle organ development	-4.16603
heart development	-4.16346
regulation of neuron differentiation	-4.16307
developmental process involved in reproduction	-4.15478
positive regulation of bone mineralization	-4.14798
regulation of oligodendrocyte differentiation	-4.14798
regulation of lipid metabolic process	-4.1479
myelination	-4.14296
transforming growth factor beta receptor signaling pathway	-4.1183
response to dexamethasone	-4.09986
bone development	-4.0988
positive regulation of muscle cell differentiation	-4.09389
ensheathment of neurons	-4.09389
axon ensheathment	-4.09389
negative regulation of cell activation	-4.08218
homeostasis of number of cells	-4.08218
hormone metabolic process	-4.06566
phosphatidic acid biosynthetic process	-4.05302
retinol metabolic process	-4.05302
hindbrain morphogenesis	-4.05302
inner ear receptor cell development	-4.05302
transmembrane receptor protein serine/threonine kinase signaling pathway	-4.03292
cell migration	-4.01801
regulation of ossification	-4.01669
camera-type eye development	-4.01152
regulation of pri-miRNA transcription by RNA polymerase II	-4.0074
phosphatidic acid metabolic process	-4.0074
regulation of myelination	-4.0074
modification by symbiont of host morphology or physiology	-4.0074
response to stress	-3.99134
cell population proliferation	-3.98955
exocrine system development	-3.96294
negative regulation of cardiac muscle tissue development	-3.96294
potassium ion import across plasma membrane	-3.96294
lung morphogenesis	-3.96294
positive regulation of macromolecule metabolic process	-3.95949
pattern specification process	-3.95816
regulation of cellular protein metabolic process	-3.9529
regulation of protein metabolic process	-3.95209
lipid localization	-3.94944
regulation of neuron death	-3.94944
positive regulation of cell development	-3.94521
frontal suture morphogenesis	-3.93444
tolerance induction to self antigen	-3.93444
regulation of branching involved in salivary gland morphogenesis by mesenchymal-epithelial signaling	-3.93444
negative regulation of hyaluronan biosynthetic process	-3.93444
regulation of mitotic cell cycle, embryonic	-3.93444
negative regulation of satellite cell differentiation	-3.93444
negative regulation of chondrocyte development	-3.93444
retinoic acid catabolic process	-3.93444
modulation by virus of host apoptotic process	-3.93444
regulation of adenylate cyclase-inhibiting adrenergic receptor signaling pathway	-3.93444
negative regulation of skeletal muscle satellite cell proliferation	-3.93444
circadian sleep/wake cycle process	-3.93444
smooth muscle adaptation	-3.93444
positive regulation of vitamin metabolic process	-3.93444
canalicular bile acid transport	-3.93444
negative regulation of aldosterone biosynthetic process	-3.93444
regulation of transcription from RNA polymerase II promoter involved in ventral spinal cord interneuron specification	-3.93444
polar body extrusion after meiotic divisions	-3.93444
epoxide metabolic process	-3.93444
negative regulation of inner ear auditory receptor cell differentiation	-3.93444
regulation of skeletal muscle fiber differentiation	-3.93444
positive regulation of chemokine (C-C motif) ligand 2 secretion	-3.93444
cellular response to jasmonic acid stimulus	-3.93444
skeletal muscle satellite cell activation	-3.93444
midbrain-hindbrain boundary morphogenesis	-3.93444
diterpenoid catabolic process	-3.93444
negative regulation of mechanoreceptor differentiation	-3.93444
positive regulation of leukocyte tethering or rolling	-3.93444
oculomotor nerve development	-3.93444
negative regulation of aldosterone metabolic process	-3.93444
ascending aorta morphogenesis	-3.93444
response to jasmonic acid	-3.93444
response to vitamin K	-3.93444
negative regulation of interleukin-13 secretion	-3.93444
platelet activating factor biosynthetic process	-3.93444
negative regulation of inner ear receptor cell differentiation	-3.93444
negative regulation of skeletal muscle cell proliferation	-3.93444
common bile duct development	-3.93444
bone regeneration	-3.93444
negative regulation of cortisol biosynthetic process	-3.93444
regulation of timing of neuron differentiation	-3.93444
regulation of cellular metabolic process	-3.92395
branching involved in ureteric bud morphogenesis	-3.91959
negative regulation of striated muscle cell differentiation	-3.91959
regulation of collagen biosynthetic process	-3.91959
neuroepithelial cell differentiation	-3.91959
oligodendrocyte development	-3.91959
establishment of cell polarity	-3.90748
ear morphogenesis	-3.90748
regulation of neuron apoptotic process	-3.90583
reproductive process	-3.88791
response to progesterone	-3.87729
negative regulation of gliogenesis	-3.87729
thymus development	-3.87729
regulation of endothelial cell differentiation	-3.87729
cell junction organization	-3.875
reproduction	-3.87227
regulation of cell adhesion	-3.8682
cellular response to antibiotic	-3.84136
calcium-dependent cell-cell adhesion via plasma membrane cell adhesion molecules	-3.83601
protein destabilization	-3.83601
steroid hormone biosynthetic process	-3.83601
cellular response to amyloid-beta	-3.83601
icosanoid biosynthetic process	-3.83601
response to amine	-3.83601
regulation of transferase activity	-3.80594
regulation of chemotaxis	-3.79946
positive regulation of biomineral tissue development	-3.79569
positive regulation of immune effector process	-3.76985
regulation of leukocyte activation	-3.76511
regulation of release of cytochrome c from mitochondria	-3.75629
positive regulation of pathway-restricted SMAD protein phosphorylation	-3.75629
regulation of smooth muscle cell differentiation	-3.75629
bone mineralization	-3.75629
regionalization	-3.74769
regulation of autophagy	-3.73625
embryonic appendage morphogenesis	-3.73533
embryonic limb morphogenesis	-3.73533
sensory perception of light stimulus	-3.72606
connective tissue development	-3.72606
response to wounding	-3.72364
regulation of collagen metabolic process	-3.71778
columnar/cuboidal epithelial cell development	-3.71778
cardiac muscle cell action potential	-3.71778
regulation of osteoblast differentiation	-3.71473
cell-matrix adhesion	-3.71473
negative regulation of transmembrane receptor protein serine/threonine kinase signaling pathway	-3.71473
acyl carnitine transmembrane transporter activity	-3.71373
cellular response to indole-3-methanol	-3.71373
inhibition of neuroepithelial cell differentiation	-3.71373
positive regulation of epithelial cell proliferation involved in lung morphogenesis	-3.71373
response to prostaglandin D	-3.71373
negative regulation of glucocorticoid biosynthetic process	-3.71373
cellular response to prostaglandin D stimulus	-3.71373
acyl carnitine transport	-3.71373
cellular response to corticotropin-releasing hormone stimulus	-3.71373
positive regulation of extracellular matrix assembly	-3.71373
negative regulation of extracellular matrix disassembly	-3.71373
thelarche	-3.71373
regulation of branching involved in mammary gland duct morphogenesis	-3.71373
evasion or tolerance of defenses of other organism involved in symbiotic interaction	-3.71373
branch elongation involved in mammary gland duct branching	-3.71373
evasion or tolerance of host defenses	-3.71373
ascending aorta development	-3.71373
positive regulation of isotype switching to IgA isotypes	-3.71373
positive regulation of T-helper 1 cell cytokine production	-3.71373
negative regulation of macrophage cytokine production	-3.71373
glial cell apoptotic process	-3.71373
acyl carnitine transmembrane transport	-3.71373
regulation of forebrain neuron differentiation	-3.71373
regulatory T cell differentiation	-3.71373
regulation of chondrocyte development	-3.71373
response to corticotropin-releasing hormone	-3.71373
mammary gland branching involved in thelarche	-3.71373
ossification involved in bone remodeling	-3.71373
avoidance of host defenses	-3.71373
regulation of mast cell cytokine production	-3.71373
connective tissue replacement	-3.71373
thrombin-activated receptor activity	-3.71373
regulation of T-helper 1 cell cytokine production	-3.71373
establishment of meiotic spindle localization	-3.71373
regulation of chemokine (C-C motif) ligand 2 secretion	-3.71373
regulation of myofibroblast differentiation	-3.71373
negative regulation of cytolysis	-3.71373
connective tissue replacement involved in inflammatory response wound healing	-3.71373
androgen catabolic process	-3.71373
negative regulation of SMAD protein complex assembly	-3.71373
dsRNA transport	-3.71373
thymocyte apoptotic process	-3.71373
response to indole-3-methanol	-3.71373
testosterone biosynthetic process	-3.71373
cell-cell adhesion mediated by integrin	-3.71373
saliva secretion	-3.71373
positive regulation of exit from mitosis	-3.71373
avoidance of defenses of other organism involved in symbiotic interaction	-3.71373
negative regulation of steroid hormone biosynthetic process	-3.71373
cellular response to cisplatin	-3.71373
evasion or tolerance of host defenses by virus	-3.71373
comma-shaped body morphogenesis	-3.71373
negative regulation of glucocorticoid metabolic process	-3.71373
negative regulation of Wnt signaling pathway involved in heart development	-3.71373
negative regulation of cell migration	-3.7022
osteoblast differentiation	-3.69431
negative regulation of neuron differentiation	-3.683
negative regulation of phosphate metabolic process	-3.68269
ATPase-coupled transmembrane transporter activity	-3.68012
negative regulation of phosphorus metabolic process	-3.67456
negative regulation of osteoblast differentiation	-3.64328
membrane depolarization	-3.64328
methyltransferase activity	-3.64328
cranial nerve development	-3.64328
glomerulus development	-3.64328
negative regulation of fat cell differentiation	-3.64328
response to bronchodilator	-3.64328
cardiac ventricle development	-3.63417
regulation of MAP kinase activity	-3.62433
negative regulation of apoptotic signaling pathway	-3.61283
substrate adhesion-dependent cell spreading	-3.60722
arachidonic acid metabolic process	-3.60722
inner ear receptor cell differentiation	-3.60722
response to acid chemical	-3.60247
regulation of actin cytoskeleton organization	-3.59161
negative regulation of molecular function	-3.58276
positive regulation of protein phosphorylation	-3.58163
regulation of myoblast differentiation	-3.57191
aorta development	-3.57191
positive regulation of intracellular signal transduction	-3.54653
monocarboxylic acid transport	-3.53749
positive regulation of chemotaxis	-3.53749
positive regulation of cytokine production involved in immune response	-3.53732
cellular response to cAMP	-3.53732
cellular aldehyde metabolic process	-3.53732
modulation of programmed cell death in other organism involved in symbiotic interaction	-3.53384
cellular response to cGMP	-3.53384
modulation by organism of apoptotic process in other organism involved in symbiotic interaction	-3.53384
negative regulation of skeletal muscle cell differentiation	-3.53384
cardiac neural crest cell development involved in outflow tract morphogenesis	-3.53384
establishment of T cell polarity	-3.53384
common-partner SMAD protein phosphorylation	-3.53384
regulation of NK T cell differentiation	-3.53384
intramembranous ossification	-3.53384
regulation of isotype switching to IgA isotypes	-3.53384
negative regulation of neurotransmitter uptake	-3.53384
negative regulation of vitamin metabolic process	-3.53384
modulation by symbiont of host apoptotic process	-3.53384
regulation of SMAD protein complex assembly	-3.53384
regulation of cortisol biosynthetic process	-3.53384
axonogenesis involved in innervation	-3.53384
circadian sleep/wake cycle	-3.53384
modulation of programmed cell death in other organism	-3.53384
positive regulation of mast cell chemotaxis	-3.53384
modulation of apoptotic process in other organism	-3.53384
development of secondary female sexual characteristics	-3.53384
positive regulation of receptor clustering	-3.53384
regulation of hepatic stellate cell activation	-3.53384
convergent extension involved in organogenesis	-3.53384
diapedesis	-3.53384
lung vasculature development	-3.53384
cardiolipin acyl-chain remodeling	-3.53384
direct ossification	-3.53384
optic nerve morphogenesis	-3.53384
platelet activating factor metabolic process	-3.53384
retinal blood vessel morphogenesis	-3.53384
bone mineralization involved in bone maturation	-3.53384
negative regulation of gene expression	-3.5315
skeletal system morphogenesis	-3.53112
neuron projection morphogenesis	-3.52857
transcription corepressor activity	-3.50447
plasma membrane bounded cell projection morphogenesis	-3.49318
cellular response to oxidative stress	-3.47811
muscle structure development	-3.47564
regulation of kidney development	-3.47022
positive regulation of DNA binding	-3.47022
regulation of histone acetylation	-3.47022
SMAD protein signal transduction	-3.47022
cell projection morphogenesis	-3.45821
circadian rhythm	-3.44498
regulation of molecular function	-3.43778
negative regulation of lipid biosynthetic process	-3.43766
cellular response to fatty acid	-3.43766
response to amyloid-beta	-3.43766
mechanoreceptor differentiation	-3.43766
regulation of lymphocyte activation	-3.42365
negative regulation of protein modification process	-3.40991
long-chain fatty acid transport	-3.40572
positive regulation of chemokine production	-3.40572
positive regulation of dephosphorylation	-3.40572
positive regulation of cellular catabolic process	-3.40305
regulation of mast cell chemotaxis	-3.38211
negative regulation of lipoprotein lipase activity	-3.38211
macrophage derived foam cell differentiation	-3.38211
parallel actin filament bundle assembly	-3.38211
regulation of pro-B cell differentiation	-3.38211
regulation of metanephric nephron tubule epithelial cell differentiation	-3.38211
semicircular canal morphogenesis	-3.38211
regulation of epithelial cell proliferation involved in lung morphogenesis	-3.38211
response to defenses of other organism involved in symbiotic interaction	-3.38211
response to cGMP	-3.38211
morphogenesis of an epithelial bud	-3.38211
regulation of glucocorticoid biosynthetic process	-3.38211
SMAD protein complex assembly	-3.38211
positive regulation of neutrophil extravasation	-3.38211
pigment catabolic process	-3.38211
negative regulation of fibroblast migration	-3.38211
cleavage furrow formation	-3.38211
regulation of aldosterone metabolic process	-3.38211
establishment of lymphocyte polarity	-3.38211
heme catabolic process	-3.38211
positive regulation of IRE1-mediated unfolded protein response	-3.38211
negative regulation of mast cell degranulation	-3.38211
bud elongation involved in lung branching	-3.38211
voltage-gated potassium channel activity involved in cardiac muscle cell action potential repolarization	-3.38211
regulation of interleukin-1-mediated signaling pathway	-3.38211
lung growth	-3.38211
tooth eruption	-3.38211
negative regulation of interleukin-5 production	-3.38211
forebrain radial glial cell differentiation	-3.38211
iron ion transmembrane transporter activity	-3.38211
platelet-derived growth factor receptor-beta signaling pathway	-3.38211
regulation of aldosterone biosynthetic process	-3.38211
gap junction assembly	-3.38211
tetrapyrrole catabolic process	-3.38211
S-shaped body morphogenesis	-3.38211
meiotic cytokinesis	-3.38211
negative regulation of interleukin-13 production	-3.38211
porphyrin-containing compound catabolic process	-3.38211
neuroendocrine cell differentiation	-3.38211
foam cell differentiation	-3.38211
autophagic cell death	-3.38211
response to host	-3.38211
response to host defenses	-3.38211
positive regulation of blood vessel diameter	-3.37438
negative regulation of T cell proliferation	-3.37438
response to glucocorticoid	-3.37376
axonogenesis	-3.37286
inflammatory response	-3.36415
MAPK cascade	-3.36287
negative regulation of protein serine/threonine kinase activity	-3.35633
neuron projection extension	-3.34363
cell motility	-3.343
localization of cell	-3.343
eye morphogenesis	-3.33904
negative regulation of macromolecule metabolic process	-3.33245
positive regulation of signal transduction	-3.32724
negative regulation of neuron apoptotic process	-3.32189
cAMP-mediated signaling	-3.32189
glycosaminoglycan catabolic process	-3.31344
positive regulation of actin filament bundle assembly	-3.31344
cellular iron ion homeostasis	-3.31344
positive regulation of intrinsic apoptotic signaling pathway	-3.31344
hormone biosynthetic process	-3.31344
telencephalon development	-3.31332
appendage morphogenesis	-3.30488
limb morphogenesis	-3.30488
regulation of animal organ morphogenesis	-3.30109
positive regulation of phosphorylation	-3.29395
heart morphogenesis	-3.28893
cellular response to starvation	-3.28801
actin filament bundle assembly	-3.2838
regulation of peptidyl-lysine acetylation	-3.2838
cell part morphogenesis	-3.28124
response to cadmium ion	-3.25468
artery morphogenesis	-3.25468
cardiac neural crest cell differentiation involved in heart development	-3.25101
tongue morphogenesis	-3.25101
negative regulation of myelination	-3.25101
regulation of hyaluronan biosynthetic process	-3.25101
metanephric nephron tubule morphogenesis	-3.25101
regulation of inner ear receptor cell differentiation	-3.25101
cellular response to testosterone stimulus	-3.25101
cardiac neural crest cell development involved in heart development	-3.25101
regulation of epithelial to mesenchymal transition involved in endocardial cushion formation	-3.25101
regulation of amino acid transmembrane transport	-3.25101
polyprenol metabolic process	-3.25101
positive regulation of skeletal muscle cell differentiation	-3.25101
regulation of neutrophil extravasation	-3.25101
regulation of mechanoreceptor differentiation	-3.25101
regulation of interleukin-23 production	-3.25101
post-embryonic animal organ morphogenesis	-3.25101
modulation by symbiont of host programmed cell death	-3.25101
regulation of inner ear auditory receptor cell differentiation	-3.25101
regulation of leukocyte tethering or rolling	-3.25101
regulation of amino acid import across plasma membrane	-3.25101
negative regulation of phospholipase activity	-3.25101
pharyngeal arch artery morphogenesis	-3.25101
negative regulation of hematopoietic progenitor cell differentiation	-3.25101
cellular response to gonadotropin-releasing hormone	-3.25101
MAP-kinase scaffold activity	-3.25101
regulation of Wnt signaling pathway involved in heart development	-3.25101
mesenchymal-epithelial cell signaling	-3.25101
regulation of lymphoid progenitor cell differentiation	-3.25101
retinoic acid biosynthetic process	-3.25101
regulation of resting membrane potential	-3.25101
regulation of interleukin-5 secretion	-3.25101
response to cisplatin	-3.25101
development of secondary sexual characteristics	-3.25101
cellular response to hydroperoxide	-3.25101
regulation of anatomical structure size	-3.24068
positive regulation of fat cell differentiation	-3.22608
apoptotic mitochondrial changes	-3.22608
maternal process involved in female pregnancy	-3.22608
forebrain development	-3.21741
regulation of actin filament organization	-3.21724
response to activity	-3.19797
endothelial cell migration	-3.19797
negative regulation of growth	-3.19382
regulation of extrinsic apoptotic signaling pathway	-3.18958
regulation of T cell proliferation	-3.17363
signal transduction by protein phosphorylation	-3.17068
actin filament bundle organization	-3.17034
aminoglycan catabolic process	-3.17034
cranial skeletal system development	-3.17034
collagen metabolic process	-3.17034
potassium ion transmembrane transport	-3.1578
synapse organization	-3.14767
negative regulation of muscle cell differentiation	-3.14318
response to gonadotropin-releasing hormone	-3.13565
semicircular canal development	-3.13565
relaxation of vascular smooth muscle	-3.13565
postsynaptic specialization assembly	-3.13565
cellular response to insulin-like growth factor stimulus	-3.13565
thrombin-activated receptor signaling pathway	-3.13565
germ cell migration	-3.13565
negative regulation of insulin-like growth factor receptor signaling pathway	-3.13565
polyketide metabolic process	-3.13565
daunorubicin metabolic process	-3.13565
midbrain-hindbrain boundary development	-3.13565
regulation of glucocorticoid metabolic process	-3.13565
doxorubicin metabolic process	-3.13565
regulation of branching involved in salivary gland morphogenesis	-3.13565
regulation of interleukin-10 secretion	-3.13565
negative regulation of mast cell activation involved in immune response	-3.13565
positive regulation of chemokine (C-X-C motif) ligand 2 production	-3.13565
multicellular organismal iron ion homeostasis	-3.13565
negative regulation of retinoic acid receptor signaling pathway	-3.13565
cranial suture morphogenesis	-3.13565
protein serine/threonine kinase inhibitor activity	-3.13565
diterpenoid biosynthetic process	-3.13565
fat-soluble vitamin catabolic process	-3.13565
regulation of secondary heart field cardioblast proliferation	-3.13565
axon guidance receptor activity	-3.13565
positive regulation of macrophage cytokine production	-3.13565
vascular smooth muscle cell development	-3.13565
cellular response to amino acid stimulus	-3.11646
cellular response to nutrient	-3.11646
intrinsic apoptotic signaling pathway in response to DNA damage	-3.09019
cardiac muscle tissue morphogenesis	-3.09019
regulation of leukocyte differentiation	-3.06906
establishment of protein localization to mitochondrion	-3.06434
regulation of stem cell proliferation	-3.06434
intracellular receptor signaling pathway	-3.05033
epithelial to mesenchymal transition	-3.0389
cellular ketone metabolic process	-3.0389
oligodendrocyte differentiation	-3.0389
regulation of steroid hormone biosynthetic process	-3.03272
response to tumor cell	-3.03272
negative regulation of hormone biosynthetic process	-3.03272
negative regulation of production of miRNAs involved in gene silencing by miRNA	-3.03272
aminoglycoside antibiotic metabolic process	-3.03272
androgen biosynthetic process	-3.03272
positive regulation of endoplasmic reticulum stress-induced intrinsic apoptotic signaling pathway	-3.03272
retina vasculature morphogenesis in camera-type eye	-3.03272
positive regulation of fibroblast apoptotic process	-3.03272
relaxation of smooth muscle	-3.03272
positive regulation of production of miRNAs involved in gene silencing by miRNA	-3.03272
collagen-activated tyrosine kinase receptor signaling pathway	-3.03272
embryonic viscerocranium morphogenesis	-3.03272
regulation of interleukin-13 secretion	-3.03272
serotonin metabolic process	-3.03272
cerebellar Purkinje cell layer formation	-3.03272
dopamine biosynthetic process	-3.03272
cell proliferation involved in kidney development	-3.03272
positive regulation of osteoblast proliferation	-3.03272
negative regulation of amino acid transport	-3.03272
negative regulation of cellular response to growth factor stimulus	-3.02065
potassium ion transport	-3.02065
apoptotic signaling pathway	-3.01451
pancreas development	-3.01386
positive regulation of striated muscle cell differentiation	-3.01386
regulation of cell-cell adhesion	-3.00053
endoderm development	-2.98921
fatty acid transport	-2.98921
negative regulation of mononuclear cell proliferation	-2.98921
negative regulation of lymphocyte proliferation	-2.98921
chemotaxis	-2.98704
positive regulation of response to stimulus	-2.97638
positive regulation of cellular metabolic process	-2.97477
taxis	-2.97241
regulation of protein acetylation	-2.96495
glial cell differentiation	-2.9626
negative regulation of DNA-binding transcription factor activity	-2.9626
cyclic-nucleotide-mediated signaling	-2.9626
regulation of macromolecule metabolic process	-2.94891
cardiac chamber development	-2.94835
inorganic cation import across plasma membrane	-2.94105
inorganic ion import across plasma membrane	-2.94105
ventricular septum development	-2.94105
regulation of canonical Wnt signaling pathway	-2.94029
striated muscle tissue development	-2.94029
cyclooxygenase pathway	-2.93983
auditory receptor cell stereocilium organization	-2.93983
regulation of cardioblast proliferation	-2.93983
positive regulation of extrinsic apoptotic signaling pathway in absence of ligand	-2.93983
intestinal epithelial cell development	-2.93983
response to fungicide	-2.93983
ventral spinal cord interneuron specification	-2.93983
positive regulation of vascular permeability	-2.93983
regulation of transcription from RNA polymerase II promoter in response to oxidative stress	-2.93983
cell fate specification involved in pattern specification	-2.93983
regulation of extracellular matrix assembly	-2.93983
anoikis	-2.93983
carnitine shuttle	-2.93983
organic anion transmembrane transporter activity	-2.93983
metanephric tubule morphogenesis	-2.93983
regulation of cardiac epithelial to mesenchymal transition	-2.93983
negative regulation of myeloid leukocyte mediated immunity	-2.93983
regulation of nitrogen compound metabolic process	-2.93767
positive regulation of epithelial cell migration	-2.93421
positive regulation of phosphorus metabolic process	-2.93087
positive regulation of phosphate metabolic process	-2.93087
vascular process in circulatory system	-2.92016
cellular response to radiation	-2.92016
regulation of mitochondrial membrane permeability	-2.91751
regulation of bone mineralization	-2.91751
outflow tract morphogenesis	-2.91751
primary alcohol metabolic process	-2.89432
protein localization to mitochondrion	-2.89432
negative regulation of leukocyte activation	-2.89237
positive regulation of protein kinase B signaling	-2.87863
positive regulation of binding	-2.87863
negative regulation of MAP kinase activity	-2.87147
negative regulation of leukocyte proliferation	-2.87147
lipid catabolic process	-2.85839
enamel mineralization	-2.85524
killing of cells in other organism involved in symbiotic interaction	-2.85524
post-embryonic animal morphogenesis	-2.85524
regulation of IRE1-mediated unfolded protein response	-2.85524
negative regulation of pathway-restricted SMAD protein phosphorylation	-2.85524
trophoblast giant cell differentiation	-2.85524
positive regulation of chemokine biosynthetic process	-2.85524
positive regulation of SMAD protein signal transduction	-2.85524
cell-cell junction maintenance	-2.85524
midbrain dopaminergic neuron differentiation	-2.85524
radial glial cell differentiation	-2.85524
regulation of receptor clustering	-2.85524
detection of mechanical stimulus involved in sensory perception of sound	-2.85524
rostrocaudal neural tube patterning	-2.85524
positive regulation of nuclear-transcribed mRNA poly(A) tail shortening	-2.85524
quaternary ammonium group transport	-2.85524
keratan sulfate catabolic process	-2.85524
regulation of chemokine (C-X-C motif) ligand 2 production	-2.85524
positive regulation of keratinocyte migration	-2.85524
ER overload response	-2.85524
translation repressor activity	-2.85524
response to temperature stimulus	-2.85143
negative regulation of canonical Wnt signaling pathway	-2.85143
iron ion homeostasis	-2.84896
cellular response to mechanical stimulus	-2.84896
regulation of anatomical structure morphogenesis	-2.84515
positive regulation of apoptotic signaling pathway	-2.83797
limb development	-2.83797
appendage development	-2.83797
positive regulation of catabolic process	-2.83326
acid secretion	-2.82676
positive regulation of blood vessel endothelial cell migration	-2.82676
regulation of cellular ketone metabolic process	-2.81133
negative regulation of cell-cell adhesion	-2.81133
hippocampus development	-2.80489
cellular response to cytokine stimulus	-2.79878
muscle tissue development	-2.78916
regulation of catalytic activity	-2.78479
positive regulation of cell cycle arrest	-2.78331
regulation of chemokine production	-2.78331
regulation of cardiac muscle contraction	-2.78331
CDP-diacylglycerol biosynthetic process	-2.77761
positive regulation of endoplasmic reticulum unfolded protein response	-2.77761
regulation of skeletal muscle contraction	-2.77761
regulation of timing of cell differentiation	-2.77761
regulation of skeletal muscle satellite cell proliferation	-2.77761
optic nerve development	-2.77761
negative regulation of substrate adhesion-dependent cell spreading	-2.77761
negative regulation of cell growth involved in cardiac muscle cell development	-2.77761
cellular potassium ion homeostasis	-2.77761
regulation of nephron tubule epithelial cell differentiation	-2.77761
cardiolipin metabolic process	-2.77761
cellular response to epinephrine stimulus	-2.77761
auditory receptor cell morphogenesis	-2.77761
tolerance induction	-2.77761
negative regulation of mast cell activation	-2.77761
vitamin catabolic process	-2.77761
regulation of blood vessel remodeling	-2.77761
primary amino compound metabolic process	-2.77761
thalamus development	-2.77761
positive regulation of keratinocyte proliferation	-2.77761
regulation of natural killer cell differentiation	-2.77761
negative regulation of oligodendrocyte differentiation	-2.77761
tertiary alcohol metabolic process	-2.77761
collagen-activated signaling pathway	-2.77761
telencephalon regionalization	-2.77761
negative regulation of anion transmembrane transport	-2.77761
spinal cord motor neuron cell fate specification	-2.77761
positive regulation of fibroblast migration	-2.77761
negative regulation of leukocyte degranulation	-2.77761
immunological synapse formation	-2.77761
endothelial cell morphogenesis	-2.77761
homeostatic process	-2.76971
cellular response to UV	-2.76204
epithelial cell migration	-2.76204
adherens junction organization	-2.76204
regulation of fibroblast proliferation	-2.76204
phenol-containing compound metabolic process	-2.76204
muscle tissue morphogenesis	-2.76204
regulation of ERK1 and ERK2 cascade	-2.76015
regulation of leukocyte cell-cell adhesion	-2.76015
positive regulation of cell communication	-2.74943
positive regulation of gene expression	-2.72376
positive regulation of signaling	-2.72049
midbrain development	-2.72037
epidermal cell differentiation	-2.71266
cellular response to abiotic stimulus	-2.71266
cellular response to environmental stimulus	-2.71266
cellular response to metal ion	-2.70838
sleep	-2.70592
cerebellar Purkinje cell layer morphogenesis	-2.70592
fatty acid transmembrane transport	-2.70592
positive regulation of T cell receptor signaling pathway	-2.70592
positive regulation of cardiac muscle contraction	-2.70592
ossification involved in bone maturation	-2.70592
regulation of development, heterochronic	-2.70592
regulation of odontogenesis of dentin-containing tooth	-2.70592
renal absorption	-2.70592
positive regulation of killing of cells of other organism	-2.70592
positive regulation of macrophage differentiation	-2.70592
positive regulation of regulatory T cell differentiation	-2.70592
negative regulation of epidermal growth factor-activated receptor activity	-2.70592
regulation of integrin-mediated signaling pathway	-2.70592
CDP-diacylglycerol metabolic process	-2.70592
convergent extension	-2.70592
cellular response to ethanol	-2.70592
oxygen carrier activity	-2.70592
regulation of keratinocyte migration	-2.70592
regulation of skeletal muscle cell proliferation	-2.70592
cellular response to dopamine	-2.70592
negative regulation of epidermal cell differentiation	-2.70592
T cell apoptotic process	-2.70592
negative regulation of extracellular matrix organization	-2.70592
disruption of cells of other organism involved in symbiotic interaction	-2.70592
regulation of nuclear-transcribed mRNA poly(A) tail shortening	-2.70592
response to fatty acid	-2.69996
embryonic placenta development	-2.69996
regulation of membrane permeability	-2.69996
negative regulation of autophagy	-2.69996
epithelium migration	-2.69996
epithelial cell development	-2.6959
response to starvation	-2.6835
postsynapse organization	-2.67982
positive regulation of muscle organ development	-2.67982
positive regulation of striated muscle tissue development	-2.67982
artery development	-2.67982
cellular lipid catabolic process	-2.67119
regulation of protein tyrosine kinase activity	-2.65994
positive regulation of muscle tissue development	-2.65994
canonical Wnt signaling pathway	-2.65994
movement of cell or subcellular component	-2.64952
organic hydroxy compound metabolic process	-2.64696
positive regulation of supramolecular fiber organization	-2.6468
muscle organ morphogenesis	-2.64033
organ induction	-2.63934
response to dopamine	-2.63934
positive regulation of chemokine secretion	-2.63934
iron ion transmembrane transport	-2.63934
terpenoid biosynthetic process	-2.63934
oxygen transport	-2.63934
ventral spinal cord interneuron fate commitment	-2.63934
regulation of developmental pigmentation	-2.63934
cell junction maintenance	-2.63934
negative regulation of glial cell proliferation	-2.63934
positive regulation of hormone metabolic process	-2.63934
vascular smooth muscle cell differentiation	-2.63934
metanephric nephron tubule development	-2.63934
tooth mineralization	-2.63934
cell fate commitment involved in pattern specification	-2.63934
regulation of chemokine biosynthetic process	-2.63934
primary alcohol catabolic process	-2.63934
detection of temperature stimulus involved in sensory perception of pain	-2.63934
positive regulation of cell fate commitment	-2.63934
sodium ion import across plasma membrane	-2.63934
epithelial cell-cell adhesion	-2.63934
response to laminar fluid shear stress	-2.63934
detection of temperature stimulus involved in sensory perception	-2.63934
nose development	-2.63934
post-embryonic animal organ development	-2.63934
positive regulation of cytokine production	-2.6247
fatty acid derivative biosynthetic process	-2.62097
BMP signaling pathway	-2.62097
positive regulation of ossification	-2.62097
multicellular organismal homeostasis	-2.62079
response to reactive oxygen species	-2.61081
regulation of BMP signaling pathway	-2.60185
cellular oxidant detoxification	-2.60185
regulation of lipid biosynthetic process	-2.59897
negative regulation of lipid metabolic process	-2.58298
negative regulation of cation transmembrane transport	-2.58298
negative regulation of gene silencing by miRNA	-2.57721
negative regulation of B cell proliferation	-2.57721
positive regulation of striated muscle contraction	-2.57721
negative regulation of smooth muscle contraction	-2.57721
dentate gyrus development	-2.57721
retinoic acid receptor signaling pathway	-2.57721
negative regulation of release of sequestered calcium ion into cytosol	-2.57721
response to epinephrine	-2.57721
hyaluronan catabolic process	-2.57721
apoptotic process involved in morphogenesis	-2.57721
response to follicle-stimulating hormone	-2.57721
negative regulation of dendrite morphogenesis	-2.57721
hormone catabolic process	-2.57721
asymmetric cell division	-2.57721
peptidyl-threonine dephosphorylation	-2.57721
tissue migration	-2.56435
embryonic skeletal system morphogenesis	-2.56435
synapse assembly	-2.56435
developmental cell growth	-2.56435
regulation of biomineral tissue development	-2.54595
action potential	-2.54595
positive regulation of angiogenesis	-2.52951
regulation of leukocyte mediated immunity	-2.52951
regulation of steroid biosynthetic process	-2.52778
cell growth	-2.52778
lymph node development	-2.519
regulation of cytolysis	-2.519
contractile actin filament bundle assembly	-2.519
stress fiber assembly	-2.519
regulation of transcription involved in cell fate commitment	-2.519
preganglionic parasympathetic fiber development	-2.519
negative regulation of alcohol biosynthetic process	-2.519
female genitalia development	-2.519
retina vasculature development in camera-type eye	-2.519
regulation of killing of cells of other organism	-2.519
ammonium transmembrane transport	-2.519
positive regulation of leukocyte adhesion to vascular endothelial cell	-2.519
regulation of extracellular matrix disassembly	-2.519
positive regulation of interleukin-17 production	-2.519
magnesium ion transport	-2.519
negative regulation of collagen biosynthetic process	-2.519
bone maturation	-2.519
ether metabolic process	-2.519
branching involved in salivary gland morphogenesis	-2.519
ventral spinal cord interneuron differentiation	-2.519
metanephric nephron epithelium development	-2.519
phosphatidylinositol acyl-chain remodeling	-2.519
stabilization of membrane potential	-2.519
negative regulation of apoptotic process	-2.51786
regulation of striated muscle contraction	-2.50983
extrinsic apoptotic signaling pathway	-2.50983
import across plasma membrane	-2.50983
endothelium development	-2.50983
positive regulation of organelle organization	-2.50146
regulation of actin filament bundle assembly	-2.4921
second-messenger-mediated signaling	-2.49021
cell-cell signaling	-2.48806
positive regulation of protein modification process	-2.48803
negative regulation of neuron death	-2.48465
negative regulation of translation	-2.48465
regulation of lymphocyte proliferation	-2.48465
metal ion homeostasis	-2.48345
response to cAMP	-2.47458
gland morphogenesis	-2.47458
regulation of mononuclear cell proliferation	-2.47361
macromolecule localization	-2.46509
ovulation	-2.46425
regulation of chemokine secretion	-2.46425
morphogenesis of an epithelial fold	-2.46425
dendritic spine morphogenesis	-2.46425
myeloid dendritic cell differentiation	-2.46425
negative regulation of TORC1 signaling	-2.46425
regulation of cell proliferation involved in heart morphogenesis	-2.46425
metanephric tubule development	-2.46425
negative regulation of collagen metabolic process	-2.46425
leukocyte tethering or rolling	-2.46425
postsynaptic specialization organization	-2.46425
negative regulation of epidermis development	-2.46425
positive regulation of sequestering of calcium ion	-2.46425
craniofacial suture morphogenesis	-2.46425
antioxidant activity	-2.46425
auditory receptor cell development	-2.46425
negative regulation of interleukin-10 production	-2.46425
positive regulation of histone deacetylation	-2.46425
positive regulation of nuclear-transcribed mRNA catabolic process, deadenylation-dependent decay	-2.46425
glomerulus vasculature development	-2.46425
positive regulation of branching involved in ureteric bud morphogenesis	-2.46425
phosphatidylglycerol acyl-chain remodeling	-2.46425
negative regulation of cell division	-2.46425
modulation by virus of host cellular process	-2.46425
regulation of lipase activity	-2.45728
regulation of small GTPase mediated signal transduction	-2.44851
regulation of hemopoiesis	-2.4474
regulation of MAPK cascade	-2.44035
positive regulation of adaptive immune response based on somatic recombination of immune receptors built from immunoglobulin superfamily domains	-2.44017
ion transmembrane transport	-2.43139
negative regulation of Wnt signaling pathway	-2.43013
cellular detoxification	-2.42327
heart process	-2.42327
unsaturated fatty acid metabolic process	-2.42327
negative regulation of programmed cell death	-2.42197
gliogenesis	-2.41942
anterior/posterior pattern specification	-2.41942
retinal ganglion cell axon guidance	-2.41259
response to vitamin A	-2.41259
regulation of exit from mitosis	-2.41259
leukocyte adhesion to vascular endothelial cell	-2.41259
regulation of production of miRNAs involved in gene silencing by miRNA	-2.41259
catechol-containing compound biosynthetic process	-2.41259
cardiac muscle cell membrane repolarization	-2.41259
parasympathetic nervous system development	-2.41259
positive regulation of myeloid leukocyte cytokine production involved in immune response	-2.41259
regulation of ARF protein signal transduction	-2.41259
prostaglandin biosynthetic process	-2.41259
negative regulation of gene silencing by RNA	-2.41259
negative regulation of interleukin-17 production	-2.41259
postsynapse assembly	-2.41259
gas transport	-2.41259
membrane repolarization during action potential	-2.41259
labyrinthine layer blood vessel development	-2.41259
prostanoid biosynthetic process	-2.41259
negative regulation of translational initiation	-2.41259
negative regulation of posttranscriptional gene silencing	-2.41259
regulation of epithelial cell differentiation involved in kidney development	-2.41259
catecholamine biosynthetic process	-2.41259
cellular response to arsenic-containing substance	-2.41259
response to salt	-2.41259
positive regulation of T cell cytokine production	-2.41259
positive regulation of superoxide anion generation	-2.41259
osteoblast development	-2.41259
membrane repolarization during cardiac muscle cell action potential	-2.41259
detection of temperature stimulus	-2.41259
positive regulation of reactive oxygen species metabolic process	-2.40656
cellular response to inorganic substance	-2.39821
cellular response to toxic substance	-2.39821
positive regulation of cytoskeleton organization	-2.39821
mitochondrial transport	-2.3877
drug metabolic process	-2.38697
oxidation-reduction process	-2.38
response to cytokine	-2.37928
regulation of protein binding	-2.37725
visual perception	-2.37725
positive regulation of leukocyte cell-cell adhesion	-2.37725
cellular process involved in reproduction in multicellular organism	-2.37558
cellular transition metal ion homeostasis	-2.37373
negative regulation of ion transmembrane transport	-2.37373
cell-cell junction assembly	-2.37373
negative regulation of protein binding	-2.37373
cellular response to biotic stimulus	-2.36687
kidney vasculature development	-2.3637
notochord development	-2.3637
tongue development	-2.3637
secretion by tissue	-2.3637
extracellular matrix assembly	-2.3637
regulation of dopamine metabolic process	-2.3637
positive regulation of T-helper 1 type immune response	-2.3637
nitric oxide mediated signal transduction	-2.3637
intestinal epithelial cell differentiation	-2.3637
regulation of catecholamine metabolic process	-2.3637
regulation of nuclear-transcribed mRNA catabolic process, deadenylation-dependent decay	-2.3637
membrane protein intracellular domain proteolysis	-2.3637
regulation of neurotransmitter uptake	-2.3637
response to hydroperoxide	-2.3637
pericardium development	-2.3637
glycoside metabolic process	-2.3637
negative regulation of calcium ion transport into cytosol	-2.3637
triglyceride biosynthetic process	-2.3637
renal system vasculature development	-2.3637
eosinophil chemotaxis	-2.3637
metanephric nephron morphogenesis	-2.3637
fat cell differentiation	-2.35759
regulation of TOR signaling	-2.35759
positive regulation of adaptive immune response	-2.35759
cellular response to BMP stimulus	-2.35759
regulation of Notch signaling pathway	-2.35759
positive regulation of lymphocyte mediated immunity	-2.35759
response to BMP	-2.35759
regulation of supramolecular fiber organization	-2.34403
protein phosphorylation	-2.3433
myeloid cell homeostasis	-2.34163
icosanoid metabolic process	-2.34163
female sex differentiation	-2.34163
mucopolysaccharide metabolic process	-2.34163
regulation of synapse assembly	-2.34163
spinal cord development	-2.34163
regulation of leukocyte proliferation	-2.33609
negative regulation of cellular protein metabolic process	-2.32452
cell-cell adhesion	-2.3218
negative regulation of organic acid transport	-2.31731
negative regulation of stem cell differentiation	-2.31731
animal organ maturation	-2.31731
glycerophospholipid catabolic process	-2.31731
cerebellar cortex formation	-2.31731
regulation of production of small RNA involved in gene silencing by RNA	-2.31731
positive regulation of extracellular matrix organization	-2.31731
muscle cell cellular homeostasis	-2.31731
sensory perception of temperature stimulus	-2.31731
metanephric epithelium development	-2.31731
eosinophil migration	-2.31731
positive regulation of mesonephros development	-2.31731
regulation of fibroblast apoptotic process	-2.31731
phosphatidylserine acyl-chain remodeling	-2.31731
regulation of cell cycle arrest	-2.31025
glial cell development	-2.31025
positive regulation of immune system process	-2.30792
negative regulation of cellular amide metabolic process	-2.30585
cellular component organization	-2.3024
limbic system development	-2.29482
cellular response to fibroblast growth factor stimulus	-2.29482
long-chain fatty acid metabolic process	-2.27956
amelogenesis	-2.27319
hypothalamus development	-2.27319
cellular response to prostaglandin stimulus	-2.27319
neutral lipid biosynthetic process	-2.27319
regulation of superoxide anion generation	-2.27319
positive regulation of protein deacetylation	-2.27319
trabecula formation	-2.27319
vascular endothelial growth factor signaling pathway	-2.27319
central nervous system myelination	-2.27319
regulation of branching involved in ureteric bud morphogenesis	-2.27319
spinal cord dorsal/ventral patterning	-2.27319
membrane repolarization	-2.27319
acylglycerol biosynthetic process	-2.27319
regulation of macrophage differentiation	-2.27319
positive regulation of transcription from RNA polymerase II promoter involved in cellular response to chemical stimulus	-2.27319
myeloid dendritic cell activation	-2.27319
cAMP metabolic process	-2.27319
negative regulation of protein localization to plasma membrane	-2.27319
positive regulation of blood vessel endothelial cell proliferation involved in sprouting angiogenesis	-2.27319
negative regulation of phagocytosis	-2.27319
regulation of interleukin-13 production	-2.27319
regulation of interleukin-5 production	-2.27319
axon ensheathment in central nervous system	-2.27319
response to heat	-2.26446
response to metal ion	-2.25986
positive regulation of vasculature development	-2.25662
negative regulation of T cell activation	-2.24953
cardiac septum development	-2.24953
camera-type eye morphogenesis	-2.24953
regulation of Wnt signaling pathway	-2.23754
negative regulation of catalytic activity	-2.23561
cellular response to light stimulus	-2.23475
bone morphogenesis	-2.23475
negative regulation of developmental growth	-2.23475
response to amino acid	-2.23475
regulation of organ growth	-2.23475
positive regulation of gene silencing by miRNA	-2.23114
circadian behavior	-2.23114
branching involved in mammary gland duct morphogenesis	-2.23114
negative regulation of neurotransmitter transport	-2.23114
male genitalia development	-2.23114
sex determination	-2.23114
regulation of lipoprotein lipase activity	-2.23114
DNA double-strand break processing	-2.23114
negative regulation of chondrocyte differentiation	-2.23114
neuronal stem cell population maintenance	-2.23114
regulation of respiratory gaseous exchange	-2.23114
axonal fasciculation	-2.23114
positive regulation of smooth muscle cell differentiation	-2.23114
establishment of skin barrier	-2.23114
cell adhesion mediated by integrin	-2.23114
neuron projection fasciculation	-2.23114
endothelial cell proliferation	-2.23114
synaptic membrane adhesion	-2.23114
regulation of metanephros development	-2.23114
actomyosin structure organization	-2.22013
modification of morphology or physiology of other organism involved in symbiotic interaction	-2.22013
regulation of cellular component size	-2.2082
positive regulation of mitochondrion organization	-2.20567
positive regulation of neuron differentiation	-2.20094
developmental maturation	-2.19941
leukocyte migration	-2.1937
multi-organism reproductive process	-2.19341
response to fibroblast growth factor	-2.19136
negative regulation of protein localization to cell periphery	-2.19098
regulation of T cell differentiation in thymus	-2.19098
forebrain regionalization	-2.19098
indole-containing compound metabolic process	-2.19098
axon regeneration	-2.19098
cell surface receptor signaling pathway involved in heart development	-2.19098
spinal cord patterning	-2.19098
positive regulation of antigen receptor-mediated signaling pathway	-2.19098
arachidonate transport	-2.19098
positive regulation of mononuclear cell migration	-2.19098
low-density lipoprotein particle clearance	-2.19098
arachidonic acid secretion	-2.19098
atrioventricular valve morphogenesis	-2.19098
positive regulation of posttranscriptional gene silencing	-2.19098
rhythmic behavior	-2.19098
positive regulation of vascular endothelial cell proliferation	-2.19098
DNA-binding transcription factor activity	-2.18717
monocarboxylic acid metabolic process	-2.18535
regulation of cellular catabolic process	-2.17439
regulation of Ras protein signal transduction	-2.17153
oxidoreductase activity	-2.16317
cytokine-mediated signaling pathway	-2.15607
regulation of immune system process	-2.15302
negative regulation of regulated secretory pathway	-2.15255
regulation of endoplasmic reticulum unfolded protein response	-2.15255
positive regulation of transcription regulatory region DNA binding	-2.15255
protein localization to cell surface	-2.15255
cerebellar Purkinje cell layer development	-2.15255
regulation of mesonephros development	-2.15255
negative regulation of amine transport	-2.15255
positive regulation of isotype switching	-2.15255
negative regulation of cAMP-mediated signaling	-2.15255
regulation of cell growth involved in cardiac muscle cell development	-2.15255
hair follicle morphogenesis	-2.15255
skin development	-2.15088
detection of external stimulus	-2.1493
regulation of cell-matrix adhesion	-2.1493
steroid hormone mediated signaling pathway	-2.13556
negative regulation of immune effector process	-2.13556
intracellular signal transduction	-2.12731
regulation of hormone levels	-2.12629
regulation of protein kinase B signaling	-2.1261
lymphocyte activation	-2.12289
regulation of insulin-like growth factor receptor signaling pathway	-2.11572
cellular response to vitamin	-2.11572
atrioventricular valve development	-2.11572
phosphatidylethanolamine acyl-chain remodeling	-2.11572
negative regulation of axon extension involved in axon guidance	-2.11572
inner ear auditory receptor cell differentiation	-2.11572
B cell homeostasis	-2.11572
negative regulation of nervous system process	-2.11572
regulation of anion transmembrane transport	-2.11572
pharyngeal system development	-2.11572
embryonic camera-type eye morphogenesis	-2.11572
cell differentiation involved in embryonic placenta development	-2.11572
regulation of water loss via skin	-2.11572
clathrin-dependent endocytosis	-2.11572
modulation by symbiont of host cellular process	-2.11572
epithelial tube branching involved in lung morphogenesis	-2.11572
positive regulation of collagen biosynthetic process	-2.11572
regulation of angiogenesis	-2.10905
response to hydrogen peroxide	-2.10851
detection of abiotic stimulus	-2.10851
regulation of DNA repair	-2.10851
cardiocyte differentiation	-2.10851
positive regulation of protein kinase activity	-2.10317
skeletal muscle tissue development	-2.09519
regulation of cytoskeleton organization	-2.08601
gamete generation	-2.08528
regulation of steroid metabolic process	-2.082
response to immobilization stress	-2.08038
chemorepellent activity	-2.08038
phosphatidylcholine acyl-chain remodeling	-2.08038
innervation	-2.08038
regulation of T-helper 1 type immune response	-2.08038
inactivation of MAPK activity	-2.08038
apoptotic process involved in development	-2.08038
bile acid and bile salt transport	-2.08038
developmental induction	-2.08038
lens fiber cell differentiation	-2.08038
steroid catabolic process	-2.08038
icosanoid secretion	-2.08038
negative regulation of muscle contraction	-2.08038
cell volume homeostasis	-2.08038
androgen metabolic process	-2.08038
hippo signaling	-2.08038
positive regulation of skeletal muscle tissue development	-2.08038
metanephros morphogenesis	-2.08038
regulation of epidermal growth factor-activated receptor activity	-2.08038
cell-cell adhesion mediated by cadherin	-2.08038
receptor catabolic process	-2.08038
positive regulation of collagen metabolic process	-2.08038
positive regulation of cell cycle	-2.07493
ion transport	-2.07309
xenobiotic metabolic process	-2.06893
cation homeostasis	-2.0655
steroid biosynthetic process	-2.056
response to ethanol	-2.056
embryonic skeletal system development	-2.056
negative regulation of protein metabolic process	-2.05326
response to gonadotropin	-2.0464
TOR signaling	-2.0464
negative regulation of anion transport	-2.0464
regulation of osteoblast proliferation	-2.0464
keratan sulfate biosynthetic process	-2.0464
isoprenoid biosynthetic process	-2.0464
ketone biosynthetic process	-2.0464
negative regulation of steroid biosynthetic process	-2.0464
regulation of leukocyte adhesion to vascular endothelial cell	-2.0464
motor neuron axon guidance	-2.0464
brown fat cell differentiation	-2.0464
branching involved in blood vessel morphogenesis	-2.0464
negative regulation of axon guidance	-2.0464
detoxification	-2.04319
axon guidance	-2.03892
transition metal ion homeostasis	-2.03051
mammary gland development	-2.03051
negative regulation of cellular catabolic process	-2.03047
cell-cell adhesion via plasma-membrane adhesion molecules	-2.03047
positive regulation of cell-cell adhesion	-2.03047
negative regulation of cell death	-2.02498
steroid metabolic process	-2.02205
positive regulation of endothelial cell migration	-2.01794
negative regulation of transmembrane transport	-2.01794
cardiac chamber morphogenesis	-2.01794
negative regulation of leukocyte cell-cell adhesion	-2.01794
positive regulation of cardiac muscle cell differentiation	-2.01369
negative regulation of protein tyrosine kinase activity	-2.01369
lipid transporter activity	-2.01369
potassium ion homeostasis	-2.01369
epidermis morphogenesis	-2.01369
positive regulation of Rho protein signal transduction	-2.01369
dendritic spine development	-2.01369
negative regulation of dendrite development	-2.01369
cardiac epithelial to mesenchymal transition	-2.01369
positive regulation of peptidyl-threonine phosphorylation	-2.01369
regulation of histone deacetylation	-2.01369
positive regulation of neutrophil migration	-2.01369
detection of mechanical stimulus involved in sensory perception	-2.01369
positive regulation of vascular endothelial growth factor production	-2.01369
response to cholesterol	-2.01369
dopamine metabolic process	-2.01369
cranial nerve morphogenesis	-2.01369
neuron projection guidance	-2.01369
inorganic ion homeostasis	-2.01211
positive regulation of protein metabolic process	-2.00883
cellular metal ion homeostasis	-2.00791
female gamete generation	-2.0055
digestive tract development	-2.0055
positive regulation of cellular component organization	-2.00197
programmed cell death	-1.98583
aorta morphogenesis	-1.98218
cerebellar cortex morphogenesis	-1.98218
negative regulation of biomineral tissue development	-1.98218
negative regulation of protein localization to membrane	-1.98218
placenta blood vessel development	-1.98218
actin nucleation	-1.98218
negative regulation of B cell activation	-1.98218
blood vessel endothelial cell migration	-1.98218
neuron projection regeneration	-1.98218
phosphatidylglycerol metabolic process	-1.98218
regulation of presynapse assembly	-1.98218
dopaminergic neuron differentiation	-1.98218
negative regulation of steroid metabolic process	-1.98218
negative regulation of fibroblast proliferation	-1.98218
positive regulation of histone acetylation	-1.98218
skeletal muscle organ development	-1.98096
mitochondrial membrane organization	-1.98096
positive regulation of leukocyte mediated immunity	-1.96887
anatomical structure maturation	-1.95689
positive regulation of smoothened signaling pathway	-1.95177
proximal/distal pattern formation	-1.95177
dendritic spine organization	-1.95177
regulation of T cell cytokine production	-1.95177
positive regulation of T cell migration	-1.95177
heme metabolic process	-1.95177
metanephric nephron development	-1.95177
hyaluronan metabolic process	-1.95177
establishment of epithelial cell polarity	-1.95177
extrinsic apoptotic signaling pathway in absence of ligand	-1.95177
icosanoid transport	-1.95177
mammary gland duct morphogenesis	-1.95177
signal transduction in absence of ligand	-1.95177
regulation of amino acid transport	-1.95177
fatty acid derivative transport	-1.95177
positive regulation of double-strand break repair	-1.95177
female meiotic nuclear division	-1.95177
positive regulation of cytosolic calcium ion concentration involved in phospholipase C-activating G protein-coupled signaling pathway	-1.95177
response to prostaglandin	-1.95177
regulation of presynapse organization	-1.95177
phosphatidylserine metabolic process	-1.95177
quinone metabolic process	-1.95177
positive regulation of nitrogen compound metabolic process	-1.95082
response to organophosphorus	-1.94502
cellular component organization or biogenesis	-1.94274
actin filament-based process	-1.93824
regulation of cytokine production	-1.93698
regulation of endoplasmic reticulum stress-induced intrinsic apoptotic signaling pathway	-1.9224
face morphogenesis	-1.9224
positive regulation of p38MAPK cascade	-1.9224
vasodilation	-1.9224
regulation of natural killer cell activation	-1.9224
muscle adaptation	-1.9224
negative regulation of cardiac muscle tissue growth	-1.9224
regulation of axon extension involved in axon guidance	-1.9224
positive regulation of phosphatidylinositol 3-kinase activity	-1.9224
dendritic cell differentiation	-1.9224
response to vitamin D	-1.9224
organic cation transport	-1.9224
response to arsenic-containing substance	-1.9224
regulation of regulatory T cell differentiation	-1.9224
negative regulation of heart growth	-1.9224
positive regulation of protein secretion	-1.91668
keratinocyte differentiation	-1.90887
lipid biosynthetic process	-1.90181
rhythmic process	-1.9011
keratan sulfate metabolic process	-1.89401
embryonic forelimb morphogenesis	-1.89401
regulation of isotype switching	-1.89401
smooth muscle cell differentiation	-1.89401
stem cell division	-1.89401
neuron fate specification	-1.89401
regulation of mesenchymal cell proliferation	-1.89401
negative regulation of macroautophagy	-1.89401
negative regulation of response to drug	-1.89401
positive regulation of cartilage development	-1.89401
positive regulation of peptidyl-lysine acetylation	-1.89401
response to sterol	-1.89401
positive regulation of BMP signaling pathway	-1.89401
cellular homeostasis	-1.89249
regulation of cell growth	-1.88326
positive regulation of kinase activity	-1.88133
regulation of cellular component organization	-1.87848
anion transport	-1.87117
spinal cord motor neuron differentiation	-1.86654
neural tube patterning	-1.86654
regulation of mast cell degranulation	-1.86654
regulation of interleukin-17 production	-1.86654
positive regulation of phosphatase activity	-1.86654
regulation of vascular endothelial growth factor production	-1.86654
eye photoreceptor cell development	-1.86654
epithelial cell morphogenesis	-1.86654
ATP biosynthetic process	-1.86654
negative regulation of exocytosis	-1.86654
response to growth hormone	-1.86654
regulation of keratinocyte proliferation	-1.86654
prostaglandin metabolic process	-1.86654
prostanoid metabolic process	-1.86654
embryonic eye morphogenesis	-1.86654
phenol-containing compound biosynthetic process	-1.86654
lipopolysaccharide-mediated signaling pathway	-1.86654
animal organ formation	-1.86654
hair cell differentiation	-1.86654
digestive system development	-1.86489
response to UV	-1.86489
GTPase activator activity	-1.86284
morphogenesis of embryonic epithelium	-1.85385
response to glucose	-1.85385
regulation of blood vessel diameter	-1.85385
regulation of tube diameter	-1.85385
regulation of vasculature development	-1.85334
cell death	-1.85076
apoptotic process	-1.84849
regulation of tube size	-1.8429
regulation of glial cell proliferation	-1.83993
phospholipid catabolic process	-1.83993
endocardial cushion morphogenesis	-1.83993
regulation of mast cell activation involved in immune response	-1.83993
positive regulation of morphogenesis of an epithelium	-1.83993
heterotypic cell-cell adhesion	-1.83993
maternal placenta development	-1.83993
regulation of localization	-1.83964
positive regulation of catalytic activity	-1.83788
regulation of adaptive immune response based on somatic recombination of immune receptors built from immunoglobulin superfamily domains	-1.83205
cell cycle arrest	-1.83205
regulation of biosynthetic process	-1.82713
intrinsic apoptotic signaling pathway	-1.8213
negative regulation of lymphocyte activation	-1.8213
tube formation	-1.8213
positive regulation of lipid metabolic process	-1.8213
regulation of histone modification	-1.8213
fat-soluble vitamin metabolic process	-1.81413
regulation of superoxide metabolic process	-1.81413
intracellular lipid transport	-1.81413
ER-nucleus signaling pathway	-1.81413
positive regulation of lipid kinase activity	-1.81413
cellular response to virus	-1.81413
androgen receptor signaling pathway	-1.81413
negative regulation of extrinsic apoptotic signaling pathway in absence of ligand	-1.81413
negative regulation of signal transduction in absence of ligand	-1.81413
cytokinetic process	-1.81413
regulation of transcription by RNA polymerase II	-1.81193
regulation of DNA-binding transcription factor activity	-1.8066
response to hexose	-1.80007
positive regulation of cellular protein metabolic process	-1.79056
response to calcium ion	-1.78959
hindbrain development	-1.78959
regulation of lymphocyte mediated immunity	-1.78959
regulation of small molecule metabolic process	-1.78942
regulation of protein stability	-1.7892
carboxylic acid transport	-1.7892
organic acid transport	-1.7892
positive regulation of B cell mediated immunity	-1.7891
regulation of polysaccharide biosynthetic process	-1.7891
positive regulation of protein import into nucleus	-1.7891
head morphogenesis	-1.7891
semaphorin-plexin signaling pathway	-1.7891
regulation of neutrophil migration	-1.7891
regulation of actin cytoskeleton reorganization	-1.7891
positive regulation of lymphocyte migration	-1.7891
cerebellum morphogenesis	-1.7891
positive regulation of immunoglobulin mediated immune response	-1.7891
negative regulation of cardiac muscle hypertrophy	-1.7891
regulation of vascular permeability	-1.7891
regulation of TORC1 signaling	-1.7891
response to fluid shear stress	-1.7891
membrane protein proteolysis	-1.7891
positive regulation of cell migration involved in sprouting angiogenesis	-1.7891
negative regulation of immune response	-1.77921
placenta development	-1.77921
response to purine-containing compound	-1.77921
meiotic nuclear division	-1.77921
transmembrane transport	-1.76928
mitotic cell cycle checkpoint	-1.76891
positive regulation of peptide secretion	-1.76782
endocrine pancreas development	-1.7648
regulation of heart rate by cardiac conduction	-1.7648
porphyrin-containing compound metabolic process	-1.7648
glandular epithelial cell differentiation	-1.7648
positive regulation of response to endoplasmic reticulum stress	-1.7648
neuron maturation	-1.7648
positive regulation of myotube differentiation	-1.7648
response to testosterone	-1.7648
protein kinase B signaling	-1.7648
negative regulation of vascular smooth muscle cell proliferation	-1.7648
hematopoietic or lymphoid organ development	-1.75852
response to monosaccharide	-1.74857
regulation of epithelial cell migration	-1.74676
negative regulation of extrinsic apoptotic signaling pathway via death domain receptors	-1.7412
negative regulation of gene silencing	-1.7412
triglyceride homeostasis	-1.7412
regulation of membrane repolarization	-1.7412
regulation of T cell receptor signaling pathway	-1.7412
acylglycerol homeostasis	-1.7412
cardiac muscle cell action potential involved in contraction	-1.7412
cellular extravasation	-1.7412
defense response to fungus	-1.7412
export across plasma membrane	-1.7412
positive regulation of DNA recombination	-1.7412
negative regulation of muscle hypertrophy	-1.7412
positive regulation of protein import	-1.7412
cell fate determination	-1.7412
glycosaminoglycan metabolic process	-1.73852
negative regulation of neuron projection development	-1.72856
cation transmembrane transport	-1.72104
cellular lipid metabolic process	-1.7187
cell maturation	-1.71869
interaction with host	-1.71869
negative regulation of organ growth	-1.71825
neuron projection organization	-1.71825
positive regulation of heart contraction	-1.71825
developmental pigmentation	-1.71825
positive regulation of kidney development	-1.71825
cyclic nucleotide metabolic process	-1.71825
plasma lipoprotein particle clearance	-1.71825
carboxylic acid biosynthetic process	-1.71235
neural tube development	-1.70889
regulation of blood vessel endothelial cell migration	-1.70889
organic acid biosynthetic process	-1.70557
negative regulation of cytokine production	-1.70557
organic anion transport	-1.70085
negative regulation of ion transport	-1.69918
divalent inorganic cation transport	-1.69882
regulation of extracellular matrix organization	-1.69592
forelimb morphogenesis	-1.69592
positive regulation of potassium ion transmembrane transport	-1.69592
positive regulation of cardiocyte differentiation	-1.69592
positive regulation of embryonic development	-1.69592
cell differentiation involved in kidney development	-1.69592
endodermal cell differentiation	-1.69592
excretion	-1.69592
fatty acid derivative metabolic process	-1.68954
modification of morphology or physiology of other organism	-1.68954
regulation of cell morphogenesis involved in differentiation	-1.68542
chemical homeostasis	-1.68411
ion homeostasis	-1.68376
regulation of adaptive immune response	-1.67998
phospholipid translocation	-1.67418
neuromuscular junction development	-1.67418
respiratory gaseous exchange by respiratory system	-1.67418
negative regulation of axon extension	-1.67418
cardiac muscle cell contraction	-1.67418
methylation	-1.66556
regulation of actin filament polymerization	-1.6611
muscle system process	-1.659
G protein-coupled receptor signaling pathway	-1.65639
negative regulation of cell-matrix adhesion	-1.65301
unsaturated fatty acid biosynthetic process	-1.65301
response to electrical stimulus	-1.65301
mRNA stabilization	-1.65301
lipid translocation	-1.65301
regulation of cardiac muscle cell contraction	-1.65301
cellular response to amino acid starvation	-1.65301
cellular response to epidermal growth factor stimulus	-1.65301
regulation of polysaccharide metabolic process	-1.65301
collagen catabolic process	-1.65301
positive regulation of immunoglobulin production	-1.65301
positive regulation of protein acetylation	-1.65301
establishment of spindle localization	-1.65301
endocardial cushion development	-1.65301
mammary gland morphogenesis	-1.65301
osteoclast differentiation	-1.65301
positive regulation of mitotic cell cycle	-1.65177
regulation of nucleobase-containing compound metabolic process	-1.65007
regulation of transcription, DNA-templated	-1.6495
cellular cation homeostasis	-1.64858
regulation of immune effector process	-1.64282
meiotic cell cycle process	-1.64252
negative regulation of immune system process	-1.63765
regulation of intrinsic apoptotic signaling pathway	-1.63334
cellular response to insulin stimulus	-1.63334
aminoglycan metabolic process	-1.63334
regulation of protein deacetylation	-1.63238
negative regulation of calcium ion transmembrane transport	-1.63238
catechol-containing compound metabolic process	-1.63238
neuron apoptotic process	-1.63238
catecholamine metabolic process	-1.63238
ventricular septum morphogenesis	-1.63238
positive regulation of protein dephosphorylation	-1.63238
regulation of axon guidance	-1.63238
detection of mechanical stimulus	-1.63238
regulation of T cell migration	-1.63238
negative regulation of catabolic process	-1.62669
regulation of cellular biosynthetic process	-1.62584
transcription initiation from RNA polymerase II promoter	-1.62423
cell junction assembly	-1.62423
defense response	-1.62024
homophilic cell adhesion via plasma membrane adhesion molecules	-1.61519
negative regulation of epithelial cell proliferation	-1.61519
cardiac muscle tissue development	-1.61519
fatty acid metabolic process	-1.61398
autonomic nervous system development	-1.61227
purine ribonucleoside triphosphate biosynthetic process	-1.61227
body morphogenesis	-1.61227
[truncated: 14,578 more rows]
