# Supplementary material for: Public RNA-seq data-based identification and functional analyses reveal that MXRA5 retains proliferative and migratory abilities of dental pulp stem cells
Source: Sci Rep. 2023 Sep 20;13:15574. doi: 10.1038/s41598-023-42684-z (PMC10511426; doi:10.1038/s41598-023-42684-z)
Supplement: Supplementary file 10 — Supplementary Information 10. [file 41598_2023_42684_MOESM10_ESM.xlsx]

## Sheet: condenseGenes_raw-Genes_2022020
Transcript/RepeatID (cmd=analyzeRepeats.pl rna hg38 -strand both -count exons -d KY453e_TagDir/ KY453f_TagDir KY453a_TagDir/ KY453b_TagDir -noadj -condenseGenes) (cmd=getDiffExpression.pl condenseGenes_raw-Genes_20220204_si3_MXRA5.txt control control si3 si3)	chr	start	end	strand	Length	Copies	Annotation/Divergence	siContorol_1/ (15137230.5 total)	siContorol_2(13552252.5 total)	siMXRA5_1_1/ (16528655.5 total)	siMXRA5_1_2 (15994298.0 total)	control vs. MXRA5_1 Log2 Fold Change	control vs. MXRA5_1 p-value	control vs. MXRA5_1 adj. p-value
NM_015419	chrX	3308566	3346652	-	9794	1	MXRA5|-|-|Xp22.33|protein-coding	12.2497	12.3675	8.18615	8.44525	-4.41426	0	0
NM_020532	chr2	54972191	55050451	-	4684	1	RTN4|ASY|NI220/250|NOGO|NSP|NSP-CL|Nbla00271|Nbla10545|RTN-X|RTN4-A|RTN4-B1|RTN4-B2|RTN4-C|-|2p16.1|protein-coding	15.044	14.9933	12.9976	13.0972	-2.0372	0	0
NM_006472	chr1	145992442	145996579	-	2888	1	TXNIP|ARRDC6|EST01027|HHCPA78|THIF|VDUP1|-|1q21.1|protein-coding	6.78231	6.79137	11.219	11.1939	5.69438	8.71793e-257	4.12126e-253
NM_000090	chr2	188974373	189012746	+	5437	1	COL3A1|EDS4A|EDSVASC|PMGEDSV|-|2q32.2|protein-coding	12.9062	12.988	14.8475	14.7419	1.91235	1.59497e-254	5.65496e-251
NM_004995	chr14	22836585	22847758	+	3689	1	MMP14|MMP-14|MMP-X1|MT-MMP|MT-MMP 1|MT1-MMP|MT1MMP|MTMMP1|WNCHRS|-|14q11.2|protein-coding	15.1316	15.1618	16.6953	16.5755	1.53358	6.25699e-193	1.77473e-189
NM_001013398	chr7	45912245	45921272	-	2624	1	IGFBP3|BP-53|IBP3|-|7p12.3|protein-coding	10.5607	10.538	12.6178	12.4875	2.13131	5.28082e-191	1.24821e-187
NM_001286665	chr13	37562586	37598768	-	3195	1	POSTN|OSF-2|OSF2|PDLPOSTN|PN|-|13q13.3|protein-coding	10.9885	11.2306	13.2019	13.1726	2.17916	8.27513e-187	1.67654e-183
NM_005063	chr10	100347233	100364826	+	5237	1	SCD|FADS5|MSTP008|SCD1|SCDOS|hSCD1|-|10q24.31|protein-coding	15.301	15.154	13.5349	13.6235	-1.70315	1.00238e-181	1.77697e-178
NM_000358	chr5	136028988	136063818	+	2693	1	TGFBI|BIGH3|CDB1|CDG2|CDGG1|CSD|CSD1|CSD2|CSD3|EBMD|LCD1|-|5q31.1|protein-coding	12.7255	12.8545	14.3815	14.3379	1.62602	6.23287e-179	9.82162e-176
NM_021158	chr20	380629	397559	+	2481	1	TRIB3|C20orf97|NIPK|SINK|SKIP3|TRB3|-|20p13|protein-coding	11.1001	10.7974	7.77422	7.65489	-3.83364	1.75461e-173	2.48838e-170
NM_002345	chr12	91102629	91111494	-	2666	1	LUM|LDC|SLRR2D|-|12q21.33|protein-coding	8.68863	8.87486	11.2347	11.2965	2.79969	6.08051e-169	7.83944e-166
NM_004104	chr17	82078338	82098236	-	8419	1	FASN|FAS|OA-519|SDR27X1|-|17q25.3|protein-coding	13.9436	13.796	12.3041	12.2964	-1.63457	7.41843e-158	8.76734e-155
NM_024843	chr2	171522474	171558129	+	4229	1	CYBRD1|CYB561A2|DCYTB|FRRS3|-|2q31.1|protein-coding	12.1651	12.2541	13.6208	13.6453	1.48275	1.58463e-153	1.72871e-150
NM_004184	chr14	100333790	100375347	-	2626	1	WARS|GAMMA-2|HMN9|IFI53|IFP53|-|14q32.2|protein-coding	12.0927	11.8579	9.80942	9.79315	-2.35785	3.99565e-148	4.04759e-145
NM_004530	chr16	55479198	55506691	+	3499	1	MMP2|CLG4|CLG4A|MMP-2|MMP-II|MONA|TBE-1|-|16q12.2|protein-coding	15.7622	15.7949	16.9455	16.8901	1.1723	2.06463e-146	1.95204e-143
NM_002461	chr16	88651940	88663091	-	1787	1	MVD|FP17780|MDDase|MPD|POROK7|-|16q24.2|protein-coding	11.4829	11.4427	9.50363	9.41773	-2.20533	3.95405e-144	3.50477e-141
NM_002004	chr1	155308866	155320665	+	1404	1	FDPS|FPPS|FPS|POROK9|-|1q22|protein-coding	12.4097	12.2743	10.6264	10.6039	-1.84134	3.84453e-139	3.20724e-136
NM_001355017	chr5	150113839	150155845	-	5709	1	PDGFRB|CD140B|IBGC4|IMF1|JTK12|KOGS|PDGFR|PDGFR-1|PDGFR1|PENTT|-|5q32|protein-coding	12.0407	11.982	13.472	13.3818	1.47825	1.9001e-137	1.49706e-134
NM_199168	chr10	44377067	44385097	-	1923	1	CXCL12|IRH|PBSF|SCYB12|SDF1|TLSF|TPAR1|-|10q11.21|protein-coding	8.75732	8.88203	10.9862	11.0501	2.49942	8.48833e-133	6.33587e-130
NM_001286438	chr16	397199	400754	+	1170	1	NME4|NDPK-D|NM23H4|nm23-H4|-|16p13.3|protein-coding	10.6233	10.6227	8.2485	8.32142	-2.74282	2.62684e-131	1.86269e-128
NM_001287743	chr8	11795573	11839309	+	2456	2	FDFT1|DGPT|ERG9|SQS|SQSD|SS|-|8p23.1|protein-coding	12.4276	12.4345	10.9496	10.9927	-1.54822	4.89618e-127	3.30655e-124
NM_004598	chr5	136975298	137499326	-	4812	1	SPOCK1|SPOCK|TESTICAN|TIC1|-|5q31.2|protein-coding	10.1221	10.169	11.8495	11.7972	1.81531	1.46064e-124	9.41579e-122
NM_002204	chr17	50056110	50090481	+	4861	1	ITGA3|CD49C|FRP-2|GAP-B3|GAPB3|ILNEB|MSK18|VCA-2|VL3A|VLA3a|-|17q21.33|protein-coding	12.7623	12.7581	11.3834	11.4243	-1.4283	2.86307e-124	1.7654e-121
NM_006868	chr18	9708301	9862551	+	3910	1	RAB31|Rab22B|-|18p11.22|protein-coding	10.2478	10.3786	12.018	11.97	1.80752	2.97249e-122	1.7565e-119
NM_003107	chr6	21593751	21598618	+	4865	1	SOX4|EVI16|-|6p22.3|protein-coding	9.35431	9.16494	11.3047	11.2576	2.24667	6.78255e-120	3.84761e-117
NM_001067	chr17	40388525	40417896	-	5658	1	TOP2A|TOP2|TP2A|-|17q21.2|protein-coding	10.6323	10.6323	8.224	8.43863	-2.68921	3.14493e-117	1.71544e-114
NM_000602	chr7	101127089	101139266	+	3179	1	SERPINE1|PAI|PAI-1|PAI1|PLANH1|-|7q22.1|protein-coding	14.3169	14.4762	12.9377	13.0536	-1.45211	1.28433e-113	6.74604e-111
NM_002417	chr10	128096661	128126423	-	12697	1	MKI67|KIA|MIB-|MIB-1|PPP1R105|-|10q26.2|protein-coding	10.1709	10.1454	7.64523	7.76993	-3.02912	1.59166e-113	8.06175e-111
NM_014685	chr16	56932142	56944864	+	2843	1	HERPUD1|HERP|Mif1|SUP|-|16q13|protein-coding	12.3675	12.2082	10.5805	10.6833	-1.76688	3.00544e-113	1.46976e-110
NM_001920	chr12	91140484	91182817	-	6840	1	DCN|CSCD|DSPG2|PG40|PGII|PGS2|SLRR1B|-|12q21.33|protein-coding	11.978	12.1785	13.5282	13.5684	1.53014	3.84941e-113	1.81974e-110
NM_003715	chr4	75724522	75814289	+	4155	1	USO1|P115|TAP|VDP|-|4q21.1|protein-coding	11.3464	11.407	9.47534	9.62237	-2.01419	4.94836e-111	2.26379e-108
NM_058179	chr9	78297125	78330093	+	2195	1	PSAT1|EPIP|NLS2|PSA|PSAT|PSATD|-|9q21.2|protein-coding	11.2752	10.9766	8.85993	8.83223	-2.5816	6.60768e-111	2.92844e-108
NM_001013251	chr11	62880896	62888860	+	1874	1	SLC3A2|4F2|4F2HC|4T2HC|CD98|CD98HC|MDU1|NACAE|-|11q12.3|protein-coding	12.2777	12.002	10.2668	10.1886	-2.05845	1.48925e-109	6.40015e-107
NM_000899	chr12	88492793	88580471	-	5429	1	KITLG|DCUA|DFNA69|FPH2|FPHH|KL-1|Kitl|MGF|SCF|SF|SHEP7|SLF|-|12q21.32|protein-coding	10.3779	10.5082	12.0315	11.9809	1.67803	9.57366e-108	3.99334e-105
NM_000088	chr17	50184096	50201639	-	5874	1	COL1A1|EDSARTH1|EDSC|OI1|OI2|OI3|OI4|-|17q21.33|protein-coding	16.368	16.3598	17.5406	17.4091	1.14406	5.95972e-107	2.41488e-104
NM_001105207	chr6	112107931	112254567	-	7183	1	LAMA4|CMD1JJ|LAMA3|LAMA4*-1|-|6q21|protein-coding	11.9928	12.0636	13.2257	13.2184	1.24799	1.77388e-106	6.9881e-104
NM_003014	chr7	37905933	37916817	-	2859	1	SFRP4|FRP-4|FRPHE|FRZB-2|PYL|sFRP-4|-|7p14.1|protein-coding	8.97113	9.02681	10.974	10.8814	2.191	3.52815e-105	1.35233e-102
NM_133493	chr6	73696203	73828313	+	8996	1	CD109|CPAMD7|p180|r150|-|6q13|protein-coding	13.1913	13.2618	14.2815	14.2723	1.08769	1.12588e-101	4.2019e-99
NM_003299	chr12	103930410	103947926	+	2762	1	HSP90B1|ECGP|GP96|GRP94|HEL-S-125m|HEL35|TRA1|-|12q23.3|protein-coding	14.5336	14.3798	13.2473	13.245	-1.25533	2.75147e-101	1.00055e-98
NM_004385	chr5	83471744	83582302	+	12328	1	VCAN|CSPG2|ERVR|GHAP|PG-M|WGN|WGN1|-|5q14.2-q14.3|protein-coding	10.5854	10.5024	11.9612	11.986	1.53305	1.67206e-98	5.92827e-96
NM_015310	chr8	18527303	19013703	-	11686	1	PSD3|EFA6D|EFA6R|HCA67|-|8p22|protein-coding	10.6106	10.6802	12.0474	12.0191	1.4862	3.45351e-97	1.19458e-94
NM_003714	chr5	173314723	173329503	-	5337	1	STC2|STC-2|STCRP|-|5q35.2|protein-coding	12.7868	12.6577	11.3422	11.4106	-1.41963	7.93779e-97	2.68033e-94
NM_181724	chr12	108589851	108598084	-	2658	1	TMEM119|OBIF|-|12q23.3|protein-coding	12.3642	12.3219	13.6085	13.4848	1.25521	2.02595e-96	6.68187e-94
NM_000089	chr7	94394561	94431232	+	5357	1	COL1A2|EDSARTH2|EDSCV|OI4|-|7q21.3|protein-coding	16.4172	16.4215	17.3364	17.2842	0.916524	3.82721e-95	1.23358e-92
NM_005953	chr16	56608584	56609497	+	396	1	MT2A|MT-2|MT-II|MT2|-|16q13|protein-coding	13.7519	13.6441	12.5508	12.5773	-1.18064	9.74173e-95	3.07016e-92
NM_005101	chr1	1013497	1014539	+	632	1	ISG15|G1P2|IFI15|IMD38|IP17|UCRP|hUCRP|-|1p36.33|protein-coding	10.2532	10.2092	7.79722	8.07234	-2.78614	1.99004e-94	6.13538e-92
NM_002130	chr5	43287470	43313412	-	5279	1	HMGCS1|HMGCS|-|5p12|protein-coding	12.0777	12.2225	10.7304	10.7278	-1.51825	2.5559e-91	7.71229e-89
NM_006187	chr12	112938474	112973251	+	6581	1	OAS3|p100|p100OAS|-|12q24.13|protein-coding	9.37942	9.44817	6.53534	6.80426	-3.92267	3.17595e-91	9.38361e-89
NM_015719	chr19	9959561	10010504	-	6138	1	COL5A3|-|-|19p13.2|protein-coding	9.52298	9.36711	11.4936	11.2478	2.13334	1.19948e-90	3.47164e-88
NM_006206	chr4	54229293	54298245	+	6353	1	PDGFRA|CD140A|PDGFR-2|PDGFR2|-|4q12|protein-coding	13.0236	13.1358	14.1308	14.1518	1.09961	4.89831e-89	1.38936e-86
NM_016343	chr1	214603195	214664571	+	10268	1	CENPF|CENF|CILD31|PRO1779|STROMS|hcp-1|-|1q41|protein-coding	10.0082	10.0203	7.89661	7.94361	-2.5874	4.19422e-87	1.16632e-84
NM_017633	chr6	81745730	81752681	-	5577	1	TENT5A|C6orf37|FAM46A|OI18|XTP11|-|6q14.1|protein-coding	9.11733	9.11735	10.8078	10.8249	1.9317	3.46528e-86	9.45087e-84
NM_021034	chr11	319676	320860	-	607	1	IFITM3|1-8U|DSPA2b|IP15|-|11p15.5|protein-coding	12.6926	12.6363	11.4935	11.5329	-1.21309	4.08501e-86	1.09309e-83
NM_001330790	chr4	41360807	41700044	+	6113	1	LIMCH1|LIMCH1A|LMO7B|-|4p13|protein-coding	8.84279	8.88674	10.8006	10.6461	2.13892	1.23929e-85	3.25474e-83
NM_004265	chr11	61828300	61867354	+	3077	1	FADS2|D6D|DES6|FADSD6|LLCDL2|SLL0262|TU13|-|11q12.2|protein-coding	13.1388	13.0727	12.0625	12.0297	-1.10895	3.22809e-82	8.32378e-80
NM_032348	chr1	1352691	1358555	-	2281	1	MXRA8|ASP3|-|1p36.33|protein-coding	12.5673	12.5129	13.7451	13.5973	1.17848	5.81396e-80	1.47239e-77
NM_002825	chr7	137227346	137343733	-	1470	1	PTN|HARP|HB-GAM|HBBM|HBGF-8|HBGF8|HBNF|HBNF-1|NEGF1|OSF-1|-|7q33|protein-coding	10.1011	10.2882	11.6471	11.6582	1.57966	2.80626e-78	6.98216e-76
NM_001278431	chr11	119338942	119340883	-	1348	1	C1QTNF5|CTRP5|MFRP|-|11q23.3|protein-coding	9.669	9.52271	11.1739	11.1322	1.72656	1.47319e-77	3.60221e-75
NM_031433	chr11	119338942	119346705	-	3932	1	MFRP|CTRP5|MCOP5|NNO2|RD6|-|11q23.3|protein-coding	9.66698	9.51624	11.1693	11.1273	1.72625	6.10334e-77	1.46708e-74
NM_006082	chr12	49127784	49131395	-	1619	1	TUBA1B|K-ALPHA-1|-|12q13.12|protein-coding	13.9547	13.9935	13.0792	13.0788	-0.928467	6.80678e-77	1.6089e-74
NM_006745	chr4	165327669	165343162	+	2217	1	MSMO1|DESP4|ERG25|MCCPD|SC4MOL|-|4q32.3|protein-coding	12.6425	12.6329	11.5547	11.5965	-1.11859	9.24235e-77	2.14877e-74
NM_001418	chr11	10797054	10808926	-	3770	1	EIF4G2|AAG1|DAP5|NAT1|P97|-|11p15.4|protein-coding	13.7899	13.9045	12.7744	12.8431	-1.07913	3.51311e-76	8.03596e-74
NM_145808	chr7	135926760	135977359	-	3776	1	MTPN|GCDP|V-1|-|7q33|protein-coding	12.3677	12.503	11.0171	11.1826	-1.41387	6.72887e-75	1.51474e-72
NM_001128619	chr7	135926760	135977359	-	3776	1	LUZP6|MPD6|MTPNUT|-|7q33|protein-coding	12.3709	12.506	11.0178	11.185	-1.41531	7.06862e-75	1.56636e-72
NM_002291	chr7	107923799	108003161	-	5614	1	LAMB1|CLM|LIS5|-|7q31.1|protein-coding	11.9349	11.9915	12.9782	12.9626	1.05533	1.11775e-74	2.43876e-72
NM_003840	chr8	23135591	23164027	-	3521	1	TNFRSF10D|CD264|DCR2|TRAIL-R4|TRAILR4|TRUNDD|-|8p21.3|protein-coding	9.77679	9.81372	11.2171	11.1938	1.55825	4.35709e-74	9.36246e-72
NM_001165931	chr2	10122568	10131419	+	3422	1	RRM2|R2|RR2|RR2M|-|2p25.1|protein-coding	9.43427	9.49799	7.24456	7.34811	-2.90887	3.65085e-73	7.72781e-71
NM_001846	chr13	110307284	110513209	+	6396	1	COL4A2|BSVD2|ICH|POREN2|-|13q34|protein-coding	11.8643	11.8476	12.9949	12.8794	1.13507	4.85593e-73	1.01275e-70
NM_020524	chr1	154944083	154956099	-	3191	1	PBXIP1|HPIP|-|1q21.3|protein-coding	10.476	10.4592	11.7798	11.6971	1.37171	5.31172e-73	1.09175e-70
NM_004134	chr5	138553759	138575401	-	4382	1	HSPA9|CRP40|CSA|EVPLS|GRP-75|GRP75|HEL-S-124m|HSPA9B|MOT|MOT2|MTHSP75|PBP74|SAAN|SIDBA4|-|5q31.2|protein-coding	13.0871	13.0083	12.0378	12.0528	-1.04987	4.4691e-72	9.0544e-70
NM_006088	chr9	137241287	137243707	+	1557	1	TUBB4B|Beta2|LCAEOD|TUBB2|TUBB2C|-|9q34.3|protein-coding	12.3175	12.4139	11.2067	11.2467	-1.20704	6.12242e-72	1.22293e-69
NM_001001522	chr11	117199294	117207465	+	4253	1	TAGLN|SM22|SM22-alpha|SMCC|TAGLN1|WS3-10|-|11q23.3|protein-coding	14.2548	14.3355	13.4132	13.3937	-0.923541	1.10121e-71	2.16908e-69
NM_001163817	chr11	71434411	71448393	-	2593	1	DHCR7|SLOS|-|11q13.4|protein-coding	12.0925	11.9479	10.7554	10.7642	-1.35004	3.03072e-71	5.8879e-69
NM_138383	chr16	70661204	70686053	-	4962	1	MTSS2|ABBA|ABBA-1|ABBA1|MTSS1L|-|16q22.1|protein-coding	10.8334	10.7612	12.0525	11.9595	1.29264	1.42257e-69	2.72633e-67
NM_001675	chr22	39520559	39522686	+	2023	1	ATF4|CREB-2|CREB2|TAXREB67|TXREB|-|22q13.1|protein-coding	12.6605	12.5495	11.5286	11.4789	-1.16201	1.64451e-69	3.10966e-67
NM_025208	chr11	103907191	104164147	-	3827	1	PDGFD|IEGF|MSTP036|SCDGF-B|SCDGFB|-|11q22.3|protein-coding	6.83333	7.17826	9.33979	9.38845	3.29449	3.32e-69	6.19529e-67
NM_001144936	chr11	63759892	63768775	-	5709	1	C11orf95|-|-|11q13.1|protein-coding	9.2992	9.37102	10.9181	10.8134	1.72861	7.66333e-69	1.41145e-66
NM_002009	chr15	49423242	49488774	+	5314	1	FGF7|HBGF-7|KGF|-|15q21.2|protein-coding	8.26076	8.33857	10.0842	10.0969	2.17296	1.26514e-68	2.30029e-66
NM_018685	chr7	36389862	36453791	+	4705	1	ANLN|FSGS8|Scraps|scra|-|7p14.2|protein-coding	10.0682	10.1442	8.07832	8.31206	-2.31215	2.25221e-68	4.04315e-66
NM_021111	chr9	36036913	36124455	+	4389	1	RECK|ST15|-|9p13.3|protein-coding	9.77499	9.85092	11.1687	11.2702	1.5537	3.40514e-68	6.03647e-66
NM_000362	chr22	32800816	32863041	+	5479	1	TIMP3|HSMRK222|K222|K222TA2|SFD|-|22q12.3|protein-coding	12.3086	12.2465	13.2412	13.1998	0.984277	7.13381e-68	1.24903e-65
NM_001301856	chr6	53267404	53348950	-	3222	1	ELOVL5|HELO1|SCA38|dJ483K16.1|-|6p12.1|protein-coding	11.3809	11.3129	10.0172	10.059	-1.43352	1.46754e-67	2.53813e-65
NM_000165	chr6	121435646	121449727	+	3079	1	GJA1|AVSD3|CMDR|CX43|EKVP|EKVP3|GJAL|HLHS1|HSS|ODDD|PPKCA|-|6q22.31|protein-coding	13.6398	13.7907	14.6788	14.6744	0.991783	1.80124e-67	3.07773e-65
NM_003045	chr13	29509414	29595688	-	7328	1	SLC7A1|ATRC1|CAT-1|ERR|HCAT1|REC1L|-|13q12.3|protein-coding	12.3333	12.2483	11.1026	11.1994	-1.20946	2.18171e-67	3.68345e-65
NM_015920	chr15	63148249	63157477	-	6104	1	RPS27L|-|-|15q22.2|protein-coding	10.4774	10.4988	8.92357	8.95351	-1.79307	3.61501e-65	6.03155e-63
NM_001195056	chr12	57516588	57520517	-	1173	1	DDIT3|AltDDIT3|C/EBPzeta|CEBPZ|CHOP|CHOP-10|CHOP10|GADD153|-|12q13.3|protein-coding	10.3919	10.1048	8.26569	8.36691	-2.31937	3.71717e-65	6.12986e-63
NM_001308392	chr16	64943753	65122063	-	6885	1	CDH11|CAD11|CDHOB|ESWS|OB|OSF-4|-|16q21|protein-coding	11.8084	11.9487	12.9822	12.9112	1.11912	6.22197e-65	1.01425e-62
NM_012293	chr2	1631887	1744515	-	6792	1	PXDN|ASGD7|COPOA|D2S448|D2S448E|MG50|PRG2|PXN|VPO|-|2p25.3|protein-coding	13.2336	13.0971	12.1395	12.1561	-1.06542	7.73342e-65	1.24631e-62
NM_031935	chr1	185734391	186190949	+	18259	1	HMCN1|ARMD1|FBLN6|FIBL-6|FIBL6|-|1q25.3-q31.1|protein-coding	7.2177	7.04375	9.47857	9.26283	3.0967	1.19788e-64	1.90881e-62
NM_001034173	chr12	105019790	105084458	-	7403	1	ALDH1L2|mtFDH|-|12q23.3|protein-coding	10.902	10.608	9.02973	8.94363	-2.02664	2.1081e-64	3.3219e-62
NM_005412	chr12	57229711	57234935	+	2143	1	SHMT2|GLYA|HEL-S-51e|SHMT|-|12q13.3|protein-coding	11.2789	11.1503	9.85637	9.86198	-1.49599	7.79897e-64	1.21544e-61
NM_133436	chr7	97852117	97872165	-	2319	1	ASNS|ASNSD|TS11|-|7q21.3|protein-coding	10.5549	10.2674	8.60046	8.43825	-2.23166	1.20811e-63	1.86232e-61
NR_147989	chr7	97852117	97972358	-	3512	1	CZ1P-ASNS|-|-|7q21.3|ncRNA	10.5518	10.2779	8.63775	8.48075	-2.18525	5.02085e-63	7.65652e-61
NM_004911	chr7	149003062	149028505	-	2755	1	PDIA4|ERP70|ERP72|ERp-72|-|7q36.1|protein-coding	12.9174	12.7655	11.7947	11.7438	-1.12783	1.15541e-62	1.7432e-60
NM_004095	chr8	38030534	38060365	+	822	1	EIF4EBP1|4E-BP1|4EBP1|BP-1|PHAS-I|-|8p11.23|protein-coding	10.1181	9.74252	7.85701	7.71168	-2.69606	2.04728e-62	3.05626e-60
NM_001128636	chr7	1688119	1747945	+	3831	1	ELFN1|PPP1R28|-|7p22.3|protein-coding	9.9042	9.76492	11.3264	11.1784	1.56235	1.51844e-61	2.24318e-59
NM_025081	chr14	24399003	24419283	+	7624	1	NYNRIN|CGIN1|KIAA1305|-|14q12|protein-coding	9.02102	8.85524	10.6596	10.5017	1.89392	4.07793e-61	5.96219e-59
NM_001286432	chr6	111299031	111483715	-	10928	1	REV3L|POLZ|REV3|-|6q21|protein-coding	10.1271	10.0893	11.3145	11.4255	1.38078	4.86179e-60	7.0357e-58
NM_014762	chr1	54849627	54887195	-	4222	1	DHCR24|DCE|Nbla03646|SELADIN1|seladin-1|-|1p32.3|protein-coding	13.4281	13.473	12.5892	12.6266	-0.87748	5.51031e-60	7.89365e-58
NM_015472	chr3	149517235	149658025	-	5028	1	WWTR1|TAZ|-|3q25.1|protein-coding	10.4996	10.7283	11.8776	11.923	1.37729	5.62992e-60	7.98435e-58
NM_006636	chr2	74198615	74217565	+	4393	1	MTHFD2|NMDMC|-|2p13.1|protein-coding	11.1605	10.9025	9.4888	9.50068	-1.72259	1.87567e-59	2.63373e-57
NM_006350	chr5	53480629	53487115	+	2536	1	FST|FS|-|5q11.2|protein-coding	11.4847	11.6794	12.6731	12.7586	1.1912	5.2936e-59	7.36018e-57
NM_001321235	chr2	132643286	132670205	-	3487	1	LYPD1|LYPDC1|PHTS|-|2q21.2|protein-coding	8.85266	9.01246	10.5346	10.4374	1.80116	5.95376e-58	8.19769e-56
NM_015994	chr14	67337872	67359804	-	1588	1	ATP6V1D|ATP6M|VATD|VMA8|-|14q23.3|protein-coding	9.99197	10.1142	8.27647	8.42276	-2.05944	7.62467e-58	1.03974e-55
NM_004716	chr11	117204337	117232073	-	4178	1	PCSK7|LPC|PC7|PC8|SPC7|-|11q23.3|protein-coding	13.1712	13.2431	12.3456	12.3406	-0.902351	8.09181e-58	1.09293e-55
NM_170665	chr12	110281247	110351092	+	8272	1	ATP2A2|ATP2B|DAR|DD|SERCA2|-|12q24.11|protein-coding	13.558	13.4083	12.5251	12.5475	-0.988277	3.44395e-57	4.60774e-55
NM_001098816	chr11	78652829	79441030	-	14345	1	TENM4|Doc4|ETM5|ODZ4|TNM4|Ten-M4|ten-4|-|11q14.1|protein-coding	8.20194	8.10881	9.84245	9.88038	2.1136	3.97919e-57	5.2741e-55
NM_013253	chr11	11962996	12009370	-	2736	1	DKK3|REIC|RIG|-|11p15.3|protein-coding	13.6957	13.7338	14.5255	14.4557	0.802701	6.1838e-57	8.12024e-55
NM_053044	chr4	8269754	8307098	+	2528	1	HTRA3|Prsp|Tasp|-|4p16.1|protein-coding	6.83536	7.05516	9.12943	8.98947	3.07749	1.2795e-56	1.66476e-54
NM_007208	chr3	131462212	131502971	-	1696	1	MRPL3|COXPD9|MRL3|RPML3|-|3q22.1|protein-coding	9.72618	9.71839	8.04109	7.97246	-2.15624	1.70523e-56	2.19851e-54
NM_001349205	chr2	11748533	11827407	+	5854	1	LPIN1|PAP1|-|2p25.1|protein-coding	12.036	12.0208	10.9693	11.0493	-1.0863	8.28258e-56	1.05823e-53
NM_007283	chr3	127689062	127822882	-	4632	1	MGLL|HU-K5|HUK5|MAGL|MGL|-|3q21.3|protein-coding	12.063	12.2577	10.963	11.0231	-1.24537	1.10771e-55	1.40264e-53
NM_016240	chr8	27633902	27673018	+	3779	1	SCARA3|APC7|CSR|CSR1|MSLR1|MSRL1|-|8p21.1|protein-coding	11.6646	11.7761	12.6826	12.6603	1.00001	1.12457e-55	1.41138e-53
NM_002852	chr3	157436850	157443632	+	1878	1	PTX3|TNFAIP5|TSG-14|-|3q25.32|protein-coding	12.1536	12.1478	11.0796	11.1852	-1.08167	1.22381e-55	1.52246e-53
NM_001605	chr16	70252394	70289509	-	3321	1	AARS|CMT2N|EIEE29|-|16q22.1|protein-coding	12.1442	11.9784	10.9328	10.954	-1.19521	3.4435e-55	4.24658e-53
NM_031966	chr5	69167150	69178243	+	2016	1	CCNB1|CCNB|-|5q13.2|protein-coding	8.94534	8.96864	7.00591	6.94323	-2.88144	3.53175e-55	4.31787e-53
NM_000393	chr2	189031898	189179761	-	6773	1	COL5A2|EDSC|EDSCL2|-|2q32.2|protein-coding	12.5087	12.6032	13.5122	13.4116	0.943998	5.55408e-55	6.69585e-53
NM_145341	chr10	110871795	110900006	+	3683	1	PDCD4|H731|-|10q25.2|protein-coding	10.4835	10.5486	11.5965	11.6211	1.18145	5.57122e-55	6.69585e-53
NM_004285	chr1	9234774	9271335	+	9138	1	H6PD|CORTRD1|G6PDH|GDH|-|1p36.22|protein-coding	11.0355	10.9497	9.6957	9.74524	-1.41634	7.03605e-55	8.38532e-53
NM_006010	chr3	51385291	51389397	+	903	1	MANF|ARMET|ARP|-|3p21.2|protein-coding	10.9334	10.7705	9.49332	9.4461	-1.55665	1.4708e-54	1.73824e-52
NM_032208	chr2	69013144	69249327	+	5873	1	ANTXR1|ATR|GAPO|TEM8|-|2p13.3|protein-coding	11.3565	11.4281	12.3336	12.3378	0.99847	3.18832e-54	3.73693e-52
NM_013402	chr11	61799629	61817003	-	4348	1	FADS1|D5D|FADS6|FADSD5|LLCDL1|TU12|-|11q12.2|protein-coding	12.6267	12.6037	11.5498	11.6971	-1.04268	4.01209e-54	4.66389e-52
NM_001127695	chr20	45890144	45898819	+	3077	1	CTSA|GLB2|GSL|NGBE|PPCA|PPGB|-|20q13.12|protein-coding	12.7841	12.8036	13.6138	13.555	0.822527	4.50509e-54	5.19441e-52
NM_012478	chr17	75845699	75855335	-	1849	1	WBP2|DFNB107|GRAMD6|WBP-2|-|17q25.1|protein-coding	11.1147	10.9939	9.80672	9.73795	-1.42336	4.6489e-54	5.31699e-52
NM_018247	chr6	75252925	75284792	-	4408	1	TMEM30A|C6orf67|CDC50A|-|6q14.1|protein-coding	11.6893	11.8082	10.4149	10.6104	-1.32948	1.93015e-53	2.18987e-51
NM_006793	chr10	119167720	119178812	-	1544	1	PRDX3|AOP-1|AOP1|HBC189|MER5|PRO1748|SP-22|prx-III|-|10q26.11|protein-coding	10.8413	10.8351	9.41414	9.57624	-1.50708	2.38131e-53	2.68029e-51
NM_018243	chr4	76949752	77038615	+	5533	1	SEPTIN11|SEPT11|-|4q21.1|protein-coding	13.2094	13.295	14.0242	14.0407	0.80832	2.41775e-53	2.69988e-51
NM_133459	chr18	59430939	59697423	-	6258	1	CCBE1|HKLLS1|-|18q21.32|protein-coding	11.8392	11.9708	10.5242	10.7534	-1.35473	3.48299e-53	3.85905e-51
NM_003255	chr17	78852977	78925387	-	3645	1	TIMP2|CSC-21K|DDC8|-|17q25.3|protein-coding	14.6734	14.7141	15.3633	15.3874	0.702672	5.38745e-53	5.92286e-51
NM_002047	chr7	30594878	30634032	+	2417	1	GARS|CMT2D|DSMAV|GlyRS|HMN5|SMAD1|-|7p14.3|protein-coding	12.5228	12.3397	11.371	11.3661	-1.12707	7.1965e-53	7.85082e-51
NM_002448	chr4	4859665	4863933	+	1933	1	MSX1|ECTD3|HOX7|HYD1|STHAG1|-|4p16.2|protein-coding	10.8991	10.9107	11.9719	11.8835	1.09484	7.86018e-53	8.5094e-51
NM_003966	chr5	9035033	9546075	-	11730	1	SEMA5A|SEMAF|semF|-|5p15.31|protein-coding	11.9559	12.0214	12.8702	12.8316	0.904227	1.16857e-52	1.2555e-50
NM_022740	chr7	139561570	139777998	-	15312	1	HIPK2|PRO0593|-|7q34|protein-coding	11.6708	11.7675	12.6458	12.6036	0.952878	4.00025e-51	4.26553e-49
NR_148902	chr8	19404161	19602545	-	4780	1	CSGALNACT1|CSGalNAcT-1|ChGn|ChGn-1|beta4GalNAcT|-|8p21.3|protein-coding	8.86635	8.94366	10.2993	10.3672	1.67086	4.15153e-51	4.3938e-49
NM_003129	chr8	124998505	125022283	+	2949	1	SQLE|-|-|8q24.13|protein-coding	11.8563	11.9105	10.9042	10.8977	-1.05135	4.297e-51	4.51408e-49
NM_001901	chr6	131948177	131951372	-	2330	1	CCN2|CTGF|HCS24|IGFBP8|NOV2|-|6q23.2|protein-coding	11.4065	11.6362	12.6433	12.5911	1.15115	5.17693e-51	5.39847e-49
NR_027451	chr20	36045618	36050960	-	5342	1	NORAD|LINC00657|-|20q11.23|ncRNA	12.6618	12.6492	13.4112	13.4023	0.782344	8.93127e-51	9.24549e-49
NM_001128219	chr3	11556069	11643915	-	3768	1	VGLL4|VGL-4|-|3p25.3-p25.2|protein-coding	9.8653	9.85605	11.0538	11.016	1.30235	1.76172e-50	1.81049e-48
NM_001614	chr17	81509971	81512799	-	1911	1	ACTG1|ACT|ACTG|DFNA20|DFNA26|HEL-176|-|17q25.3|protein-coding	16.0155	16.0297	15.357	15.396	-0.66514	1.87546e-50	1.91351e-48
NM_002266	chr17	68035735	68046854	+	1964	1	KPNA2|IPOA1|QIP2|RCH1|SRP1-alpha|SRP1alpha|-|17q24.2|protein-coding	10.4759	10.4729	9.07882	9.17109	-1.55354	4.24142e-50	4.29655e-48
NM_145690	chr8	100916523	100952020	-	5003	1	YWHAZ|14-3-3-zeta|HEL-S-3|HEL-S-93|HEL4|KCIP-1|POPCHAS|YWHAD|-|8q22.3|protein-coding	13.325	13.432	12.4682	12.5547	-0.903836	4.81418e-50	4.84218e-48
NM_021149	chr16	84565598	84618078	-	1834	1	COTL1|CLP|-|16q24.1|protein-coding	12.2014	12.2867	11.2894	11.3284	-0.991817	1.10728e-49	1.10587e-47
NM_003981	chr15	90966043	90994535	-	3052	1	PRC1|ASE1|-|15q26.1|protein-coding	9.18715	9.21845	7.47655	7.28899	-2.48277	3.35004e-49	3.3224e-47
NR_135511	chr15	63321378	63381846	-	6102	1	CA12|CA-XII|CAXII|HsT18816|T18816|-|15q22.2|protein-coding	10.0057	10.0413	11.2262	11.1278	1.27111	7.63968e-49	7.52403e-47
NM_001353076	chr9	121268162	121332842	+	2684	1	GSN|ADF|AGEL|-|9q33.2|protein-coding	12.718	12.7269	13.5388	13.4568	0.807557	1.02523e-48	1.00275e-46
NM_005576	chr15	73926462	73952136	+	2337	1	LOXL1|LOL|LOXL|-|15q24.1|protein-coding	11.0207	11.0069	11.9473	11.9401	0.993109	1.78791e-48	1.73672e-46
NM_000660	chr19	41330323	41353922	-	2771	1	TGFB1|CED|DPD1|IBDIMDE|LAP|TGFB|TGFbeta|-|19q13.2|protein-coding	11.1536	11.2129	12.2736	12.1229	1.08043	1.87675e-48	1.81062e-46
NM_001011	chr2	3575260	3580920	+	723	1	RPS7|DBA8|S7|eS7|-|2p25.3|protein-coding	12.0492	11.908	10.8727	10.973	-1.12901	2.76963e-48	2.65398e-46
NM_004369	chr2	237324012	237414207	-	10535	1	COL6A3|BTHLM1|DYT27|UCMD1|-|2q37.3|protein-coding	16.5713	16.4652	17.232	17.2061	0.719749	7.47027e-48	7.11029e-46
NM_003900	chr5	179820905	179838077	+	2829	2	SQSTM1|A170|DMRV|FTDALS3|NADGP|OSIL|PDB3|ZIP3|p60|p62|p62B|-|5q35.3|protein-coding	14.1276	14.0411	13.3567	13.3458	-0.760281	1.29877e-47	1.22794e-45
NM_002775	chr10	122461553	122514907	+	2080	1	HTRA1|ARMD7|CADASIL2|CARASIL|HtrA|L56|ORF480|PRSS11|-|10q26.13|protein-coding	12.1382	12.1785	12.9283	12.9598	0.822665	1.85708e-47	1.74418e-45
NM_004457	chr2	222861036	222944638	+	5557	1	ACSL3|ACS3|FACL3|LACS 3|LACS3|PRO2194|-|2q36.1|protein-coding	11.681	11.637	10.5878	10.6888	-1.09956	3.03792e-47	2.83446e-45
NM_018131	chr10	93496612	93529092	+	2647	1	CEP55|C10orf3|CT111|MARCH|URCC6|-|10q23.33|protein-coding	8.45597	8.45859	6.44086	6.5571	-3.21404	5.13814e-47	4.76269e-45
NM_032704	chr12	49265082	49274600	+	2817	1	TUBA1C|TUBA6|bcm948|-|12q13.12|protein-coding	12.2476	12.2854	11.3712	11.4158	-0.924515	5.89994e-47	5.4333e-45
NM_000527	chr19	11089362	11133829	+	5263	1	LDLR|FH|FHC|LDLCQ2|-|19p13.2|protein-coding	12.4471	12.4214	11.6108	11.5351	-0.9087	9.92321e-47	9.07941e-45
NM_005082	chr17	56887909	56914049	-	5734	1	TRIM25|EFP|RNF147|Z147|ZNF147|-|17q22|protein-coding	11.0844	10.9224	9.78446	9.79306	-1.35226	1.79151e-46	1.62866e-44
NM_003469	chr2	223596940	223602361	-	2430	1	SCG2|CHGC|EM66|SN|SgII|-|2q36.1|protein-coding	6.34814	6.43835	8.4445	8.34556	3.43685	1.90148e-46	1.71763e-44
NM_007315	chr2	190969036	191014250	-	4281	1	STAT1|CANDF7|IMD31A|IMD31B|IMD31C|ISGF-3|STAT91|-|2q32.2|protein-coding	12.4617	12.5935	11.5969	11.6363	-0.961638	3.81245e-46	3.42204e-44
NM_001878	chr1	156699608	156705583	-	966	1	CRABP2|CRABP-II|RBP6|-|1q23.1|protein-coding	6.38494	6.53809	8.60291	8.39141	3.40324	4.41865e-46	3.94121e-44
NM_002213	chr3	124761949	124887365	-	4422	1	ITGB5|-|-|3q21.2|protein-coding	11.0359	11.0398	11.9677	11.9279	0.971762	4.88609e-46	4.33091e-44
NM_001317956	chr10	1039152	1048886	-	3366	1	IDI1|IPP1|IPPI1|-|10p15.3|protein-coding	11.4354	11.5124	10.4317	10.4632	-1.11358	5.10039e-46	4.49278e-44
NM_003641	chr11	314040	315272	+	664	1	IFITM1|9-27|CD225|DSPA2a|IFI17|LEU13|-|11p15.5|protein-coding	9.98678	10.0058	8.45272	8.61077	-1.7629	1.33881e-45	1.17204e-43
NM_001004019	chr3	13549125	13638402	+	4284	1	FBLN2|-|-|3p25.1|protein-coding	10.9935	10.9933	12.139	11.9462	1.12279	1.49828e-45	1.3036e-43
NM_002593	chr7	100602363	100608175	+	1505	1	PCOLCE|PCPE|PCPE-1|PCPE1|-|7q22.1|protein-coding	12.7402	12.684	13.4388	13.4374	0.755259	1.63307e-45	1.41221e-43
NM_002023	chr1	203340628	203351122	-	2938	1	FMOD|FM|SLRR2E|-|1q32.1|protein-coding	7.25814	7.16021	9.05864	8.94644	2.55829	2.44562e-45	2.10205e-43
NM_182487	chr9	124777133	124814880	+	6555	1	OLFML2A|PRO34319|-|9q33.3|protein-coding	8.13401	8.03174	9.62381	9.64155	1.95971	7.08409e-45	6.0522e-43
NM_016026	chr14	67676801	67695764	-	2529	1	RDH11|ARSDR1|CGI82|HCBP12|MDT1|PSDR1|RALR1|RDJCSS|SCALD|SDR7C1|-|14q24.1|protein-coding	10.469	10.5322	9.16523	9.27457	-1.46851	7.85186e-45	6.66797e-43
NM_003882	chr8	133191039	133231689	+	5182	1	CCN4|WISP1|WISP1-OT1|WISP1-UT1|WISP1c|WISP1i|WISP1tc|-|8q24.22|protein-coding	7.65246	7.78119	9.37873	9.34017	2.17461	8.77021e-45	7.40352e-43
NM_178229	chr1	156525405	156572565	-	5973	1	IQGAP3|-|-|1q22|protein-coding	8.42876	8.48314	6.47402	6.61897	-3.11083	1.29815e-44	1.08937e-42
NM_006918	chr11	121292771	121313410	+	6847	1	SC5D|ERG3|S5DES|SC5DL|-|11q23.3-q24.1|protein-coding	10.6755	10.8797	9.43046	9.51108	-1.47602	1.88944e-44	1.57624e-42
NM_005891	chr6	159762045	159779112	+	1509	1	ACAT2|-|-|6q25.3|protein-coding	11.4066	11.3988	10.1953	10.3848	-1.20831	5.10048e-44	4.23012e-42
NM_018304	chr17	59155746	59206709	+	6214	1	PRR11|-|-|17q22|protein-coding	8.68454	8.76054	6.73422	6.96063	-2.83332	5.30896e-44	4.37742e-42
NM_024111	chr15	40953471	40956512	+	1515	1	CHAC1|-|-|15q15.1|protein-coding	8.89245	8.74966	7.01627	7.06993	-2.61249	1.51021e-43	1.23802e-41
NM_002228	chr1	58780791	58784047	-	3254	1	JUN|AP-1|AP1|c-Jun|p39|-|1p32.1|protein-coding	11.6201	11.6028	12.4467	12.4004	0.857401	1.59652e-43	1.30126e-41
NM_001042466	chr10	71816298	71851251	-	2738	1	PSAP|GLBA|SAP1|-|10q22.1|protein-coding	14.5894	14.5665	15.1988	15.1752	0.628146	1.73785e-43	1.40836e-41
NM_002048	chr9	86944362	86947506	-	3142	1	GAS1|-|-|9q21.33|protein-coding	10.8879	10.9928	11.8774	11.8631	0.994677	3.44875e-43	2.77899e-41
NM_001257	chr16	82626969	83800640	+	7860	1	CDH13|CDHH|P105|-|16q23.3|protein-coding	11.0225	10.992	11.9642	11.8795	0.977738	3.55008e-43	2.84448e-41
NM_022131	chr3	139935185	140577396	+	14182	1	CLSTN2|ALC-GAMMA|CDHR13|CS2|CSTN2|alcagamma|-|3q23|protein-coding	9.38327	9.547	10.7058	10.6815	1.38954	4.85119e-43	3.86515e-41
NM_001006946	chr2	20200797	20225433	-	3285	1	SDC1|CD138|SDC|SYND1|syndecan|-|2p24.1|protein-coding	11.2169	11.2344	12.0794	12.0674	0.901771	5.4798e-43	4.34159e-41
NM_005708	chr13	93226807	94408019	+	7109	1	GPC6|OMIMD1|-|13q31.3-q32.1|protein-coding	7.79032	7.99469	9.47804	9.51267	2.07106	5.85578e-43	4.6137e-41
NM_138455	chr8	103371538	103382989	+	1234	1	CTHRC1|-|-|8q22.3|protein-coding	10.5655	10.71	11.6242	11.6775	1.09146	5.96985e-43	4.67759e-41
NM_004101	chr5	76615482	76623403	-	3394	1	F2RL2|PAR-3|PAR3|-|5q13.3|protein-coding	9.13277	9.13032	10.4097	10.3594	1.45148	6.06961e-43	4.72963e-41
NM_002295	chr3	39406720	39412541	+	1130	1	RPSA|37LRP|67LR|ICAS|LAMBR|LAMR1|LBP|LBP/p40|LRP|LRP/LR|NEM/1CHD4|SA|lamR|p40|-|3p22.1|protein-coding	13.3371	13.3681	12.6201	12.6678	-0.738069	9.02171e-43	6.99158e-41
NM_001369882	chr22	50481543	50486437	+	4282	1	ADM2|AM2|dJ579N16.4|-|22q13.33|protein-coding	8.36593	8.18812	6.39806	6.19914	-3.43922	1.70999e-42	1.31799e-40
NM_001508	chr2	132416805	132646582	+	2572	1	GPR39|-|-|2q21.2|protein-coding	8.47151	8.61814	10.0233	9.92833	1.73066	1.81837e-42	1.39395e-40
NM_001161841	chr20	47657406	47786616	-	4215	1	SULF2|HSULF-2|-|20q13.12|protein-coding	9.97088	10.0364	11.0968	11.0474	1.18063	2.03382e-42	1.55073e-40
NM_001282707	chr2	10783391	10812839	-	2495	1	PDIA6|ERP5|P5|TXNDC7|-|2p25.1|protein-coding	13.3364	13.2248	12.5158	12.5156	-0.798852	3.30768e-42	2.50853e-40
NM_006907	chr17	81932391	81937300	-	2260	1	PYCR1|ARCL2B|ARCL3B|P5C|P5CR|PIG45|PP222|PRO3|PYCR|-|17q25.3|protein-coding	10.5733	10.2976	8.96294	9.04821	-1.66317	5.53545e-42	4.17573e-40
NM_004096	chr10	70404145	70428618	+	7486	1	EIF4EBP2|4EBP2|PHASII|-|10q22.1|protein-coding	9.68601	9.83132	10.9318	10.8795	1.27918	1.11499e-41	8.36659e-40
NM_005080	chr22	28794560	28800572	-	1813	1	XBP1|TREB-5|TREB5|XBP-1|XBP2|-|22q12.1|22q12|protein-coding	11.1346	11.0858	10.0818	10.095	-1.12544	5.02409e-41	3.75008e-39
NM_058229	chr8	123497889	123541206	-	6733	1	FBXO32|Fbx32|MAFbx|-|8q24.13|protein-coding	11.0443	11.0102	11.8761	11.9067	0.923246	5.60363e-41	4.16077e-39
NM_001452	chr6	1389576	1395603	+	2447	1	FOXF2|FKHL6|FREAC-2|FREAC2|-|6p25.3|protein-coding	9.54058	9.511	10.74	10.6374	1.31575	6.53242e-41	4.82515e-39
NM_020823	chr6	158536436	158635435	+	5378	1	TMEM181|GPR178|KIAA1423|-|6q25.3|protein-coding	10.3842	10.3946	9.13815	9.21513	-1.39982	1.09483e-40	8.04504e-39
NM_021999	chr13	48233206	48270354	+	10078	1	ITM2B|ABRI|BRI|BRI2|BRICD2B|E25B|E3-16|FBD|RDGCA|imBRI2|-|13q14.2|protein-coding	11.8607	12.0038	12.7425	12.7934	0.8761	2.32187e-40	1.69736e-38
NM_001001701	chr4	119296419	119300645	-	2667	1	C4orf3|ALN|HCVFTP1|-|4q26|protein-coding	10.5661	10.7604	11.6592	11.7537	1.12139	3.67449e-40	2.67239e-38
NM_001346590	chr7	155297772	155310235	+	3076	1	INSIG1|CL6|-|7q36.3|protein-coding	12.9648	13.0644	12.2477	12.2723	-0.789783	4.90857e-40	3.5517e-38
NM_006442	chr11	65919426	65921563	+	813	1	DRAP1|NC2-alpha|-|11q13.1|protein-coding	12.4476	12.5543	11.7085	11.6564	-0.863144	1.30645e-39	9.40513e-38
NM_001134647	chr4	7758713	7939926	-	7750	1	AFAP1|AFAP|AFAP-110|AFAP110|-|4p16.1|protein-coding	11.4889	11.5238	10.5933	10.6001	-0.983909	2.05794e-39	1.47403e-37
NM_004343	chr19	12938600	12944490	+	1900	1	CALR|CRT|HEL-S-99n|RO|SSA|cC1qR|-|19p13.13|protein-coding	15.2726	15.1258	14.4978	14.4888	-0.73015	3.17497e-39	2.26269e-37
NM_001130144	chr11	65538559	65558228	-	4672	1	LTBP3|DASS|GPHYSD3|LTBP-3|LTBP2|STHAG6|pp6425|-|11q13.1|protein-coding	11.5044	11.4205	12.3221	12.2538	0.873206	5.42668e-39	3.84806e-37
NM_002998	chr8	96493813	96611790	+	3300	1	SDC2|CD362|HSPG|HSPG1|SYND2|-|8q22.1|protein-coding	10.1814	10.3178	11.2905	11.2423	1.11153	8.59551e-39	6.06475e-37
NM_022469	chr1	240489573	240612155	-	4172	1	GREM2|CKTSF1B2|DAND3|PRDC|STHAG9|-|1q43|protein-coding	10.3187	10.4393	11.3471	11.3658	1.06402	1.10213e-38	7.73785e-37
NM_002268	chr3	160495007	160565571	-	8933	1	KPNA4|IPOA3|QIP1|SRP3|-|3q25.33|protein-coding	10.7135	10.8704	9.59158	9.67814	-1.29995	1.11826e-38	7.81242e-37
NM_001255	chr1	43358981	43363202	+	1635	1	CDC20|CDC20A|bA276H19.3|p55CDC|-|1p34.2|protein-coding	8.129	8.02128	6.30541	6.16431	-3.34318	1.24215e-38	8.63536e-37
NM_014331	chr4	138164097	138242349	-	9631	1	SLC7A11|CCBR1|xCT|-|4q28.3|protein-coding	11.2587	10.9386	9.81489	9.83816	-1.41838	1.6172e-38	1.11879e-36
NM_014501	chr19	55399745	55407788	-	2553	1	UBE2S|E2-EPF|E2EPF|EPF5|-|19q13.42|protein-coding	10.4627	10.3057	9.17825	9.10828	-1.43703	2.22323e-38	1.53057e-36
NM_001267065	chr2	131104847	131149852	+	4322	1	PLEKHB2|EVT2|-|2q21.1|protein-coding	11.335	11.3384	10.3787	10.4281	-1.01596	2.29601e-38	1.57305e-36
NM_000877	chr2	102142746	102179874	+	5169	1	IL1R1|CD121A|D2S1473|IL-1R-alpha|IL1R|IL1RA|P80|-|2q11.2-q12.1|protein-coding	10.1775	10.4778	12.2706	12.2628	2.06681	2.94211e-38	2.00601e-36
NM_202002	chr12	2857680	2877174	-	3654	1	FOXM1|FKHL16|FOXM1A|FOXM1B|FOXM1C|HFH-11|HFH11|HNF-3|INS-1|MPHOSPH2|MPP-2|MPP2|PIG29|TRIDENT|-|12p13.33|protein-coding	9.23791	9.19014	7.69392	7.72953	-2.00817	3.00037e-38	2.03595e-36
NM_001363848	chr17	78174079	78187204	-	1686	1	TK1|TK2|-|17q25.3|protein-coding	8.70536	8.62137	6.84191	7.04581	-2.59376	3.22656e-38	2.179e-36
NM_013417	chr9	92210209	92293756	-	4674	1	IARS|GRIDHH|IARS1|ILERS|ILRS|IRS|PRO0785|-|9q22.31|protein-coding	12.6173	12.4418	11.6215	11.6825	-0.927732	7.30686e-38	4.91118e-36
NM_005065	chr14	81471547	81533853	-	7896	1	SEL1L|Hrd3|PRO1063|SEL1-LIKE|SEL1L1|-|14q31.1|protein-coding	12.7437	12.5969	11.8426	11.8709	-0.857269	1.34048e-37	8.96731e-36
NM_005347	chr9	125234853	125241343	-	3911	1	HSPA5|BIP|GRP78|HEL-S-89n|MIF2|-|9q33.3|protein-coding	15.8138	15.4364	13.2527	13.2461	-2.46487	2.06955e-37	1.37795e-35
NM_019058	chr10	72273924	72276036	+	1739	1	DDIT4|Dig2|REDD-1|REDD1|-|10q22.1|protein-coding	10.4285	10.2348	9.06211	9.08752	-1.46413	2.67185e-37	1.77066e-35
NM_004370	chr6	75084326	75206053	-	11657	1	COL12A1|BA209D8.1|BTHLM2|COL12A1L|DJ234P15.1|EDSMYP|UCMD2|-|6q13-q14.1|protein-coding	11.9491	12.0002	12.6767	12.7152	0.75751	2.86071e-37	1.88701e-35
NM_006902	chr1	170664131	170739421	+	4126	1	PRRX1|AGOTC|PHOX1|PMX1|PRX-1|PRX1|-|1q24.2|protein-coding	11.9737	12.1473	12.8852	12.8726	0.855356	3.86774e-37	2.53946e-35
NM_172037	chr8	73294602	73325281	+	3951	1	RDH10|SDR16C4|-|8q21.11|protein-coding	7.30302	7.38995	8.90122	8.9398	2.24105	4.20363e-37	2.74728e-35
NM_002293	chr1	183023420	183145592	+	7899	1	LAMC1|LAMB2|-|1q25.3|protein-coding	14.2635	14.3205	14.9133	14.8672	0.617518	6.0384e-37	3.92829e-35
NR_145424	chr1	155316854	155324176	-	1773	1	RUSC1-AS1|C1orf104|-|1q22|ncRNA	9.97816	9.78505	8.54837	8.46227	-1.67682	6.67103e-37	4.32003e-35
NM_002658	chr10	73911132	73917494	+	2330	1	PLAU|ATF|BDPLT5|QPD|UPA|URK|u-PA|-|10q22.2|protein-coding	11.2241	11.3523	12.1952	12.1077	0.916433	9.11627e-37	5.87668e-35
NM_002615	chr17	1762060	1777565	+	1428	1	SERPINF1|EPC-1|OI12|OI6|PEDF|PIG35|-|17p13.3|protein-coding	11.8575	11.7838	12.5607	12.5551	0.775144	9.78493e-37	6.27918e-35
NM_002526	chr6	85450083	85495784	+	3551	1	NT5E|CALJA|CD73|E5NT|NT|NT5|NTE|eN|eNT|-|6q14.3|protein-coding	13.5098	13.5894	12.6983	12.8533	-0.803134	1.13212e-36	7.23234e-35
NM_000859	chr5	75337220	75362101	+	4508	1	HMGCR|LDLCQ3|-|5q13.3|protein-coding	11.6679	11.7318	10.8671	10.8094	-0.9253	1.59568e-36	1.01479e-34
NM_001351657	chr8	22367278	22422736	+	4947	1	SLC39A14|HCIN|HMNDYT2|LZT-Hs4|NET34|ZIP14|cig19|-|8p21.3|protein-coding	11.8421	11.637	10.7403	10.7776	-1.05805	2.34979e-36	1.48771e-34
NM_006505	chr19	44643910	44666160	+	5780	1	PVR|CD155|HVED|NECL5|Necl-5|PVS|TAGE4|-|19q13.31|protein-coding	10.8748	10.7048	9.70514	9.64889	-1.25096	3.65025e-36	2.30079e-34
NM_003234	chr3	196049284	196082090	-	5203	1	TFRC|CD71|IMD46|T9|TFR|TFR1|TR|TRFR|p90|-|3q29|protein-coding	11.7405	11.8006	12.541	12.4846	0.782101	4.01638e-36	2.52037e-34
NM_000520	chr15	72340924	72376014	-	4769	1	HEXA|TSD|-|15q23|protein-coding	11.5664	11.578	12.3054	12.3076	0.77631	4.6292e-36	2.89213e-34
NM_001367916	chrX	77825747	77895435	-	4494	1	MAGT1|IAP|MRX95|OST3B|PRO0756|SLC58A1|XMEN|bA217H1.1|-|Xq21.1|protein-coding	11.1117	11.0566	10.0999	10.158	-1.05189	2.67052e-35	1.66111e-33
NM_006520	chrX	37838836	37847571	-	2144	1	DYNLT3|RP3|TCTE1L|TCTEX1L|-|Xp11.4|protein-coding	9.63281	9.69605	8.30412	8.38193	-1.6424	3.1419e-35	1.94578e-33
NM_130445	chr21	45405165	45513720	+	5354	1	COL18A1|KNO|KNO1|KS|-|21q22.3|protein-coding	12.2101	12.1755	12.9595	12.859	0.750878	3.98405e-35	2.4566e-33
NM_002826	chr1	180154869	180204030	+	9262	1	QSOX1|Q6|QSCN6|-|1q25.2|protein-coding	13.1669	13.075	12.4403	12.435	-0.714401	4.11293e-35	2.52509e-33
NM_024745	chr16	46578593	46621379	-	5160	1	SHCBP1|PAL|-|16q11.2|protein-coding	8.17129	8.32098	6.53305	6.59157	-2.82659	4.74307e-35	2.8994e-33
NM_001145337	chr12	68809024	68850684	+	12224	1	MDM2|ACTFS|HDMX|hdm2|-|12q15|protein-coding	11.5677	11.6119	12.3043	12.3384	0.773264	9.45811e-35	5.75687e-33
NM_021101	chr3	190305712	190322446	-	3435	1	CLDN1|CLD1|ILVASC|SEMP1|-|3q28|protein-coding	8.92404	8.88275	7.08995	7.40605	-2.34784	1.01729e-34	6.16546e-33
NM_003941	chr7	123681943	123749003	-	4350	1	WASL|N-WASP|NWASP|WASPB|-|7q31.32|protein-coding	10.0625	10.1073	8.74075	8.93096	-1.47736	2.17364e-34	1.31177e-32
NM_001145199	chr12	105330691	105371518	+	1303	1	C12orf75|AGD3|OCC-1|OCC1|-|12q23.3|protein-coding	12.471	12.5209	11.7348	11.8049	-0.764581	2.25027e-34	1.35226e-32
NM_004793	chr19	5691834	5720146	-	3072	1	LONP1|CODASS|LON|LONP|LonHS|PIM1|PRSS15|hLON|-|19p13.3|protein-coding	11.3553	11.1899	10.3114	10.1577	-1.13549	2.517e-34	1.50617e-32
NM_018136	chr1	197084127	197146669	-	10833	1	ASPM|ASP|Calmbp1|MCPH5|-|1q31.3|protein-coding	8.42914	8.39889	6.65284	6.8628	-2.63583	3.42678e-34	2.04196e-32
NM_002106	chr4	99948089	99950275	-	858	1	H2AFZ|H2A.Z-1|H2A.z|H2A/z|H2AZ|-|4q23|protein-coding	10.2972	10.2667	9.02291	9.19242	-1.36303	5.05637e-34	3.00039e-32
NM_002133	chr22	35381096	35394207	+	1547	1	HMOX1|HMOX1D|HO-1|HSP32|bK286B10|-|22q12.3|protein-coding	10.0274	9.7763	11.118	10.9756	1.26234	8.23571e-34	4.86662e-32
NM_053056	chr11	69641105	69654474	+	4282	1	CCND1|BCL1|D11S287E|PRAD1|U21B31|-|11q13.3|protein-coding	15.3768	15.5389	14.7518	14.8033	-0.703297	9.00528e-34	5.29929e-32
NM_181836	chr5	115613210	115626036	-	3913	1	TMED7|CGI-109|p24g3|p24gamma3|p27|-|5q22.3|protein-coding	11.6586	11.7913	10.8331	10.8828	-0.93181	1.16476e-33	6.82589e-32
NM_014014	chr2	96274338	96305546	-	7147	1	SNRNP200|ASCC3L1|BRR2|HELIC2|RP33|U5-200KD|-|2q11.2|protein-coding	11.2787	11.3411	10.4128	10.4488	-0.957373	2.01744e-33	1.17742e-31
NM_003816	chr8	38996973	39105260	+	2902.5	2	ADAM9|CORD9|MCMP|MDC9|Mltng|-|8p11.22|protein-coding	12.9441	13.055	12.2106	12.3126	-0.771797	2.13509e-33	1.24098e-31
NM_001318915	chr3	115802374	116445487	-	9474	1	LSAMP|IGLON3|LAMP|-|3q13.31|protein-coding	8.659	8.73175	9.93704	9.8842	1.46723	2.16212e-33	1.25156e-31
NM_012112	chr20	31739290	31801800	+	3453	1	TPX2|C20orf1|C20orf2|DIL-2|DIL2|FLS353|GD:C20orf1|HCA519|HCTP4|REPP86|p100|-|20q11.21|protein-coding	9.70543	9.80009	8.4824	8.50719	-1.54425	2.25324e-33	1.299e-31
NM_014394	chr10	84139509	84153568	+	2371	1	GHITM|DERP2|HSPC282|MICS1|My021|PTD010|TMBIM5|-|10q23.1|protein-coding	11.3816	11.3212	10.4992	10.4717	-0.941813	2.70265e-33	1.55178e-31
NM_001288748	chr11	74266657	74311640	-	2233	1	P4HA3|-|-|11q13.4|protein-coding	7.45018	7.53452	8.99109	8.92539	2.05422	3.68707e-33	2.10847e-31
NM_022842	chr3	45082277	45146378	-	5952	1	CDCP1|CD318|SIMA135|TRASK|-|3p21.31|protein-coding	9.62383	9.67154	8.33495	8.41167	-1.58364	4.0167e-33	2.28774e-31
NM_001300906	chr6	82169987	82247744	-	5964	2	IBTK|BTBD26|BTKI|-|6q14.1|protein-coding	10.4747	10.3842	9.2776	9.38278	-1.26162	4.38241e-33	2.48605e-31
NM_001909	chr11	1752755	1763927	-	2044	1	CTSD|CLN10|CPSD|HEL-S-130P|-|11p15.5|protein-coding	13.5025	13.4399	14.1651	14.0606	0.665186	4.45584e-33	2.51764e-31
NM_017585	chr9	133471094	133479099	-	2479	2	SLC2A6|GLUT6|GLUT9|HSA011372|-|9q34.2|protein-coding	9.0415	8.88054	7.4906	7.47225	-2.06533	4.55878e-33	2.55971e-31
NM_006342	chr4	1721521	1745170	+	2780	1	TACC3|ERIC-1|ERIC1|-|4p16.3|protein-coding	8.55406	8.49046	6.9719	6.99269	-2.36463	4.56641e-33	2.55971e-31
NM_006486	chr22	45502883	45601135	+	2885	1	FBLN1|FBLN|FIBL1|-|22q13.31|protein-coding	11.678	11.6698	12.3687	12.3634	0.730665	4.63348e-33	2.58709e-31
NM_003238	chr1	218345336	218444619	+	5859	1	TGFB2|G-TSF|LDS4|TGF-beta2|-|1q41|protein-coding	9.48517	9.4245	10.5004	10.5003	1.19239	5.84285e-33	3.24954e-31
NM_018240	chr1	157993645	158100262	+	7431	1	KIRREL1|KIRREL|NEPH1|-|1q23.1|protein-coding	11.9831	11.9807	12.6987	12.6274	0.715951	1.0133e-32	5.61352e-31
NM_001014796	chr1	162632464	162787405	+	10145	1	DDR2|MIG20a|NTRKR3|TKT|TYRO10|WRCN|-|1q23.3|protein-coding	13.1542	13.0124	12.3689	12.372	-0.74677	1.10751e-32	6.11159e-31
NM_007235	chr12	64404392	64451125	+	6343	1	XPOT|XPO3|-|12q14.2|protein-coding	11.8505	11.6977	10.9282	10.904	-0.922188	1.15491e-32	6.34844e-31
NM_001201483	chr1	8861000	8878686	-	3148	1	ENO1|ENO1L1|HEL-S-17|MPB1|NNE|PPH|-|1p36.23|protein-coding	13.7838	13.8361	13.2258	13.2306	-0.603712	1.56545e-32	8.57192e-31
NM_001369567	chr18	55222185	55589811	-	8379	1	TCF4|E2-2|FECD3|ITF-2|ITF2|PTHS|SEF-2|SEF2|SEF2-1|SEF2-1A|SEF2-1B|SEF2-1D|TCF-4|bHLHb19|-|18q21.2|protein-coding	7.94271	8.18558	9.50277	9.43408	1.79863	1.57265e-32	8.57821e-31
NM_144583	chr2	10721630	10785110	+	3106	1	ATP6V1C2|ATP6C2|VMA5|-|2p25.1|protein-coding	11.8855	11.7335	10.9496	10.9741	-0.910107	2.39853e-32	1.30329e-30
NM_001085471	chr14	89156180	89619165	-	7850	1	FOXN3|C14orf116|CHES1|PRO1635|-|14q31.3-q32.11|protein-coding	9.85529	9.9001	10.8093	10.8546	1.06497	3.84803e-32	2.08293e-30
NM_005504	chr12	24810024	24949101	-	9301	1	BCAT1|BCATC|BCT1|ECA39|MECA39|PNAS121|PP18|-|12p12.1|protein-coding	11.9244	11.9228	10.9509	11.1485	-0.929369	4.66205e-32	2.51396e-30
NM_005628	chr19	46774883	46788594	-	2872	1	SLC1A5|AAAT|ASCT2|ATBO|M7V1|M7VS1|R16|RDRC|-|19q13.32|protein-coding	11.9238	11.6725	10.8654	10.7814	-1.05128	6.45162e-32	3.46579e-30
NM_001130834	chr4	16501541	16898645	-	2516	1	LDB2|CLIM1|LDB-2|LDB1|-|4p15.32|protein-coding	8.73496	8.98981	10.1471	10.0779	1.47641	6.56748e-32	3.51472e-30
NM_001270928	chr10	89392623	89406487	+	4411	1	IFIT1|C56|G10P1|IFI-56|IFI-56K|IFI56|IFIT-1|IFNAI1|ISG56|P56|RNM561|-|10q23.31|protein-coding	9.05893	9.14969	7.50454	7.74518	-2.00251	6.64363e-32	3.54211e-30
NR_109901	chr8	53966556	54022448	-	3141	1	TCEA1|GTF2S|SII|TCEA|TF2S|TFIIS|-|8q11.23|protein-coding	11.2611	11.1781	10.2527	10.3605	-0.998319	6.67012e-32	3.54291e-30
NM_001199649	chr8	140657900	141001282	-	5008	1	PTK2|FADK|FAK|FAK1|FRNK|PPP1R71|p125FAK|pp125FAK|-|8q24.3|protein-coding	9.18518	9.24088	10.2702	10.3132	1.25186	6.94869e-32	3.6771e-30
NM_033551	chr5	154755377	154817603	+	7158	1	LARP1|LARP|-|5q33.2|protein-coding	12.8967	12.8574	12.2583	12.2175	-0.669124	9.35124e-32	4.93008e-30
NM_001031746	chr10	49014236	49115522	-	6404	1	VSTM4|C10orf72|-|10q11.23|protein-coding	8.06071	7.9218	9.53293	9.30589	1.85088	1.00989e-31	5.30454e-30
NM_025241	chr19	4445006	4457794	-	1902	1	UBXN6|UBXD1|UBXDC2|-|19p13.3|protein-coding	11.2981	11.2263	10.4207	10.3197	-0.973032	1.20652e-31	6.31399e-30
NM_012104	chr11	117285686	117316256	-	5836	1	BACE1|ASP2|BACE|HSPC104|-|11q23.3|protein-coding	11.1357	11.243	11.9919	11.9443	0.829505	1.28069e-31	6.67749e-30
NM_005984	chr22	19175581	19178736	-	1537	1	SLC25A1|CMS23|CTP|D2L2AD|SEA|SLC20A3|-|22q11.21|protein-coding	11.1377	11.0968	10.235	10.2524	-0.959213	1.97207e-31	1.02447e-29
NM_001029863	chr6	169702112	169706357	+	4243	1	C6orf120|-|-|6q27|protein-coding	10.2665	10.2447	9.08621	9.21909	-1.28111	2.00631e-31	1.03845e-29
NM_001845	chr13	110148963	110307157	-	6486	1	COL4A1|BSVD|BSVD1|RATOR|-|13q34|protein-coding	10.4001	10.4833	11.439	11.2845	1.00326	3.17379e-31	1.63675e-29
NM_004631	chr1	53242370	53328070	-	7677	1	LRP8|APOER2|HSZ75190|LRP-8|MCI1|-|1p32.3|protein-coding	9.27663	9.33649	8.02435	7.94854	-1.72008	3.4218e-31	1.75826e-29
NM_001363993	chr5	179698929	179731638	+	5128	2	CANX|CNX|IP90|P90|-|5q35.3|protein-coding	14.2711	14.2366	13.7231	13.7015	-0.560454	3.70508e-31	1.89695e-29
NM_002220	chr15	41493874	41503551	+	1816	1	ITPKA|IP3-3KA|IP3KA|-|15q15.1|protein-coding	7.49909	7.36569	5.63372	5.7946	-4.01467	4.3831e-31	2.23601e-29
NM_001012271	chr17	78214253	78225635	+	2636	1	BIRC5|API4|EPR-1|-|17q25.3|protein-coding	8.05882	7.99879	6.32617	6.51311	-2.84622	7.99439e-31	4.06299e-29
NM_001282463	chr14	96039362	96093971	+	7721	1	C14orf132|C14orf88|-|14q32.2|protein-coding	9.2084	9.14116	10.2544	10.2354	1.24486	8.02169e-31	4.06299e-29
NM_016224	chr6	157823246	157945077	+	4196	1	SNX9|SDP1|SH3PX1|SH3PXD3A|WISP|-|6q25.3|protein-coding	10.9419	11.0428	11.7991	11.7579	0.841741	8.25394e-31	4.16574e-29
NM_001257291	chrX	46599251	46759118	-	9952	1	SLC9A7|MRX108|NHE-7|NHE7|SLC9A6|-|Xp11.3|Xp11.3|protein-coding	12.2279	12.3642	11.4628	11.5613	-0.829897	9.00772e-31	4.53005e-29
NM_004318	chr8	61500556	61714592	-	5274	1	ASPH|AAH|BAH|CASQ2BP1|FDLAB|HAAH|JCTN|junctin|-|8q12.3|protein-coding	13.379	13.4883	12.7162	12.8087	-0.698778	9.22543e-31	4.62315e-29
NM_005313	chr15	43746438	43773278	+	3665	1	PDIA3|ER60|ERp57|ERp60|ERp61|GRP57|GRP58|HEL-S-269|HEL-S-93n|HsT17083|P58|PI-PLC|-|15q15.3|protein-coding	13.3752	13.3282	12.7696	12.76	-0.611314	1.12208e-30	5.60327e-29
NM_006332	chr19	18173813	18178117	+	979	1	IFI30|GILT|IFI-30|IP-30|IP30|-|19p13.11|protein-coding	8.31681	8.44671	9.8596	9.59991	1.67551	1.17314e-30	5.83771e-29
NM_002178	chr12	53097667	53102340	+	941	1	IGFBP6|IBP6|-|12q13.13|protein-coding	11.9418	11.9781	12.6047	12.6007	0.675581	1.35085e-30	6.69849e-29
NM_014600	chr2	31234152	31269451	+	4817	1	EHD3|PAST3|-|2p23.1|protein-coding	9.88311	9.85167	10.834	10.7732	1.04578	1.4861e-30	7.34353e-29
NM_001320594	chr10	110007984	110135565	+	4449	1	ADD3|ADDL|CPSQ3|-|10q25.1-q25.2|protein-coding	11.114	11.2078	11.9008	11.9335	0.806474	1.54318e-30	7.59908e-29
NM_001174072	chr5	80138727	80256048	-	6434	1	SERINC5|C5orf12|TPO1|-|5q14.1|protein-coding	10.2969	10.3353	11.2981	11.1523	0.996659	1.55891e-30	7.65001e-29
NM_005907	chr6	119177205	119349761	-	5003	1	MAN1A1|HUMM3|HUMM9|MAN9|-|6q22.31|protein-coding	11.0724	11.2546	10.0939	10.238	-1.09591	1.73424e-30	8.48105e-29
NM_004791	chr13	101452675	101716446	+	2423	1	ITGBL1|OSCP|TIED|-|13q33.1|protein-coding	11.0684	11.1656	11.8844	11.8657	0.809209	2.61425e-30	1.27407e-28
NM_000201	chr19	10271120	10286615	+	2958	1	ICAM1|BB2|CD54|P3.58|-|19p13.2|protein-coding	8.84698	8.75973	7.25273	7.43702	-2.08722	3.13587e-30	1.52305e-28
NM_014498	chr3	168008696	168095924	-	4285	1	GOLIM4|GIMPC|GOLPH4|GPP130|P138|-|3q26.2|protein-coding	10.4316	10.5936	11.4228	11.3713	0.959012	3.18097e-30	1.53967e-28
NM_001271043	chr19	13024581	13098796	+	5720	1	NFIX|CTF|MRSHSS|NF-I/X|NF1-X|NF1A|SOTOS2|-|19p13.13|protein-coding	12.2605	12.2772	12.9537	12.8676	0.672452	3.87355e-30	1.86853e-28
NM_015513	chr3	9933834	9945406	+	2683	1	CRELD1|AVSD2|CIRRIN|-|3p25.3|protein-coding	9.51407	9.28604	7.98916	8.08884	-1.75964	3.95037e-30	1.89912e-28
NM_001144759	chr11	118607615	118658028	+	5248	1	PHLDB1|LL5A|-|11q23.3|protein-coding	10.3583	10.3894	11.2508	11.1871	0.924115	4.87934e-30	2.3378e-28
NM_003392	chr3	55465715	55487642	-	6170	1	WNT5A|hWNT5A|-|3p14.3|protein-coding	11.0903	11.189	11.8732	11.9545	0.826244	4.94514e-30	2.36135e-28
NM_001135101	chr22	49918634	49927537	+	1562	1	CRELD2|-|-|22q13.33|protein-coding	10.7285	10.4923	9.54	9.49614	-1.24392	6.434e-30	3.06198e-28
NM_005030	chr16	23678889	23690367	+	2148	1	PLK1|PLK|STPK13|-|16p12.2|protein-coding	7.83251	7.70791	6.20332	6.19518	-3.02813	7.15559e-30	3.394e-28
NM_002203	chr5	52989352	53094779	+	7811	1	ITGA2|BR|CD49B|GPIa|HPA-5|VLA-2|VLAA2|-|5q11.2|protein-coding	11.8447	11.8816	12.4975	12.5186	0.67891	9.35977e-30	4.42468e-28
NM_001077269	chr2	174559574	174682899	-	4639	1	WIPF1|PRPL-2|WAS2|WASPIP|WIP|-|2q31.1|protein-coding	9.60447	9.60585	10.5691	10.5609	1.08827	1.01312e-29	4.77344e-28
NM_001363688	chr14	74479935	74493512	-	1440	1	NPC2|EDDM1|HE1|-|14q24.3|protein-coding	11.6319	11.5845	12.3473	12.2656	0.738301	1.02163e-29	4.79761e-28
NM_053064	chr14	51860612	51969795	+	3567	1	GNG2|-|-|14q22.1|protein-coding	8.57713	8.71874	9.84797	9.80495	1.43201	1.10419e-29	5.16817e-28
NM_170589	chr15	40594249	40664341	+	9314	1	KNL1|AF15Q14|CASC5|CT29|D40|MCPH4|PPP1R55|Spc7|hKNL-1|hSpc105|-|15q15.1|protein-coding	7.7171	7.84039	6.02557	6.24776	-3.185	1.35113e-29	6.3032e-28
NM_001553	chr4	57030773	57110385	-	1420	1	IGFBP7|AGM|FSTL2|IBP-7|IGFBP-7|IGFBP-7v|IGFBPRP1|MAC25|PSF|RAMSVPS|TAF|-|4q12|protein-coding	12.9572	12.9923	13.5318	13.5338	0.580104	1.4982e-29	6.96641e-28
NM_001127892	chr16	51135975	51150597	-	5248	1	SALL1|HEL-S-89|HSAL1|Sal-1|TBS|ZNF794|-|16q12.1|protein-coding	8.12957	8.15385	9.47496	9.35125	1.63542	1.77158e-29	8.21064e-28
NM_001554	chr1	85580761	85583949	+	2270	1	CCN1|CYR61|GIG1|IGFBP10|-|1p22.3|protein-coding	12.6623	12.8569	11.9461	12.0225	-0.816304	2.22635e-29	1.02745e-27
NM_001145437	chr21	46189124	46228824	-	3990	2	LSS|CTRCT44|HYPT14|OSC|-|21q22.3|protein-coding	10.8312	10.5403	9.5202	9.58948	-1.28542	2.23138e-29	1.02745e-27
NM_001261445	chr12	104287032	104350307	+	3915	1	TXNRD1|GRIM-12|TR|TR1|TRXR1|TXNR|-|12q23.3|protein-coding	13.0958	12.9899	12.3182	12.4152	-0.706958	2.51999e-29	1.15659e-27
NM_015482	chr6	3268974	3456559	-	6131	1	SLC22A23|C6orf85|-|6p25.2|protein-coding	7.36879	7.16562	8.79646	8.69309	2.15294	2.69327e-29	1.23056e-27
NM_001003940	chr15	40087891	40108879	-	4684	1	BMF|-|-|15q15.1|protein-coding	7.8362	7.63643	9.14093	9.09261	1.86031	2.69853e-29	1.23056e-27
NM_002588	chr5	141475966	141512973	+	4750	1	PCDHGC3|PC43|PCDH-GAMMA-C3|PCDH2|-|5q31.3|protein-coding	13.4404	13.5045	14.0589	14.0093	0.58182	2.71244e-29	1.23294e-27
NM_000271	chr18	23531442	23586506	-	4733	1	NPC1|NPC|POGZ|SLC65A1|-|18q11.2|protein-coding	12.4606	12.3946	11.7182	11.7864	-0.712119	4.46224e-29	2.02184e-27
NM_001364293	chr5	72848139	72916740	+	10831	1	TNPO1|IPO2|KPNB2|MIP|MIP1|TRN|-|5q13.2|protein-coding	11.5325	11.6604	12.2955	12.3354	0.759026	4.8802e-29	2.20417e-27
NM_006812	chr12	57694132	57721557	+	2665	1	OS9|ERLEC2|OS-9|-|12q13.3-q14.1|protein-coding	12.3904	12.3755	13.023	12.9571	0.635019	5.4786e-29	2.46659e-27
NM_001128205	chr8	69492847	69660912	+	5637	1	SULF1|SULF-1|-|8q13.2-q13.3|protein-coding	12.2794	12.5263	13.8155	13.8107	1.46134	6.15684e-29	2.76317e-27
NM_003373	chr10	73998116	74121363	+	6464	1	VCL|CMD1W|CMH15|HEL114|MV|MVCL|-|10q22.2|protein-coding	13.1126	13.1963	13.7356	13.7211	0.595339	6.20139e-29	2.77439e-27
NM_000820	chr13	113820549	113864076	-	2491	1	GAS6|AXLLG|AXSF|-|13q34|protein-coding	13.4686	13.5576	12.9047	12.9361	-0.616799	7.83329e-29	3.49345e-27
NM_004815	chr1	94168905	94237584	-	8927	1	ARHGAP29|PARG1|-|1p22.1|protein-coding	11.0293	11.1804	10.1861	10.2214	-0.991747	8.16461e-29	3.6298e-27
NM_003118	chr5	151661096	151686915	-	3439	1	SPARC|BM-40|OI17|ON|-|5q33.1|protein-coding	14.2013	14.3273	13.6797	13.6552	-0.618851	9.90479e-29	4.38968e-27
NM_001308059	chr5	111496035	111512597	-	4711	1	STARD4|-|-|5q22.1|protein-coding	10.2966	10.3218	9.25796	9.33877	-1.16679	1.09958e-28	4.85802e-27
NM_006948	chr21	14371116	14383146	-	3937	1	HSPA13|STCH|-|21q11.2|protein-coding	10.4217	10.3625	9.33707	9.43558	-1.15395	1.12261e-28	4.94437e-27
NM_012334	chr5	16661907	16936288	-	11399	1	MYO10|-|-|5p15.1|protein-coding	12.2701	12.3835	12.9914	12.9537	0.67461	1.29062e-28	5.66674e-27
NM_003680	chr1	32775239	32818032	-	3102	1	YARS|CMTDIC|TYRRS|YRS|YTS|-|1p35.1|protein-coding	11.5712	11.3859	10.6183	10.6082	-0.940111	1.54937e-28	6.78184e-27
NM_012098	chr9	127087348	127122635	-	3436	1	ANGPTL2|ARP2|HARP|-|9q33.3|protein-coding	10.8872	10.9347	11.7727	11.6384	0.854782	1.64514e-28	7.17887e-27
NM_002999	chr20	45325289	45348424	-	2605	1	SDC4|SYND4|-|20q13.12|protein-coding	11.786	11.8495	12.4598	12.4621	0.677526	1.82701e-28	7.94806e-27
NM_001284341	chr7	32957404	33006931	+	3609	1	FKBP9|FKBP60|FKBP63|PPIase|-|7p14.3|protein-coding	11.7326	11.8338	12.4648	12.4434	0.706451	1.85356e-28	8.0389e-27
NM_001005340	chr7	23246775	23275108	+	2673	1	GPNMB|HGFIN|NMB|PLCA3|-|7p15.3|protein-coding	11.5272	11.4891	12.202	12.1551	0.710108	3.38339e-28	1.4629e-26
NM_024776	chr15	77100654	77420104	-	19309	1	PEAK1|SGK269|-|15q24.3|protein-coding	11.5871	11.5224	12.2142	12.2257	0.703346	5.20382e-28	2.24318e-26
NM_001365305	chr16	30053090	30070420	+	2478	1	LOC112694756|ALDA|ALDOA|-|-|protein-coding	13.9636	14.004	13.4556	13.35	-0.601126	5.92607e-28	2.54677e-26
NM_015922	chrX	152831063	152869729	+	1823	1	NSDHL|H105E3|SDR31E1|XAP104|-|Xq28|protein-coding	9.89642	9.96644	8.85113	8.85177	-1.29179	6.38121e-28	2.72588e-26
NM_007219	chr20	3927314	4015558	-	7609	1	RNF24|G1L|-|20p13|protein-coding	9.87572	9.79683	10.8182	10.7138	1.04047	6.38128e-28	2.72588e-26
NM_003038	chr2	64989399	65023865	+	4553	1	SLC1A4|ASCT1|SATT|SPATCCM|-|2p14|protein-coding	10.3848	9.99711	8.93416	8.87225	-1.53014	7.21632e-28	3.07333e-26
NM_002583	chr12	79584879	79690964	-	8982	1	PAWR|PAR4|Par-4|-|12q21.2|protein-coding	9.17253	9.3278	10.2577	10.3418	1.21509	7.2408e-28	3.07452e-26
NM_001543	chr5	150508131	150558211	+	7994	1	NDST1|HSST|MRT46|NST1|-|5q33.1|protein-coding	12.3908	12.432	13.0142	12.9781	0.611268	7.67322e-28	3.24841e-26
NM_001303274	chr17	41866917	41919022	-	4338	1	ACLY|ACL|ATPCL|CLATP|-|17q21.2|protein-coding	13.0314	13.0745	12.4908	12.4266	-0.620254	8.97766e-28	3.78932e-26
NM_015441	chr1	161983192	162024465	-	3761	1	OLFML2B|-|-|1q23.3|protein-coding	8.96469	9.14352	10.2534	10.1003	1.3172	9.52863e-28	4.00994e-26
NM_005733	chr5	138179112	138187720	+	3071	1	KIF20A|MKLP2|RAB6KIFL|-|5q31.2|protein-coding	8.04656	7.88603	6.42919	6.5072	-2.66605	1.05234e-27	4.41545e-26
NM_006086	chr16	89923342	89936097	+	1700	1	TUBB3|CDCBM|CDCBM1|CFEOM3|CFEOM3A|FEOM3|TUBB4|beta-4|-|16q24.3|protein-coding	11.884	11.8273	11.1362	10.9468	-0.866972	1.16683e-27	4.88141e-26
NM_001080779	chr17	1464186	1492686	-	4897	1	MYO1C|MMI-beta|MMIb|NMI|myr2|-|17p13.3|protein-coding	12.7557	12.8219	12.1713	12.1917	-0.636578	1.22871e-27	5.12516e-26
NM_001733	chr12	7080219	7092445	-	2475	1	C1R|EDSPD1|-|12p13.31|protein-coding	12.1146	12.1937	12.7737	12.7644	0.644306	1.23688e-27	5.14413e-26
NM_014573	chr17	28319200	28328685	+	2458	1	TMEM97|MAC30|-|17q11.2|protein-coding	10.5009	10.5014	9.52759	9.59447	-1.06849	1.2889e-27	5.3448e-26
NM_001130142	chr11	124115450	124147721	+	4279	1	VWA5A|BCSC-1|BCSC1|LOH11CR2A|-|11q24.2|protein-coding	7.78747	7.7256	9.01953	9.07439	1.75543	1.53754e-27	6.35724e-26
NR_160295	chr15	69414349	69448427	+	3837	1	KIF23|CHO1|KNSL5|MKLP-1|MKLP1|-|15q23|protein-coding	8.6052	8.69739	7.22105	7.3294	-2.02074	2.40256e-27	9.90496e-26
NM_024299	chr20	63520765	63522206	+	821	1	PPDPF|C20orf149|dJ697K14.9|exdpf|-|20q13.33|protein-coding	12.4905	12.3479	11.7192	11.7263	-0.736678	2.50216e-27	1.02857e-25
NM_004990	chr12	57488068	57516652	+	2774	1	MARS|CMT2U|ILFS2|ILLD|METRS|MRS|MTRNS|SPG70|-|12q13.3|protein-coding	11.5763	11.3438	10.5805	10.5389	-0.980901	2.55356e-27	1.04666e-25
NM_006360	chr11	32583831	32606264	+	5034	1	EIF3M|B5|GA17|PCID1|TANGO7|hfl-B5|-|11p13|protein-coding	10.4421	10.4715	9.48766	9.54704	-1.07098	4.3465e-27	1.77643e-25
NM_001243177	chr16	30065760	30072207	+	3421	1	ALDOA|ALDA|GSD12|HEL-S-87p|-|16p11.2|protein-coding	13.9854	14.0261	13.4889	13.3832	-0.589279	5.31521e-27	2.1661e-25
NM_005415	chr2	112645939	112663823	+	3282	1	SLC20A1|GLVR1|Glvr-1|PIT1|PiT-1|-|2q14.1|protein-coding	12.7248	12.9149	12.1242	12.0784	-0.755927	6.75992e-27	2.74697e-25
NM_001711	chrX	153494980	153509546	+	2343	1	BGN|DSPG1|MRLS|PG-S1|PGI|SEMDX|SLRR1A|-|Xq28|protein-coding	8.87213	8.75806	10.066	9.86525	1.37923	7.44937e-27	3.01849e-25
NM_001080497	chr9	120600811	120714470	-	6292	1	MEGF9|EGFL5|-|9q33.2|protein-coding	9.20505	9.26884	10.2338	10.2158	1.14908	7.89782e-27	3.19108e-25
NM_001257181	chr8	42416462	42541512	-	3612	1	SLC20A2|GLVR-2|GLVR2|IBGC1|IBGC3|MLVAR|PIT-2|PIT2|RAM1|Ram-1|-|8p11.21|protein-coding	11.3547	11.4057	10.4363	10.6208	-0.921417	8.24791e-27	3.32307e-25
NM_005765	chrX	40580970	40606848	+	2231	1	ATP6AP2|APT6M8-9|ATP6IP2|ATP6M8-9|ELDF10|HT028|M8-9|MRXE|MRXSH|MSTP009|PRR|RENR|XMRE|XPDS|-|Xp11.4|protein-coding	11.3148	11.4072	12.0252	12.0946	0.742543	9.33059e-27	3.74862e-25
NM_007361	chr14	52004809	52069059	-	4846	1	NID2|NID-2|-|14q22.1|protein-coding	9.252	9.36429	10.3236	10.2749	1.14586	9.90521e-27	3.96824e-25
NR_037715	chr17	7012417	7014533	+	1024	1	RNASEK|-|-|17p13.1|protein-coding	11.2264	11.1599	10.403	10.4071	-0.861718	1.36562e-26	5.45554e-25
NM_001146015	chr14	55148135	55191585	-	2950	1	DLGAP5|DLG7|HURP|-|14q22.3|protein-coding	7.54742	7.48044	5.96038	6.08548	-3.119	1.62162e-26	6.46008e-25
NM_001270448	chr17	7219831	7225267	+	2346	1	ACADVL|ACAD6|LCACD|VLCAD|-|17p13.1|protein-coding	10.1003	10.1666	10.9704	10.9532	0.915586	1.85698e-26	7.37694e-25
NM_152515	chr2	112736351	112764609	-	4710	1	CKAP2L|-|-|2q14.1|protein-coding	7.61691	7.58229	6.05092	6.1839	-2.98719	1.93426e-26	7.65371e-25
NM_022346	chr4	17810979	17844864	+	4563	1	NCAPG|CAPG|CHCG|NY-MEL-3|YCG1|-|4p15.31|protein-coding	7.95231	7.98626	6.56639	6.51611	-2.51071	1.93744e-26	7.65371e-25
NM_002087	chr17	44345086	44353106	+	2331	1	GRN|CLN11|GEP|GP88|PCDGF|PEPI|PGRN|-|17q21.31|protein-coding	13.2605	13.1844	13.8561	13.7552	0.605319	2.5062e-26	9.87303e-25
NM_003273	chr11	65111872	65116396	+	1732	1	TM7SF2|ANG1|C14SR|DHCR14A|NET47|-|11q13.1|protein-coding	8.93327	8.56944	7.2916	7.28754	-2.13302	2.62883e-26	1.03275e-24
NM_005506	chr4	76158739	76213824	-	4678	1	SCARB2|AMRF|CD36L2|EPM4|HLGP85|LGP85|LIMP-2|LIMPII|SR-BII|-|4q21.1|protein-coding	12.7164	12.8235	13.3523	13.3514	0.605103	3.10135e-26	1.21501e-24
NM_001242581	chr20	19886521	20002459	+	4493	1	RIN2|MACS|RASSF4|-|20p11.23|protein-coding	9.99429	10.1295	10.9426	10.9125	0.958241	3.31602e-26	1.29553e-24
NM_001367242	chrX	66164247	66268863	+	6098	1	HEPH|CPL|-|Xq12|protein-coding	9.81946	9.86488	10.6987	10.7163	0.970363	4.2284e-26	1.64745e-24
NM_002105	chr11	119093875	119095467	-	1590	1	H2AFX|H2A.X|H2A/X|H2AX|-|11q23.3|protein-coding	9.63419	9.54439	8.44311	8.49369	-1.39444	6.44815e-26	2.50542e-24
NM_001135733	chr8	94925972	94949378	-	5636	1	TP53INP1|SIP|TP53DINP1|TP53INP1A|TP53INP1B|Teap|p53DINP1|-|8q22.1|protein-coding	9.45687	9.34564	10.3385	10.3901	1.10516	6.69608e-26	2.59464e-24
NM_001199671	chr7	128739359	128773400	+	6071	1	CALU|-|-|7q32.1|protein-coding	14.3376	14.4512	13.791	13.8632	-0.587252	7.59868e-26	2.93636e-24
NM_022873	chr1	27666064	27672192	-	829	1	IFI6|6-16|FAM14C|G1P3|IFI-6-16|IFI616|-|1p35.3|protein-coding	12.1255	12.065	9.44482	9.8918	-2.60425	7.79623e-26	3.00452e-24
NM_145901	chr6	34236873	34246231	+	2153	1	HMGA1|HMG-R|HMGA1A|HMGIY|-|6p21.31|protein-coding	14.7518	14.7525	14.2955	14.2316	-0.504038	1.05099e-25	4.03932e-24
NM_001318088	chr11	6390474	6394996	+	2442	1	SMPD1|ASM|ASMASE|NPD|-|11p15.4|protein-coding	11.5823	11.5858	12.2317	12.188	0.662489	1.10207e-25	4.22422e-24
NM_020404	chr11	66314494	66317044	-	2548	1	CD248|CD164L1|TEM1|-|11q13.2|protein-coding	12.6651	12.6909	13.3758	13.2269	0.651619	1.26324e-25	4.8289e-24
NM_001143935	chr7	87345664	87399794	+	3268	1	CROT|COT|-|7q21.12|protein-coding	9.24982	9.35116	10.2501	10.2831	1.11888	1.3153e-25	5.01441e-24
NM_198282	chr5	139475533	139482758	-	2161	1	TMEM173|ERIS|MITA|MPYS|NET23|SAVI|STING|STING-beta|hMITA|hSTING|-|5q31.2|protein-coding	10.2588	10.0728	9.16617	9.03941	-1.24605	1.69686e-25	6.45171e-24
NM_001303047	chr18	3247530	3256237	+	1306	1	MYL12A|HEL-S-24|MLC-2B|MLCB|MRCL3|MRLC3|MYL2B|-|18p11.31|protein-coding	12.2278	12.2982	11.5052	11.6396	-0.729074	2.17183e-25	8.23554e-24
NM_006845	chr1	44739837	44767766	+	2838	1	KIF2C|CT139|KNSL6|MCAK|-|1p34.1|protein-coding	7.7936	7.64148	6.30781	6.25785	-2.74676	2.42795e-25	9.18218e-24
NM_003908	chr20	34088309	34112243	-	2545	1	EIF2S2|EIF2|EIF2B|EIF2beta|PPP1R67|eIF-2-beta|-|20q11.22|protein-coding	11.3354	11.3793	10.6395	10.602	-0.798839	2.64806e-25	9.98796e-24
NM_002056	chr2	69319780	69387227	-	8590	1	GFPT1|CMS12|CMSTA1|GFA|GFAT|GFAT 1|GFAT1|GFAT1m|GFPT|GFPT1L|MSLG|-|2p13.3|protein-coding	11.5512	11.4921	10.6438	10.8125	-0.854302	2.7758e-25	1.0442e-23
NM_003204	chr17	48048359	48061545	+	4831	1	NFE2L1|LCR-F1|NRF1|TCF11|-|17q21.32|protein-coding	13.2718	13.0708	12.5127	12.4436	-0.726852	3.0665e-25	1.1505e-23
NR_037611	chr22	19717220	19724774	+	4659	1	SEPT5-GP1BB|GP1BB|GPIb-beta|GPIbB|-|22q11.21|ncRNA	9.47575	9.29048	8.07435	8.23602	-1.57668	3.15619e-25	1.18103e-23
NM_001184917	chr17	81900958	81911399	-	5127	1	PCYT2|ET|-|17q25.3|protein-coding	10.7695	10.7357	9.82957	9.94441	-0.96642	3.43602e-25	1.28236e-23
NM_058219	chr16	70246778	70251940	-	5160	1	EXOSC6|EAP4|MTR3|Mtr3p|hMtr3p|p11|-|16q22.1|protein-coding	9.94536	9.83219	8.81972	8.87192	-1.25238	4.41637e-25	1.64391e-23
NM_003632	chr17	42682531	42699993	+	5511	1	CNTNAP1|CASPR|CHN3|CNTNAP|NRXN4|P190|-|17q21.2|protein-coding	10.3433	10.2905	9.36706	9.41389	-1.06698	5.56131e-25	2.06467e-23
NM_000426	chr6	128883141	129516565	+	9625	1	LAMA2|LAMM|MDC1A|-|6q22.33|protein-coding	8.50617	8.50619	9.56463	9.62428	1.35324	6.48932e-25	2.40291e-23
NM_053024	chr3	149964905	149970895	-	2041	1	PFN2|D3S1319E|PFL|-|3q25.1|protein-coding	11.5748	11.6241	12.2257	12.2061	0.652297	7.21638e-25	2.66518e-23
NM_003638	chr10	15513954	15719922	-	6515	1	ITGA8|-|-|10p13|protein-coding	11.0406	11.1679	11.8796	11.7878	0.77945	7.83712e-25	2.88691e-23
NM_001024845	chr1	43996483	44031462	-	3190	1	SLC6A9|GCENSG|GLYT1|-|1p34.1|protein-coding	8.88517	8.44244	7.16147	7.19768	-2.21538	9.8974e-25	3.6364e-23
NM_005207	chr22	20917407	20953747	+	5337	1	CRKL|-|-|22q11.21|protein-coding	9.92224	9.93518	8.91965	8.9464	-1.18726	1.12462e-24	4.12129e-23
NM_014244	chr5	179110853	179345461	-	6759	1	ADAMTS2|ADAM-TS2|ADAMTS-2|ADAMTS-3|EDSDERMS|NPI|PC I-NP|PCI-NP|PCINP|PCPNI|PNPI|-|5q35.3|protein-coding	10.4024	10.5584	11.3434	11.2485	0.887389	1.20875e-24	4.41816e-23
NM_004414	chr21	34516443	34615113	-	2496	1	RCAN1|ADAPT78|CSP1|DSC1|DSCR1|MCIP1|RCN1|-|21q22.12|protein-coding	10.0489	9.96607	8.97324	9.04456	-1.18282	1.28649e-24	4.69023e-23
NM_199334	chr17	40062965	40092627	+	4818	1	THRA|AR7|CHNG6|EAR7|ERB-T-1|ERBA|ERBA1|NR1A1|THRA1|THRA2|c-ERBA-1|-|17q21.1|protein-coding	9.36875	9.34243	10.2679	10.2878	1.0656	1.34567e-24	4.89341e-23
NM_015691	chrX	10015755	10144478	+	6429	1	WWC3|BM042|-|Xp22.2|protein-coding	10.4216	10.4506	11.225	11.1615	0.82761	1.35874e-24	4.9283e-23
NM_152295	chr5	33440776	33468091	+	2845	1	TARS|ThrRS|-|5p13.3|protein-coding	11.3558	11.3801	10.6529	10.6544	-0.77413	1.37514e-24	4.97506e-23
NM_001130688	chr4	173331376	173334358	-	1460	1	HMGB2|HMG2|-|4q34.1|protein-coding	9.49853	9.4266	8.12352	8.38241	-1.5265	1.59086e-24	5.74084e-23
NM_021626	chr17	56978107	57006768	+	1930	1	SCPEP1|HSCP1|RISC|-|17q22|protein-coding	10.4548	10.3718	11.1982	11.1621	0.837176	1.61768e-24	5.82283e-23
NM_001964	chr5	138465479	138469303	+	3133	1	EGR1|AT225|G0S30|KROX-24|NGFI-A|TIS8|ZIF-268|ZNF225|-|5q31.2|protein-coding	10.1046	9.97147	10.9017	10.8606	0.933407	1.98781e-24	7.13698e-23
NM_024996	chr3	158644528	158692571	+	3447	1	GFM1|COXPD1|EFG|EFG1|EFGM|EGF1|GFM|hEFG1|mtEF-G1|-|3q25.32|protein-coding	9.90376	10.0006	8.96518	8.92664	-1.19808	2.01522e-24	7.21714e-23
NM_001113547	chr12	50175788	50222658	-	3557	1	LIMA1|EPLIN|LDLCQ8|SREBP3|-|12q13.12|protein-coding	12.2073	12.3232	12.8458	12.8907	0.630545	2.08261e-24	7.4397e-23
NM_002508	chr1	235975832	236065090	-	5768	1	NID1|NID|-|1q42.3|protein-coding	11.5268	11.6466	12.2783	12.2162	0.698248	2.17475e-24	7.74931e-23
NM_003486	chr16	87830023	87869507	-	4544	1	SLC7A5|4F2LC|CD98|D16S469E|E16|LAT1|MPE16|-|16q24.2|protein-coding	12.2239	11.9348	10.6326	10.5391	-1.60526	2.35201e-24	8.35994e-23
NM_001042424	chr4	1871393	1982192	+	7536	1	NSD2|KMT3F|KMT3G|MMSET|REIIBP|TRX5|WHS|WHSC1|-|4p16.3|protein-coding	10.7952	10.8294	9.99863	10.0119	-0.897813	2.40742e-24	8.53549e-23
NM_004481	chr1	230067238	230282122	+	4405	1	GALNT2|GalNAc-T2|-|1q42.13|protein-coding	11.5089	11.5421	12.1529	12.1245	0.649939	2.89906e-24	1.0253e-22
NM_004336	chr2	110637528	110678063	-	3735	1	BUB1|BUB1A|BUB1L|hBUB1|-|2q13|protein-coding	7.68791	7.56903	6.14241	6.28061	-2.78742	3.01484e-24	1.06359e-22
NR_038322	chr3	185282941	185293079	+	1678	1	MAP3K13|LZK|MEKK13|MLK|-|3q27.2|protein-coding	7.17707	7.18841	8.43561	8.53729	1.98804	3.16247e-24	1.11291e-22
NM_006097	chr20	36541519	36551446	+	2779	1	MYL9|LC20|MLC-2C|MLC2|MRLC1|MYRL2|-|20q11.23|protein-coding	14.4946	14.5879	14.0467	13.9543	-0.558708	3.446e-24	1.20968e-22
NM_006045	chr20	51596516	51768390	-	7830	1	ATP9A|ATPIIA|-|20q13.2|protein-coding	10.0563	9.96957	10.8452	10.8155	0.908005	5.21597e-24	1.82649e-22
NM_012328	chr7	108569874	108574850	+	2404	1	DNAJB9|ERdj4|MDG-1|MDG1|MST049|MSTP049|-|7q31.1|14q24.2-q24.3|protein-coding	9.79728	9.71122	8.66926	8.7538	-1.26836	5.23107e-24	1.82727e-22
NR_033403	chr8	22165372	22212326	+	3610	1	BMP1|OI13|PCOLC|PCP|PCP2|TLD|-|8p21.3|protein-coding	9.72676	9.68203	10.6026	10.5334	0.976456	5.35197e-24	1.86491e-22
NM_006612	chr17	4997950	5028401	+	7892	1	KIF1C|LTXS1|SATX2|SAX2|SPAX2|SPG58|-|17p13.2|protein-coding	12.7661	12.7865	12.2446	12.1575	-0.60192	5.77492e-24	2.00735e-22
NM_006482	chr12	67648745	67665406	+	8883	1	DYRK2|-|-|12q15|protein-coding	8.96681	9.02137	10.0064	9.94674	1.16795	6.12112e-24	2.12249e-22
NM_005941	chr8	88032014	88327483	-	11536	1	MMP16|C8orf57|MMP-X2|MT-MMP2|MT-MMP3|MT3-MMP|-|8q21.3|protein-coding	9.4378	9.63966	10.4696	10.497	1.07332	6.41648e-24	2.21413e-22
NM_022044	chr22	21642302	21644299	+	820	1	SDF2L1|-|-|22q11.21|protein-coding	9.41768	9.03675	7.94361	7.81815	-1.79229	6.41663e-24	2.21413e-22
NM_000046	chr5	78777211	78985310	-	4840	1	ARSB|ASB|G4S|MPS6|-|5q14.1|protein-coding	10.0156	10.2453	9.09948	9.08262	-1.22348	6.5536e-24	2.2559e-22
NM_016426	chr22	46296870	46330810	+	2969	1	GTSE1|B99|-|22q13.31|protein-coding	7.50081	7.31992	5.93617	6.048	-3.04817	7.70436e-24	2.6456e-22
NM_001127605	chr10	89213573	89251775	-	2513	1	LIPA|CESD|LAL|-|10q23.31|protein-coding	10.8467	10.8835	11.5406	11.548	0.731696	7.80265e-24	2.67288e-22
NM_018509	chr17	50381238	50397523	-	2871	1	LRRC59|PRO1855|p34|-|17q21.33|protein-coding	11.4405	11.5039	10.7549	10.7883	-0.756487	8.13145e-24	2.7788e-22
NM_006528	chr7	93885396	93890753	-	2200	1	TFPI2|PP5|REF1|TFPI-2|-|7q21.3|protein-coding	11.0387	11.3118	10.2441	10.2835	-1.00503	8.72081e-24	2.97304e-22
NM_004226	chr2	196133583	196171578	-	5263	1	STK17B|DRAK2|-|2q32.3|protein-coding	10.2722	10.3569	11.0769	11.0798	0.838364	1.06352e-23	3.617e-22
NM_001162383	chr1	155946854	155978547	-	4145	1	ARHGEF2|GEF|GEF-H1|GEFH1|LFP40|NEDMHM|P40|-|1q22|protein-coding	11.6617	11.4764	10.8261	10.7524	-0.843407	1.19912e-23	4.06841e-22
NM_018339	chr9	76385526	76394426	-	2590	1	RFK|RIFK|-|9q21.13|protein-coding	8.74664	8.86308	7.29667	7.60209	-1.91371	1.20576e-23	4.08115e-22
NM_025250	chr7	2631986	2664802	+	4789	1	TTYH3|-|-|7p22.3|protein-coding	12.0067	12.0164	12.6784	12.5593	0.639355	1.34885e-23	4.55461e-22
NM_001017995	chr5	172333499	172454525	-	7764	1	SH3PXD2B|FAD49|FTHS|HOFI|KIAA1295|TKS4|TSK4|-|5q35.1|protein-coding	10.6648	10.6004	11.3723	11.3272	0.777456	1.73811e-23	5.85508e-22
NM_000484	chr21	25880550	26170770	-	3563	1	APP|AAA|ABETA|ABPP|AD1|APPI|CTFgamma|CVAP|PN-II|PN2|preA4|-|21q21.3|protein-coding	14.0804	14.0841	14.5393	14.5216	0.463175	1.88173e-23	6.32387e-22
NM_001129827	chr12	2052987	2697950	+	13837	2	CACNA1C|CACH2|CACN2|CACNL1A1|CCHL1A1|CaV1.2|LQT8|TS|TS. LQT8|-|12p13.33|protein-coding	10.0113	10.0143	10.8194	10.7871	0.880169	2.517e-23	8.4388e-22
NM_003247	chr6	169215780	169254114	-	5856	1	THBS2|TSP2|-|6q27|protein-coding	12.4416	12.5006	12.9987	13.0053	0.554601	3.03873e-23	1.0164e-21
NM_019590	chr10	24209138	24547843	+	7384	1	KIAA1217|ETL4|SKT|-|10p12.2-p12.1|protein-coding	10.3456	10.4727	11.2462	11.1445	0.859322	3.42483e-23	1.14285e-21
NM_007019	chr20	45812644	45816952	+	769	1	UBE2C|UBCH10|dJ447F3.2|-|20q13.12|protein-coding	7.40916	7.27347	5.8242	6.01474	-3.14211	3.84283e-23	1.27932e-21
NM_001114120	chr1	68474152	68497082	-	5285	1	DEPDC1|DEP.8|DEPDC1-V2|DEPDC1A|SDP35|-|1p31.3|protein-coding	7.17327	7.26933	5.85314	5.86516	-3.14271	4.0811e-23	1.35546e-21
NM_015194	chr17	32492522	32877124	-	5486	1	MYO1D|PPP1R108|myr4|-|17q11.2|protein-coding	8.80825	8.82579	9.82644	9.78772	1.19691	4.282e-23	1.41886e-21
NM_001145056	chr19	10602455	10644557	+	3339	1	SLC44A2|CTL2|PP1292|-|19p13.2|protein-coding	12.2211	12.1961	11.6425	11.6	-0.621233	6.80948e-23	2.2511e-21
NM_005253	chr2	28392858	28417317	+	6707	1	FOSL2|FRA2|-|2p23.2|protein-coding	10.3738	10.4545	11.1771	11.1305	0.809094	8.4228e-23	2.77796e-21
NM_152240	chr3	179017225	179071809	-	9043	1	ZMAT3|PAG608|WIG-1|WIG1|-|3q26.32|protein-coding	11.7769	11.8788	12.4105	12.4409	0.629546	8.56546e-23	2.81845e-21
NM_001346425	chr5	134114681	134148210	+	3368	1	TCF7|TCF-1|-|5q31.1|protein-coding	9.9883	10.0766	10.9607	10.7952	0.941233	1.2094e-22	3.96846e-21
NM_014720	chr10	103967140	104029233	+	7806	1	SLK|LOSK|STK2|bA16H23.1|se20-9|-|10q24.33-q25.1|protein-coding	10.1374	10.3011	11.0039	11.0381	0.881414	1.21164e-22	3.96846e-21
NM_001367875	chr12	29500840	29783942	-	9010	1	TMTC1|ARG99|OLF|TMTC1A|-|12p11.22|protein-coding	10.1135	10.3598	9.23209	9.23996	-1.1671	1.26333e-22	4.12824e-21
NM_001415	chrX	24054956	24078810	+	3443	1	EIF2S3|EIF2|EIF2G|EIF2gamma|MEHMO|MRXSBRK|eIF-2gA|-|Xp22.11|protein-coding	11.4437	11.5493	10.7638	10.8219	-0.759615	1.4593e-22	4.75766e-21
NM_001300828	chr4	137518920	137532494	-	5914	1	PCDH18|PCDH68L|-|4q28.3|protein-coding	10.4161	10.4266	11.1571	11.1223	0.786077	1.54569e-22	5.02773e-21
NM_004932	chr5	31193686	31329146	+	8526	1	CDH6|CAD6|KCAD|-|5p13.3|protein-coding	8.84506	9.19108	10.0925	10.1596	1.29343	1.58975e-22	5.15924e-21
NM_153367	chr10	79382327	79445624	-	4922	1	ZCCHC24|C10orf56|Z3CXXC8|-|10q22.3|protein-coding	10.5198	10.547	11.3472	11.21	0.813062	2.26962e-22	7.3488e-21
NM_080668	chr11	65077453	65084040	-	2467	1	CDCA5|SORORIN|-|11q13.1|protein-coding	7.63894	7.82529	6.42645	6.18382	-2.69494	2.28601e-22	7.385e-21
NM_001032283	chr12	98515573	98550379	+	4170	1	TMPO|CMD1T|LAP2|LEMD4|PRO0868|TP|-|12q23.1|protein-coding	9.43631	9.56669	8.41103	8.47153	-1.32924	3.41456e-22	1.10057e-20
NM_004429	chrX	68828997	68842163	+	3323	1	EFNB1|CFND|CFNS|EFB1|EFL3|EPLG2|Elk-L|LERK2|-|Xq13.1|protein-coding	9.29186	9.29693	10.2794	10.1445	1.06786	3.50533e-22	1.12727e-20
NM_001264573	chr17	44924711	44947773	-	4334	1	KIF18B|-|-|17q21.31|protein-coding	6.84147	6.85297	5.50942	5.53318	-3.70702	3.54851e-22	1.13857e-20
NM_000967	chr22	39312882	39319623	-	1284	1	RPL3|ASC-1|L3|TARBP-B|-|22q13.1|protein-coding	14.2433	14.2425	13.8062	13.7961	-0.45702	3.60732e-22	1.15483e-20
NM_004759	chr1	206684905	206734281	+	3616	1	MAPKAPK2|MAPKAP-K2|MK-2|MK2|-|1q32.1|protein-coding	10.899	10.9573	11.5895	11.5719	0.701932	4.09839e-22	1.30909e-20
NM_002585	chr1	164559360	164851823	+	6892	1	PBX1|CAKUHED|-|1q23.3|protein-coding	7.27179	7.23107	8.51305	8.44257	1.85841	6.36315e-22	2.02791e-20
NM_001291163	chr1	225810134	225845561	+	2058	1	EPHX1|EPHX|EPOX|HYL1|MEH|-|1q42.12|protein-coding	8.89198	8.93337	10.1481	9.84031	1.29784	7.00788e-22	2.22838e-20
NM_001690	chr3	113747035	113812056	+	4558	1	ATP6V1A|ARCL2D|ATP6A1|ATP6V1A1|HO68|IECEE3|VA68|VPP2|Vma1|-|3q13.31|protein-coding	10.5257	10.7182	11.3884	11.3731	0.820167	7.29271e-22	2.31376e-20
NM_006763	chr1	203305519	203309601	+	2724	1	BTG2|APRO1|PC3|TIS21|-|1q32.1|protein-coding	8.86961	8.59027	9.89378	9.77153	1.32553	7.40072e-22	2.34235e-20
NM_001256470	chr12	19129733	19376399	+	4762	1	PLEKHA5|PEPP-2|PEPP2|-|12p12.3|protein-coding	9.01881	9.23795	10.1345	10.0808	1.14616	7.41585e-22	2.34235e-20
NM_004207	chr17	82229011	82239499	+	2036	1	SLC16A3|MCT 3|MCT 4|MCT-3|MCT-4|MCT3|MCT4|-|17q25.3|protein-coding	11.746	11.7743	11.149	11.1386	-0.658951	7.5676e-22	2.38497e-20
NM_006409	chr7	99325898	99366262	+	1570	1	ARPC1A|Arc40|HEL-68|HEL-S-307|SOP2Hs|SOP2L|-|7q22.1|protein-coding	10.6926	10.7504	11.4016	11.3866	0.728179	7.87483e-22	2.47629e-20
NM_001113490	chrX	112774877	112823126	-	6933	1	AMOT|-|-|Xq23|protein-coding	8.92007	8.97444	9.92412	9.86427	1.13303	8.25247e-22	2.5893e-20
NM_001009939	chr22	19718443	19723319	+	2243	1	SEPTIN5|CDCREL|CDCREL-1|CDCREL1|H5|HCDCREL-1|PNUTL1|SEPT5|-|22q11.21|protein-coding	9.17655	9.03358	7.85008	8.02738	-1.55243	8.92293e-22	2.79349e-20
NM_003793	chr11	66563464	66568606	-	2029	1	CTSF|CATSF|CLN13|-|11q13.2|protein-coding	8.95711	8.88051	9.90866	9.84435	1.14694	9.00228e-22	2.81212e-20
NM_007286	chr5	150640660	150659207	+	5354	1	SYNPO|-|-|5q33.1|protein-coding	10.2416	10.1461	10.9941	10.9239	0.843658	9.37092e-22	2.92084e-20
NM_001806	chr19	33373709	33382686	+	3726	1	CEBPG|GPE1BP|IG/EBP-1|-|19q13.11|protein-coding	9.34659	9.1748	8.15765	8.15265	-1.43769	9.47139e-22	2.94569e-20
NM_207318	chrX	104166453	104195901	+	7615	1	FAM199X|CXorf39|-|Xq22.2|protein-coding	8.96716	9.11174	7.84318	7.93709	-1.54635	9.84742e-22	3.05593e-20
NM_001254	chr17	40287879	40304657	+	4550	1	CDC6|CDC18L|HsCDC18|HsCDC6|MGORS5|-|17q21.2|protein-coding	7.81732	7.79626	6.48331	6.55695	-2.33216	9.87684e-22	3.05837e-20
NM_003101	chr1	179293797	179358679	+	6821	1	SOAT1|ACACT|ACAT|ACAT-1|ACAT1|SOAT|STAT|-|1q25.2|protein-coding	10.4539	10.4006	9.53689	9.63031	-0.961145	1.33884e-21	4.13668e-20
NM_001322819	chr6	159679064	159727355	-	4158	1	SOD2|IPO-B|IPOB|MNSOD|MVCD6|Mn-SOD|-|6q25.3|protein-coding	11.3585	11.4695	10.7193	10.7261	-0.748622	1.36272e-21	4.20132e-20
NM_000837	chr8	143990058	143993415	+	1959	1	GRINA|HNRGW|LFG1|NMDARA1|TMBIM3|-|8q24.3|protein-coding	12.4607	12.407	11.8551	11.9005	-0.585923	1.59405e-21	4.90388e-20
NM_005904	chr18	48919853	48950711	-	3081	1	SMAD7|CRCS3|MADH7|MADH8|-|18q21.1|protein-coding	8.55283	8.58892	9.70152	9.52501	1.29374	1.61228e-21	4.94921e-20
NM_006461	chr17	28577574	28599025	-	3760	1	SPAG5|DEEPEST|MAP126|hMAP126|-|17q11.2|protein-coding	7.81848	7.92458	6.59383	6.59294	-2.26924	1.80258e-21	5.52143e-20
NM_018454	chr15	41332881	41381046	+	2247	1	NUSAP1|ANKT|BM037|LNP|NUSAP|PRO0310p1|Q0310|SAPL|-|15q15.1|protein-coding	7.91656	8.09567	6.4567	6.75397	-2.40788	1.99464e-21	6.09656e-20
NM_004181	chr4	41256928	41268455	+	1092	1	UCHL1|HEL-117|HEL-S-53|NDGOA|PARK5|PGP 9.5|PGP9.5|PGP95|SPG79|Uch-L1|-|4p13|protein-coding	10.4563	10.384	9.56282	9.61282	-0.949363	2.21883e-21	6.76718e-20
NM_025239	chr9	5510531	5571282	+	2423	1	PDCD1LG2|B7DC|Btdc|CD273|PD-L2|PDCD1L2|PDL2|bA574F11.2|-|9p24.1|protein-coding	8.89295	9.13189	7.85147	7.8098	-1.60472	2.2949e-21	6.98418e-20
NM_001022	chr19	41860255	41872925	+	2013	1	RPS19|DBA|DBA1|S19|eS19|-|19q13.2|protein-coding	13.4387	13.46	13.9545	13.8849	0.487961	2.66735e-21	8.1003e-20
NM_001271946	chr5	168661740	169301139	-	9699	1	SLIT3|MEGF5|SLIL2|SLIT1|Slit-3|slit2|-|5q34-q35.1|protein-coding	8.48274	8.46604	9.44643	9.55423	1.28717	2.68158e-21	8.12611e-20
NM_032642	chr12	1629231	1647212	+	2231	1	WNT5B|-|-|12p13.33|protein-coding	12.0469	12.2319	11.4358	11.4919	-0.718738	2.75387e-21	8.32738e-20
NM_006389	chr11	119044188	119057205	-	4570	2	HYOU1|GRP-170|Grp170|HSP12A|IMD59|ORP-150|ORP150|-|11q23.3|protein-coding	12.7035	12.3635	10.787	10.5784	-1.97123	2.87457e-21	8.67386e-20
NM_006513	chr1	109213918	109238182	+	1901	1	SARS|NEDMAS|SERRS|SERS|-|1p13.3|protein-coding	12.1344	11.989	11.4483	11.3538	-0.702925	3.47497e-21	1.04633e-19
NM_033430	chr4	119494403	119627737	-	7239	1	PDE5A|CGB-PDE|CN5A|PDE5|-|4q26|protein-coding	12.146	12.2983	12.7847	12.8642	0.629664	5.12824e-21	1.54086e-19
NM_012117	chr12	54230942	54280122	-	11539	1	CBX5|HEL25|HP1|HP1A|-|12q13.13|protein-coding	10.7914	10.7425	9.9494	10.0448	-0.857519	6.04475e-21	1.8124e-19
NM_000976	chr9	127447674	127451406	-	625	1	RPL12|L12|-|9q33.3|protein-coding	12.7912	12.779	12.2979	12.2174	-0.551855	6.50766e-21	1.94708e-19
NM_015550	chr7	24796541	24980178	-	6723	1	OSBPL3|ORP-3|ORP3|OSBP3|-|7p15.3|protein-coding	10.3192	10.2335	10.9913	11.0099	0.796023	7.61209e-21	2.27273e-19
NM_032012	chr9	109015135	109119947	-	7979	1	TMEM245|C9orf5|CG-2|CG2|-|9q31.3|protein-coding	10.7385	10.7984	9.84783	10.0361	-0.918668	7.63753e-21	2.27553e-19
NM_001145427	chr5	54517759	54546586	+	5372	1	SNX18|SH3PX2|SH3PXD3B|SNAG1|-|5q11.2|protein-coding	11.3465	11.4337	11.9832	11.9892	0.633415	7.80693e-21	2.32113e-19
NM_015103	chr3	129555213	129606739	-	6939	1	PLXND1|PLEXD1|-|3q22.1|protein-coding	11.5149	11.3948	12.1274	12.0421	0.667229	8.74708e-21	2.59521e-19
NM_006195	chr9	125747373	125967376	+	2828	1	PBX3|-|-|9q33.3|protein-coding	8.39734	8.3411	7.18814	7.16879	-1.83289	9.07265e-21	2.68619e-19
NM_004356	chr11	2377317	2397419	+	1487	1	CD81|CVID6|S5.7|TAPA1|TSPAN28|-|11p15.5|protein-coding	12.7566	12.7243	13.2403	13.2029	0.501345	1.04114e-20	3.07613e-19
NM_199054	chr19	2037471	2051244	-	3769	1	MKNK2|GPRK7|MNK2|-|19p13.3|protein-coding	10.7658	10.4082	9.5805	9.60665	-1.13826	1.1729e-20	3.45822e-19
NM_003870	chr15	90388242	90502239	+	7165	1	IQGAP1|HUMORFA01|SAR1|p195|-|15q26.1|protein-coding	13.2534	13.3006	12.7765	12.8144	-0.501548	1.37417e-20	4.04324e-19
NM_001172624	chr15	73052484	73305206	+	7025	1	NEO1|IGDCC2|NGN|NTN1R2|-|15q24.1|protein-coding	11.1552	11.0926	11.7888	11.7112	0.669827	1.42285e-20	4.17782e-19
NM_033055	chr1	100038095	100083373	+	2761	1	MFSD14A|HIAT1|-|1p21.2|protein-coding	10.4797	10.5922	9.69495	9.75387	-0.91799	1.59287e-20	4.66738e-19
NM_001731	chr12	92140278	92145846	-	4625	1	BTG1|APRO2|-|12q21.33|protein-coding	10.981	10.8895	11.6079	11.5562	0.694588	1.6692e-20	4.88095e-19
NM_007214	chr6	107867756	107958208	-	6407	1	SEC63|DNAJC23|ERdj2|PCLD2|PRO2507|SEC63L|-|6q21|protein-coding	11.13	11.1379	10.4622	10.4547	-0.738301	1.77474e-20	5.17889e-19
NM_012401	chr22	50274979	50307646	-	6370	1	PLXNB2|MM1|Nbla00445|PLEXB2|dJ402G11.3|-|22q13.33|protein-coding	12.855	12.7563	13.4079	13.2965	0.5691	1.81772e-20	5.29341e-19
NM_022766	chr22	46684410	46738252	-	4427	1	CERK|LK4|dA59H18.2|dA59H18.3|hCERK|-|22q13.31|protein-coding	9.62131	9.72635	10.5244	10.4555	0.92631	1.89968e-20	5.51063e-19
NM_002535	chr12	112978519	113011723	+	4610	1	OAS2|-|-|12q24.13|protein-coding	9.78146	9.69276	8.5977	8.82732	-1.24223	1.9031e-20	5.51063e-19
NM_001364716	chr17	17042457	17192643	+	15393	1	MPRIP|M-RIP|MRIP|RHOIP3|RIP3|p116Rip|-|17p11.2|protein-coding	12.0577	12.1568	12.6999	12.6296	0.584996	1.90397e-20	5.51063e-19
NM_001286706	chr13	38349851	38363002	+	3213	1	UFM1|BM-002|C13orf20|HLD14|-|13q13.3|protein-coding	10.6268	10.7216	9.8061	9.93352	-0.900673	1.98332e-20	5.7286e-19
NM_001010972	chr7	143381345	143391111	+	2213	2	ZYX|ESP-2|HED-2|-|7q34|protein-coding	13.1533	13.2296	12.714	12.6574	-0.527219	2.19364e-20	6.3232e-19
NM_032777	chr8	37796883	37844896	+	6923	1	ADGRA2|GPR124|TEM5|-|8p11.23|protein-coding	11.8174	11.755	12.3689	12.3133	0.585162	2.35987e-20	6.78857e-19
NM_001320808	chr1	211743457	211830338	-	8461	1	LPGAT1|FAM34A|FAM34A1|NET8|-|1q32.3|protein-coding	9.82436	10.0241	9.00046	8.88952	-1.16929	2.5268e-20	7.25405e-19
NM_024721	chr8	76681247	76867281	+	13974	1	ZFHX4|ZFH4|ZHF4|-|8q21.13|protein-coding	9.31029	9.3152	10.1424	10.1773	0.985875	2.54111e-20	7.2804e-19
NM_001237	chr4	121816444	121823883	-	2738	1	CCNA2|CCN1|CCNA|-|4q27|protein-coding	8.15356	8.22543	6.9524	7.01708	-1.93913	2.75456e-20	7.87603e-19
NM_012244	chr14	23125295	23183660	-	4223	1	SLC7A8|LAT2|LPI-PC1|-|14q11.2|protein-coding	9.34428	9.28218	10.1925	10.1434	0.993568	2.80035e-20	7.99086e-19
NM_001350517	chr18	68673688	68715108	-	4770	1	TMX3|PDIA13|TXNDC10|-|18q22.1|protein-coding	10.4007	10.4578	9.46301	9.65697	-0.987469	2.86171e-20	8.14954e-19
NM_016175	chr5	179837276	179858817	-	1159	2	MRNIP|C5orf45|-|5q35.3|protein-coding	9.81306	9.73506	8.79339	8.87881	-1.13353	2.97552e-20	8.45669e-19
NM_152793	chr7	30134986	30162762	+	5756	1	MTURN|C7orf41|Ells1|-|7p14.3|protein-coding	8.80015	8.78086	9.72756	9.71462	1.13184	3.243e-20	9.19846e-19
NM_018410	chr2	233836702	233854535	-	3146	1	HJURP|FAKTS|URLC9|hFLEG1|-|2q37.1|protein-coding	7.51925	7.597	6.19853	6.36074	-2.5112	3.73887e-20	1.05838e-18
NM_173557	chr18	61808068	61893007	-	8740	1	RNF152|-|-|18q21.33|protein-coding	8.4033	8.52427	9.47792	9.4504	1.25759	3.7537e-20	1.06046e-18
NM_001850	chr3	99638594	99799217	+	5570	1	COL8A1|C3orf7|-|3q12.1|protein-coding	10.1283	10.1635	10.8361	10.9112	0.806758	4.09045e-20	1.1533e-18
NM_005230	chr12	96194375	96269824	+	4194	1	ELK3|ERP|NET|SAP-2|SAP2|-|12q23.1|protein-coding	10.8047	10.9612	11.5387	11.588	0.730969	4.14333e-20	1.16589e-18
NM_080683	chr4	86594315	86815159	+	8496	1	PTPN13|FAP-1|PNP1|PTP-BAS|PTP-BL|PTP1E|PTPL1|PTPLE|hPTP1E|-|4q21.3|protein-coding	11.3355	11.298	11.8848	11.9007	0.613235	4.38814e-20	1.23233e-18
NM_000984	chr17	28719985	28724359	+	963	1	RPL23A|L23A|MDA20|-|17q11.2|protein-coding	12.4583	12.5092	12.9692	12.9738	0.509591	4.40698e-20	1.23517e-18
NM_020182	chr20	57648396	57710015	-	4948	1	PMEPA1|STAG1|TMEPAI|-|20q13.31|protein-coding	7.93546	8.14516	9.18282	9.10205	1.45526	5.69988e-20	1.59439e-18
NM_003358	chr9	111896814	111935367	+	3946	1	UGCG|GCS|GLCT1|-|9q31.3|protein-coding	11.1981	11.3611	10.5238	10.591	-0.787135	6.35898e-20	1.77526e-18
NM_001161572	chr22	38201932	38216510	+	2460	1	MAFF|U-MAF|hMafF|-|22q13.1|protein-coding	10.0114	10.0657	9.20257	9.14281	-1.01701	7.52272e-20	2.09602e-18
NM_018929	chr5	141489081	141512973	+	4789	1	PCDHGC5|PCDH-GAMMA-C5|-|5q31.3|protein-coding	12.8946	12.9487	13.4241	13.3695	0.494551	8.26142e-20	2.29732e-18
NM_021135	chr6	166409364	166627251	-	5809	1	RPS6KA2|HU-2|MAPKAPK1C|RSK|RSK3|S6K-alpha|S6K-alpha2|p90-RSK3|p90RSK2|pp90RSK3|-|6q27|protein-coding	10.2489	10.0609	9.2331	9.28095	-1.0501	8.45557e-20	2.34671e-18
NM_001315537	chr12	21635342	21657855	-	1306	1	LDHB|HEL-S-281|LDH-B|LDH-H|LDHBD|TRG-5|-|12p12.1|protein-coding	11.9841	12.053	11.4313	11.466	-0.605275	1.06808e-19	2.9585e-18
NM_001135212	chr2	178463664	178478600	-	2867	1	FKBP7|FKBP23|PPIase|-|2q31.2|protein-coding	8.19054	8.0721	9.17447	9.17661	1.36705	1.0758e-19	2.97408e-18
NM_001549	chr10	89327997	89340968	+	2386	1	IFIT3|CIG-49|GARG-49|IFI60|IFIT4|IRG2|ISG60|P60|RIG-G|cig41|-|10q23.31|protein-coding	9.54509	9.5634	8.5697	8.6362	-1.17778	1.10715e-19	3.0525e-18
NM_018921	chr5	141402953	141512979	+	4599	1	PCDHGA9|PCDH-GAMMA-A9|-|5q31.3|protein-coding	12.885	12.9388	13.4085	13.3589	0.491002	1.10847e-19	3.0525e-18
NM_018913	chr5	141413176	141512979	+	4611	1	PCDHGA10|PCDH-GAMMA-A10|-|5q31.3|protein-coding	12.9099	12.9598	13.4364	13.3785	0.491864	1.15027e-19	3.16146e-18
NM_018677	chr20	34876612	34927959	+	2865	1	ACSS2|ACAS2|ACECS|ACS|ACSA|dJ1161H23.1|-|20q11.22|protein-coding	9.63038	9.66901	8.665	8.75447	-1.15015	1.15858e-19	3.17813e-18
NM_001786	chr10	60778478	60794852	+	1879	1	CDK1|CDC2|CDC28A|P34CDC2|-|10q21.2|protein-coding	7.80945	7.62553	6.21967	6.51338	-2.5264	1.27775e-19	3.49828e-18
NM_018926	chr5	141408203	141512979	+	4593	1	PCDHGB6|PCDH-GAMMA-B6|-|5q31.3|protein-coding	12.8939	12.945	13.4158	13.3633	0.489305	1.42109e-19	3.88322e-18
NM_001243781	chr10	80408551	80437115	+	5776	1	PRXL2A|Adrx|C10orf58|FAM213A|PAMM|-|10q23.1|protein-coding	8.81427	8.67473	7.61041	7.6499	-1.57749	1.54353e-19	4.20967e-18
NM_018920	chr5	141382742	141512973	+	4751	1	PCDHGA7|PCDH-GAMMA-A7|-|5q31.3|protein-coding	12.9018	12.9539	13.4227	13.3713	0.488251	1.56683e-19	4.26503e-18
NM_015937	chr20	45416141	45426241	+	2154	1	PIGT|CGI-06|MCAHS3|NDAP|PNH2|-|20q13.12|protein-coding	10.936	10.9452	11.5625	11.5294	0.651539	1.62458e-19	4.41375e-18
NM_018924	chr5	141370242	141512973	+	4737	1	PCDHGB3|PCDH-GAMMA-B3|-|5q31.3|protein-coding	12.8808	12.9333	13.4021	13.3513	0.488861	1.66376e-19	4.51155e-18
NM_001317771	chr8	144789769	144792390	-	937	1	RPL8|L8|-|8q24.3|protein-coding	13.3715	13.3803	12.9152	12.9392	-0.466841	1.67617e-19	4.53655e-18
NM_018927	chr5	141417677	141512973	+	4767	1	PCDHGB7|ME6|PCDH-GAMMA-B7|-|5q31.3|protein-coding	12.9957	13.0389	13.5004	13.4535	0.477995	1.67976e-19	4.5376e-18
NM_001286353	chr1	113979391	113982254	+	1956	1	OLFML3|HNOEL-iso|OLF44|-|1p13.2|protein-coding	10.4638	10.5801	11.2216	11.1869	0.743437	1.77943e-19	4.79769e-18
NM_000435	chr19	15159038	15200995	-	8645	1	NOTCH3|CADASIL|CADASIL1|CASIL|IMF2|LMNS|-|19p13.12|protein-coding	11.3683	11.2899	12.0236	11.8875	0.667602	2.0407e-19	5.49168e-18
NM_001362517	chrX	85861180	86047328	-	5564	1	CHM|DXS540|GGTA|HSD-32|REP-1|TCD|-|Xq21.2|protein-coding	8.91568	8.98067	7.89031	7.89268	-1.43453	2.08977e-19	5.61309e-18
NM_018928	chr5	141485174	141512979	+	4617	1	PCDHGC4|PCDH-GAMMA-C4|-|5q31.3|protein-coding	12.877	12.9314	13.3999	13.3478	0.488865	2.18411e-19	5.85539e-18
NM_005737	chr2	234493041	234497049	-	4006	1	ARL4C|ARL7|LAK|-|2q37.1|protein-coding	11.0989	11.1674	11.785	11.7013	0.653215	2.22383e-19	5.95062e-18
NM_018922	chr5	141350261	141512979	+	4584	1	PCDHGB1|PCDH-GAMMA-B1|-|5q31.3|protein-coding	12.8833	12.9339	13.4002	13.3504	0.48576	2.25398e-19	6.01995e-18
NM_134268	chr17	76527356	76537709	-	1956	1	CYGB|HGB|STAP|-|17q25.1|protein-coding	7.84423	7.77002	8.8457	8.93886	1.49467	2.26863e-19	6.04769e-18
NM_001351059	chr11	68039025	68050895	+	3002	1	TCIRG1|ATP6N1C|ATP6V0A3|Atp6i|OC-116kDa|OC116|OPTB1|Stv1|TIRC7|Vph1|a3|-|11q13.2|protein-coding	10.4811	10.3697	9.57439	9.66013	-0.921262	2.29611e-19	6.10409e-18
NM_018918	chr5	141364331	141512979	+	4596	1	PCDHGA5|CDH-GAMMA-A5|ME3|PCDH-GAMMA-A5|-|5q31.3|protein-coding	12.8798	12.932	13.4007	13.3482	0.487707	2.2984e-19	6.10409e-18
NM_004926	chr14	68787655	68793914	-	3867	1	ZFP36L1|BRF1|Berg36|ERF-1|ERF1|RNF162B|TIS11B|cMG1|-|14q24.1|protein-coding	11.7503	11.7515	12.281	12.2643	0.551029	2.31777e-19	6.14404e-18
NM_018912	chr5	141330685	141512979	+	4596	1	PCDHGA1|PCDH-GAMMA-A1|-|5q31.3|protein-coding	12.879	12.9322	13.3995	13.3479	0.487218	2.496e-19	6.60417e-18
NM_001005291	chr17	17811334	17836986	-	4969	1	SREBF1|SREBP1|bHLHd1|-|17p11.2|protein-coding	11.0637	10.8939	10.2336	10.2404	-0.820849	2.55901e-19	6.75827e-18
NM_003898	chr6	157981863	158099175	+	7372	1	SYNJ2|INPP5H|-|6q25.3|protein-coding	10.1508	10.1447	10.8811	10.825	0.782037	2.60918e-19	6.87795e-18
NM_018919	chr5	141373891	141512973	+	4786	1	PCDHGA6|PCDH-GAMMA-A6|-|5q31.3|protein-coding	12.8923	12.943	13.407	13.3582	0.483889	2.71772e-19	7.15077e-18
NM_018923	chr5	141360136	141512979	+	4596	1	PCDHGB2|PCDH-GAMMA-B2|-|5q31.3|protein-coding	12.8944	12.9457	13.4113	13.36	0.484616	2.9715e-19	7.80405e-18
NM_206943	chr2	32946953	33399508	+	6465	1	LTBP1|-|-|2p22.3|protein-coding	13.4388	13.4868	13.8969	13.8919	0.447283	3.00865e-19	7.887e-18
NM_139276	chr17	42313325	42388495	-	4947	1	STAT3|ADMIO|ADMIO1|APRF|HIES|-|17q21.2|protein-coding	10.6567	10.648	11.2785	11.2903	0.686474	3.04745e-19	7.97398e-18
NM_005022	chr17	4945650	4949086	-	1360	1	PFN1|ALS18|-|17p13.2|protein-coding	13.9054	13.9037	13.4863	13.3782	-0.488462	3.06918e-19	8.01604e-18
NM_014616	chr3	182793504	182921629	+	7283	1	ATP11B|ATPIF|ATPIR|-|3q26.33|protein-coding	9.5878	9.6148	8.41911	8.70138	-1.27788	3.22232e-19	8.40053e-18
NM_032088	chr5	141391916	141512979	+	5497	1	PCDHGA8|PCDH-GAMMA-A8|-|5q31.3|protein-coding	12.8779	12.9326	13.3983	13.3467	0.486358	3.23145e-19	8.40888e-18
NM_002192	chr7	41685114	41703090	-	6041	1	INHBA|EDF|FRP|-|7p14.1|protein-coding	11.3654	11.5959	12.1354	12.1753	0.710916	3.34139e-19	8.67903e-18
NM_133443	chr16	46884362	46931289	+	3978	1	GPT2|ALT2|GPT 2|MRT49|-|16q11.2|protein-coding	9.0786	8.9209	7.89063	7.96469	-1.4471	3.68635e-19	9.55756e-18
NM_001085377	chr5	113022106	113488453	-	8274	1	MCC|MCC1|-|5q22.2|protein-coding	8.63726	8.74008	9.67114	9.59175	1.15926	3.71133e-19	9.60476e-18
NM_014033	chr12	50925015	50932507	+	3112	1	METTL7A|AAM-B|AAMB|-|12q13.12|protein-coding	6.81784	6.75629	7.97374	7.97631	2.03858	3.91265e-19	1.01073e-17
NM_001303530	chr18	12308241	12326616	+	2339	1	TUBB6|FPVEPD|HsT1601|TUBB-5|-|18p11.21|protein-coding	12.1582	12.305	11.6619	11.6099	-0.631305	4.05532e-19	1.04568e-17
NM_003713	chr1	56494761	56579563	-	3265	1	PLPP3|Dri42|LPP3|PAP2B|PPAP2B|VCIP|-|1p32.2|protein-coding	9.33055	9.64776	10.3751	10.543	1.1011	4.71277e-19	1.213e-17
NM_001349079	chr3	17157162	17742739	-	6728	1	TBC1D5|-|-|3p24.3|protein-coding	10.1298	10.2299	10.8596	10.9455	0.799512	4.81526e-19	1.23714e-17
NM_000186	chr1	196651878	196747504	+	4103	1	CFH|AHUS1|AMBP1|ARMD4|ARMS1|CFHL3|FH|FHL1|HF|HF1|HF2|HUS|-|1q31.3|protein-coding	8.74775	8.94791	9.78376	9.79758	1.13589	4.8951e-19	1.25538e-17
NM_006136	chr7	116862587	116922049	+	5056	1	CAPZA2|CAPPA2|CAPZ|-|7q31.2|protein-coding	10.9034	11.0725	10.1552	10.2848	-0.846918	5.32804e-19	1.36394e-17
NM_001256875	chr1	37692516	37709719	+	2359	1	CDCA8|BOR|BOREALIN|DasraB|MESRGP|-|1p34.3|protein-coding	7.30092	7.34674	6.15634	6.0588	-2.58451	5.57759e-19	1.42525e-17
NM_001270399	chr12	49184795	49189324	-	2470	1	TUBA1A|B-ALPHA-1|LIS3|TUBA3|-|12q13.12|protein-coding	13.3405	13.4707	12.877	12.9161	-0.530846	5.91379e-19	1.50844e-17
NM_018916	chr5	141343829	141512973	+	4798	1	PCDHGA3|PCDH-GAMMA-A3|-|5q31.3|protein-coding	12.8817	12.9384	13.4007	13.3477	0.483104	6.98163e-19	1.77762e-17
NM_018915	chr5	141338760	141512973	+	4805	1	PCDHGA2|PCDH-GAMMA-A2|-|5q31.3|protein-coding	12.8963	12.9458	13.4054	13.3555	0.47814	7.11446e-19	1.8082e-17
NM_015144	chr16	87406246	87491854	-	6896	1	ZCCHC14|BDG-29|BDG29|-|16q24.2|protein-coding	9.62667	9.70973	10.4472	10.4301	0.876178	7.20549e-19	1.82805e-17
NM_001113756	chr22	50525753	50530012	-	1758	1	TYMP|ECGF|ECGF1|MEDPS1|MNGIE|MTDPS1|PDECGF|TP|hPD-ECGF|-|22q13.33|protein-coding	8.23204	7.9734	6.86687	6.90971	-2.00982	7.92014e-19	2.00578e-17
NM_012215	chr10	101784450	101818444	-	5156	1	OGA|MEA5|MGEA5|NCOAT|-|10q24.32|protein-coding	10.1719	10.0601	10.809	10.8769	0.804899	8.28608e-19	2.09471e-17
NM_018457	chr12	53441734	53446638	+	1099	1	PRR13|TXR1|-|12q13.13|protein-coding	10.6118	10.6541	9.92999	9.87819	-0.817124	9.93289e-19	2.50655e-17
NM_003735	chr5	141430507	141512973	+	4846	1	PCDHGA12|CDH21|FIB3|PCDH-GAMMA-A12|-|5q31.3|protein-coding	12.9665	13.0045	13.4587	13.4111	0.467545	1.05759e-18	2.66407e-17
NM_006135	chr1	112619832	112671614	+	2344	1	CAPZA1|CAPPA1|CAPZ|CAZ1|-|1p13.2|protein-coding	11.7186	11.8108	11.1478	11.196	-0.633923	1.07453e-18	2.70194e-17
NM_001320006	chr12	49989162	50025557	-	3219	1	RACGAP1|CYK4|HsCYK-4|ID-GAP|MgcRacGAP|-|12q13.12|protein-coding	8.89842	8.96476	7.86627	7.91827	-1.41303	1.14025e-18	2.86212e-17
NM_031459	chr1	28259518	28282491	+	3450	2	SESN2|HI95|SES2|SEST2|-|1p35.3|protein-coding	10.8571	10.5536	9.87067	9.75903	-1.00698	1.1433e-18	2.86472e-17
NM_001211	chr15	40161009	40221136	+	3717	1	BUB1B|BUB1beta|BUBR1|Bub1A|MAD3L|MVA1|SSK1|hBUBR1|-|15q15.1|protein-coding	7.63973	7.75372	6.4529	6.54426	-2.22072	1.26283e-18	3.15863e-17
NM_144949	chr2	46699295	46763128	+	4761	1	SOCS5|CIS6|CISH6|Cish5|SOCS-5|-|2p21|protein-coding	10.5744	10.7636	11.3635	11.3588	0.747687	1.30303e-18	3.25346e-17
NM_018914	chr5	141421051	141512973	+	4779	1	PCDHGA11|PCDH-GAMMA-A11|-|5q31.3|protein-coding	12.9442	12.9864	13.4463	13.3912	0.471933	1.32549e-18	3.30372e-17
NM_001813	chr4	103105811	103198343	-	8490	1	CENPE|CENP-E|KIF10|MCPH13|PPP1R61|-|4q24|protein-coding	8.04404	8.03313	6.77149	6.94058	-1.97055	1.4959e-18	3.72191e-17
NM_018917	chr5	141355021	141512973	+	4770	1	PCDHGA4|PCDH-GAMMA-A4|-|5q31.3|protein-coding	12.9002	12.9498	13.4078	13.3545	0.474796	1.56016e-18	3.87498e-17
NM_003736	chr5	141387885	141512973	+	4566	1	PCDHGB4|CDH20|FIB2|PCDH-GAMMA-B4|-|5q31.3|protein-coding	12.916	12.9611	13.4168	13.3657	0.471157	1.65212e-18	4.09622e-17
NM_001204458	chr13	23579360	23676093	+	4159	1	TNFRSF19|TAJ|TAJ-alpha|TRADE|TROY|-|13q12.12|protein-coding	11.0934	11.1318	11.6757	11.6931	0.612555	1.73023e-18	4.2824e-17
NM_004237	chr5	892884	918120	+	2416	1	TRIP13|16E1BP|MVA3|-|5p15.33|protein-coding	7.36682	7.35283	5.91184	6.20374	-2.75037	1.83065e-18	4.52305e-17
NM_145686	chr2	101697703	101894690	+	7608	1	MAP4K4|FLH21957|HEL-S-31|HGK|MEKKK4|NIK|-|2q11.2|protein-coding	13.1852	13.289	13.718	13.6901	0.48391	1.88666e-18	4.65333e-17
NM_016306	chr3	186570676	186585800	+	1679	1	DNAJB11|ABBP-2|ABBP2|DJ9|Dj-9|EDJ|ERdj3|ERj3|ERj3p|PKD6|PRO1080|UNQ537|-|3q27.3|protein-coding	10.9217	10.8028	10.1215	10.1766	-0.791444	1.99326e-18	4.9077e-17
NM_198433	chr20	56369390	56392215	-	2453	1	AURKA|AIK|ARK1|AURA|BTAK|PPP1R47|STK15|STK6|STK7|-|20q13.2|protein-coding	7.64124	7.54724	6.25959	6.46544	-2.3657	2.20246e-18	5.41341e-17
NM_000355	chr22	30607174	30627271	+	2181	1	TCN2|D22S676|D22S750|II|TC|TC II|TC-2|TC2|TCII|-|22q12.2|protein-coding	8.46447	8.46873	9.40834	9.40167	1.18547	2.25967e-18	5.5444e-17
NM_032737	chr19	2428166	2456959	-	4620	1	LMNB2|EPM9|LAMB2|LMN2|-|19p13.3|protein-coding	11.101	11.189	10.4939	10.4927	-0.7121	2.50004e-18	6.12358e-17
NM_030928	chr16	88803789	88809258	+	2652	1	CDT1|DUP|RIS2|-|16q24.3|protein-coding	7.43676	7.5202	6.13005	6.34593	-2.48443	2.51078e-18	6.13928e-17
NM_014689	chr2	224765090	225042468	-	7228	1	DOCK10|DRIP2|Nbla10300|ZIZ3|-|2q36.2|protein-coding	10.8502	11.0028	11.5873	11.5464	0.687505	2.5326e-18	6.18199e-17
NM_001321945	chr13	101710804	102402443	-	13019	1	FGF14|FGF-14|FHF-4|FHF4|SCA27|-|13q33.1|protein-coding	10.4969	10.6753	11.2828	11.2653	0.745953	2.5502e-18	6.21426e-17
NM_001135248	chr1	16974504	16980678	-	1087	1	MFAP2|MAGP|MAGP-1|MAGP1|-|1p36.13|protein-coding	9.08917	8.92381	9.93427	9.86865	1.06331	2.56839e-18	6.24783e-17
NM_015150	chr3	16315845	16513699	-	2974	1	RFTN1|MIG2|PIB10|PIG9|RAFTLIN|-|3p24.3|protein-coding	10.132	10.1688	10.884	10.8055	0.770523	2.63749e-18	6.40494e-17
NM_001256095	chr17	8474205	8630761	-	7652	1	MYH10|NMMHC-IIB|NMMHCB|-|17p13.1|protein-coding	10.4394	10.5202	11.13	11.1283	0.709691	2.70373e-18	6.55458e-17
NM_006690	chr20	35226690	35276998	+	4365	1	MMP24|MMP-24|MMP25|MT-MMP 5|MT-MMP5|MT5-MMP|MT5MMP|MTMMP5|-|20q11.22|protein-coding	8.78327	8.91579	9.83118	9.70336	1.11111	2.95092e-18	7.14163e-17
NM_002160	chr9	115019576	115118157	-	8469	1	TNC|150-225|DFNA56|GMEM|GP|HXB|JI|TN|TN-C|-|9q33.1|protein-coding	12.7837	12.6359	13.2671	13.2075	0.547718	2.96365e-18	7.15761e-17
NR_037717	chr17	7012417	7017524	+	1901	1	RNASEK-C17orf49|BAP18|C17orf49|-|17p13.1|ncRNA	11.471	11.423	10.8528	10.8486	-0.643859	2.96762e-18	7.15761e-17
NM_005851	chr11	67506490	67508728	-	1476	1	CDK2AP2|DOC-1R|p14|-|11q13.2|protein-coding	9.66353	9.23164	8.19978	8.35908	-1.4989	3.13485e-18	7.54812e-17
NM_002741	chr19	14433306	14471859	+	3096	1	PKN1|DBK|PAK-1|PAK1|PKN|PKN-ALPHA|PRK1|PRKCL1|-|19p13.12|protein-coding	11.465	11.5023	10.9174	10.8043	-0.67006	3.21675e-18	7.71929e-17
NM_001363816	chr22	50502949	50507702	-	2646	1	LMF2|TMEM112B|TMEM153|-|22q13.33|protein-coding	11.0391	10.913	10.2518	10.3073	-0.7687	3.21683e-18	7.71929e-17
NM_198474	chr11	7485506	7511375	+	2761	1	OLFML1|MVAL564|UNQ564|-|11p15.4|protein-coding	6.36844	6.52111	7.62988	7.64525	2.27781	3.38042e-18	8.09815e-17
NM_014294	chr8	70573218	70608416	-	3043	1	TRAM1|PNAS8|TRAM|TRAMP|-|8q13.3|protein-coding	12.5458	12.6576	11.9733	12.099	-0.593538	3.46212e-18	8.2799e-17
NM_001162371	chr17	5499427	5501006	-	1496	1	LOC728392|-|-|17p13.2|protein-coding	10.7564	10.7272	10.0792	9.98277	-0.791184	3.48547e-18	8.32171e-17
NM_001466	chr17	44557484	44561262	+	3776	1	FZD2|Fz2|OMOD2|fz-2|fzE2|hFz2|-|17q21.31|protein-coding	10.5098	10.3459	9.63814	9.63495	-0.903837	3.7092e-18	8.84099e-17
NM_005896	chr2	208236227	208255143	-	2380	1	IDH1|HEL-216|HEL-S-26|IDCD|IDH|IDP|IDPC|PICD|-|2q34|protein-coding	11.6426	11.621	11.0501	11.0764	-0.609832	4.07484e-18	9.69621e-17
NM_001142864	chr16	88715338	88785220	-	8036	1	PIEZO1|DHS|FAM38A|LMPH3|LMPHM6|Mib|-|16q24.3|protein-coding	13.0228	13.0326	12.5922	12.487	-0.508501	4.99531e-18	1.18666e-16
NR_027654	chr15	66702236	66782849	+	3955	1	SMAD6|AOVD2|HsT17432|MADH6|MADH7|-|15q22.31|protein-coding	7.14008	7.07949	8.24577	8.21599	1.78158	5.23646e-18	1.24186e-16
NM_000127	chr8	117799365	118111819	-	3348	1	EXT1|EXT|LGCR|LGS|TRPS2|TTV|-|8q24.11|protein-coding	11.873	11.8977	12.4027	12.3625	0.524176	6.09382e-18	1.44278e-16
NM_019096	chr6	43620494	43629264	-	3017	1	GTPBP2|JABELS|-|6p21.1|protein-coding	9.91623	9.66639	8.89405	8.68323	-1.21408	6.24758e-18	1.47672e-16
NM_002975	chr19	50723364	50725708	+	1369	1	CLEC11A|CLECSF3|LSLCL|P47|SCGF|-|19q13.33|protein-coding	10.4396	10.3492	11.064	11.0407	0.720428	6.80051e-18	1.60474e-16
NM_001278595	chr7	100092728	100101940	-	3069	1	MCM7|CDC47|MCM2|P1.1-MCM3|P1CDC47|P85MCM|PNAS146|PPP1R104|-|7q22.1|protein-coding	9.56417	9.70688	8.70716	8.74101	-1.11791	6.81819e-18	1.60624e-16
NM_001135242	chr8	133237175	133297252	-	3404	1	NDRG1|CAP43|CMT4D|DRG-1|DRG1|GC4|HMSNL|NDR1|NMSL|PROXY1|RIT42|RTP|TARG1|TDD5|-|8q24.22|protein-coding	10.2638	10.1103	10.9945	10.8633	0.818305	6.88006e-18	1.61813e-16
NM_001007075	chr4	39044831	39126233	+	7643	1	KLHL5|-|-|4p14|protein-coding	10.5792	10.4829	9.82252	9.75422	-0.839209	7.85988e-18	1.84551e-16
NM_000786	chr7	92112156	92134477	-	3140	1	CYP51A1|CP51|CYP51|CYPL1|LDM|P450-14DM|P450L1|-|7q21.2|protein-coding	11.832	11.8948	11.335	11.2785	-0.593014	7.92516e-18	1.85776e-16
NM_003463	chr6	63572012	63583588	+	5081	1	PTP4A1|HH72|PRL-1|PRL1|PTP(CAAX1)|PTPCAAX1|-|6q12|protein-coding	11.5737	11.6783	11.0054	11.0538	-0.640468	9.25518e-18	2.16596e-16
NM_183376	chr15	97960703	97973833	+	4052	1	ARRDC4|-|-|15q26.2|protein-coding	6.44822	6.40263	7.65399	7.53573	2.26127	9.5012e-18	2.21987e-16
NM_001008397	chr5	55160171	55167296	+	3725	1	GPX8|EPLA847|GPx-8|GSHPx-8|UNQ847|-|5q11.2|protein-coding	11.3013	11.349	10.7305	10.7146	-0.653023	9.8586e-18	2.29958e-16
NM_001024736	chr15	73684383	73714511	+	3280	1	CD276|4Ig-B7-H3|B7-H3|B7H3|B7RP-2|-|15q24.1|protein-coding	11.6784	11.7327	12.3592	12.2032	0.610363	9.9318e-18	2.31285e-16
NM_002079	chr10	99396870	99430624	-	1967	1	GOT1|AST1|ASTQTL1|GIG18|cAspAT|cCAT|-|10q24.2|protein-coding	10.049	9.74328	8.8459	8.98103	-1.18357	1.03759e-17	2.41232e-16
NM_001206	chr9	70384597	70414657	-	5204	1	KLF9|BTEB|BTEB1|-|9q21.12|protein-coding	9.55296	9.59637	10.2904	10.4029	0.884849	1.22053e-17	2.83299e-16
NM_003506	chr8	103298898	103332866	+	3719	1	FZD6|FZ-6|FZ6|HFZ6|NDNC10|-|8q22.3|protein-coding	10.1564	10.2633	10.8957	10.8828	0.750807	1.24444e-17	2.88377e-16
NM_005496	chr3	160400559	160434953	+	5254	1	SMC4|CAP-C|CAPC|SMC-4|SMC4L1|-|3q25.33|protein-coding	9.92551	10.0909	9.0829	9.19754	-1.02357	1.35512e-17	3.13512e-16
NM_194291	chr8	124310918	124372699	-	4298	1	TMEM65|-|-|8q24.13|protein-coding	10.2681	10.475	9.51721	9.58232	-0.942789	1.36525e-17	3.15341e-16
NM_002518	chr2	100820139	100996829	+	3997	1	NPAS2|MOP4|PASD4|bHLHe9|-|2q11.2|protein-coding	8.92863	8.87287	7.73761	7.94806	-1.442	1.41889e-17	3.27198e-16
NM_030919	chr20	38926417	38953106	+	2364	1	FAM83D|C20orf129|CHICA|dJ616B8.3|-|20q11.23|protein-coding	6.87325	6.77984	5.63192	5.71933	-3.02267	1.44516e-17	3.32716e-16
NM_001287	chr16	1444935	1475028	-	4141	1	CLCN7|CLC-7|CLC7|OPTA2|OPTB4|PPP1R63|-|16p13.3|protein-coding	11.4944	11.3241	10.7678	10.7523	-0.705224	1.92988e-17	4.43592e-16
NM_002952	chr16	1962058	1964826	-	936	1	RPS2|LLREP3|S2|-|16p13.3|protein-coding	14.0682	14.0396	13.6679	13.6407	-0.413768	2.02745e-17	4.65264e-16
NM_023928	chr12	125065435	125143316	+	3236	1	AACS|ACSF1|SUR-5|-|12q24.31|protein-coding	9.39193	9.39583	8.40896	8.52604	-1.16723	2.07156e-17	4.74617e-16
NM_002430	chr22	27748277	27801756	-	7810	1	MN1|MGCR|MGCR1|MGCR1-PEN|dJ353E16.2|-|22q12.1|protein-coding	7.46444	7.36395	8.52469	8.46049	1.60421	2.08088e-17	4.75985e-16
NM_006617	chr1	156668763	156677407	-	5562	1	NES|Nbla00170|-|1q23.1|protein-coding	10.4115	10.492	11.1004	11.0773	0.697346	2.17379e-17	4.96435e-16
NM_002358	chr4	120055623	120066848	-	5220	1	MAD2L1|HSMAD2|MAD2|-|4q27|protein-coding	7.28822	7.28864	6.09533	6.18433	-2.44274	2.3175e-17	5.28404e-16
NM_015641	chr7	116210539	116258783	+	2727	1	TES|TESS|TESS-2|-|7q31.2|protein-coding	8.57827	8.61635	9.47267	9.5122	1.1162	2.33704e-17	5.32004e-16
NM_001350638	chr13	43879573	43893932	+	4169	1	LACC1|C13orf31|FAMIN|-|13q14.11|protein-coding	9.05429	9.23394	9.99916	9.98518	0.99874	2.41856e-17	5.49679e-16
NM_001317917	chr8	123768439	123815450	+	5508	1	FAM91A1|-|-|8q24.13|protein-coding	10.7867	10.9085	11.4338	11.4966	0.665891	2.43305e-17	5.52089e-16
NM_001113378	chr15	89243963	89317131	+	4709	1	FANCI|KIAA1794|-|15q26.1|protein-coding	8.69595	8.72562	7.66203	7.71101	-1.44688	2.49793e-17	5.65906e-16
NM_144975	chr17	35243072	35273654	+	10547	1	SLFN5|-|-|17q12|protein-coding	11.8858	11.7371	11.0288	11.2331	-0.725664	2.52045e-17	5.70097e-16
NM_018925	chr5	141398128	141512979	+	4572	1	PCDHGB5|PCDH-GAMMA-B5|-|5q31.3|protein-coding	12.9544	13.0113	13.4486	13.3966	0.457436	2.64488e-17	5.97288e-16
NR_133659	chr6	149963943	149973715	+	4554	1	ULBP1|N2DL-1|NKG2DL1|RAET1I|-|6q25.1|protein-coding	6.86678	6.73534	5.67608	5.66055	-3.00013	2.74292e-17	6.18443e-16
NM_015392	chr9	137039463	137046177	-	1464	1	NPDC1|CAB|CAB-|CAB-1|CAB1|NPDC-1|-|9q34.3|protein-coding	9.57478	9.41511	8.5948	8.54726	-1.15409	2.77473e-17	6.24623e-16
NM_003088	chr7	5592816	5606655	+	2777	1	FSCN1|FAN1|HSN|SNL|p55|-|7p22.1|protein-coding	11.9795	12.0536	12.5763	12.484	0.540538	2.87878e-17	6.47017e-16
NM_052966	chr1	184791032	184974508	-	6868	1	NIBAN1|C1orf24|FAM129A|GIG39|NIBAN|-|1q25.3|protein-coding	11.7221	11.3432	10.0089	10.0097	-1.67432	3.00215e-17	6.7368e-16
NM_000694	chr11	68010327	68029276	+	2799	1	ALDH3B1|ALDH4|ALDH7|-|11q13.2|protein-coding	10.277	10.1965	9.50636	9.41769	-0.893228	3.40512e-17	7.62898e-16
NM_001353683	chr1	156893718	156916428	+	5152	1	PEAR1|JEDI|MEGF12|-|1q23.1|protein-coding	10.7578	10.6473	9.9999	10.0108	-0.780082	3.64666e-17	8.15724e-16
NM_021103	chr2	84905656	84906671	+	456	1	TMSB10|MIG12|TB10|-|2p11.2|protein-coding	14.3924	14.392	14.0199	14.0038	-0.393128	3.73821e-17	8.34887e-16
NM_001320698	chr2	69643808	69827112	+	4073	1	ANXA4|ANX4|HEL-S-274|P32.5|PAP-II|PIG28|PP4-X|ZAP36|-|2p13.3|protein-coding	10.6666	10.6509	11.2399	11.2736	0.649744	3.75907e-17	8.38225e-16
NM_002463	chr21	41362027	41409392	+	3391	1	MX2|MXB|-|21q22.3|protein-coding	7.64231	7.63357	6.40218	6.56737	-2.15853	4.47655e-17	9.96646e-16
NM_001089	chr16	2275881	2340728	-	6567	1	ABCA3|ABC-C|ABC3|EST111653|LBM180|SMDP3|-|16p13.3|protein-coding	8.29028	8.18489	7.20687	6.97599	-1.80252	5.17384e-17	1.15008e-15
NM_018323	chr4	25234033	25279204	+	3582	1	PI4K2B|PI4KIIB|PIK42B|-|4p15.2|protein-coding	9.07437	9.09214	8.09651	8.1615	-1.259	5.46262e-17	1.21238e-15
NM_020927	chr16	77788564	77980107	+	3780	1	VAT1L|-|-|16q23.1|protein-coding	7.97167	8.20908	9.15193	9.07204	1.34655	5.85919e-17	1.29836e-15
NM_004447	chr12	15620136	15789388	-	3876	1	EPS8|DFNB102|-|12p12.3|protein-coding	10.4401	10.4741	11.0729	11.0727	0.674338	6.8475e-17	1.515e-15
NM_007282	chr3	149812688	149962138	+	2951	1	RNF13|EIEE73|RZF|-|3q25.1|protein-coding	8.9026	8.92838	9.7603	9.73364	1.00459	7.30272e-17	1.6132e-15
NM_001533	chr19	38836388	38849977	-	2100	2	HNRNPL|HNRPL|P/OKcl.14|hnRNP-L|-|19q13.2|protein-coding	11.6411	11.6271	11.1135	11.0382	-0.597986	7.35888e-17	1.62307e-15
NM_001311313	chr5	76716126	76735770	+	3844	1	F2R|CF2R|HTR|PAR-1|PAR1|TR|-|5q13.3|protein-coding	11.9981	12.0675	12.4914	12.5623	0.519581	7.52324e-17	1.65675e-15
NM_001876	chr11	68754883	68841916	-	5217	1	CPT1A|CPT1|CPT1-L|L-CPT1|-|11q13.3|protein-coding	9.62127	9.5999	10.3359	10.3381	0.830627	7.62215e-17	1.67593e-15
NM_003091	chr20	2461642	2470789	-	1073	1	SNRPB|CCMS|COD|SNRPB1|Sm-B/B'|SmB/B'|SmB/SmB'|snRNP-B|-|20p13|protein-coding	10.2061	10.2646	9.50612	9.46526	-0.86356	7.95508e-17	1.74642e-15
NM_030579	chr16	69424595	69466264	+	4279	1	CYB5B|CYB5-M|CYPB5M|OMB5|-|16q22.1|protein-coding	10.5221	10.511	9.83175	9.81373	-0.782999	8.1664e-17	1.79004e-15
NM_001128933	chr4	118888854	119044009	+	15411	1	SYNPO2|-|-|4q26|protein-coding	10.4501	10.6246	11.1631	11.2997	0.755586	8.35968e-17	1.82958e-15
NM_014454	chr6	108984309	109094846	-	5652	1	SESN1|PA26|SEST1|-|6q21|protein-coding	8.70122	8.72573	9.61439	9.54359	1.0672	9.12318e-17	1.9936e-15
NM_018492	chr8	27809624	27837817	-	1826	1	PBK|CT84|HEL164|Nori-3|SPK|TOPK|-|8p21.1|protein-coding	7.21156	7.29326	6.14054	6.12196	-2.40754	9.50561e-17	2.07398e-15
NM_145176	chr6	133987581	134052624	-	5565	1	SLC2A12|GLUT12|GLUT8|-|6q23.2|protein-coding	6.34097	6.46063	7.50598	7.56023	2.22145	9.77493e-17	2.12946e-15
NM_001018070	chr11	67438047	67443821	-	1918	1	CORO1B|CORONIN-2|-|11q13.2|protein-coding	11.3067	11.3358	10.7691	10.6688	-0.651606	1.11821e-16	2.43228e-15
NM_005862	chr3	136336236	136752378	-	6026	1	STAG1|MRD47|SA1|SCC3A|-|3q22.3|protein-coding	9.63107	9.80358	10.445	10.4991	0.854188	1.215e-16	2.63877e-15
NM_001318202	chr16	67229389	67247481	-	3865	1	FHOD1|FHOS|-|16q22.1|protein-coding	9.39752	9.58839	10.3484	10.245	0.922554	1.25124e-16	2.71331e-15
NM_002622	chr5	140245035	140303101	-	1330	1	PFDN1|PDF|PFD1|-|5q31.3|protein-coding	9.53981	9.50865	8.68501	8.63637	-1.06885	1.31958e-16	2.85715e-15
NM_001282666	chr11	12162079	12263790	+	6605	1	MICAL2|MICAL-2|MICAL2PV1|MICAL2PV2|-|11p15.3|protein-coding	12.5954	12.6325	13.0801	13.0274	0.459256	1.36247e-16	2.9455e-15
NM_015564	chr5	138868921	138875335	-	6060	1	LRRTM2|-|-|5q31.2|protein-coding	5.76615	5.77302	6.86986	6.87975	2.85801	1.37713e-16	2.97268e-15
NM_007200	chr15	85380603	85749355	+	13288	1	AKAP13|AKAP-13|AKAP-Lbc|ARHGEF13|BRX|HA-3|Ht31|LBC|PRKA13|PROTO-LB|PROTO-LBC|c-lbc|p47|-|15q25.3|protein-coding	9.91722	9.96091	10.6697	10.5868	0.773794	1.41537e-16	3.05057e-15
NM_006369	chr1	46278400	46303366	-	2936	1	LRRC41|MUF1|PP7759|-|1p34.1-p33|protein-coding	10.5659	10.5184	9.86396	9.84703	-0.77393	1.60321e-16	3.45018e-15
NM_030674	chr12	46183063	46269043	-	8078	1	SLC38A1|ATA1|NAT2|SAT1|SNAT1|-|12q13.11|protein-coding	11.5247	11.3761	10.87	10.7578	-0.688344	1.63057e-16	3.50375e-15
NM_001444	chr8	81280536	81284775	+	670	1	FABP5|E-FABP|EFABP|KFABP|PA-FABP|PAFABP|-|8q21.13|protein-coding	7.75308	7.91833	6.73067	6.71543	-1.95573	1.6921e-16	3.63047e-15
NM_001042517	chr13	59665589	60163928	-	4709	1	DIAPH3|AN|AUNA1|DIA2|DRF3|NSDAN|diap3|mDia2|-|13q21.2|protein-coding	7.69689	7.70984	6.54421	6.64874	-2.01954	1.78511e-16	3.82423e-15
NM_000214	chr20	10637684	10673999	-	5912	1	JAG1|AGS|AGS1|AHD|AWS|CD339|DCHE|HJ1|JAGL1|-|20p12.2|protein-coding	9.20558	9.0809	9.94195	9.96096	0.95337	1.80194e-16	3.85447e-15
NR_108061	chr10	17214239	17229985	-	1872	1	VIM-AS1|-|-|10p13|ncRNA	15.9002	15.7659	15.4276	15.3541	-0.456592	1.81116e-16	3.86836e-15
NM_016441	chr2	36355778	36551135	+	6041	1	CRIM1|CRIM-1|S52|-|2p22.2|protein-coding	13.1404	13.2803	12.6247	12.7492	-0.545819	1.86349e-16	3.97413e-15
NM_032167	chr16	11976734	12574287	+	8150	1	SNX29|A-388D4.1|RUNDC2A|-|16p13.13-p13.12|protein-coding	9.58624	9.68827	10.3626	10.3617	0.827202	2.5699e-16	5.47241e-15
NM_181805	chr20	44531781	44619037	+	1439	1	PKIG|PKI-gamma|-|20q13.12|protein-coding	9.09512	8.96794	9.89934	9.82121	0.987443	2.65412e-16	5.64328e-15
NM_014548	chr15	51751597	51816361	+	9136	1	TMOD2|N-TMOD|NTMOD|-|15q21.2|protein-coding	8.42853	8.6451	9.4221	9.52131	1.16745	2.75061e-16	5.83969e-15
NM_001346490	chr12	118149801	118372907	-	5248	1	TAOK3|DPK|JIK|MAP3K18|hKFC-A|-|12q24.23|protein-coding	10.2358	10.3912	9.52427	9.57937	-0.874453	2.76116e-16	5.85334e-15
NM_014330	chr19	48872392	48876062	+	2378	1	PPP1R15A|GADD34|-|19q13.33|protein-coding	11.3869	11.3339	10.7597	10.8098	-0.623009	2.77351e-16	5.87073e-15
NM_001142556	chr5	163460632	163491941	+	2996	1	HMMR|CD168|IHABP|RHAMM|-|5q34|protein-coding	7.16857	7.04543	6.04466	5.83454	-2.67269	2.90576e-16	6.14151e-15
NR_161424	chr16	58665109	58684770	-	4221	1	SLC38A7|SNAT7|-|16q21|protein-coding	10.0977	10.188	9.35342	9.41083	-0.883228	2.96346e-16	6.25413e-15
NM_030648	chr4	139506038	139556769	-	7348	1	SETD7|KMT7|SET7|SET7/9|SET9|-|4q31.1|protein-coding	10.5059	10.5637	11.1088	11.1788	0.66525	3.03858e-16	6.40314e-15
NM_001352510	chr21	45512565	45542440	-	4987	1	SLC19A1|CHMD|FOLT|IFC-1|IFC1|REFC|RFC|RFC1|-|21q22.3|protein-coding	9.49494	9.43411	10.1963	10.2115	0.853441	3.05841e-16	6.43536e-15
NM_031286	chr1	26280086	26281522	+	746	1	SH3BGRL3|HEL-S-297|SH3BP-1|TIP-B1|-|1p36.11|protein-coding	12.9532	12.972	12.5527	12.4594	-0.476067	3.08901e-16	6.49013e-15
NM_001012994	chr9	112750760	112874987	+	7689	1	SNX30|ATG24A|-|9q32|protein-coding	9.19287	9.27842	9.99157	10.0365	0.914736	3.11426e-16	6.53349e-15
NM_001080512	chr10	58512872	58831435	+	5718	1	BICC1|BICC|CYSRD|-|10q21.1|protein-coding	9.53019	9.60148	10.2529	10.3807	0.862306	3.15984e-16	6.61933e-15
NM_182915	chr2	119223834	119265651	+	4250	1	STEAP3|AHMIO2|STMP3|TSAP6|dudlin-2|dudulin-2|pHyde|-|2q14.2|protein-coding	11.0672	10.8966	10.2766	10.3346	-0.747343	3.19294e-16	6.67879e-15
NM_005895	chr12	132768914	132828389	-	8908	1	GOLGA3|GCP170|MEA-2|-|12q24.33|protein-coding	11.5083	11.4308	10.9112	10.9005	-0.60838	3.30488e-16	6.90277e-15
NM_004446	chr1	219968600	220046505	-	4828	1	EPRS|EARS|GLUPRORS|HLD15|PARS|PIG32|QARS|QPRS|-|1q41|protein-coding	12.0013	11.9587	11.4851	11.4733	-0.532194	3.39822e-16	7.0873e-15
NM_001200	chr20	6767686	6780246	+	3540	1	BMP2|BDA2|BMP2A|SSFSC|-|20p12.3|protein-coding	6.85315	6.85021	7.86173	8.04503	1.88645	3.63183e-16	7.56339e-15
NM_000093	chr9	134641805	134844842	+	8371	1	COL5A1|EDSC|EDSCL1|-|9q34.3|protein-coding	12.8461	12.8043	13.3315	13.226	0.473161	3.69838e-16	7.69068e-15
NM_014791	chr9	36572895	36677682	+	2432	1	MELK|HPK38|-|9p13.2|protein-coding	8.4312	8.59012	7.4092	7.5171	-1.54333	3.72778e-16	7.74046e-15
NM_001366230	chr18	6729716	6915713	+	5835	1	ARHGAP28|-|-|18p11.31|protein-coding	5.82265	5.84544	6.91985	6.92553	2.73285	3.89857e-16	8.08326e-15
NM_002466	chr20	43667114	43716482	+	2652	1	MYBL2|B-MYB|BMYB|-|20q13.12|protein-coding	7.06432	7.13826	5.88249	6.05527	-2.58362	4.00942e-16	8.30096e-15
NM_006675	chr12	3077379	3286559	+	4311	1	TSPAN9|NET-5|NET5|PP1057|-|12p13.33-p13.32|protein-coding	9.57901	9.6081	10.3227	10.2899	0.816922	4.86391e-16	1.00554e-14
NM_002184	chr5	55935097	55994963	-	9006	1	IL6ST|CD130|CDW130|GP130|IL-6RB|-|5q11.2|protein-coding	13.7014	13.8998	13.2187	13.3217	-0.55277	5.18648e-16	1.07066e-14
NM_002846	chr2	219289623	219309401	-	3587	1	PTPRN|IA-2|IA-2/PTP|IA2|ICA512|R-PTP-N|-|2q35|protein-coding	7.52244	7.53309	8.54479	8.51765	1.4732	5.3462e-16	1.10203e-14
NM_001369697	chr7	135729592	135748813	-	5133	1	FAM180A|UNQ1940|-|7q33|protein-coding	10.7928	10.783	11.3407	11.3553	0.606136	5.45529e-16	1.12289e-14
NM_001367287	chr6	83164874	83193265	-	6199	1	PGM3|AGM1|IMD23|PAGM|PGM 3|-|6q14.1|protein-coding	10.0738	10.0359	9.2985	9.31138	-0.876862	5.61251e-16	1.15357e-14
NM_020338	chr10	79068966	79316518	+	7587	1	ZMIZ1|MIZ|RAI17|TRAFIP10|ZIMP10|-|10q22.3|protein-coding	11.9715	11.8906	12.4078	12.4082	0.501314	6.02811e-16	1.2372e-14
NM_006016	chr6	109366514	109382467	-	3012	1	CD164|DFNA66|MGC-24|MGC-24v|MUC-24|endolyn|-|6q21|protein-coding	12.114	12.2267	11.6191	11.6789	-0.552213	6.07891e-16	1.24583e-14
NM_001897	chr15	75674322	75712848	-	8278	1	CSPG4|HMW-MAA|MCSP|MCSPG|MEL-CSPG|MSK16|NG2|-|15q24.2|protein-coding	12.1686	12.0903	11.6545	11.586	-0.53946	6.08863e-16	1.24602e-14
NM_001146	chr8	107249482	107497918	-	4219	1	ANGPT1|AGP1|AGPT|ANG1|-|8q23.1|protein-coding	9.65907	9.97689	10.6008	10.693	0.923398	6.24472e-16	1.27612e-14
NM_000428	chr14	74498183	74612237	-	8422	1	LTBP2|C14orf141|GLC3D|LTBP3|MSPKA|MSTP031|WMS3|-|14q24.3|protein-coding	12.8032	12.7784	13.2484	13.1827	0.442844	6.66367e-16	1.35977e-14
NM_021021	chr8	120535756	120812046	-	4932	1	SNTB1|59-DAP|A1B|BSYN2|DAPA1B|SNT2|SNT2B1|TIP-43|-|8q24.12|protein-coding	10.2911	10.3813	9.52623	9.65852	-0.849389	6.96332e-16	1.41888e-14
NM_018715	chr1	17406760	17439677	-	4025	2	RCC2|TD-60|-|1p36.13|protein-coding	9.88335	10.0012	10.6642	10.5966	0.771415	7.03908e-16	1.43225e-14
NM_001366867	chr7	81946444	82443956	-	7716	1	CACNA2D1|CACNA2|CACNL2A|CCHL2A|LINC01112|lncRNA-N3|-|7q21.11|protein-coding	10.0251	10.1056	10.684	10.8002	0.755011	7.37574e-16	1.49823e-14
NM_001280790	chr9	133361449	133376166	-	3192	2	SURF4|ERV29|-|9q34.2|protein-coding	12.3776	12.3518	11.9073	11.904	-0.483838	7.38446e-16	1.49823e-14
NM_015559	chr18	44680888	45068510	+	9901	1	SETBP1|MRD29|SEB|-|18q12.3|protein-coding	6.73991	7.13362	8.20706	8.09769	1.96557	7.39833e-16	1.4989e-14
NM_206538	chr19	50476507	50490871	+	9430	1	EMC10|C19orf63|HSM1|HSS1|-|19q13.33|protein-coding	11.1415	11.1271	11.6392	11.6841	0.564953	7.60967e-16	1.53952e-14
NR_040053	chr12	56202179	56221922	-	5870	1	RNF41|FLRF|NRDP1|SBBI03|-|12q13.3|protein-coding	9.65961	9.71167	8.81562	8.90953	-0.998011	8.50006e-16	1.71721e-14
NM_023009	chr1	32333839	32336233	-	1542	1	MARCKSL1|F52|MACMARCKS|MLP|MLP1|MRP|-|1p35.1|protein-coding	8.71838	8.86414	9.61189	9.66883	1.03707	8.60819e-16	1.73658e-14
NM_001363491	chr7	139043515	139109720	-	7528	1	ZC3HAV1|ARTD13|FLB6421|PARP13|ZAP|ZC3H2|ZC3HDC2|-|7q34|protein-coding	9.95368	9.99579	10.6266	10.631	0.732942	9.84003e-16	1.98226e-14
NM_006834	chr6	146543833	146554953	+	1060	1	RAB32|-|-|6q24.3|protein-coding	10.3684	10.2331	9.52079	9.59841	-0.851557	1.01364e-15	2.03907e-14
NM_001144925	chr21	41420558	41459214	+	3406	1	MX1|IFI-78K|IFI78|MX|MxA|-|21q22.3|protein-coding	10.2132	10.3195	8.03032	8.47687	-2.38806	1.07409e-15	2.15761e-14
NM_001271869	chr1	16367242	16398145	+	3471	1	SZRD1|C1orf144|-|1p36.13|protein-coding	11.5851	11.6285	12.1377	12.0678	0.525938	1.09401e-15	2.19452e-14
NM_006329	chr14	91869411	91947702	-	2620	1	FBLN5|ADCL2|ARCL1A|ARMD3|DANCE|EVEC|FIBL-5|HNARMD|UP50|-|14q32.12|protein-coding	10.9485	11.0487	11.5719	11.5374	0.597431	1.1546e-15	2.31279e-14
NM_006459	chr10	100150094	100186029	-	3474	1	ERLIN1|C10orf69|Erlin-1|KE04|KEO4|SPFH1|SPG62|-|10q24.31|protein-coding	10.1753	10.2696	9.47067	9.51464	-0.841483	1.23989e-15	2.48014e-14
NM_001370520	chr7	56011064	56051444	-	2377	1	PSPH|PSP|PSPHD|-|7p11.2|protein-coding	8.78256	8.63765	7.77904	7.60769	-1.43382	1.24683e-15	2.4905e-14
NM_153702	chr4	140524168	140553770	+	4388	1	ELMOD2|9830169G11Rik|-|4q31.1|protein-coding	7.90838	7.92622	8.82484	8.90746	1.30167	1.29037e-15	2.57384e-14
NM_004872	chr1	54026681	54053204	-	6447	1	TMEM59|C1orf8|DCF1|HSPC001|PRO195|UNQ169|-|1p32.3|protein-coding	11.1369	11.2146	11.6908	11.7194	0.5662	1.32809e-15	2.64536e-14
NM_213611	chr12	98593686	98606366	+	6208	1	SLC25A3|OK/SW-cl.48|PHC|PTP|-|12q23.1|protein-coding	12.8259	12.8298	12.3864	12.4185	-0.444975	1.33553e-15	2.65644e-14
NM_001198956	chr1	167936559	168075843	+	3593	1	DCAF6|1200006M05Rik|ARCAP|IQWD1|MSTP055|NRIP|PC326|-|1q24.2|protein-coding	10.0272	10.0379	10.7299	10.6429	0.7311	1.48669e-15	2.95297e-14
NM_016217	chr6	139135080	139180802	+	5640	1	HECA|HDC|HDCL|HHDC|dJ225E12.1|-|6q24.1|protein-coding	8.05356	8.14495	9.01695	9.02557	1.22925	1.53877e-15	3.05214e-14
NM_016569	chr12	114670255	114684175	-	4783	1	TBX3|TBX3-ISO|UMS|XHL|-|12q24.21|protein-coding	10.5303	10.531	11.1589	11.084	0.645971	1.57139e-15	3.1125e-14
NM_001321710	chr7	137381037	137846840	-	13197	1	DGKI|DGK-IOTA|-|7q33|protein-coding	8.69307	8.57901	9.52034	9.46497	1.06353	1.63792e-15	3.23975e-14
NM_001115113	chr1	224385147	224434797	-	7302	1	WDR26|CDW2|GID7|MIP2|SKDEAS|-|1q42.11-q42.12|protein-coding	11.2814	11.3286	11.8747	11.7854	0.560711	1.69105e-15	3.34017e-14
NM_007043	chr12	75490863	75511609	-	10092	1	KRR1|HRB2|RIP-1|-|12q21.2|protein-coding	10.3487	10.5255	11.0809	11.0815	0.703234	1.7092e-15	3.37134e-14
NM_000891	chr17	70169535	70180042	+	5382	1	KCNJ2|ATFB9|HHBIRK1|HHIRK1|IRK1|KIR2.1|LQT7|SQT3|-|17q24.3|protein-coding	8.14059	8.18384	9.0448	9.09494	1.2005	1.82938e-15	3.60336e-14
NM_001308054	chr14	24094311	24104125	+	2578	2	PCK2|PEPCK|PEPCK-M|PEPCK2|-|14q11.2-q12|protein-coding	9.88469	9.38393	7.76651	7.75525	-2.42616	2.10359e-15	4.13775e-14
NM_000599	chr2	216672105	216695549	-	6233	1	IGFBP5|IBP5|-|2q35|protein-coding	14.0794	14.2758	15.1024	15.0015	0.899871	2.15349e-15	4.23003e-14
NM_012291	chr12	53268299	53293643	+	6590	1	ESPL1|ESP1|SEPA|-|12q13.13|protein-coding	7.44806	7.39229	6.19655	6.41061	-2.23426	2.31493e-15	4.54084e-14
NM_001346143	chr14	85533349	85654428	+	33931	1	FLRT2|-|-|14q31.3|protein-coding	9.26996	9.08036	9.9419	10.0328	0.953174	2.35056e-15	4.60438e-14
NM_021137	chr17	28335761	28347009	+	3561	1	TNFAIP1|B12|B61|BTBD34|EDP1|hBACURD2|-|17q11.2|protein-coding	9.97042	9.95689	10.6149	10.602	0.723055	2.51848e-15	4.92649e-14
NM_001313954	chr17	8204734	8210575	-	1242	1	AURKB|AIK2|AIM-1|AIM1|ARK-2|ARK2|AurB|IPL1|PPP1R48|STK-1|STK12|STK5|aurkb-sv1|aurkb-sv2|-|17p13.1|protein-coding	6.61524	6.66707	5.63876	5.53268	-2.95395	2.62192e-15	5.12177e-14
NM_001349235	chr3	11272397	11557665	+	5202	1	ATG7|APG7-LIKE|APG7L|GSA7|-|3p25.3|protein-coding	9.67578	9.70574	10.371	10.3721	0.775881	2.68026e-15	5.22854e-14
NM_002410	chr2	134254072	134454621	+	8314	1	MGAT5|GNT-V|GNT-VA|MGAT5A|-|2q21.2-q21.3|protein-coding	10.9651	11.0701	11.552	11.5792	0.588331	2.87702e-15	5.60466e-14
NM_002276	chr17	41523617	41528308	-	1382	1	KRT19|CK19|K19|K1CS|-|17q21.2|protein-coding	8.88961	8.94605	7.89789	8.04651	-1.27796	3.09312e-15	6.01737e-14
NM_015161	chr16	18791669	18801549	-	2270	1	ARL6IP1|AIP1|ARL6IP|ARMER|SPG61|-|16p12.3|protein-coding	10.6553	10.6093	9.96413	10.0115	-0.72167	3.18396e-15	6.18561e-14
NM_002372	chr5	109689366	109869625	+	7090	1	MAN2A1|AMan II|GOLIM7|MANA2|MANII|-|5q21.3|protein-coding	10.1475	10.2695	10.8416	10.8465	0.702885	3.24496e-15	6.29549e-14
NM_178448	chr9	137062127	137070557	-	3806	1	SAPCD2|C9orf140|p42.3|-|9q34.3|protein-coding	6.57504	6.76747	5.59285	5.64066	-2.90888	3.7045e-15	7.17722e-14
NM_001142478	chr5	111728802	111757729	-	2589	1	NREP|C5orf13|D4S114|P311|PRO1873|PTZ17|SEZ17|-|5q22.1|protein-coding	9.32905	9.44639	10.1378	10.1097	0.85518	4.10103e-15	7.93021e-14
NM_014363	chr13	23328831	23433702	-	15622	1	SACS|ARSACS|DNAJC29|PPP1R138|SPAX6|-|13q12.12|protein-coding	10.8237	11.0467	11.5455	11.5748	0.668379	4.10434e-15	7.93021e-14
NM_000637	chr8	30678066	30727846	-	3019	1	GSR|GR|HEL-75|HEL-S-122m|-|8p12|protein-coding	10.3274	10.2866	10.9504	10.8817	0.671685	4.16799e-15	8.04223e-14
NM_001288985	chr17	68867290	68955392	-	5959	1	ABCA8|-|-|17q24.2|protein-coding	5.59943	5.52812	6.5551	6.66729	3.05769	4.42674e-15	8.52989e-14
NM_004656	chr3	52401009	52410008	-	3580	1	BAP1|HUCEP-13|UCHL2|hucep-6|-|3p21.1|protein-coding	10.1731	10.1934	10.8929	10.7599	0.714678	4.53623e-15	8.72901e-14
NM_001999	chr5	128257909	128538245	-	10860	1	FBN2|CCA|DA9|EOMD|-|5q23.3|protein-coding	11.1427	10.7272	9.4089	9.41018	-1.72847	4.61397e-15	8.86657e-14
NM_003651	chr12	10699089	10723323	-	1919	1	YBX3|CSDA|CSDA1|DBPA|ZONAB|-|12p13.2|protein-coding	11.5129	11.4972	12.0636	11.9566	0.537242	4.9951e-15	9.58599e-14
NM_001303103	chr9	81583683	81689535	-	4131	1	TLE1|ESG|ESG1|GRG1|-|9q21.32|protein-coding	9.29531	9.42633	10.1865	10.0603	0.888197	5.06382e-15	9.70474e-14
NR_135259	chr3	170864876	170870195	-	1964	1	RPL22L1|-|-|3q26.2|protein-coding	9.31315	9.48732	8.52053	8.53886	-1.09694	5.14929e-15	9.85523e-14
NM_021648	chr6	116249968	116254075	-	4105	1	TSPYL4|dJ486I3.2|-|6q22.1|protein-coding	8.91986	8.86571	9.74679	9.64383	0.97384	5.46505e-15	1.04455e-13
NM_001287222	chr12	110434891	110450411	-	940	1	ARPC3|ARC21|p21-Arc|-|12q24.11|protein-coding	11.2226	11.3275	10.707	10.6997	-0.62103	5.5226e-15	1.05413e-13
NM_005225	chr20	33675477	33686385	-	2681	1	E2F1|E2F-1|RBAP1|RBBP3|RBP3|-|20q11.22|protein-coding	7.19229	7.31797	6.2019	6.19537	-2.23864	5.63741e-15	1.07459e-13
NM_020928	chr5	61332258	61546172	+	5502	1	ZSWIM6|AFND|NEDMAGA|-|5q12.1|protein-coding	8.49666	8.64489	9.47003	9.38839	1.07573	7.08569e-15	1.34885e-13
NR_073517	chr19	18153163	18170532	+	4013	1	PIK3R2|MPPH|MPPH1|P85B|p85|p85-BETA|-|19p13.11|protein-coding	10.9776	11.0274	11.5568	11.5048	0.568456	7.18371e-15	1.36568e-13
NM_001961	chr19	3976056	3985463	-	3141	1	EEF2|EEF-2|EF-2|EF2|SCA26|-|19p13.3|protein-coding	15.6642	15.6076	15.3004	15.2101	-0.391678	7.19518e-15	1.36602e-13
NM_001324103	chr5	158695920	159099916	-	5455	1	EBF1|COE1|EBF|O/E-1|OLF1|-|5q33.3|protein-coding	7.84802	7.80906	8.7319	8.79548	1.30412	7.3352e-15	1.39075e-13
NM_019013	chr17	6444455	6451469	+	1900	1	PIMREG|CATS|FAM64A|RCS1|-|17p13.2|protein-coding	6.44207	6.43033	5.37902	5.46721	-3.1464	7.34881e-15	1.39147e-13
NM_000982	chr13	27251555	27256565	-	559	2	RPL21|HYPT12|L21|-|13q12.2|protein-coding	12.0295	12.1136	12.532	12.5153	0.474812	7.52555e-15	1.42303e-13
NM_001111067	chr2	157736446	157876330	-	3319	1	ACVR1|ACTRI|ACVR1A|ACVRLK2|ALK2|FOP|SKR1|TSRI|-|2q24.1|protein-coding	10.2471	10.2891	10.9201	10.8385	0.675927	7.60164e-15	1.43551e-13
NM_032385	chr5	154818492	154850603	-	2937	1	FAXDC2|C5orf4|-|5q33.2|protein-coding	7.00645	7.04666	7.97979	8.14299	1.70608	7.65623e-15	1.44389e-13
NM_001297576	chr1	160205384	160215372	+	2719	1	PEA15|HMAT1|HUMMAT1H|MAT1|MAT1H|PEA-15|PED|PED-PEA15|PED/PEA15|-|1q23.2|protein-coding	13.1443	13.2138	12.7642	12.777	-0.426033	9.31238e-15	1.75389e-13
NM_001105244	chr18	7567316	8406861	+	5565	1	PTPRM|PTPRL1|R-PTP-MU|RPTPM|RPTPU|hR-PTPu|-|18p11.23|protein-coding	10.7873	10.7608	11.318	11.309	0.584205	9.37012e-15	1.76243e-13
NM_001363729	chr20	36889775	36951708	-	4981	1	SAMHD1|CHBL2|DCIP|HDDC1|MOP-5|SBBI88|hSAMHD1|-|20q11.23|protein-coding	9.81191	9.83033	9.05275	9.08423	-0.898273	9.74348e-15	1.83022e-13
NM_201575	chr16	29871159	29899550	-	3785	1	SEZ6L2|BSRPA|PSK-1|-|16p11.2|protein-coding	10.0373	10.0031	10.7397	10.609	0.732509	1.05673e-14	1.98235e-13
NM_015012	chr11	9280655	9314593	-	3788	1	TMEM41B|-|-|11p15.4|protein-coding	9.4737	9.42433	8.53497	8.67974	-1.04827	1.06403e-14	1.9934e-13
NM_018945	chr6	135851701	136195574	+	5370	1	PDE7B|bA472E5.1|-|6q23.3|protein-coding	8.51724	8.81935	9.53126	9.64194	1.12513	1.0871e-14	2.03394e-13
NM_181783	chr12	88142307	88199887	+	7176	1	TMTC3|LIS8|SMILE|-|12q21.32|protein-coding	9.41865	9.44422	10.1072	10.1689	0.82024	1.15192e-14	2.15237e-13
NM_014880	chr2	159768628	159798208	-	3924	1	CD302|BIMLEC|CLEC13A|DCL-1|DCL1|-|2q24.2|protein-coding	7.9809	8.3169	9.12104	9.15977	1.29045	1.15371e-14	2.15288e-13
NM_005982	chr14	60643433	60649477	-	3989	1	SIX1|BOS3|DFNA23|TIP39|-|14q23.1|protein-coding	10.2171	10.2474	10.8182	10.8444	0.663213	1.1668e-14	2.17445e-13
NM_001134396	chr7	996987	1138257	-	1257	1	C7orf50|YCR016W|-|7p22.3|protein-coding	10.1847	10.1358	9.49318	9.41472	-0.816971	1.27855e-14	2.37958e-13
NM_001271641	chr6	36968135	36986551	-	2302	1	MTCH1|CGI-64|PIG60|PSAP|SLC25A49|-|6p21.2|protein-coding	11.7615	11.809	11.286	11.3021	-0.524136	1.29781e-14	2.41099e-13
NM_000020	chr12	51907418	51923361	+	4251	1	ACVRL1|ACVRLK1|ALK-1|ALK1|HHT|HHT2|ORW2|SKR3|TSR-I|-|12q13.13|protein-coding	8.34947	8.23006	9.20241	9.13874	1.14268	1.29883e-14	2.41099e-13
NM_001198759	chr2	159768628	159904756	-	8878	1	LY75-CD302|CD205|CLEC13B|DEC-205|LY75|Ly-75|gp200-MR6|-|2q24.2|protein-coding	8.00704	8.33214	9.12665	9.17421	1.27472	1.32279e-14	2.45227e-13
NM_001353136	chr17	6756046	6775645	+	3812	1	XAF1|BIRC4BP|HSXIAPAF1|XIAPAF1|-|17p13.1|protein-coding	8.77295	8.64932	7.60377	7.82969	-1.39628	1.32647e-14	2.45588e-13
NM_004701	chr15	59105146	59125045	+	1477	1	CCNB2|HsT17299|-|15q22.2|protein-coding	7.10766	7.09635	6.00595	6.11554	-2.33313	1.37466e-14	2.54178e-13
NM_001177996	chr12	111360651	111369095	-	3224	1	PHETA1|FAM109A|IPIP27A|SES1|-|12q24.12|protein-coding	7.94249	7.86301	8.8427	8.80001	1.26497	1.50157e-14	2.77281e-13
NM_001282873	chr8	102252274	102412689	-	10819	1	UBR5|DD5|EDD|EDD1|HYD|-|8q22.3|protein-coding	11.1197	11.0842	11.5855	11.6433	0.549542	1.53532e-14	2.83146e-13
NM_001166691	chr6	80004605	80042527	+	2995	1	TTK|CT96|ESK|MPH1|MPS1|MPS1L1|PYT|-|6q14.1|protein-coding	6.59395	6.59403	5.60702	5.57876	-2.82546	1.54737e-14	2.84998e-13
NM_006101	chr18	2571557	2616635	+	2107	1	NDC80|HEC|HEC1|HsHec1|KNTC2|TID3|hsNDC80|-|18p11.32|protein-coding	7.05451	7.11771	5.99924	6.0983	-2.33845	1.70865e-14	3.14293e-13
NM_006209	chr8	119557086	119638839	-	3214	1	ENPP2|ATX|ATX-X|AUTOTAXIN|LysoPLD|NPP2|PD-IALPHA|PDNP2|-|8q24.12|protein-coding	9.63019	9.70641	8.92849	8.82069	-0.962476	1.71349e-14	3.14776e-13
NR_036444	chr16	86487668	86508860	-	2669	1	FENDRR|FOXF1-AS1|FOXF1AS1|TCONS_00024240|lincFOXF1|onco-lncRNA-21|-|16q24.1|ncRNA	9.1524	8.98108	9.84353	9.85794	0.930621	1.77663e-14	3.25953e-13
NM_020405	chr17	39063313	39151637	-	6214	1	PLXDC1|TEM3|TEM7|-|17q12|protein-coding	6.65696	6.54313	7.72177	7.58349	1.95528	1.81398e-14	3.32375e-13
NM_015379	chr7	98281686	98291545	+	785	1	BRI3|I3|-|7q21.3|protein-coding	12.0255	11.9242	11.4155	11.5088	-0.545184	1.89078e-14	3.46001e-13
NM_173601	chr12	42081846	42144874	-	7481	1	GXYLT1|GLT8D3|-|12q12|protein-coding	8.36416	8.34412	9.158	9.27105	1.11141	1.98283e-14	3.62377e-13
NM_003102	chr4	24795573	24800842	+	1412	1	SOD3|EC-SOD|-|4p15.2|protein-coding	7.96557	7.71076	8.89616	8.7692	1.36557	2.0562e-14	3.75303e-13
NM_006623	chr1	119711934	119744215	+	1852	1	PHGDH|3-PGDH|3PGDH|HEL-S-113|NLS|NLS1|PDG|PGAD|PGD|PGDH|PHGDHD|SERA|-|1p12|protein-coding	10.5952	10.1735	8.72665	8.5222	-2.07923	2.07409e-14	3.78081e-13
NM_020754	chr3	119294383	119420714	+	9293	1	ARHGAP31|AOS1|CDGAP|-|3q13.32-q13.33|protein-coding	8.97372	8.98926	9.81769	9.69621	0.935272	2.07757e-14	3.78229e-13
NM_080821	chr20	56358974	56368662	+	2981	1	FAM210B|5A3|C20orf108|dJ1167H4.1|-|20q13.2|protein-coding	11.1323	11.1216	11.6364	11.6134	0.533726	2.17519e-14	3.95494e-13
NM_002496	chr11	68030681	68036644	+	728	1	NDUFS8|CI-23k|CI23KD|MC1DN2|TYKY|-|11q13.2|protein-coding	9.90149	9.91749	9.20494	9.15457	-0.86271	2.23757e-14	4.06316e-13
NM_003595	chr22	26521996	26590132	-	5644	1	TPST2|TANGO13B|TPST-2|-|22q12.1|protein-coding	9.80334	9.82129	10.4997	10.4257	0.736738	2.50964e-14	4.55136e-13
NM_007274	chr1	6264272	6393766	-	1794	1	ACOT7|ACH1|ACT|BACH|CTE-II|LACH|LACH1|hBACH|-|1p36.31|protein-coding	10.2076	10.2008	9.52339	9.53082	-0.780291	2.52985e-14	4.58216e-13
NM_001354636	chr8	9002897	9033338	+	4848	2	ERI1|3'HEXO|HEXO|THEX1|-|8p23.1|protein-coding	8.25038	8.36917	7.33445	7.33814	-1.48992	2.74813e-14	4.97118e-13
NM_001013627	chrX	71911088	72143574	+	3669	1	NHSL2|-|-|Xq13.1|protein-coding	7.2146	7.1119	8.13041	8.1833	1.58481	2.97884e-14	5.38165e-13
NM_001100399	chr4	39822863	39977911	-	7096	1	PDS5A|PIG54|SCC-112|SCC112|-|4p14|protein-coding	10.8682	10.908	10.2747	10.3286	-0.646763	3.01934e-14	5.44788e-13
NM_012248	chr16	30443631	30445874	-	2241	1	SEPHS2|SPS2|-|16p11.2|protein-coding	10.5307	10.3801	9.81934	9.68298	-0.798739	3.21533e-14	5.79413e-13
NM_003505	chr7	91264433	91271326	+	6891	1	FZD1|-|-|7q21.13|protein-coding	9.84035	9.97299	10.5569	10.5608	0.732716	3.2601e-14	5.86735e-13
NM_007210	chr12	51351252	51391406	-	5293	1	GALNT6|GALNAC-T6|GalNAcT6|-|12q13.13|protein-coding	10.1103	10.164	9.47268	9.41081	-0.805417	3.3451e-14	6.0127e-13
NR_136744	chrX	111096191	111129203	+	6675	1	PAK3|ARA|MRX30|MRX47|OPHN3|PAK-3|PAK3beta|bPAK|beta-PAK|-|Xq23|protein-coding	6.05098	6.01442	5.09546	5.08711	-3.75423	3.36093e-14	6.03351e-13
NM_021242	chrX	38801432	38806530	+	3778	1	MID1IP1|G12-like|MIG12|S14R|STRAIT11499|THRSPL|-|Xp11.4|protein-coding	10.3313	10.1325	9.49028	9.51405	-0.845326	3.49903e-14	6.27348e-13
NM_020964	chr18	45847609	45967329	-	12642	1	EPG5|HEEW1|KIAA1632|VICIS|-|18q12.3-q21.1|protein-coding	11.4369	11.4326	10.8309	10.9509	-0.585337	3.54877e-14	6.35463e-13
NM_145697	chr1	163321954	163355759	+	1948	1	NUF2|CDCA1|CT106|NUF2R|-|1q23.3|protein-coding	6.52758	6.59344	5.48032	5.61729	-2.90905	3.9e-14	6.97476e-13
NM_001270470	chr12	93571681	93576745	+	2877	1	SOCS2|CIS2|Cish2|SOCS-2|SSI-2|SSI2|STATI2|-|12q22|protein-coding	8.92362	8.9996	9.80325	9.67499	0.939522	4.11889e-14	7.35694e-13
NM_001100588	chr9	122844558	122905359	-	8939	1	RC3H2|MNAB|RNF164|-|9q33.2|protein-coding	9.42854	9.4287	10.0691	10.2374	0.842982	4.64845e-14	8.29237e-13
NM_001032295	chr11	57598211	57614848	+	1821	1	SERPING1|C1IN|C1INH|C1NH|HAE1|HAE2|-|11q12.1|protein-coding	9.08284	9.08018	9.86247	9.78237	0.885577	4.86814e-14	8.67336e-13
NM_001152	chrX	119468444	119471396	+	1301	1	SLC25A5|2F1|AAC2|ANT2|T2|T3|-|Xq24|protein-coding	11.2986	11.4508	10.7696	10.8338	-0.621021	4.90318e-14	8.72484e-13
NM_014298	chr16	29679180	29698699	+	2194	1	QPRT|HEL-S-90n|QPRTase|-|16p11.2|protein-coding	8.5624	8.4265	7.48235	7.5914	-1.40588	4.94898e-14	8.79529e-13
NM_001615	chr2	73893008	73919864	+	1489	1	ACTG2|ACT|ACTA3|ACTE|ACTL3|ACTSG|VSCM|-|2p13.1|protein-coding	7.81098	8.0041	6.93528	6.81778	-1.75583	4.97089e-14	8.82317e-13
NM_024637	chr7	100159244	100168617	-	2399	1	GAL3ST4|GAL3ST-4|-|7q22.1|protein-coding	8.24696	8.12358	9.07197	9.04536	1.15103	5.09353e-14	9.02955e-13
NM_001136575	chr2	210431249	210476775	-	4496	1	LANCL1|GPR69A|p40|-|2q34|protein-coding	9.54149	9.59885	10.1981	10.334	0.801038	5.3142e-14	9.40899e-13
NM_000281	chr10	70883510	70888565	-	781	1	PCBD1|DCOH|PCBD|PCD|PHS|-|10q22.1|protein-coding	9.02635	8.83777	8.06056	7.97855	-1.23418	5.34311e-14	9.44838e-13
NM_002923	chr1	192809039	192812275	+	1341	1	RGS2|G0S8|-|1q31.2|protein-coding	5.5318	5.66701	6.6617	6.55439	2.90079	5.64826e-14	9.97555e-13
NM_014220	chr3	149369022	149377649	-	1548	1	TM4SF1|H-L6|L6|M3S1|TAAL6|-|3q25.1|protein-coding	9.93968	10.1199	9.29378	9.27949	-0.872785	5.81913e-14	1.02645e-12
NM_001145306	chr7	92604921	92836627	-	11707	1	CDK6|MCPH12|PLSTIRE|-|7q21.2|protein-coding	9.61441	9.63584	10.264	10.3056	0.755992	6.01495e-14	1.05968e-12
NM_022977	chrX	109641335	109733392	-	5316	1	ACSL4|ACS4|FACL4|LACS4|MRX63|MRX68|-|Xq23|protein-coding	11.7333	11.8884	11.1601	11.3146	-0.611847	6.2762e-14	1.10433e-12
NM_001329451	chr19	11164267	11195820	-	5177	1	KANK2|ANKRD25|MXRA3|NPHS16|PPKWH|SIP|-|19p13.2|protein-coding	11.5948	11.5595	12.0438	12.0202	0.482198	6.53562e-14	1.14855e-12
NM_001136538	chr12	111686053	111757099	+	4075	1	ACAD10|-|-|12q24.12|protein-coding	8.2425	8.17121	9.04736	9.07893	1.12832	6.62551e-14	1.16291e-12
NM_001320977	chr15	90902382	90922579	+	6658	1	MAN2A2|MANA2X|-|15q26.1|protein-coding	10.1806	10.2374	9.52927	9.54834	-0.771837	6.91467e-14	1.21216e-12
NM_001349278	chr3	15667236	15797979	-	7714	1	ANKRD28|PITK|PPP1R65|-|3p25.1|protein-coding	10.6063	10.6318	11.1375	11.1853	0.59121	6.99531e-14	1.22478e-12
NM_133178	chr1	29236522	29326800	+	5541	1	PTPRU|FMI|PCP-2|PTP|PTP-J|PTP-PI|PTP-RO|PTPPSI|PTPRO|PTPU2|R-PTP-PSI|R-PTP-U|hPTP-J|-|1p35.3|protein-coding	8.36108	8.57547	9.35438	9.30515	1.0904	7.00399e-14	1.22479e-12
NM_006024	chr7	27740095	27829767	+	3471	1	TAX1BP1|CALCOCO3|T6BP|TXBP151|-|7p15.2|protein-coding	10.7615	10.7915	10.2063	10.1738	-0.650306	7.35977e-14	1.28542e-12
NM_080546	chr9	105244651	105397346	+	10464	1	SLC44A1|CD92|CDW92|CHTL1|CTL1|-|9q31.1-q31.2|protein-coding	10.1004	10.3766	10.8966	10.9832	0.768016	7.41646e-14	1.29373e-12
NM_001100423	chr2	200306693	200482264	+	6197	1	SPATS2L|DNAPTP6|SGNP|-|2q33.1|protein-coding	11.5404	11.6428	12.0557	12.0763	0.502273	7.49963e-14	1.30663e-12
NM_014875	chr1	200551500	200620751	-	7259	1	KIF14|MCPH20|MKS12|-|1q32.1|protein-coding	6.97198	7.07192	5.95162	6.062	-2.33865	7.69302e-14	1.33868e-12
NM_006325	chr12	130872066	130877678	+	2465	1	RAN|ARA24|Gsp1|TC4|-|12q24.33|protein-coding	11.9884	12.0955	11.5331	11.5833	-0.513567	7.93999e-14	1.37996e-12
NR_024031	chr4	52712394	52714138	+	912	1	DANCR|AGU2|ANCR|KIAA0114|SNHG13|lncRNA-ANCR|-|4q12|ncRNA	7.20833	7.03237	8.31531	8.03624	1.6908	8.41896e-14	1.46142e-12
NM_080430	chr22	31104777	31107568	-	687	1	SELENOM|SELM|SEPM|-|22q12.2|protein-coding	10.2046	10.2248	9.57958	9.51424	-0.768007	8.9691e-14	1.55501e-12
NM_001015053	chr17	44076753	44123641	-	5293	1	HDAC5|HD5|NY-CO-9|-|17q21.31|protein-coding	9.78263	9.65934	10.491	10.3393	0.789013	9.45822e-14	1.63781e-12
NM_016132	chr15	48134632	48178295	-	10118	1	MYEF2|HsT18564|MEF-2|MST156|MSTP156|myEF-2|-|15q21.1|protein-coding	8.09923	7.94449	6.94526	7.09164	-1.65097	1.03854e-13	1.79616e-12
NM_001129891	chr5	169861303	169980495	-	5709	1	INSYN2B|C5orf57|FAM196B|-|5q35.1|protein-coding	6.58085	6.75516	7.70758	7.66054	1.85624	1.12864e-13	1.94962e-12
NM_000521	chr5	74685233	74721288	+	1796	1	HEXB|ENC-1AS|HEL-248|HEL-S-111|-|5q13.3|protein-coding	12.0734	12.1107	12.492	12.5291	0.439957	1.16645e-13	2.01248e-12
NM_001164440	chr5	10564070	10657816	+	9580	1	ANKRD33B|-|-|5p15.2|protein-coding	8.4427	8.19879	9.27269	9.16709	1.15334	1.22848e-13	2.11693e-12
NM_004120	chr1	89106133	89126114	-	4074	1	GBP2|-|-|1p22.2|protein-coding	8.35982	8.57066	9.28969	9.34618	1.08056	1.29576e-13	2.23016e-12
NM_001316919	chr17	18781314	18806713	+	2979	1	TVP23B|CGI-148|FAM18B|FAM18B1|NPD008|YDR084C|-|17p11.2|protein-coding	9.12867	9.36807	8.28218	8.42503	-1.15196	1.30212e-13	2.23838e-12
NM_014508	chr22	39014257	39020352	+	2638	1	APOBEC3C|A3C|APOBEC1L|ARDC2|ARDC4|ARP5|PBI|bK150C2.3|-|22q13.1|protein-coding	10.6924	10.6526	11.2497	11.1746	0.587046	1.35325e-13	2.32345e-12
NM_017877	chr2	26764284	26781231	+	3894	1	SLC35F6|ANT2BP|C2orf18|TANGO9|-|2p23.3|protein-coding	9.84853	9.68897	8.95526	9.04633	-0.924543	1.36036e-13	2.33285e-12
NM_173582	chr11	74330316	74398433	-	8461	1	PGM2L1|BM32A|PMMLP|-|11q13.4|protein-coding	7.45027	7.70769	8.58036	8.52738	1.41237	1.42409e-13	2.43918e-12
NM_003222	chr20	56629306	56639282	+	2852	1	TFAP2C|AP2-GAMMA|ERF1|TFAP2G|hAP-2g|-|20q13.31|protein-coding	8.80844	8.92093	9.67068	9.59687	0.937624	1.43556e-13	2.45587e-12
NM_020379	chr1	25617468	25786207	+	4627	1	MAN1C1|HMIC|MAN1A3|MAN1C|pp6318|-|1p36.11|protein-coding	8.98066	8.98102	9.74803	9.68835	0.89009	1.50021e-13	2.56337e-12
NM_015292	chr12	56128202	56144676	+	4214	1	ESYT1|FAM62A|MBC2|-|12q13.2|protein-coding	12.338	12.2422	11.8656	11.7868	-0.489937	1.59558e-13	2.72304e-12
NM_001740	chr16	71358723	71390433	+	1441	2	CALB2|CAB29|CAL2|CR|-|16q22.2|protein-coding	6.6947	6.66308	7.66244	7.65999	1.803	1.61577e-13	2.7542e-12
NR_038118	chr12	109553716	109573504	-	4166	1	MMAB|ATR|CFAP23|cblB|cob|-|12q24.11|protein-coding	9.14546	9.29923	8.33521	8.42225	-1.08532	1.66373e-13	2.83253e-12
NM_133373	chr17	45108959	45132515	-	6115	1	PLCD3|PLC-delta-3|-|17q21.31|protein-coding	9.4681	9.45852	10.1835	10.0971	0.785239	1.71972e-13	2.92435e-12
NM_018413	chr12	104456948	104762014	+	5729	1	CHST11|C4ST|C4ST-1|C4ST1|HSA269537|OCBMD|-|12q23.3|protein-coding	7.52668	7.68537	8.65371	8.47228	1.39127	1.72728e-13	2.93369e-12
NM_005109	chr3	38165537	38255484	+	4497	1	OXSR1|OSR1|-|3p22.2|protein-coding	10.1979	10.1857	9.40095	9.57824	-0.807359	1.92211e-13	3.26069e-12
NM_030649	chr1	1292391	1307930	-	3767	1	ACAP3|CENTB5|-|1p36.33|protein-coding	9.00964	8.90376	9.85073	9.64915	0.958712	1.926e-13	3.26339e-12
NM_018375	chr14	69398692	69462390	+	5390	1	SLC39A9|ZIP-9|ZIP9|-|14q24.1|protein-coding	10.0576	10.0761	9.36774	9.41401	-0.787069	1.97715e-13	3.34605e-12
NM_005573	chr5	126777136	126837020	+	2877	1	LMNB1|ADLD|LMN|LMN2|LMNB|-|5q23.2|protein-coding	7.81537	7.87747	6.68568	6.93801	-1.77921	1.98868e-13	3.36156e-12
NM_018154	chr19	14119512	14136589	-	1683	1	ASF1B|CIA-II|-|19p13.12|protein-coding	6.58774	6.65994	5.59648	5.70374	-2.67311	2.12764e-13	3.59216e-12
NM_001135690	chr8	56440957	56446641	-	1245	1	PENK|PE|PENK-A|-|8q12.1|protein-coding	5.90137	5.96422	6.92552	6.89399	2.38727	2.22306e-13	3.74881e-12
NM_014275	chr5	179797610	179806866	-	2348	2	MGAT4B|GNT-IV|GNT-IVB|-|5q35.3|protein-coding	11.6603	11.637	12.1176	12.0666	0.469733	2.31769e-13	3.90375e-12
NM_017754	chr6	34792083	34877514	+	9544	1	UHRF1BP1|C6orf107|ICBP90|dJ349A12.1|-|6p21.31|protein-coding	8.99418	8.90721	8.08456	8.118	-1.1385	2.38719e-13	4.01602e-12
NM_203349	chr15	48823741	48963919	-	5013	1	SHC4|RaLP|SHCD|-|15q21.1|protein-coding	6.25117	6.1252	7.19677	7.17938	2.17164	2.71965e-13	4.56991e-12
NM_001809	chr2	26786056	26794587	+	1380	1	CENPA|CENP-A|CenH3|-|2p23.3|protein-coding	6.18951	6.01545	5.11429	5.21862	-3.4945	2.88952e-13	4.84914e-12
NM_004040	chr2	20447074	20449440	+	2364	1	RHOB|ARH6|ARHB|MST081|MSTP081|RHOH6|-|2p24.1|protein-coding	9.32226	9.26304	10.0344	9.94686	0.819471	2.89266e-13	4.84914e-12
NM_205858	chr15	84655132	84658199	-	645	1	NMB|-|-|15q25.2|protein-coding	6.81089	6.89957	7.80392	7.84328	1.68866	3.00696e-13	5.03479e-12
NM_014991	chr4	84669549	84966690	-	14537	1	WDFY3|ALFY|BCHS|MCPH18|ZFYVE25|-|4q21.23|protein-coding	9.92014	9.78068	10.4494	10.5713	0.743252	3.312e-13	5.53901e-12
NM_006371	chr3	33113958	33147773	+	6642	1	CRTAP|CASP|LEPREL3|OI7|P3H5|-|3p22.3|protein-coding	12.3547	12.3731	12.8416	12.7322	0.444045	3.34653e-13	5.59016e-12
NM_001349097	chr3	172750726	172821474	+	4694	1	ECT2|ARHGEF31|-|3q26.31|protein-coding	8.99062	9.01207	8.10034	8.21706	-1.11695	3.68013e-13	6.14019e-12
NM_002237	chr20	51003656	51023107	-	2184	1	KCNG1|K13|KCNG|KV6.1|kH2|-|20q13.13|protein-coding	8.4726	8.37141	7.56883	7.36842	-1.41386	3.78959e-13	6.3154e-12
NM_007207	chr1	221701424	221742089	-	2583	1	DUSP10|MKP-5|MKP5|-|1q41|protein-coding	9.69037	9.77449	10.3777	10.3534	0.720569	3.80145e-13	6.32772e-12
NM_018204	chr13	52455478	52476627	+	3603	1	CKAP2|LB1|TMAP|se20-10|-|13q14.3|protein-coding	9.0609	9.1965	7.97378	8.33835	-1.25969	3.85021e-13	6.40136e-12
NM_001329868	chr2	157257705	157318489	+	10410	1	GALNT5|GALNAC-T5|GALNACT5|-|2q24.1|protein-coding	11.6967	11.8878	12.2666	12.3483	0.541353	4.09836e-13	6.80597e-12
NM_199511	chr3	112604386	112641143	-	4702	1	CCDC80|CL2|DRO1|SSG1|URB|okuribin|-|3q13.2|protein-coding	11.146	11.204	11.65	11.6503	0.50875	4.11433e-13	6.82449e-12
NM_182687	chr16	2972808	2980446	-	2088	1	PKMYT1|MYT1|PPP1R126|-|16p13.3|protein-coding	7.31519	7.60463	6.44642	6.43458	-1.99946	4.43477e-13	7.34741e-12
NM_004728	chr10	68956170	68985068	+	4647	1	DDX21|GUA|GURDB|RH-II/GU|RH-II/GuA|-|10q22.1|protein-coding	11.3618	11.4574	10.8025	10.93	-0.58568	4.4619e-13	7.38374e-12
NM_013960	chr8	32548311	32774044	+	12108	1	NRG1|ARIA|GGF|GGF2|HGL|HRG|HRG1|HRGA|MST131|MSTP131|NDF|NRG1-IT2|SMDF|-|8p12|protein-coding	9.85071	9.92837	10.5124	10.4878	0.688508	4.67372e-13	7.72526e-12
NM_001104587	chr17	35350310	35373621	-	5187	1	SLFN11|SLFN8/9|-|17q12|protein-coding	9.26438	9.2127	8.31554	8.49996	-1.06091	4.68127e-13	7.72873e-12
NM_002421	chr11	102789919	102798160	-	1959	1	MMP1|CLG|CLGN|-|11q22.2|protein-coding	8.14933	8.34424	9.13422	9.07033	1.11874	4.72109e-13	7.7854e-12
NM_003483	chr12	65824460	65966291	+	4133	1	HMGA2|BABL|HMGI-C|HMGIC|LIPO|STQTL9|-|12q14.3|protein-coding	10.362	10.5194	11.0626	10.9915	0.64184	4.83425e-13	7.96276e-12
NM_001256530	chr22	43151935	43163242	+	1070	1	TSPO|BPBS|BZRP|DBI|IBP|MBR|PBR|PBS|PKBS|PTBR|mDRC|pk18|-|22q13.2|protein-coding	11.6788	11.5124	11.0869	11.0366	-0.575801	4.85276e-13	7.98396e-12
NM_000937	chr17	7484366	7514614	+	6715.5	2	POLR2A|POLR2|POLRA|RPB1|RPBh1|RPO2|RPOL2|RpIILS|hRPB220|hsRPB1|-|17p13.1|protein-coding	11.5316	11.5348	11.9843	11.9606	0.466448	4.88573e-13	8.02891e-12
NM_001085459	chr11	57761802	57819540	+	6630	1	CTNND1|BCDS2|CAS|CTNND|P120CAS|P120CTN|p120|p120(CAS)|p120(CTN)|-|11q12.1|protein-coding	11.6748	11.7458	12.1476	12.1476	0.462388	4.94803e-13	8.12188e-12
NM_001003800	chr9	92711363	92764833	-	6439	1	BICD2|SMALED2|SMALED2A|SMALED2B|bA526D8.1|-|9q22.31|protein-coding	10.3697	10.4871	9.83284	9.72369	-0.736462	5.03864e-13	8.26104e-12
NM_001129	chr7	44104345	44114560	+	4074	1	AEBP1|ACLP|-|7p13|protein-coding	12.8171	12.8419	12.4571	12.4343	-0.401372	5.07615e-13	8.31293e-12
NM_005480	chr12	49323255	49331731	+	2534	1	TROAP|TASTIN|-|12q13.12|protein-coding	6.24004	6.07545	5.25919	5.23923	-3.20964	5.35366e-13	8.75729e-12
NM_032427	chr11	95976600	96343195	-	7112	1	MAML2|MAM-3|MAM2|MAM3|MLL-MAML2|-|11q21|protein-coding	9.06047	9.16894	9.84296	9.81249	0.849704	5.48952e-13	8.96917e-12
NM_001135048	chr14	75428022	75474107	+	5372	1	JDP2|JUNDM2|-|14q24.3|protein-coding	10.0479	10.0368	9.41562	9.31074	-0.79134	5.52627e-13	9.01882e-12
NM_002497	chr1	211662772	211675621	-	2124	1	NEK2|HsPK21|NEK2A|NLK1|PPP1R111|RP67|-|1q32.3|protein-coding	6.19811	6.21141	5.29313	5.31366	-3.07298	5.66674e-13	9.23743e-12
NM_001080393	chr3	72888046	72976915	+	3267	1	GXYLT2|GLT8D4|-|3p13|protein-coding	7.29867	7.32667	8.18219	8.29587	1.44261	6.40731e-13	1.04327e-11
NM_001009555	chr4	151120281	151226508	-	5250	1	SH3D19|EBP|EVE1|Eve-1|Kryn|SH3P19|-|4q31.3|protein-coding	10.2932	10.4136	10.9313	10.9103	0.624239	7.05794e-13	1.14789e-11
NM_001206602	chr2	174799314	174847618	-	2285	1	CHN1|ARHGAP2|CHN|DURS2|NC|RHOGAP2|-|2q31.1|protein-coding	10.169	10.2902	10.8371	10.7891	0.645671	7.10846e-13	1.15478e-11
NM_001244963	chr11	19712837	20121601	+	11627	1	NAV2|HELAD1|POMFIL2|RAINB1|STEERIN2|UNC53H2|-|11p15.1|protein-coding	10.6651	10.5803	10.0322	10.0352	-0.659965	7.32862e-13	1.18918e-11
NM_001101	chr7	5527148	5530601	-	1804	1	ACTB|BRWS1|PS1TP5BP1|-|7p22.1|protein-coding	16.3054	16.408	16.0201	16.0075	-0.353769	7.36344e-13	1.19347e-11
NM_001261826	chr19	2100988	2151566	-	5031	1	AP3D1|ADTD|HPS10|hBLVR|-|19p13.3|protein-coding	12.3013	12.2623	11.8896	11.8013	-0.459841	7.37206e-13	1.1935e-11
NM_198148	chr10	123745639	123891807	-	3528	1	CPXM2|CPX2|UNQ676|-|10q26.13|protein-coding	12.0573	12.0827	12.4899	12.4563	0.423985	7.71965e-13	1.24835e-11
NM_004523	chr10	92593130	92655395	+	4992	1	KIF11|EG5|HKSP|KNSL1|MCLMR|TRIP5|-|10q23.33|protein-coding	8.21318	8.20302	7.32526	7.26186	-1.42346	7.78658e-13	1.25774e-11
NM_173515	chr6	154387515	154510685	-	21063	1	CNKSR3|CNK3|CNK3/IPCEF1|MAGI1|-|6q25.2|protein-coding	7.86434	8.02051	8.8574	8.77372	1.1997	8.17516e-13	1.319e-11
NM_000022	chr20	44619522	44651699	-	1482	1	ADA|-|-|20q13.12|protein-coding	7.0157	7.1617	8.02197	8.04877	1.55028	8.39715e-13	1.35199e-11
NM_002954	chr2	55232405	55235853	+	1060	1	RPS27A|CEP80|HEL112|S27A|UBA80|UBC|UBCEP1|UBCEP80|-|2p16.1|protein-coding	12.0652	11.9835	12.4296	12.4619	0.442478	8.39869e-13	1.35199e-11
NM_001040427	chr16	1809098	1827194	-	1603	1	HAGH|GLO2|GLX2|GLXII|HAGH1|-|16p13.3|protein-coding	8.91881	9.0338	8.19774	8.03311	-1.14552	9.08919e-13	1.46148e-11
NR_136739	chr5	6633440	6674383	+	7216	1	SRD5A1|S5AR 1|-|5p15.31|protein-coding	8.06733	8.2395	9.05902	8.95734	1.13574	9.11549e-13	1.46405e-11
NM_001099294	chr22	44243665	44312951	-	6846	1	SHISAL1|KIAA1644|-|22q13.31|protein-coding	6.95612	6.97777	7.8739	7.92921	1.58804	1.08028e-12	1.73308e-11
NM_002489	chr7	10931943	10940153	-	2029	1	NDUFA4|CI-9k|CI-MLRQ|COXFA4|MLRQ|-|7p21.3|protein-coding	10.2974	10.2974	9.50202	9.71867	-0.781708	1.10117e-12	1.76461e-11
NM_001621	chr7	17298652	17346147	+	6230	1	AHR|RP85|bHLHe76|-|7p21.1|protein-coding	10.7128	10.7949	11.2403	11.3024	0.56135	1.11468e-12	1.78424e-11
NM_001365932	chr3	173397744	174294372	+	16597	1	NLGN1|NL1|-|3q26.31|protein-coding	8.64552	8.88698	9.53536	9.59629	0.97838	1.12096e-12	1.79226e-11
NM_005918	chr7	76048106	76067508	+	2159	1	MDH2|EIEE51|M-MDH|MDH|MGC:3559|MOR1|-|7q11.23|protein-coding	11.3427	11.3305	10.8717	10.8051	-0.538312	1.13352e-12	1.81032e-11
NM_025029	chr2	130182262	130190727	+	594	1	MZT2B|FAM128B|MOZART2B|-|2q21.1|protein-coding	10.8825	10.7473	10.1928	10.2624	-0.652153	1.14456e-12	1.82589e-11
NM_001079524	chr4	56436260	56464578	+	6360	1	PAICS|ADE2|ADE2H1|AIRC|PAIS|-|4q12|protein-coding	10.7916	10.8649	10.2042	10.305	-0.633821	1.20421e-12	1.9189e-11
NM_003909	chr8	86514435	86561498	+	4838	1	CPNE3|CPN3|PRO1071|-|8q21.3|protein-coding	10.743	10.8387	10.1159	10.2616	-0.666106	1.29649e-12	2.06361e-11
NM_152264	chr11	47408495	47416500	+	2417	1	SLC39A13|EDSSPD3|LZT-Hs9|SCDEDS|ZIP13|-|11p11.2|protein-coding	11.3794	11.2694	10.8325	10.7802	-0.561941	1.32466e-12	2.10609e-11
NM_021738	chr10	29457338	29634971	-	8266	1	SVIL|-|-|10p11.23|protein-coding	10.9569	10.99	11.503	11.4243	0.5287	1.38004e-12	2.19168e-11
NM_006435	chr11	308107	309410	+	726	1	IFITM2|1-8D|DSPA2c|-|11p15.5|protein-coding	9.79695	9.82377	9.09508	9.14776	-0.820845	1.41167e-12	2.23941e-11
NM_001034996	chr3	40457339	40468587	+	7128	1	RPL14|CAG-ISL-7|CTG-B33|L14|RL14|hRL14|-|3p22.1|protein-coding	12.7011	12.7059	12.2573	12.345	-0.420906	1.4904e-12	2.36166e-11
NM_139265	chr15	41895933	41972557	-	6393	1	EHD4|PAST4|-|15q15.1|protein-coding	10.3616	10.281	9.69905	9.70641	-0.706612	1.53944e-12	2.43664e-11
NM_006373	chr17	43014607	43022385	-	2691	1	VAT1|VATI|-|17q21.31|protein-coding	13.8111	13.7531	13.4513	13.4075	-0.365935	1.57165e-12	2.48485e-11
NM_152271	chr8	12721906	12755526	-	3604	2	LONRF1|RNF191|-|8p23.1|protein-coding	8.651	8.68152	7.7124	7.87123	-1.22845	1.62056e-12	2.55934e-11
NM_006815	chr12	123584552	123598582	+	2538	1	TMED2|P24A|RNP24|p24|p24b1|p24beta1|-|12q24.31|protein-coding	11.9983	11.9708	11.4976	11.5808	-0.472269	1.64121e-12	2.58906e-11
NM_001199179	chr3	130894084	131003202	+	4898	1	ATP2C1|ATP2C1A|BCPM|HHD|PMR1|SPCA1|hSPCA1|-|3q22.1|protein-coding	11.3529	11.4565	10.8864	10.9178	-0.542996	1.67726e-12	2.64298e-11
NM_199420	chr3	121431431	121545988	-	8725	1	POLQ|PRO0327|-|3q13.33|protein-coding	6.30388	6.36342	5.42842	5.4493	-2.80611	1.76499e-12	2.77814e-11
NM_004539	chr18	57600656	57621836	-	2746	1	NARS|ASNRS|NARS1|-|18q21.31|protein-coding	11.7333	11.6351	11.2374	11.164	-0.517808	1.89214e-12	2.97499e-11
NM_001042371	chr16	2211596	2214840	-	3157	1	PGP|AUM|G3PP|PGPase|-|16p13.3|protein-coding	8.56699	8.56246	7.58787	7.76478	-1.27311	1.94538e-12	3.0553e-11
NM_006733	chrX	101099809	101163673	+	3224	1	CENPI|CENP-I|FSHPRH1|LRPR1|-|Xq22.1|protein-coding	7.03331	7.0408	6.14697	6.02558	-2.14438	2.12454e-12	3.33299e-11
NM_199189	chr5	139273752	139331677	+	5584	1	MATR3|ALS21|MPD2|VCPDM|-|5q31.2|protein-coding	11.6774	11.8138	12.1933	12.205	0.478085	2.34177e-12	3.66973e-11
NM_001024660	chr3	124094681	124726325	+	15911	1	KALRN|ARHGEF24|CHD5|CHDS5|DUET|DUO|HAPIP|TRAD|-|3q21.1-q21.2|protein-coding	6.64907	6.50593	7.75306	7.43816	1.92335	2.36282e-12	3.69862e-11
NM_006931	chr12	7919230	7936187	-	3815	1	SLC2A3|GLUT3|-|12p13.31|protein-coding	10.1167	10.2416	9.56636	9.47292	-0.760932	2.40959e-12	3.76767e-11
NM_001164469	chr5	115578496	115626179	-	3767	1	TMED7-TICAM2|MyD88-4|TICAM-2|TICAM2|TIRAP3|TIRP|TRAM|-|5q22.3|protein-coding	10.5728	10.558	9.97842	10.0086	-0.641522	2.44415e-12	3.8175e-11
NM_001324116	chr1	162561440	162599843	+	2431	1	UAP1|AGX|AGX1|AGX2|SPAG2|-|1q23.3|protein-coding	10.6914	10.6574	10.0695	10.1441	-0.632492	2.46917e-12	3.85234e-11
NM_001001419	chr5	136132845	136182733	+	7086	1	SMAD5|DWFC|JV5-1|MADH5|-|5q31.1|protein-coding	9.76377	9.97902	10.5423	10.4989	0.728499	2.48925e-12	3.8794e-11
NM_005711	chr5	83940554	84384880	-	4801	1	EDIL3|DEL1|-|5q14.3|protein-coding	12.0861	12.2252	11.5594	11.7267	-0.541406	2.58552e-12	4.02501e-11
NM_017709	chr1	117606048	117628389	+	5650	1	TENT5C|FAM46C|-|1p12|protein-coding	8.02191	8.28258	8.96172	9.10905	1.16673	2.60036e-12	4.04368e-11
NM_000917	chr10	73007222	73096974	-	2829	1	P4HA1|P4HA|-|10q22.1|protein-coding	10.1391	10.2786	10.7738	10.7956	0.637424	2.64905e-12	4.11487e-11
NM_031477	chr16	30092314	30096213	-	1595	1	YPEL3|-|-|16p11.2|protein-coding	7.96857	7.89892	8.84243	8.7195	1.17078	2.67645e-12	4.15289e-11
NM_003872	chr2	205682501	205798131	+	6625	1	NRP2|NP2|NPN2|PRO2714|VEGF165R2|-|2q33.3|protein-coding	10.6727	10.7277	11.1962	11.2045	0.543668	2.76435e-12	4.28459e-11
NM_020772	chr17	29255839	29294148	-	10871	1	NUFIP2|182-FIP|82-FIP|FIP-82|PIG1|-|17q11.2|protein-coding	10.5184	10.548	11.0487	11.0425	0.560739	2.8652e-12	4.43606e-11
NM_002305	chr22	37675636	37679802	+	522	1	LGALS1|GAL1|GBP|-|22q13.1|protein-coding	14.449	14.4651	14.1567	14.1171	-0.330718	2.9012e-12	4.48689e-11
NR_135077	chr10	43138445	43185306	+	3921	1	CSGALNACT2|CHGN2|ChGn-2|GALNACT-2|GALNACT2|PRO0082|beta4GalNAcT|-|10q11.21|protein-coding	9.61534	9.80974	8.84904	9.02815	-0.934366	2.96097e-12	4.57435e-11
NM_001439	chr1	100872372	100895179	-	3210	1	EXTL2|EXTR2|-|1p21.2|protein-coding	8.7845	8.85362	9.50335	9.59523	0.897771	2.98428e-12	4.60534e-11
NM_006227	chr20	45898622	45912155	-	1871	1	PLTP|BPIFE|HDLCQ9|-|20q13.12|protein-coding	10.8024	10.7575	11.3379	11.239	0.551652	3.08559e-12	4.7565e-11
NM_199418	chr11	82822941	82900603	-	3708	1	PRCP|HUMPCP|PCP|-|11q14.1|protein-coding	10.5113	10.489	11.0106	11.0186	0.563448	3.19858e-12	4.92533e-11
NM_002524	chr1	114704469	114716771	-	4317	1	NRAS|ALPS4|CMNS|N-ras|NCMS|NRAS1|NS6|-|1p13.2|protein-coding	9.56301	9.73611	8.6861	8.96566	-0.996898	3.24303e-12	4.98836e-11
NM_031299	chr12	6848808	6851930	-	1800	1	CDCA3|GRCC8|TOME-1|-|12p13.31|protein-coding	6.58869	6.3264	5.50336	5.56212	-2.73763	3.28687e-12	5.05032e-11
NM_001370254	chr18	74496363	74523454	+	5181	1	CNDP2|CN2|CPGL|HEL-S-13|HsT2298|PEPA|-|18q22.3|protein-coding	10.3659	10.4569	9.80282	9.81883	-0.680977	3.40631e-12	5.22817e-11
NR_135551	chr3	187291272	187297933	+	1971	1	LOC101929130|-|-|3q27.3|ncRNA	5.71202	5.73087	6.56898	6.7072	2.51185	3.41812e-12	5.24062e-11
NM_005845	chr13	95019829	95301446	-	5823	1	ABCC4|MOAT-B|MOATB|MRP4|-|13q32.1|protein-coding	10.265	10.3934	9.69671	9.71438	-0.712201	3.45757e-12	5.29538e-11
NM_021643	chr2	12716872	12742732	+	4401	1	TRIB2|C5FW|GS3955|TRB2|-|2p24.3|protein-coding	9.503	9.56358	10.2329	10.1207	0.744173	3.47728e-12	5.31983e-11
NM_006260	chr13	95677139	95794988	+	5576	1	DNAJC3|ACPHD|ERdj6|HP58|P58|P58IPK|PRKRI|-|13q32.1|protein-coding	11.1845	11.1082	10.6673	10.5846	-0.567056	3.81272e-12	5.82673e-11
NM_001620	chr11	62515902	62546806	-	18755	1	AHNAK|AHNAKRS|PM227|-|11q12.3|protein-coding	15.5487	15.4629	15.813	15.8668	0.343553	4.05481e-12	6.19002e-11
NM_032997	chr10	56357438	56361273	-	1841	1	ZWINT|HZwint-1|KNTC2AP|SIP30|ZWINT1|-|10q21.1|protein-coding	7.82935	7.79751	6.94553	6.83968	-1.58734	4.09798e-12	6.24921e-11
NM_033274	chr5	157477304	157575775	-	6456	1	ADAM19|FKSG34|MADDAM|MLTNB|-|5q33.3|protein-coding	9.8803	9.93471	10.5136	10.466	0.656946	4.35245e-12	6.63013e-11
NM_000966	chr12	53210569	53232209	-	2905	1	RARG|NR1B3|RARC|-|12q13.13|protein-coding	10.4262	10.5552	11.1641	10.9873	0.64224	4.36338e-12	6.63965e-11
NM_016639	chr16	3020368	3022382	+	970	1	TNFRSF12A|CD266|FN14|TWEAKR|-|16p13.3|protein-coding	11.5505	11.5704	11.0663	11.1292	-0.496202	4.50384e-12	6.84603e-11
NM_198589	chr19	572596	583493	+	1588	1	BSG|5F7|CD147|EMMPRIN|EMPRIN|OK|SLC7A11|TCSF|-|19p13.3|protein-coding	12.8651	12.8519	13.2674	13.1858	0.383996	4.55007e-12	6.9089e-11
NM_000168	chr7	41960950	42237209	-	8387	1	GLI3|ACLS|GCPS|GLI3-190|GLI3FL|PAP-A|PAPA|PAPA1|PAPB|PHS|PPDIV|-|7p14.1|protein-coding	8.8165	8.77034	9.6232	9.4558	0.920774	4.55873e-12	6.91464e-11
NM_014488	chr11	82973133	83071897	-	9952	1	RAB30|-|-|11q14.1|protein-coding	9.20198	9.26107	9.87509	9.91262	0.783387	4.77595e-12	7.23638e-11
NM_017947	chr18	36187497	36272157	+	6165	1	MOCOS|HMCS|MCS|MOS|-|18q12.2|protein-coding	9.11798	9.04328	8.30391	8.30265	-1.01668	4.90255e-12	7.42027e-11
NM_001430	chr2	46297407	46386697	+	5137	1	EPAS1|ECYT4|HIF2A|HLF|MOP2|PASD2|bHLHe73|-|2p21|protein-coding	14.3487	14.2271	13.9096	13.9374	-0.37828	5.24048e-12	7.9233e-11
NM_017870	chr11	60924460	60937159	+	3488	1	TMEM132A|GBP|HSPA5BP1|-|11q12.2|protein-coding	9.94698	9.85751	10.5125	10.4674	0.661611	5.67894e-12	8.57708e-11
NM_006736	chr2	219279366	219286895	+	3061	1	DNAJB2|CMT2T|DSMA5|HSJ-1|HSJ1|HSPF3|-|2q35|protein-coding	10.2374	10.1594	9.55694	9.60179	-0.713158	6.21281e-12	9.36602e-11
NM_007106	chr13	29764371	29850617	-	4310	1	UBL3|HCG-1|PNSC1|-|13q12.3|protein-coding	10.1645	10.4018	10.8721	10.9199	0.671999	6.21451e-12	9.36602e-11
NM_001005333	chrX	51893623	51902354	+	2875	1	MAGED1|DLXIN-1|NRAGE|-|Xp11.22|protein-coding	12.2841	12.3372	11.9192	11.9029	-0.421334	6.29041e-12	9.47034e-11
NM_001136195	chr19	12699201	12723932	-	4993	1	TNPO2|IPO3|KPNB2B|TRN2|-|19p13.13|protein-coding	10.5181	10.5077	9.97991	9.88464	-0.652445	6.31782e-12	9.50152e-11
NM_001098784	chr11	65572538	65574190	+	1257	1	FAM89B|LRAP25|MTVR|MTVR1|-|11q13.1|protein-coding	9.20097	9.15835	9.85203	9.83301	0.787088	6.34796e-12	9.53673e-11
NM_001322855	chr1	24415750	24472983	+	5691	1	NIPAL3|DJ462O23.2|NPAL3|-|1p36.11|protein-coding	10.6663	10.6353	11.1321	11.1592	0.538845	6.39262e-12	9.59367e-11
NM_017905	chr13	113491021	113550229	+	3043	1	TMCO3|C13orf11|-|13q34|protein-coding	10.193	10.2141	10.7307	10.7543	0.598574	6.49112e-12	9.73118e-11
NM_006357	chr2	180980605	181063425	+	1547	1	UBE2E3|UBCH9|UbcM2|-|2q31.3|protein-coding	10.0715	10.1389	10.672	10.6484	0.619268	6.7634e-12	1.01287e-10
NM_018425	chr10	97640686	97676432	+	4176	1	PI4K2A|PI4KII|PIK42A|-|10q24.2|protein-coding	10.5994	10.533	9.97875	10.0199	-0.636411	7.00471e-12	1.0479e-10
NM_006185	chr11	72002864	72080693	-	7320	1	NUMA1|NMP-22|NUMA|-|11q13.4|protein-coding	11.7762	11.6433	12.1855	12.1341	0.474093	7.06928e-12	1.05644e-10
NM_013321	chr7	2251770	2314441	-	4691	1	SNX8|Mvp1|-|7p22.3|protein-coding	10.468	10.4659	9.92952	9.83662	-0.657988	7.21106e-12	1.0765e-10
NM_002950	chr3	128619969	128650818	-	2272	1	RPN1|OST1|RBPH1|-|3q21.3|protein-coding	12.3537	12.2944	11.9371	11.9107	-0.422136	7.29884e-12	1.08846e-10
NM_052932	chr11	102396334	102452765	-	3295	1	TMEM123|KCT3|PORIMIN|PORMIN|-|11q22.2|protein-coding	11.1666	11.3348	11.7269	11.7624	0.525705	7.37027e-12	1.09795e-10
NM_175061	chr7	27830580	28180795	-	3163	1	JAZF1|TIP27|ZNF802|-|7p15.2-p15.1|protein-coding	9.18597	9.28104	8.50393	8.44657	-0.968524	7.3807e-12	1.09835e-10
NM_001354009	chr21	43053191	43075945	-	2586	2	CBSL|CBS|-|21p12|protein-coding	7.95327	7.44423	6.72472	6.47024	-2.02357	7.43842e-12	1.10578e-10
NM_001159702	chrX	136147533	136211354	+	2558	1	FHL1|FCMSU|FHL-1|FHL1A|FHL1B|FLH1A|KYOT|RBMX1A|RBMX1B|SLIM|SLIM-1|SLIM1|SLIMMER|XMPMA|-|Xq26.3|protein-coding	9.35966	9.3847	10.0067	10.0049	0.741301	7.81171e-12	1.16006e-10
NM_001349549	chr5	79612441	79688245	+	5157	1	TENT2|APD4|GLD2|PAPD4|TUT2|-|5q14.1|protein-coding	9.244	9.35952	8.49217	8.59189	-0.961518	7.94562e-12	1.17871e-10
NM_130847	chr11	94768356	94876748	+	8965	1	AMOTL1|JEAP|-|11q21|protein-coding	10.8443	10.9224	11.3597	11.3644	0.517042	8.01778e-12	1.18817e-10
NM_003217	chr12	49741557	49764934	+	2825	1	TMBIM6|BAXI1|BI-1|TEGT|-|12q13.12|protein-coding	12.8016	12.8203	13.1506	13.1631	0.360455	8.22036e-12	1.21692e-10
NM_032812	chr10	19816432	20289855	+	12258	1	PLXDC2|TEM7R|-|10p12.31|protein-coding	6.76126	6.86464	7.71295	7.73532	1.62349	8.323e-12	1.23083e-10
NM_054027	chr5	14704800	14871778	-	8193	1	ANKH|ANK|CCAL2|CMDJ|CPPDD|HANK|MANK|SLC62A1|-|5p15.2|protein-coding	9.72482	9.73747	10.3471	10.298	0.674745	8.78739e-12	1.29815e-10
NM_004050	chr14	23306762	23311759	+	3599	1	BCL2L2|BCL-W|BCL2-L-2|BCLW|PPP1R51|-|14q11.2|protein-coding	9.88961	9.6637	9.0216	9.07966	-0.875534	8.90366e-12	1.31396e-10
NM_001202858	chr1	150508109	150513789	+	2115	1	ECM1|URBWD|-|1q21.2|protein-coding	11.801	11.7709	12.2498	12.1596	0.44304	9.139e-12	1.34729e-10
NR_037646	chr11	57712523	57819180	+	6230	1	TMX2-CTNND1|CAS|CTNND1|p120(cas)|p120(ctn)|-|11q12.1|ncRNA	11.7179	11.7897	12.164	12.1656	0.434296	9.18246e-12	1.35229e-10
NM_002539	chr2	10439968	10448327	-	2462	1	ODC1|ODC|-|2p25.1|protein-coding	10.6216	10.7533	9.97671	10.1605	-0.688094	9.51278e-12	1.39948e-10
NM_004078	chr1	201483530	201507123	-	1812	1	CSRP1|CRP|CRP1|CSRP|CYRP|D1S181E|HEL-141|HEL-S-286|-|1q32.1|protein-coding	12.116	12.1866	11.7314	11.7477	-0.435615	9.71029e-12	1.42706e-10
NM_021110	chr8	120125102	120373573	+	7959	1	COL14A1|UND|-|8q24.12|protein-coding	7.08821	7.0955	8.05012	7.92399	1.48082	1.01256e-11	1.48656e-10
NM_001348119	chr17	15627966	15684311	-	3344	1	TRIM16|EBBP|-|17p12|protein-coding	8.97676	8.94076	8.23813	7.98854	-1.12102	1.01586e-11	1.48986e-10
NM_005723	chr4	98470367	98658611	-	3337	1	TSPAN5|NET-4|NET4|TM4SF9|TSPAN-5|-|4q23|protein-coding	10.1758	10.3247	10.7851	10.8465	0.624938	1.03805e-11	1.52083e-10
NM_012310	chrX	70290104	70420886	+	4355	1	KIF4A|KIF4|KIF4G1|MRX100|-|Xq13.1|protein-coding	7.99298	7.99404	7.05137	7.15703	-1.45501	1.06281e-11	1.5555e-10
NR_110524	chr3	23945286	23980617	+	5329	1	NR1D2|BD73|EAR-1R|REVERBB|REVERBbeta|RVR|-|3p24.2|protein-coding	9.2282	9.34297	9.90872	9.98551	0.778411	1.071e-11	1.56587e-10
NM_013995	chrX	120436494	120469349	-	4062	1	LAMP2|CD107b|LAMP-2|LAMPB|LGP-96|LGP110|-|Xq24|protein-coding	11.7575	11.8629	12.2446	12.2184	0.444306	1.09235e-11	1.59544e-10
NM_014423	chr5	132875396	132963634	-	9512	1	AFF4|AF5Q31|CHOPS|MCEF|-|5q31.1|protein-coding	11.8128	11.8774	11.379	11.4361	-0.465847	1.10068e-11	1.60595e-10
NM_015071	chr5	142770377	143229011	+	9370	1	ARHGAP26|GRAF|GRAF1|OPHN1L|OPHN1L1|-|5q31.3|protein-coding	8.12797	7.72951	6.95936	6.93501	-1.67235	1.14701e-11	1.67183e-10
NM_006201	chrX	47218681	47229995	+	3131	1	CDK16|PCTAIRE|PCTAIRE1|PCTGAIRE|PCTK1|-|Xp11.3|protein-coding	10.5515	10.3956	9.9013	9.83474	-0.686174	1.15102e-11	1.67595e-10
NM_001001872	chr14	58000765	58152213	-	6481	1	ARMH4|C14orf37|UT2|c14_5376|-|14q23.1|protein-coding	8.4541	8.63439	9.30338	9.31048	0.963735	1.16882e-11	1.69783e-10
NM_001848	chr21	45981749	46005049	+	4188	1	COL6A1|BTHLM1|OPLL|UCHMD1|-|21q22.3|protein-coding	16.2448	16.2548	16.6232	16.5215	0.332812	1.1693e-11	1.69783e-10
NM_022818	chr16	87392336	87404774	+	2141	1	MAP1LC3B|ATG8F|LC3B|MAP1A/1BLC3|MAP1LC3B-a|-|16q24.2|protein-coding	11.8552	11.736	11.3513	11.329	-0.487322	1.16964e-11	1.69783e-10
NM_001320996	chr1	31365253	31373288	-	1336	1	FABP3|FABP11|H-FABP|M-FABP|MDGI|O-FABP|-|1p35.2|protein-coding	8.4249	8.19669	7.46528	7.35044	-1.37648	1.17136e-11	1.6986e-10
NM_006145	chr19	14514769	14518397	-	2237	1	DNAJB1|HSPF1|Hdj1|Hsp40|RSPH16B|Sis1|-|19p13.12|protein-coding	11.1913	11.1595	10.7218	10.6315	-0.541872	1.18367e-11	1.71469e-10
NM_001303245	chr3	141487027	141615356	+	5627	1	RASA2|GAP1M|-|3q23|protein-coding	8.12986	8.20643	8.92978	8.97527	1.04797	1.19208e-11	1.72512e-10
NM_198175	chr17	51153559	51162089	+	1023	1	NME1|AWD|GAAD|NB|NBS|NDKA|NDPK-A|NDPKA|NM23|NM23-H1|-|17q21.33|protein-coding	10.3917	10.4963	9.79823	9.89498	-0.675291	1.24921e-11	1.80595e-10
NM_001331088	chrX	134769566	134796355	-	3527	1	FAM122B|SPACIA2|-|Xq26.3|protein-coding	8.25679	8.06504	7.26092	7.28199	-1.40296	1.2623e-11	1.82301e-10
NM_022111	chr1	35732112	35769978	-	8485	1	CLSPN|-|-|1p34.3|protein-coding	7.24048	7.34381	6.36622	6.39939	-1.8523	1.26918e-11	1.83107e-10
NM_001355003	chr20	35276354	35278122	-	1689	1	MMP24OS|MMP24-AS1|-|20q11.22|protein-coding	10.9374	10.9539	11.5074	11.3697	0.533307	1.3456e-11	1.93936e-10
NM_001136026	chr3	10300931	10321112	-	1525	1	SEC13|D3S1231E|SEC13L1|SEC13R|npp-20|-|3p25.3|protein-coding	10.9315	10.9885	10.4604	10.4411	-0.559071	1.37688e-11	1.98243e-10
NM_001355409	chr1	143902386	143905977	-	2624	1	HIST2H3PS2|p06|-|1q21.1|protein-coding	7.54259	7.41025	6.52656	6.60198	-1.74582	1.44729e-11	2.08169e-10
NM_006579	chrX	48521808	48528716	+	1118	1	EBP|CDPX2|CHO2|CPX|CPXD|MEND|-|Xp11.23|protein-coding	9.81056	9.69918	9.10073	9.05833	-0.810421	1.45408e-11	2.08934e-10
NM_004419	chr10	110497907	110511531	+	2469	1	DUSP5|DUSP|HVH3|-|10q25.2|protein-coding	9.48127	9.48716	8.80409	8.7675	-0.861612	1.46144e-11	2.09779e-10
NM_014109	chr8	123319851	123396447	-	5516	1	ATAD2|ANCCA|CT137|PRO2000|-|8q24.13|protein-coding	8.88553	9.03319	8.18752	8.14211	-1.06008	1.47922e-11	2.12116e-10
NM_015367	chr22	17638757	17730855	+	4950	1	BCL2L13|BCL-RAMBO|Bcl2-L-13|MIL1|-|22q11.21|protein-coding	10.1636	10.3065	9.65947	9.42241	-0.793478	1.59522e-11	2.28519e-10
NM_001284259	chr10	89701590	89774943	+	6415	1	KIF20B|CT90|KRMP1|MPHOSPH1|MPP-1|MPP1|-|10q23.31|protein-coding	8.04488	8.15735	7.28156	7.12604	-1.42753	1.62413e-11	2.32427e-10
NM_003504	chr22	19479826	19520612	+	1957	1	CDC45|CDC45L|CDC45L2|MGORS7|PORC-PI-1|-|22q11.21|protein-coding	5.9269	5.87395	5.0908	5.09681	-3.21187	1.66675e-11	2.38285e-10
NM_000493	chr6	116118909	116126132	-	3297	1	COL10A1|-|-|6q22.1|protein-coding	7.76942	7.82951	8.60281	8.62899	1.16005	1.69286e-11	2.41559e-10
NM_001025579	chr17	8435884	8468163	+	2375	1	NDEL1|EOPA|MITAP1|NDE1L1|NDE2|NUDEL|-|17p13.1|protein-coding	9.84464	9.68566	9.10542	9.04757	-0.82735	1.69306e-11	2.41559e-10
NM_004822	chr17	9021510	9244000	+	5977	1	NTN1|MRMV4|NTN1L|-|17p13.1|protein-coding	6.82622	6.87156	6.01207	5.80391	-2.28018	1.78579e-11	2.54533e-10
NM_003350	chr8	48008431	48064708	+	4336	1	UBE2V2|DDVIT1|DDVit-1|EDAF-1|EDPF-1|EDPF1|MMS2|UEV-2|UEV2|-|8q11.21|protein-coding	8.26489	8.33146	9.01332	9.12605	1.01265	1.79014e-11	2.54897e-10
NM_006988	chr21	26835755	26845409	-	5172	1	ADAMTS1|C3-C5|METH1|-|21q21.3|protein-coding	11.584	11.8696	11.1588	11.1704	-0.608548	1.83451e-11	2.60953e-10
NM_001323681	chr20	347111	354862	+	2002	1	NRSN2|C20orf98|dJ1103G7.6|-|20p13|protein-coding	9.83936	9.80787	9.16689	9.18822	-0.768026	1.86965e-11	2.65686e-10
NM_001301268	chr15	40323692	40326715	+	3021	1	INAFM2|LINC00984|OGU1|-|15q15.1|protein-coding	8.84561	8.80338	9.61114	9.46652	0.879695	1.87308e-11	2.65906e-10
NM_024536	chr2	219538954	219543809	-	3022	1	CHPF|CHSY2|CSS2|-|2q35|protein-coding	11.9376	11.8707	12.3588	12.2736	0.434459	1.88267e-11	2.67e-10
NM_144601	chr16	66603996	66613892	+	2431	1	CMTM3|BNAS2|CKLFSF3|-|16q22.1|protein-coding	9.11897	9.02484	9.76088	9.72562	0.804015	1.88565e-11	2.67156e-10
NR_037149	chr17	51153536	51171744	+	1286	1	NME1-NME2|NM23-LV|NMELV|-|17q21.33|protein-coding	12.4516	12.4333	12.0736	12.0621	-0.39404	1.91787e-11	2.7145e-10
NM_001242359	chr10	60869440	60944185	-	4467	1	RHOBTB1|-|-|10q21.2|protein-coding	7.61138	7.50497	8.35204	8.48349	1.27499	2.00793e-11	2.83913e-10
NM_003474	chr10	126012391	126388477	-	7925	1	ADAM12|ADAM12-OT1|CAR10|MCMP|MCMPMltna|MLTN|MLTNA|-|10q26.2|protein-coding	10.0129	10.174	10.6554	10.6769	0.637281	2.18642e-11	3.08842e-10
NM_005226	chr9	88991468	89005154	+	4325	1	S1PR3|EDG-3|EDG3|LPB3|S1P3|-|9q22.1|protein-coding	8.46484	8.69656	9.38484	9.32154	0.968896	2.20002e-11	3.10455e-10
NM_001220778	chr6	36678710	36687339	+	2264	1	CDKN1A|CAP20|CDKN1|CIP1|MDA-6|P21|SDI1|WAF1|p21CIP1|-|6p21.2|protein-coding	14.1685	14.0867	14.4819	14.4367	0.342208	2.20979e-11	3.11523e-10
NM_015247	chr16	50742050	50801935	+	8691	1	CYLD|BRSS|CDMT|CYLD1|CYLDI|EAC|MFT|MFT1|SBS|TEM|USPL2|-|16q12.1|protein-coding	10.3311	10.4467	9.82654	9.76925	-0.670928	2.22659e-11	3.1358e-10
NM_152924	chr15	89088456	89202355	+	8411	1	ABHD2|HS1-2|LABH2|PHPS1-2|-|15q26.1|protein-coding	11.3696	11.3768	11.7631	11.8548	0.465215	2.35243e-11	3.30974e-10
NM_014780	chr6	43037617	43053945	-	5472	1	CUL7|3M1|CUL-7|KIAA0076|dJ20C7.5|-|6p21.1|protein-coding	10.1433	10.0953	9.53852	9.48622	-0.702398	2.39835e-11	3.371e-10
NM_182917	chr3	184315164	184335358	+	5635	1	EIF4G1|EIF-4G1|EIF4F|EIF4G|EIF4GI|P220|PARK18|-|3q27.1|protein-coding	13.2118	13.2488	12.9104	12.8555	-0.361461	2.489e-11	3.49494e-10
NM_058164	chr19	9853718	9936515	-	1974	1	OLFM2|NOE2|NOELIN2|NOELIN2_V1|OlfC|-|19p13.2|protein-coding	5.85775	5.88261	6.73633	6.75427	2.24457	2.52646e-11	3.54404e-10
NR_136255	chr7	35695206	35699412	+	4206	1	LOC101930085|-|-|7p14.2|ncRNA	7.18014	7.24309	8.14253	8.02229	1.40126	2.66717e-11	3.73773e-10
NM_004170	chr9	4490468	4587469	+	3684	1	SLC1A1|DCBXA|EAAC1|EAAT3|SCZD18|-|9p24.2|protein-coding	9.86639	9.97882	9.03843	9.32411	-0.867989	2.7054e-11	3.78756e-10
NM_015966	chr20	35542078	35557634	+	1287	1	ERGIC3|C20orf47|C2orf47|CGI-54|Erv46|NY-BR-84|PRO0989|SDBCAG84|dJ477O4.2|-|20q11.22|protein-coding	11.0543	11.0904	11.5307	11.5015	0.477047	2.78329e-11	3.89276e-10
NM_006609	chr2	127298669	127343229	-	10852	1	MAP3K2|MEKK2|MEKK2B|-|2q14.3|protein-coding	9.22709	9.34389	9.94897	9.91034	0.75825	2.7906e-11	3.89914e-10
NM_025233	chr17	42562148	42566277	+	2468	1	COASY|DPCK|NBIA6|NBP|PCH12|PPAT|UKR1|pOV-2|-|17q21.2|protein-coding	9.78752	9.82347	9.12494	9.1895	-0.771355	2.79818e-11	3.90589e-10
NM_002149	chr2	10302904	10427603	+	1741	1	HPCAL1|BDR1|HLP2|VILIP-3|-|2p25.1|protein-coding	11.0963	11.1538	10.6223	10.6571	-0.528924	2.80966e-11	3.91805e-10
NM_001547	chr10	89302046	89309271	+	3389	1	IFIT2|G10P2|GARG-39|IFI-54|IFI-54K|IFI54|IFIT-2|ISG-54 K|ISG-54K|ISG54|P54|cig42|-|10q23.31|protein-coding	8.55444	8.64607	7.84675	7.66323	-1.19818	2.83264e-11	3.94622e-10
NM_001497	chr9	33110641	33167358	-	4191	1	B4GALT1|B4GAL-T1|CDG2D|GGTB2|GT1|GTB|beta4Gal-T1|-|9p21.1|protein-coding	11.2971	11.1563	11.6902	11.6957	0.496037	2.84876e-11	3.96478e-10
NM_152534	chr3	27110903	27369460	-	4160	1	NEK10|-|-|3p24.1|protein-coding	7.61911	7.55742	6.70471	6.71411	-1.61503	3.32413e-11	4.62185e-10
NM_153690	chr3	194685883	194689037	+	3152	1	FAM43A|-|-|3q29|protein-coding	8.93998	8.90377	9.63476	9.5637	0.825515	3.32954e-11	4.62484e-10
NM_007046	chr2	27078615	27086397	+	3874	1	EMILIN1|EMI|EMILIN|gp115|-|2p23.3|protein-coding	12.487	12.5524	12.9263	12.8565	0.388761	3.36171e-11	4.66494e-10
NM_001364874	chr8	103140725	103230305	+	2916	1	BAALC|-|-|8q22.3|protein-coding	9.83837	10.0368	10.5812	10.5058	0.67905	3.53058e-11	4.8945e-10
NM_024989	chr2	196833004	196926707	-	11061	1	PGAP1|Bst1|ISPD3024|MRT42|SPG67|-|2q33.1|protein-coding	8.09228	8.14139	8.89108	8.87883	1.03651	3.56419e-11	4.93626e-10
NM_018955	chr17	16381091	16382740	+	929	1	UBB|HEL-S-50|-|17p11.2|protein-coding	12.4978	12.483	12.1119	12.1344	-0.385971	3.61181e-11	4.99734e-10
NM_001323069	chr10	3067548	3136802	+	2597	1	PFKP|ATP-PFK|PFK-C|PFK-P|PFKF|-|10p15.2|protein-coding	10.7939	10.9212	10.3647	10.2372	-0.613858	3.62959e-11	5.01704e-10
NM_153366	chr9	110365249	110579741	-	12154	1	SVEP1|C9orf13|CCP22|POLYDOM|SEL-OB|SELOB|-|9q31.3|protein-coding	10.0536	10.0028	10.5605	10.5804	0.607292	3.70358e-11	5.11434e-10
NM_032802	chr15	50702268	50765706	-	7251	1	SPPL2A|IMP3|PSL2|-|15q21.2|protein-coding	10.344	10.3512	9.65208	9.82637	-0.689353	3.78217e-11	5.21777e-10
NR_136240	chr6	16761138	16766883	+	4719	1	LOC101928433|-|-|6p22.3|ncRNA	5.85336	5.87808	6.71593	6.74857	2.23086	3.83636e-11	5.28739e-10
NM_002006	chr4	122826708	122898236	+	6770	1	FGF2|BFGF|FGF-2|FGFB|HBGF-2|-|4q28.1|protein-coding	11.0652	11.064	10.4335	10.618	-0.586068	3.86817e-11	5.32606e-10
NM_001098616	chr1	154206722	154220590	-	1667	1	C1orf43|HSPC012|NICE-3|NICE3|NS5ATP4|S863-3|-|1q21.3|protein-coding	11.7758	11.6777	11.2938	11.2835	-0.469093	3.92955e-11	5.40533e-10
NR_125715	chr1	218442626	218443995	+	1369	1	TGFB2-OT1|-|-|1q41|ncRNA	7.34067	7.46069	8.25519	8.24061	1.3035	3.96205e-11	5.44475e-10
NM_001552	chr17	40443450	40457725	+	2199	1	IGFBP4|BP-4|HT29-IGFBP|IBP4|IGFBP-4|-|17q21.2|protein-coding	14.0922	14.1568	14.452	14.4256	0.324635	3.97593e-11	5.45854e-10
NM_001319943	chr5	102754783	103031104	+	5925	1	PAM|PAL|PHM|-|5q21.1|protein-coding	11.7924	11.8605	12.2177	12.2207	0.414523	4.13094e-11	5.66586e-10
NM_007076	chr12	108515277	108521210	+	3250	1	FICD|HIP13|HYPE|UNQ3041|-|12q23.3|protein-coding	8.6505	8.5282	7.77333	7.78797	-1.15299	4.14875e-11	5.68479e-10
NM_006622	chr5	58453983	58460086	-	2769	1	PLK2|SNK|hPlk2|hSNK|-|5q11.2|protein-coding	9.93035	9.94647	10.4666	10.5066	0.61787	4.38518e-11	6.00296e-10
NM_172230	chr11	65127279	65134519	-	3020	1	SYVN1|DER3|HRD1|-|11q13.1|protein-coding	9.99456	9.83019	9.30836	9.15197	-0.805769	4.56086e-11	6.23742e-10
NM_001204088	chr1	19596979	19658452	+	2197	1	MICOS10-NBL1|C1orf151-NBL1|DAN|DAND1|MINOS1-NBL1|NBL1|-|1p36.13|protein-coding	9.85719	9.94247	10.5413	10.4168	0.654977	4.59192e-11	6.27386e-10
NM_016535	chr19	55643649	55645623	+	1193	1	ZNF581|HSPC189|-|19q13.42|protein-coding	8.61898	8.45523	7.68115	7.74318	-1.19071	4.71765e-11	6.43943e-10
NR_038910	chr7	100589401	100604038	-	2529	1	PCOLCE-AS1|-|-|7q22.1|ncRNA	9.05293	9.06554	9.75972	9.67152	0.790367	4.95718e-11	6.75804e-10
NM_018003	chr15	70654554	70763558	-	6883	1	UACA|NUCLING|-|15q23|protein-coding	10.6771	10.7176	11.1766	11.1583	0.511556	4.9606e-11	6.75804e-10
NM_002917	chr17	82047902	82051811	-	1855	1	RFNG|-|-|17q25.3|protein-coding	9.6867	9.61825	9.0411	8.88844	-0.830431	4.98601e-11	6.78614e-10
NM_001367549	chr3	194402678	194487002	-	7501	1	ATP13A3|AFURS1|-|3q29|protein-coding	11.6041	11.7518	11.1737	11.2395	-0.505501	5.14321e-11	6.99339e-10
NM_133631	chr3	78597238	79019459	-	7463	1	ROBO1|DUTT1|SAX3|-|3p12.3|protein-coding	10.6452	10.5955	11.083	11.1173	0.52304	5.38966e-11	7.32147e-10
NM_024090	chr4	110045846	110198615	-	6564	1	ELOVL6|FACE|FAE|LCE|-|4q25|protein-coding	9.75004	9.74957	8.92652	9.16226	-0.840016	5.88797e-11	7.99073e-10
NM_053025	chr3	123610049	123884332	-	10077	1	MYLK|AAT7|KRP|MLCK|MLCK1|MLCK108|MLCK210|MSTP083|MYLK1|smMLCK|-|3q21.1|protein-coding	13.1856	13.2646	13.547	13.5812	0.351729	5.946e-11	8.06177e-10
NM_005380	chr1	19644311	19658452	+	2018	1	NBL1|D1S1733E|DAN|DAND1|NB|NO3|-|1p36.13|protein-coding	9.85992	9.94095	10.542	10.4123	0.652358	5.98832e-11	8.1114e-10
NM_004454	chr3	186046314	186109089	-	4067	1	ETV5|ERM|-|3q27.2|protein-coding	10.3746	10.3374	9.83318	9.73049	-0.651582	6.04641e-11	8.18227e-10
NM_000152	chr17	80101581	80119881	+	3729	1	GAA|LYAG|-|17q25.3|protein-coding	11.0097	10.8879	11.4458	11.3983	0.508516	6.40737e-11	8.66247e-10
NM_001010858	chr1	228487382	228496188	+	3112	2	RNF187|RACO-1|RACO1|-|1q42.13|protein-coding	11.3136	11.1065	10.6553	10.701	-0.582853	6.70572e-11	9.05695e-10
NM_024420	chr1	186828900	186988981	+	2908	1	PLA2G4A|GURDP|PLA2G4|cPLA2|cPLA2-alpha|-|1q31.1|protein-coding	7.88486	8.13893	8.82415	8.84481	1.11612	6.71192e-11	9.05695e-10
NM_133468	chr7	33904915	34156427	+	5564	1	BMPER|CRIM3|CV-2|CV2|-|7p14.3|protein-coding	8.75889	8.84691	9.4652	9.50806	0.843879	6.79328e-11	9.15801e-10
NM_001351502	chr9	105558131	105641118	+	7785	1	FKTN|CMD1X|FCMD|LGMD2M|LGMDR13|MDDGA4|MDDGB4|MDDGC4|-|9q31.2|protein-coding	9.20862	9.2924	9.87522	9.88017	0.741535	6.95168e-11	9.36265e-10
NM_001204091	chr6	34417454	34426069	-	585	1	RPS10|DBA9|S10|-|6p21.31|protein-coding	12.1895	12.1895	12.5363	12.5579	0.375485	7.49967e-11	1.00911e-09
NM_194071	chr7	137874979	138002086	-	7427	1	CREB3L2|BBF2H7|-|7q33|protein-coding	11.327	11.3559	11.7398	11.769	0.440764	7.52173e-11	1.01112e-09
NM_001376	chr14	101964573	102056443	+	19860	1	DYNC1H1|CMT2O|DHC1|DHC1a|DNCH1|DNCL|DNECL|DYHC|Dnchc1|HL-3|SMALED1|p22|-|14q32.31|protein-coding	14.0665	13.9893	13.6655	13.7261	-0.344222	7.73935e-11	1.03939e-09
NM_001164281	chr6	111555378	111606274	-	6218	1	TRAF3IP2|ACT1|C6orf2|C6orf4|C6orf5|C6orf6|CANDF8|CIKS|PSORS13|-|6q21|protein-coding	8.12469	8.15434	8.94408	8.85154	1.02149	8.09243e-11	1.08578e-09
NR_147230	chr2	70209444	70248628	-	4937	1	TIA1|TIA-1|WDM|-|2p13.3|protein-coding	8.73562	8.69884	9.40279	9.40008	0.852686	8.14078e-11	1.09123e-09
NM_001286841	chr8	98944403	98952104	+	2119	1	OSR2|-|-|8q22.2|protein-coding	6.64366	6.61878	7.6661	7.40409	1.71648	8.74719e-11	1.17141e-09
NM_001304445	chr2	30447246	30644225	+	5274	1	LCLAT1|1AGPAT8|AGPAT8|ALCAT1|HSRG1849|LYCAT|UNQ1849|-|2p23.1|protein-coding	7.59754	7.79076	8.50051	8.54116	1.19352	8.94999e-11	1.19744e-09
NR_157345	chr7	4775623	4794397	+	5550	1	AP5Z1|KIAA0415|SPG48|zeta|-|7p22.1|protein-coding	10.368	10.2292	9.737	9.68472	-0.673064	9.19155e-11	1.2286e-09
NM_003198	chr1	23743366	23762059	+	4930	1	ELOA|SIII|SIII p110|TCEB3|TCEB3A|-|1p36.11|protein-coding	9.64159	9.74012	10.2613	10.2725	0.658686	9.3177e-11	1.24429e-09
NM_002534	chr12	112906777	112918026	+	1620	1	OAS1|E18/E16|IFI-4|OIAS|OIASI|-|12q24.13|protein-coding	5.61785	5.73498	4.84928	4.95164	-3.59705	9.85463e-11	1.31475e-09
NM_177454	chr2	186694060	186765959	+	5721	1	FAM171B|KIAA1946|-|2q32.1|protein-coding	9.22996	9.32332	9.84929	9.99044	0.759918	1.00004e-10	1.33295e-09
NM_015313	chr11	120336413	120489937	+	10283	1	ARHGEF12|LARG|PRO2792|-|11q23.3|protein-coding	12.1383	12.1046	12.4652	12.5082	0.383755	1.03826e-10	1.3826e-09
NM_003043	chr3	14402576	14489349	+	6513	1	SLC6A6|TAUT|-|3p25.1|protein-coding	10.2759	10.236	10.7998	10.7337	0.566248	1.07857e-10	1.43492e-09
NM_001025	chr5	82273320	82278354	-	3246	1	RPS23|BTDD|MABAS|MCINS|PAMAS|S23|uS12|-|5q14.2|protein-coding	12.5151	12.5096	12.1159	12.1779	-0.383572	1.08675e-10	1.44445e-09
NM_153711	chr6	116511639	116524788	+	9783	1	CALHM5|C6orf188|FAM26E|dJ493F7.3|-|6q22.1|protein-coding	8.61834	8.69133	9.38908	9.312	0.874205	1.10174e-10	1.463e-09
NM_001281932	chr7	158631169	158704804	-	4071	1	NCAPG2|3KS|CAP-G2|CAPG2|LUZP5|MTB|hCAP-G2|-|7q36.3|protein-coding	8.42213	8.50403	7.5545	7.72248	-1.20045	1.1055e-10	1.46663e-09
NM_001429	chr22	41092592	41180077	+	8746	1	EP300|KAT3B|MKHK2|RSTS2|p300|-|22q13.2|protein-coding	10.3493	10.2891	10.7985	10.849	0.556962	1.13494e-10	1.50427e-09
NM_002332	chr12	57128483	57213342	+	14813	1	LRP1|A2MR|APOER|APR|CD91|IGFBP-3R|IGFBP3R|IGFBP3R1|KPA|LRP|LRP1A|TGFBR5|-|12q13.3|protein-coding	15.0354	14.7925	15.6903	15.7367	0.818508	1.14948e-10	1.52212e-09
NM_152495	chr1	224616317	224740554	+	2531	1	CNIH3|CNIH-3|-|1q42.12|protein-coding	9.97509	10.0437	10.6567	10.4957	0.638275	1.1592e-10	1.53356e-09
NM_012242	chr10	52314281	52317657	+	1799	1	DKK1|DKK-1|SK|-|10q21.1|protein-coding	8.92922	8.95212	8.19421	8.21648	-0.978848	1.21013e-10	1.59945e-09
NM_022739	chr17	64542282	64662307	-	6219	1	SMURF2|-|-|17q23.3-q24.1|protein-coding	11.7699	12.0054	11.3404	11.4256	-0.541314	1.243e-10	1.64136e-09
NM_031904	chr11	65386637	65413524	+	3671	1	FRMD8|FKSG44|iTAP|-|11q13.1|protein-coding	9.49605	9.34806	10.0438	10.0361	0.716748	1.28437e-10	1.69442e-09
NM_001039479	chr14	74661256	74713080	-	5395	1	AREL1|FIEL1|KIAA0317|-|14q24.3|protein-coding	8.95289	9.17581	9.71462	9.79255	0.823056	1.33994e-10	1.76608e-09
NM_001351018	chr12	122229564	122266494	-	4774	1	VPS33A|MPSPS|-|12q24.31|protein-coding	8.27173	8.4476	9.15018	9.06717	0.972883	1.41167e-10	1.85731e-09
NM_001006	chr4	151099628	151104642	+	861	1	RPS3A|FTE1|MFTL|S3A|-|4q31.3|protein-coding	13.0629	13.0977	13.3768	13.4631	0.35376	1.41178e-10	1.85731e-09
NR_104637	chr9	36136536	36163913	+	2473	1	GLIPR2|C9orf19|GAPR-1|GAPR1|-|9p13.3|protein-coding	8.67752	8.74716	9.38541	9.39683	0.847208	1.44431e-10	1.89835e-09
NR_073375	chr3	127598411	127622435	+	3436	1	MCM2|BM28|CCNL1|CDCL1|D3S3194|DFNA70|MITOTIN|cdc19|-|3q21.3|protein-coding	8.72491	9.02316	7.96247	8.11323	-1.13878	1.45751e-10	1.91393e-09
NM_016458	chr8	144137774	144140851	+	2526	1	HGH1|BRP16|BRP16L|C8orf30A|C8orf30B|FAM203A|FAM203B|-|8q24.3|protein-coding	8.89484	8.80466	8.13767	8.04663	-1.02506	1.46881e-10	1.92698e-09
NM_001370597	chr1	154325525	154351304	+	5944	1	ATP8B2|ATPID|-|1q21.3|protein-coding	11.7631	11.7678	12.1542	12.1287	0.39766	1.5449e-10	2.02494e-09
NM_000885	chr2	181457386	181538939	+	6750	1	ITGA4|CD49D|IA4|-|2q31.3|protein-coding	7.65836	7.80348	8.49345	8.57601	1.15778	1.5548e-10	2.03603e-09
NM_020890	chr3	108549866	108589438	-	4041	1	CIP2A|KIAA1524|p90|-|3q13.13|protein-coding	7.49292	7.42072	6.48156	6.66472	-1.68604	1.56521e-10	2.04777e-09
NM_004055	chr11	77066971	77126152	+	4349	1	CAPN5|ADNIV|HTRA3|VRNI|nCL-3|-|11q13.5|protein-coding	9.1264	9.19034	9.80082	9.7657	0.745668	1.59621e-10	2.0864e-09
NM_014674	chr3	5187707	5219958	+	6099	1	EDEM1|EDEM|-|3p26.1|protein-coding	11.1688	11.0277	10.5677	10.6304	-0.546867	1.62512e-10	2.12223e-09
NM_020663	chr14	63204443	63293507	+	3548	1	RHOJ|ARHJ|RASL7B|TC10B|TCL|-|14q23.2|protein-coding	6.5917	6.69973	7.55024	7.46528	1.63308	1.67338e-10	2.18325e-09
NM_178169	chr12	64610495	64697564	+	3500	1	RASSF3|RASSF5|-|12q14.2|protein-coding	10.4046	10.4893	9.91582	9.89172	-0.613452	1.68572e-10	2.19733e-09
NM_019099	chr1	111722064	111739395	-	5947	1	INKA2|C1orf183|FAM212B|-|1p13.2|protein-coding	8.269	8.00742	8.96015	8.92119	1.06361	1.69369e-10	2.20569e-09
NM_001311311	chr16	31090842	31094999	-	1132	1	VKORC1|EDTP308|MST134|MST576|VKCFD2|VKOR|-|16p11.2|protein-coding	10.096	10.1148	10.6126	10.6229	0.572454	1.71414e-10	2.23027e-09
NM_024657	chrX	106940738	107000212	-	3779	1	MORC4|ZCW4|ZCWCC2|dJ75H8.2|-|Xq22.3|protein-coding	9.80935	9.79324	9.20792	9.16246	-0.732634	1.78421e-10	2.31931e-09
NM_001321194	chr3	177019357	177197482	-	8269	1	TBL1XR1|C21|DC42|IRA1|MRD41|TBLR1|-|3q26.32|protein-coding	11.0202	11.0331	11.4263	11.4988	0.4696	1.80112e-10	2.33915e-09
NM_199440	chr2	197486584	197500274	-	2287	1	HSPD1|CPN60|GROEL|HLD4|HSP-60|HSP60|HSP65|HuCHA60|SPG13|-|2q33.1|protein-coding	11.6475	11.8239	11.2622	11.2849	-0.496043	1.80909e-10	2.34735e-09
NM_001128164	chr6	16299112	16761490	-	10577	1	ATXN1|ATX1|D6S504E|SCA1|-|6p22.3|protein-coding	8.93945	8.85556	9.58528	9.52893	0.805613	1.88405e-10	2.44238e-09
NM_001362878	chr8	37736634	37758421	+	5701	1	ERLIN2|C8orf2|Erlin-2|NET32|SPFH2|SPG18|-|8p11.23|protein-coding	10.834	10.8906	10.3414	10.3972	-0.54328	1.91752e-10	2.48349e-09
NM_001070	chr17	42609683	42615238	+	1595	1	TUBG1|CDCBM4|GCP-1|TUBG|TUBGCP1|-|17q21.2|protein-coding	9.32961	9.46804	8.76623	8.58328	-0.900762	1.94301e-10	2.51421e-09
NR_160937	chr10	73909969	73922777	-	2636	1	C10orf55|-|-|10q22.2|ncRNA	8.84849	8.96421	9.65625	9.51441	0.830188	1.96999e-10	2.5468e-09
NM_017636	chr19	49157792	49211836	+	4031	1	TRPM4|LTrpC4|PFHB1B|TRPM4B|hTRPM4|-|19q13.33|protein-coding	9.31962	9.15392	8.55324	8.48324	-0.918499	1.9985e-10	2.5813e-09
NM_000852	chr11	67583595	67586653	+	949	1	GSTP1|DFN7|FAEES3|GST3|GSTP|HEL-S-22|PI|-|11q13.2|protein-coding	11.5914	11.4834	11.0827	11.1109	-0.474543	2.016e-10	2.60154e-09
NM_001352424	chr13	48488963	48533080	-	2960	1	RCBTB2|CHC1L|RLG|-|13q14.2|protein-coding	7.36222	7.54913	8.35123	8.23595	1.2731	2.05138e-10	2.64479e-09
NM_173542	chr12	113358587	113391629	+	4773	1	PLBD2|P76|-|12q24.13|protein-coding	12.3846	12.4027	12.8214	12.7079	0.38962	2.09804e-10	2.70249e-09
NM_001142784	chr9	34652185	34661901	+	1706	1	IL11RA|CRSDA|-|9p13.3|protein-coding	7.86924	7.92437	8.68208	8.63857	1.07151	2.13104e-10	2.7425e-09
NM_006734	chr6	142751469	142945176	-	9685	1	HIVEP2|HIV-EP2|MBP-2|MIBP1|MRD43|SHN2|ZAS2|ZNF40B|-|6q24.2|protein-coding	9.65064	9.77559	10.2482	10.3351	0.660646	2.2513e-10	2.89465e-09
NM_000757	chr1	109910849	109930992	+	3983	1	CSF1|CSF-1|MCSF|-|1p13.3|protein-coding	10.8847	10.9295	11.348	11.3392	0.471648	2.30504e-10	2.96105e-09
NM_207380	chr15	40331452	40340967	-	5314	1	CCDC9B|C15orf52|-|15q15.1|protein-coding	9.98329	9.81444	9.18519	9.31446	-0.768097	2.31118e-10	2.96625e-09
NM_001082578	chr22	35738736	36028824	-	6917.5	2	RBFOX2|FOX2|Fox-2|HNRBP2|HRNBP2|RBM9|RTA|dJ106I20.3|fxh|-|22q12.3|protein-coding	8.12685	8.41596	9.33865	8.96634	1.15435	2.36015e-10	3.02636e-09
NM_139314	chr19	8364155	8374370	+	1863	1	ANGPTL4|ARP4|FIAF|HARP|HFARP|NL2|PGAR|TGQTL|UNQ171|pp1158|-|19p13.2|protein-coding	5.07639	5.10198	5.88274	5.80151	3.1254	2.45032e-10	3.13916e-09
NM_153695	chr9	96385943	96418370	-	3678	1	ZNF367|AFF29|CDC14B|ZFF29|-|9q22.32|9q22.32|protein-coding	7.30048	7.61606	6.28398	6.62619	-1.93204	2.51713e-10	3.22184e-09
NM_020808	chr1	232397966	232515608	-	6576	1	SIPA1L2|SPAL2|SPAR2|-|1q42.2|protein-coding	7.31999	7.1201	8.14695	8.01745	1.37635	2.61922e-10	3.34948e-09
NM_001314052	chr9	107484852	107489769	-	3032	1	KLF4|EZF|GKLF|-|9q31.2|protein-coding	9.19145	9.09694	9.81757	9.73471	0.753707	2.64107e-10	3.37439e-09
NM_001351034	chr12	55932028	55954023	+	2845	1	DGKA|DAGK|DAGK1|DGK-alpha|-|12q13.2|protein-coding	9.2277	9.23937	9.86217	9.81687	0.718889	2.66484e-10	3.40169e-09
NM_020731	chr5	304176	438290	+	5646	1	AHRR|AHH|AHHR|bHLHe77|-|5p15.33|protein-coding	10.6188	10.5874	11.1415	11.0263	0.526007	2.73517e-10	3.48832e-09
NM_001282652	chr11	64185272	64204548	+	2732	1	STIP1|HEL-S-94n|HOP|IEF-SSP-3521|P60|STI1|STI1L|-|11q13.1|protein-coding	11.2524	11.317	10.8338	10.8476	-0.480805	2.76713e-10	3.52591e-09
NM_182705	chr17	439980	445940	-	3752.5	2	RFLNB|CFM1|FAM101B|-|17p13.3|protein-coding	9.99191	10.2314	10.7103	10.6726	0.641565	2.78713e-10	3.54821e-09
NM_014736	chr15	64364304	64381441	-	2126	1	PCLAF|KIAA0101|L5|NS5ATP9|OEATC|OEATC-1|OEATC1|PAF|PAF15|p15(PAF)|p15/PAF|p15PAF|-|15q22.31|protein-coding	6.6469	6.61704	5.70788	5.86266	-2.22264	2.81616e-10	3.58195e-09
NM_001329662	chr10	37949573	37976647	-	4814	1	ZNF25|KOX19|Zfp9|-|10p11.21|protein-coding	8.65571	8.80774	7.81346	8.0311	-1.11686	2.84613e-10	3.61684e-09
NM_001110	chr15	58588809	58749707	-	11140	1	ADAM10|AD10|AD18|CD156c|CDw156|HsT18717|MADM|RAK|kuz|-|15q21.3|protein-coding	11.5859	11.6766	12.0151	12.0387	0.419039	2.92786e-10	3.71736e-09
NM_006079	chr6	139371807	139374648	-	2378	1	CITED2|ASD8|MRG-1|MRG1|P35SRJ|VSD2|-|6q24.1|protein-coding	11.2054	11.1659	11.6101	11.5858	0.441517	3.09601e-10	3.92733e-09
NR_073070	chr4	55395957	55426175	+	2027	1	TMEM165|CDG2K|FT27|GDT1|TMPT27|TPARL|-|4q12|protein-coding	10.771	10.7968	10.1702	10.3376	-0.584197	3.10892e-10	3.94018e-09
NM_002356	chr6	113857345	113863475	+	4292	1	MARCKS|80K-L|MACS|PKCSL|PRKCSL|-|6q21|protein-coding	13.0177	13.0761	13.3525	13.3874	0.335895	3.1697e-10	4.01363e-09
NR_110612	chr7	149872968	149880712	+	2796	1	ATP6V0E2|ATP6V0E2L|C7orf32|-|7q36.1|protein-coding	9.28349	9.24562	8.61417	8.55424	-0.861549	3.19572e-10	4.04297e-09
NM_001103161	chr1	20719731	20732703	-	3886	1	SH2D5|-|-|1p36.12|protein-coding	9.22812	9.2723	8.55987	8.5814	-0.862332	3.20569e-10	4.05197e-09
NM_001970	chr17	7307628	7312463	+	1256	1	EIF5A|EIF-5A|EIF5A1|eIF5AI|-|17p13.1|protein-coding	12.5753	12.6233	12.2756	12.1925	-0.38256	3.23157e-10	4.08105e-09
NM_006231	chr12	132623762	132687524	-	7954	1	POLE|CRCS12|FILS|IMAGEI|POLE1|-|12q24.33|protein-coding	8.74202	8.82673	8.09808	7.93269	-1.04886	3.33008e-10	4.20171e-09
NM_014819	chr5	109334722	109409974	-	4844	1	PJA2|Neurodap1|RNF131|-|5q21.3|protein-coding	11.0471	11.13	10.5837	10.65	-0.514602	3.47516e-10	4.38087e-09
NM_000181	chr7	65960686	65982213	-	2183	1	GUSB|BG|MPS7|-|7q11.21|protein-coding	9.00212	8.7378	9.65385	9.53471	0.876331	3.52863e-10	4.44432e-09
NM_002265	chr17	47649919	47685505	+	6034	1	KPNB1|IMB1|IPO1|IPOB|Impnb|NTF97|-|17q21.32|protein-coding	12.4001	12.4398	11.9972	12.091	-0.394626	3.53328e-10	4.44622e-09
NM_006353	chr6	26538366	26546933	+	1939	1	HMGN4|HMG17L3|NHC|-|6p22.2|protein-coding	9.6105	9.69477	8.98312	9.0503	-0.768147	3.55062e-10	4.46288e-09
NM_006169	chr11	114295813	114312516	+	1573	1	NNMT|-|-|11q23.2|protein-coding	9.86901	9.86033	9.21984	9.3036	-0.71201	3.55281e-10	4.46288e-09
NM_001349418	chr3	183635623	183684516	+	7482	1	KLHL24|DRE1|EBSSH|KRIP6|-|3q27.1|protein-coding	8.491	8.39391	9.14286	9.14548	0.903888	3.57046e-10	4.48109e-09
NM_198446	chr1	37807790	37809454	+	1324	1	C1orf122|ALAESM|-|1p34.3|protein-coding	9.55467	9.5613	8.94725	8.89256	-0.778208	3.58807e-10	4.4992e-09
NM_020474	chr18	35654569	35711834	+	3825	1	GALNT1|GALNAC-T1|-|18q12.2|protein-coding	8.80914	8.93207	9.55136	9.50532	0.806359	3.68692e-10	4.61907e-09
NM_001322141	chr22	20021069	20067164	+	3823	1	TANGO2|C22orf25|MECRCN|-|22q11.21|protein-coding	9.07956	9.22801	8.45035	8.43928	-0.914766	3.7523e-10	4.69684e-09
NM_003239	chr14	75958061	75982022	-	3485	1	TGFB3|ARVD|ARVD1|LDS5|RNHF|TGF-beta3|-|14q24.3|protein-coding	5.23617	5.11052	5.97566	5.94723	3.04125	3.80707e-10	4.76118e-09
NM_183422	chr13	44432143	44576330	-	5956	1	TSC22D1|Ptg-2|TGFB1I4|TSC22|-|13q14.11|protein-coding	11.0015	11.0425	11.4862	11.4177	0.46339	3.825e-10	4.7794e-09
NM_001014972	chr2	71331755	71435061	+	6474	1	ZNF638|NP220|ZFML|Zfp638|-|2p13.3-p13.2|protein-coding	9.80999	9.77813	10.3036	10.369	0.616802	3.9069e-10	4.87744e-09
NM_001398	chr19	38815422	38831794	-	1188	2	ECH1|HPXEL|-|19q13.2|protein-coding	8.56256	8.5564	9.20864	9.27183	0.866678	3.96985e-10	4.95166e-09
NM_176815	chr3	94057922	94062916	-	3852	1	DHFR2|DHFRL1|DHFRP4|-|3q11.2|protein-coding	7.26084	7.19776	8.06054	8.01944	1.30705	3.99968e-10	4.98449e-09
NM_030791	chr14	63684216	63728065	-	3330.5	2	SGPP1|SPP-1|SPPase1|-|14q23.2|protein-coding	9.25237	9.16704	8.36458	8.58514	-0.935457	4.17816e-10	5.20234e-09
NM_001293298	chr15	80779370	80951771	+	7321	1	CEMIP|CCSP1|HYBID|KIAA1199|TMEM2L|-|15q25.1|protein-coding	13.0473	13.3112	12.3244	12.3814	-0.868916	4.31063e-10	5.36258e-09
NM_002081	chr2	240435663	240468076	+	3708	1	GPC1|glypican|-|2q37.3|protein-coding	13.0627	13.001	13.4393	13.3268	0.365947	4.43388e-10	5.51106e-09
NM_001319984	chr3	10026437	10101932	+	5203	1	FANCD2|FA-D2|FA4|FACD|FAD|FAD2|FANCD|-|3p25.3|protein-coding	6.43286	6.61173	5.65149	5.74092	-2.28242	4.47606e-10	5.55863e-09
NM_020183	chr12	27332836	27425813	+	7410	1	ARNTL2|BMAL2|CLIF|MOP9|PASD9|bHLHe6|-|12p11.23|protein-coding	10.0725	10.3661	9.54956	9.59452	-0.752124	4.49897e-10	5.58218e-09
NM_207325	chr19	32406125	32485890	+	5995	1	DPY19L3|-|-|19q13.11|protein-coding	8.66233	8.59372	9.25546	9.36593	0.861002	4.74979e-10	5.88825e-09
NM_001042681	chr1	8352404	8817640	-	7984	1	RERE|ARG|ARP|ATN1L|DNB1|NEDBEH|-|1p36.23|protein-coding	10.3038	10.2641	10.8139	10.7392	0.54571	4.77862e-10	5.91881e-09
NM_001141945	chr10	88935074	88991397	-	1754	1	ACTA2|ACTSA|-|10q23.31|protein-coding	11.7368	11.9211	11.4125	11.3195	-0.495202	4.85693e-10	6.01056e-09
NM_018221	chr2	74152528	74178879	-	4888	1	MOB1A|C2orf6|MATS1|MOB1|MOBK1B|MOBKL1B|Mob4B|-|2p13.1|protein-coding	10.7579	10.7896	10.2024	10.3299	-0.560626	4.90173e-10	6.0607e-09
NM_138785	chr6	149566375	149591744	+	1929	1	GINM1|C6orf72|-|6q25.1|protein-coding	9.66112	9.608	10.1533	10.2414	0.646919	4.98203e-10	6.15463e-09
NM_032532	chr6	159169400	159272108	+	6523	1	FNDC1|AGS8|FNDC2|MEL4B3|bA243O10.1|dJ322A24.1|-|6q25.3|protein-coding	6.58317	6.48895	7.4311	7.32809	1.66162	5.08577e-10	6.27732e-09
NM_001348184	chr2	24238933	24360536	-	7071	1	ITSN2|PRO2015|SH3D1B|SH3P18|SWA|SWAP|-|2p23.3|protein-coding	9.21658	9.29908	8.6182	8.53139	-0.865264	5.21939e-10	6.43664e-09
NM_001276289	chr17	68512379	68533429	+	4421	1	PRKAR1A|ACRDYS1|ADOHR|CAR|CNC|CNC1|PKR1|PPNAD1|PRKAR1|TSE1|-|17q24.2|protein-coding	12.596	12.7662	13.0569	13.0803	0.401966	5.47912e-10	6.75108e-09
NM_001693	chr8	20197381	20221696	+	2840	1	ATP6V1B2|ATP6B1B2|ATP6B2|DOOD|HO57|VATB|VPP3|Vma2|ZLS2|-|8p21.3|protein-coding	10.4815	10.6938	11.1088	11.099	0.559932	5.57346e-10	6.86136e-09
NM_014322	chr1	241593124	241640369	-	2622	1	OPN3|ECPN|PPP1R116|-|1q43|protein-coding	7.49776	7.50811	8.28446	8.27861	1.18214	5.5923e-10	6.87858e-09
NM_024042	chr16	715118	719655	+	3316	1	METRN|C16orf23|c380A1.2|-|16p13.3|protein-coding	9.56265	9.3409	8.73972	8.78367	-0.860705	5.6192e-10	6.90005e-09
NR_136718	chrY	12904786	12920478	+	4874	1	DDX3Y|DBY|-|Yq11.221|protein-coding	9.40661	9.42156	9.9614	10.0204	0.674526	5.61949e-10	6.90005e-09
NM_016134	chr8	96645242	97143501	+	1922	1	CPQ|LDP|PGCP|-|8q22.1|protein-coding	10.4044	10.421	10.8872	10.8744	0.51558	5.66826e-10	6.95392e-09
NM_002818	chr14	24143365	24146610	-	780	2	PSME2|PA28B|PA28beta|REGbeta|-|14q12|protein-coding	10.1653	10.3278	9.63802	9.6987	-0.663827	5.70407e-10	6.99181e-09
NM_001040445	chr2	238426927	238452250	+	6884	1	ASB1|ASB-1|-|2q37.3|protein-coding	10.6064	10.5441	10.0801	10.0597	-0.566171	5.98053e-10	7.32434e-09
NM_014883	chr4	88725960	89057185	-	5840	1	FAM13A|ARHGAP48|FAM13A1|-|4q22.1|protein-coding	7.95056	8.10486	8.8372	8.7304	1.03612	6.00135e-10	7.3435e-09
NM_001028	chr11	119015718	119018343	-	475	2	RPS25|S25|-|11q23.3|protein-coding	11.9729	11.9748	12.3229	12.3247	0.368702	6.43684e-10	7.86959e-09
NM_006597	chr11	123057489	123062136	-	2253	1	HSPA8|HEL-33|HEL-S-72p|HSC54|HSC70|HSC71|HSP71|HSP73|HSPA10|LAP-1|LAP1|NIP71|-|11q24.1|protein-coding	14.4816	14.6885	14.2058	14.209	-0.393941	6.60658e-10	8.07016e-09
NM_003145	chr1	156009048	156020951	-	1101	1	SSR2|HSD25|TLAP|TRAP-BETA|TRAPB|-|1q22|protein-coding	10.9611	10.9614	11.4525	11.3453	0.473252	6.66196e-10	8.1308e-09
NM_001172509	chr2	199269506	199457939	-	5554	1	SATB2|GLSS|-|2q33.1|protein-coding	10.6041	10.7364	11.1228	11.1599	0.512049	6.67136e-10	8.13527e-09
NM_003622	chr12	27524206	27695564	+	5951	1	PPFIBP1|L2|SGT2|hSGT2|hSgt2p|-|12p11.23-p11.22|protein-coding	10.44	10.5748	11.0045	10.978	0.529341	6.92046e-10	8.43178e-09
NR_024210	chr22	31160182	31207019	+	3342	1	RNF185|-|-|22q12.2|protein-coding	10.4313	10.455	9.95523	9.89261	-0.585313	6.97563e-10	8.49171e-09
NM_001291303	chr4	125316412	125492932	+	16097	1	FAT4|CDHF14|CDHR11|FAT-J|FATJ|HKLLS2|NBLA00548|VMLDS2|-|4q28.1|protein-coding	9.26874	8.94297	9.80701	9.82595	0.833727	6.99162e-10	8.50387e-09
NM_001017425	chr1	215082737	215237090	+	3866	1	KCNK2|K2p2.1|TPKC1|TREK|TREK-1|TREK1|hTREK-1c|hTREK-1e|-|1q41|protein-coding	10.5756	10.7961	11.1812	11.215	0.553227	7.07216e-10	8.59447e-09
NM_001099285	chr2	231708525	231713540	+	1200	1	PTMA|TMSA|-|2q37.1|protein-coding	12.6916	12.7497	13.0471	13.0421	0.337829	7.10189e-10	8.6232e-09
NM_001093725	chr1	156072013	156082465	-	6587	1	MEX3A|MEX-3A|RKHD4|RNF162|-|1q22|protein-coding	6.23149	6.49425	7.34224	7.17642	1.84752	7.148e-10	8.67177e-09
NM_017637	chr9	16409503	16870670	-	12799	1	BNC2|BSN2|-|9p22.3-p22.2|protein-coding	8.60791	8.81767	9.35293	9.47933	0.873919	7.20152e-10	8.72922e-09
NM_006070	chr3	100709494	100748964	+	1897	1	TFG|HMSNP|SPG57|TF6|TRKT3|-|3q12.2|protein-coding	10.9154	11.0234	10.4046	10.5339	-0.547988	7.38909e-10	8.94894e-09
NM_182715	chr7	106090362	106112312	-	2266	1	SYPL1|H-SP1|SYPL|-|7q22.3|protein-coding	10.4552	10.4625	9.84058	9.9918	-0.609854	7.45312e-10	9.01878e-09
NR_073488	chr5	131159283	131165348	-	1063	1	HINT1|HINT|NMAN|PKCI-1|PRKCNH1|-|5q23.3|protein-coding	10.7623	10.7546	10.2842	10.2809	-0.527087	7.64805e-10	9.24677e-09
NM_001040142	chr2	165239414	165392304	+	8747	1	SCN2A|BFIC3|BFIS3|BFNIS|EIEE11|HBA|HBSCI|HBSCII|NAC2|Na(v)1.2|Nav1.2|SCN2A1|SCN2A2|-|2q24.3|protein-coding	6.48698	6.72094	7.61267	7.37962	1.6994	7.77624e-10	9.39375e-09
NR_024333	chr19	10651862	10653872	-	2010	1	ILF3-DT|ILF3-AS1|-|19p13.2|ncRNA	7.01191	7.0224	7.82486	7.81709	1.37443	7.8706e-10	9.49965e-09
NM_001005339	chr10	119499818	119542719	-	915	1	RGS10|-|-|10q26.11|protein-coding	9.12606	9.03562	8.29762	8.44317	-0.923254	8e-10	9.64762e-09
NM_002855	chr11	119660993	119729200	-	5947	1	NECTIN1|CD111|CLPED1|ED4|HIgR|HV1S|HVEC|OFC7|PRR|PRR1|PVRL1|PVRR|PVRR1|SK-12|nectin-1|-|11q23.3|protein-coding	8.44679	8.32365	9.11254	9.06149	0.910813	8.21939e-10	9.90377e-09
NM_006739	chr22	35400140	35425431	+	3439	1	MCM5|CDC46|MGORS8|P1-CDC46|-|22q12.3|protein-coding	8.63014	8.87053	7.91998	8.02387	-1.07713	8.24478e-10	9.92593e-09
NM_032242	chr3	126988594	127037392	+	9033	1	PLXNA1|NOV|NOVP|PLEXIN-A1|PLXN1|-|3q21.3|protein-coding	12.2178	12.1835	11.8639	11.8071	-0.385419	8.34268e-10	1.00353e-08
NM_015534	chr1	77562416	77682658	-	6395	1	ZZZ3|ATAC1|-|1p31.1|protein-coding	9.94174	9.97736	9.38947	9.38922	-0.6675	8.40539e-10	1.01021e-08
NM_031476	chr16	84819985	84909508	+	4566	1	CRISPLD2|CRISP11|LCRISP2|LGL1|-|16q24.1|protein-coding	7.69683	7.5988	8.39534	8.43905	1.13066	8.44053e-10	1.01358e-08
NM_000104	chr2	38067603	38076181	-	5149	1	CYP1B1|ASGD6|CP1B|CYPIB1|GLC3A|P4501B1|-|2p22.2|protein-coding	11.5451	11.6287	11.9578	11.9887	0.409738	8.61479e-10	1.03363e-08
NR_073603	chr5	115828200	115841565	-	4267	1	ATG12|APG12|APG12L|FBR93|HAPG12|-|5q22.3|protein-coding	9.85752	9.97376	9.24193	9.36954	-0.717006	8.66686e-10	1.039e-08
NM_015032	chr13	32586452	32778019	+	7435	1	PDS5B|APRIN|AS3|CG008|-|13q13.1|protein-coding	8.58598	8.83466	9.38485	9.44688	0.873459	8.8304e-10	1.05771e-08
NM_138622	chr2	111120914	111168445	+	5217	1	BCL2L11|BAM|BIM|BOD|-|2q13|protein-coding	6.12535	6.18242	6.95333	6.98137	1.86373	8.97475e-10	1.07394e-08
NM_006820	chr1	78620448	78646145	+	5818	1	IFI44L|C1orf29|GS3686|-|1p31.1|protein-coding	7.28939	7.15898	6.38541	6.41797	-1.69491	8.98105e-10	1.07394e-08
NM_001098797	chr20	43914852	44069614	+	2478	1	TOX2|C20orf100|GCX-1|GCX1|dJ1108D11.2|dJ495O3.1|-|20q13.12|protein-coding	9.26843	9.12309	8.34835	8.57357	-0.938698	9.17564e-10	1.09628e-08
NM_003344	chr7	129830733	129952960	-	5152	1	UBE2H|E2-20K|GID3|UBC8|UBCH|UBCH2|-|7q32.2|protein-coding	11.5816	11.5514	11.9874	11.9138	0.408182	9.25315e-10	1.10461e-08
NM_001369588	chr16	3065403	3069819	+	1281	1	IL32|IL-32alpha|IL-32beta|IL-32delta|IL-32gamma|NK4|TAIF|TAIFa|TAIFb|TAIFc|TAIFd|-|16p13.3|protein-coding	5.86386	5.97451	5.21453	5.11839	-2.84345	9.33439e-10	1.11338e-08
NM_004204	chr16	569968	584138	+	2974	1	PIGQ|GPI1|c407A10.1|-|16p13.3|protein-coding	9.17797	9.11325	8.44281	8.49469	-0.871594	9.49259e-10	1.13129e-08
NM_014683	chr17	19770830	19867936	-	9120	1	ULK2|ATG1B|Unc51.2|-|17p11.2|protein-coding	8.74477	8.76696	8.06691	8.00025	-0.98968	9.53483e-10	1.13537e-08
NM_001142640	chr17	78004237	78108835	+	9747	1	TNRC6C|-|-|17q25.3|protein-coding	8.0366	7.89553	8.71133	8.71058	1.02954	9.62653e-10	1.14533e-08
NM_030915	chr2	30231534	30260028	+	2925	1	LBH|-|-|2p23.1|protein-coding	7.54688	7.64116	8.31093	8.43234	1.15835	9.64463e-10	1.14652e-08
NM_001151	chr4	185143266	185150382	+	4409	1	SLC25A4|AAC1|ANT|ANT 1|ANT1|MTDPS12|MTDPS12A|PEO2|PEO3|PEOA2|T1|-|4q35.1|protein-coding	8.57601	8.69707	7.72602	7.95996	-1.11064	9.66078e-10	1.14748e-08
NM_003068	chr8	48917598	48921429	-	2175	1	SNAI2|SLUG|SLUGH|SLUGH1|SNAIL2|WS2D|-|8q11.21|protein-coding	9.46834	9.51935	10.0466	10.0577	0.648925	1.01039e-09	1.19865e-08
NM_021727	chr11	61873526	61891545	-	1776	1	FADS3|CYB5RP|LLCDL3|-|11q12.2|protein-coding	10.3561	10.2526	9.77135	9.76299	-0.613552	1.01085e-09	1.19865e-08
NM_006270	chr19	49635292	49640143	-	978	1	RRAS|R-Ras|-|19q13.33|protein-coding	10.3048	10.3155	9.8235	9.72166	-0.610863	1.0247e-09	1.21407e-08
NM_003290	chr19	16076495	16103002	+	2464	1	TPM4|HEL-S-108|-|19p13.12-p13.11|protein-coding	15.1481	15.2563	14.8844	14.9125	-0.314106	1.02646e-09	1.21513e-08
NM_000098	chr1	53196824	53214197	+	2692	1	CPT2|CPT1|CPTASE|IIAE4|-|1p32.3|protein-coding	7.70091	7.60688	6.8075	6.87662	-1.44985	1.03495e-09	1.22416e-08
NM_004514	chr17	82519732	82604602	+	5232	1	FOXK2|ILF|ILF-1|ILF1|nGTBP|-|17q25.3|protein-coding	10.2639	10.3327	9.80555	9.69758	-0.621995	1.04338e-09	1.2331e-08
NM_002982	chr17	34255285	34257201	+	734	1	CCL2|GDCF-2|HC11|HSMCR30|MCAF|MCP-1|MCP1|SCYA2|SMC-CF|-|17q12|protein-coding	7.20523	7.42591	6.46627	6.49043	-1.6767	1.09348e-09	1.29123e-08
NM_031484	chr10	97713730	97718150	+	3209	1	MARVELD1|GB14|MARVD1|MRVLDC1|bA548K23.8|-|10q24.2|protein-coding	11.2005	11.109	11.6256	11.5374	0.457173	1.10283e-09	1.301e-08
NM_032839	chr3	122795069	122881139	+	3311	1	SLC49A4|DIRC2|RCC4|-|3q21.1|protein-coding	8.10447	7.96012	7.1989	7.26817	-1.28635	1.10358e-09	1.301e-08
NR_103804	chr5	177483394	177497604	-	1898	1	PDLIM7|LMP1|LMP3|-|5q35.3|protein-coding	11.107	11.1395	10.7089	10.6547	-0.480346	1.15601e-09	1.36167e-08
NM_000693	chr15	100879831	100916625	+	3453	1	ALDH1A3|ALDH1A6|ALDH6|MCOP8|RALDH3|-|15q26.3|protein-coding	11.1236	11.1071	10.6643	10.6937	-0.475355	1.18963e-09	1.40011e-08
NM_001369682	chr16	67175599	67183963	-	3516	1	KIAA0895L|-|-|16q22.1|protein-coding	7.478	7.36167	8.23312	8.1769	1.21061	1.20231e-09	1.41387e-08
NM_001145064	chr7	74964705	75031519	+	8080	1	CASTOR2|GATSL1|GATSL2|-|7q11.23|protein-coding	7.27958	7.35283	8.08555	8.10954	1.23885	1.21576e-09	1.4285e-08
NM_002520	chr5	171387704	171410884	+	1436	1	NPM1|B23|NPM|-|5q35.1|protein-coding	13.1727	13.2513	12.8623	12.9082	-0.340553	1.22003e-09	1.43232e-08
NM_001354233	chr2	85837120	85888990	-	4973	1	ST3GAL5|SATI|SIAT9|SIATGM3S|SPDRS|ST3Gal V|ST3GalV|-|2p11.2|protein-coding	7.64592	7.73217	8.42731	8.45798	1.10215	1.24282e-09	1.45787e-08
NM_001100164	chr6	143677965	143831185	+	9618	1	PHACTR2|C6orf56|-|6q24.2|protein-coding	9.12185	9.39015	9.93815	9.88092	0.765136	1.24558e-09	1.4599e-08
NM_014321	chr16	46689659	46698394	+	1606	1	ORC6|ORC6L|-|16q11.2|protein-coding	6.39256	6.55434	5.64595	5.71213	-2.22919	1.24984e-09	1.46368e-08
NM_003901	chr10	70815948	70881175	+	5752	1	SGPL1|NPHS14|S1PL|SPL|-|10q22.1|protein-coding	9.11772	9.01354	9.78684	9.62148	0.769271	1.27657e-09	1.49376e-08
NM_173636	chr19	36054897	36105108	+	4678	1	WDR62|C19orf14|MCPH2|-|19q13.12|protein-coding	6.54001	6.33823	5.64967	5.64796	-2.25899	1.28009e-09	1.49664e-08
NM_030797	chr2	16549462	16665834	-	4653	1	FAM49A|-|-|2p24.2|protein-coding	8.45239	8.49628	9.17156	9.1174	0.864086	1.37032e-09	1.60081e-08
NM_012385	chr16	28532708	28538974	-	5286	1	NUPR1|COM1|P8|-|16p11.2|protein-coding	11.6997	11.4321	11.0888	11.0331	-0.549278	1.37463e-09	1.60452e-08
NM_006714	chr6	122789258	122809719	+	1752	1	SMPDL3A|ASM3A|ASML3a|yR36GH4.1|-|6q22.31|protein-coding	7.56078	7.55245	8.27813	8.35801	1.1454	1.39985e-09	1.63262e-08
NM_001008491	chr2	241315187	241354026	+	3701	1	SEPTIN2|DIFF6|NEDD-5|NEDD5|Pnutl3|SEPT2|hNedd5|-|2q37.3|protein-coding	12.8003	12.8957	13.1612	13.2006	0.346263	1.404e-09	1.63612e-08
NM_006885	chr16	72782887	73048128	-	15803	1	ZFHX3|ATBF1|ATBT|ZNF927|-|16q22.2-q22.3|protein-coding	9.90027	9.64575	10.3512	10.3898	0.670947	1.43765e-09	1.67395e-08
NM_006808	chr9	99222282	99230615	+	558	1	SEC61B|-|-|9q22.33|protein-coding	10.1671	10.1093	9.54272	9.62987	-0.636459	1.44619e-09	1.68119e-08
NM_002117	chr6_GL000254v2_alt	2611478	2614809	-	1523	7	HLA-C|D6S204|HLA-JY3|HLAC|HLC-C|MHC|PSORS1|-|6p21.33|protein-coding	13.1805	13.1778	13.5342	13.451	0.326295	1.44624e-09	1.68119e-08
NM_001161581	chr3	52075226	52154423	-	1994	1	POC1A|PIX2|SOFT|WDR51A|-|3p21.2|protein-coding	6.76051	6.64446	5.90867	5.90966	-2.00163	1.49406e-09	1.73536e-08
NM_017423	chr4	173168811	173323967	+	4235	1	GALNT7|GALNAC-T7|GalNAcT7|-|4q34.1|protein-coding	9.78272	10.0122	10.4171	10.5525	0.659915	1.51408e-09	1.75718e-08
NM_032824	chr2	112055269	112119314	+	5141	1	TMEM87B|-|-|2q13|protein-coding	10.1937	10.2328	9.67137	9.69322	-0.608573	1.52979e-09	1.77396e-08
NM_001113201	chr12	56712427	56725299	-	1115	1	NACA|HSD48|NAC-alpha|NACA1|skNAC|-|12q13.3|protein-coding	12.3852	12.4237	12.0459	12.0771	-0.360801	1.60378e-09	1.85823e-08
NM_013233	chr2	167954022	168247595	-	3252	1	STK39|DCHT|PASK|SPAK|-|2q24.3|protein-coding	9.69693	9.86804	9.09779	9.21188	-0.749287	1.62855e-09	1.88539e-08
NM_020470	chr11	66284580	66289143	-	1087	1	YIF1A|54TM|FinGER7|YIF1|YIF1P|-|11q13.2|protein-coding	10.0615	10.0733	9.51014	9.53394	-0.632232	1.6689e-09	1.93053e-08
NM_170606	chr7	152134925	152436003	-	16799	1	KMT2C|HALR|KLEFS2|MLL3|-|7q36.1|protein-coding	10.2195	10.1431	10.6874	10.6498	0.541719	1.69198e-09	1.95564e-08
NM_001370247	chr3	99847724	99876173	-	3643	1	FILIP1L|DOC-1|DOC1|GIP130|GIP90|-|3q12.1|protein-coding	9.3961	9.59086	10.0338	10.1643	0.700835	1.73859e-09	2.00787e-08
NM_006600	chr1	26921743	26946871	+	1781	1	NUDC|HNUDC|MNUDC|NPD011|-|1p36.11|protein-coding	10.6583	10.6887	10.2265	10.1514	-0.538385	1.74658e-09	2.01546e-08
NM_003295	chr13	45333471	45341183	-	4540	1	TPT1|HRF|TCTP|p02|p23|-|13q14.13|protein-coding	14.7587	14.8428	15.0854	15.0872	0.293923	1.78828e-09	2.0619e-08
NM_024913	chr7	120988711	121297442	+	5279	1	CPED1|C7orf58|-|7q31.31|protein-coding	10.6654	10.8151	10.0712	10.2874	-0.620181	1.82728e-09	2.10516e-08
NM_003915	chr20	35626031	35653909	-	2188	1	CPNE1|COPN1|CPN1|-|20q11.22|protein-coding	10.8159	10.8644	10.4088	10.3336	-0.516603	1.88372e-09	2.16679e-08
NM_202468	chr19	14477762	14496127	-	1855	1	GIPC1|C19orf3|GIPC|GLUT1CBP|Hs.6454|IIP-1|NIP|RGS19IP1|SEMCAP|SYNECTIIN|SYNECTIN|TIP-2|-|19p13.12|protein-coding	11.1607	10.9708	10.6138	10.5165	-0.550095	1.88383e-09	2.16679e-08
NM_001110556	chrX	154348531	154374634	-	8457	1	FLNA|ABP-280|ABPX|CSBS|CVD1|FGS2|FLN|FLN-A|FLN1|FMD|MNS|NHBP|OPD|OPD1|OPD2|XLVD|XMVD|-|Xq28|protein-coding	15.959	15.9848	15.7309	15.6898	-0.269188	1.89238e-09	2.17433e-08
NM_057168	chr7	121329000	121341104	+	3144	1	WNT16|-|-|7q31.31|protein-coding	8.85461	8.82539	8.13214	8.15768	-0.938274	1.8949e-09	2.17433e-08
NM_001042537	chrX	135985427	136047269	+	4709	1	SLC9A6|MRSA|NHE6|-|Xq26.3|protein-coding	8.46571	8.30724	9.09357	9.06863	0.899965	1.89499e-09	2.17433e-08
NM_001302643	chr20	62952709	62969585	+	3564	1	SLC17A9|C20orf59|POROK8|VNUT|-|20q13.33|protein-coding	7.84856	7.69727	7.00292	6.93937	-1.38372	1.90094e-09	2.1794e-08
NM_001126111	chr8	89902570	89927887	+	4221	1	OSGIN2|C8orf1|hT41|-|8q21.3|protein-coding	8.32197	8.47116	7.45558	7.70918	-1.19625	1.94633e-09	2.22964e-08
NM_004371	chr1	160288594	160343250	-	5283	1	COPA|AILJK|HEP-COP|alpha-COP|-|1q23.2|protein-coding	12.2676	12.2506	11.91	11.9209	-0.362497	2.00609e-09	2.29612e-08
NM_016167	chr6	13615335	13621712	+	1673	1	NOL7|C6orf90|PQBP3|RARG-1|dJ223E5.2|-|6p23|protein-coding	9.85026	9.91644	9.30694	9.31995	-0.671741	2.00761e-09	2.29612e-08
NM_017896	chr20	62938147	62948475	+	4362	1	GID8|C20orf11|TWA1|-|20q13.33|protein-coding	8.8001	8.89512	9.46207	9.4852	0.77133	2.09688e-09	2.39629e-08
NM_015541	chr3	66378797	66500421	-	4088	2	LRIG1|LIG-1|LIG1|-|3p14.1|protein-coding	9.43244	9.54677	8.88259	8.83957	-0.773135	2.17946e-09	2.48866e-08
NM_015341	chr2	96335766	96377091	+	6010	1	NCAPH|BRRN1|CAP-H|CAPH|MCPH23|-|2q11.2|protein-coding	6.42944	6.31143	5.54507	5.64603	-2.27431	2.2263e-09	2.53961e-08
NM_004957	chr9	127802882	127814081	+	2267	1	FPGS|-|-|9q34.11|protein-coding	9.79916	9.82835	9.23834	9.24454	-0.678725	2.22766e-09	2.53961e-08
NM_016248	chr13	42272152	42323261	+	9900	1	AKAP11|AKAP-11|AKAP220|PPP1R44|PRKA11|-|13q14.11|protein-coding	10.6247	10.6346	11.0269	11.1297	0.490646	2.28755e-09	2.60578e-08
NM_015884	chrX	21839617	21885423	+	4433	1	MBTPS2|BRESEK|IFAP|KFSD|KFSDX|OI19|OLMSX|S2P|-|Xp22.12|protein-coding	9.60453	9.62669	8.90806	9.0715	-0.755592	2.35429e-09	2.67966e-08
NR_003491	chr22	26657482	26676477	+	10178	1	MIAT|C22orf35|GOMAFU|LINC00066|NCRNA00066|RNCR2|lncRNA-MIAT|-|22q12.1|ncRNA	4.99676	5.00654	5.66418	5.71715	3.05317	2.46818e-09	2.80703e-08
NM_022748	chr7	47275154	47582111	-	7552	1	TNS3|TEM6|TENS1|-|7p12.3|protein-coding	11.3762	11.3408	11.7409	11.7318	0.402905	2.49689e-09	2.83742e-08
NM_005418	chr11	8693352	8910951	-	4519	1	ST5|DENND2B|HTS1|p126|-|11p15.4|protein-coding	8.98024	9.00228	9.66462	9.54365	0.745974	2.52929e-09	2.87193e-08
NM_173208	chr18	3449651	3458408	+	1869	1	TGIF1|HPE4|TGIF|-|18p11.31|protein-coding	9.10955	8.92483	8.33334	8.30884	-0.918377	2.59611e-09	2.94544e-08
NM_001322929	chr20	49113339	49188370	-	3793	1	STAU1|PPP1R150|STAU|-|20q13.13|protein-coding	10.8211	10.8987	10.4127	10.3861	-0.507505	2.60655e-09	2.95492e-08
NM_001144769	chr6	56457996	56954830	-	18181	1	DST|BP240|BPA|BPAG1|CATX-15|CATX15|D6S1101|DMH|DT|EBSB2|HSAN6|MACF2|-|6p12.1|protein-coding	12.8696	12.7348	13.12	13.2087	0.376097	2.63083e-09	2.98007e-08
NM_024667	chr12	122865330	122896124	-	2700	1	VPS37B|-|-|12q24.31|protein-coding	10.0229	10.1072	10.5902	10.5315	0.555558	2.69334e-09	3.04844e-08
NM_015059	chr15	62647311	62844630	+	11591	1	TLN2|ILWEQ|-|15q22.2|protein-coding	10.1784	10.1459	10.6665	10.6146	0.533355	2.69585e-09	3.04884e-08
NM_001043352	chr1	154155308	154183218	-	4494	1	TPM3|CAPM1|CFTD|HEL-189|HEL-S-82p|NEM1|OK/SW-cl.5|TM-5|TM3|TM30|TM30nm|TM5|TPM3nu|TPMsk3|TRK|hscp30|-|1q21.3|protein-coding	12.529	12.658	12.2445	12.2187	-0.380839	2.6992e-09	3.05021e-08
NM_001363118	chr8	144358613	144361272	+	2151	2	SLC52A2|BVVLS2|D15Ertd747e|GPCR41|GPR172A|PAR1|RFT3|RFVT2|hRFT3|-|8q24.3|protein-coding	10.3707	10.2271	9.69915	9.80239	-0.626582	2.75566e-09	3.11153e-08
NM_014390	chr7	127652194	128092593	+	3422	1	SND1|TDRD11|Tudor-SN|p100|-|7q32.1|protein-coding	12.1509	12.1127	11.7837	11.7794	-0.370561	2.79512e-09	3.15357e-08
NM_000998	chr2	216498844	216504086	+	2986	1	RPL37A|L37A|-|2q35|protein-coding	12.8957	12.8839	13.2316	13.1668	0.32264	2.82249e-09	3.18192e-08
NM_018188	chr1	1512162	1534685	+	2607	1	ATAD3A|HAYOS|-|1p36.33|protein-coding	9.44069	9.39521	8.73688	8.83965	-0.779789	2.84048e-09	3.19966e-08
NM_020801	chr5	91368631	91383317	-	4229	1	ARRDC3|TLIMP|-|5q14.3|protein-coding	9.04324	9.32996	9.85978	9.82217	0.769616	2.8558e-09	3.21436e-08
NM_178014	chr6_GL000251v2_alt	2200091	2205157	+	2505.1	8	TUBB|CDCBM6|CSCSC1|M40|OK/SW-cl.56|TUBB1|TUBB5|-|6p21.33|protein-coding	10.394	10.3021	9.81699	9.84939	-0.585733	2.91604e-09	3.27956e-08
NM_001136022	chr14	24366911	24379606	+	5689	2	NFATC4|NF-AT3|NF-ATC4|NFAT3|-|14q12|protein-coding	10.4588	10.2974	10.9139	10.8347	0.544072	2.97665e-09	3.34507e-08
NM_153638	chr20	3888934	3929882	+	8459	1	PANK2|C20orf48|HARP|HSS|NBIA1|PKAN|-|20p13|protein-coding	9.69433	9.67722	10.2281	10.1875	0.598799	3.08903e-09	3.46861e-08
NM_000337	chr5	156326757	156767787	+	9778	1	SGCD|35DAG|CMD1L|DAGD|LGMDR6|SG-delta|SGCDP|SGD|-|5q33.2-q33.3|protein-coding	9.94061	10.1305	10.5951	10.5376	0.592586	3.13421e-09	3.51657e-08
NM_018286	chr17	55719627	55722864	-	1751	1	TMEM100|-|-|17q22|protein-coding	5.47253	5.58533	6.28811	6.28102	2.35215	3.35915e-09	3.76597e-08
NM_003417	chr19	57191500	57222846	+	12157	1	ZNF264|-|-|19q13.43|protein-coding	8.06245	8.27327	8.95959	8.83555	0.977037	3.41656e-09	3.8273e-08
NM_198240	chr12	122271431	122422669	-	5852	1	CLIP1|CLIP|CLIP-170|CLIP170|CYLN1|RSN|-|12q24.31|protein-coding	11.4566	11.3847	10.994	11.033	-0.439185	3.42037e-09	3.82854e-08
NM_001627	chr3	105366909	105576900	+	4683	1	ALCAM|CD166|MEMD|-|3q13.11|protein-coding	11.9761	12.1444	12.4203	12.4939	0.415587	3.43089e-09	3.8373e-08
NM_004484	chrX	133535746	133985646	-	2308	1	GPC3|DGSX|GTR2-2|MXR7|OCI-5|SDYS|SGB|SGBS|SGBS1|-|Xq26.2|protein-coding	5.9404	5.85373	6.77187	6.60745	2.03623	3.45163e-09	3.85745e-08
NM_001370229	chr1	14924129	15068155	+	4010	1	KAZN|KAZ|-|1p36.21|protein-coding	8.73859	8.65546	9.34673	9.31589	0.794254	3.46907e-09	3.87388e-08
NM_015323	chr6	96521806	96555275	+	4204	1	UFL1|KIAA0776|Maxer|NLBP|RCAD|-|6q16.1|protein-coding	9.29301	9.25793	8.52134	8.70059	-0.836199	3.49137e-09	3.89572e-08
NM_018290	chr4	37826686	37862937	+	3195	1	PGM2|MSTP006|-|4p14|protein-coding	8.72551	8.85137	8.04979	8.11763	-0.960647	3.66707e-09	4.08855e-08
NM_001178138	chr3	141944428	142149544	-	9902	1	TFDP2|DP2|-|3q23|protein-coding	8.43998	8.30816	9.13177	8.9977	0.900191	3.70155e-09	4.12376e-08
NM_014901	chr5	176526712	176537402	-	4109	1	RNF44|-|-|5q35.2|protein-coding	7.98587	7.88129	8.76635	8.57932	1.03459	3.74963e-09	4.17404e-08
NR_037962	chr1	228644647	228746669	+	3827	2	RHOU|ARHU|CDC42L1|G28K|WRCH1|hG28K|-|1q42.13|protein-coding	6.80323	6.81252	6.05237	6.01506	-1.85541	3.82436e-09	4.25389e-08
NM_001130963	chr12	57055643	57078791	-	5606	1	NEMP1|TMEM194|TMEM194A|-|12q13.3|protein-coding	8.9503	8.90153	8.25178	8.25675	-0.893147	3.89354e-09	4.32744e-08
NM_007096	chr9	36190921	36212059	+	1159	1	CLTA|LCA|-|9p13.3|protein-coding	11.8328	11.8322	11.4807	11.4558	-0.387588	3.92233e-09	4.35603e-08
NM_001540	chr7	76302673	76304292	+	772	1	HSPB1|CMT2F|HEL-S-102|HMN2B|HS.76067|HSP27|HSP28|Hsp25|SRP27|-|7q11.23|protein-coding	12.0538	11.9289	11.6318	11.5715	-0.414787	4.10058e-09	4.55042e-08
NM_001324094	chr15	69160635	69272207	+	6163	1	GLCE|HSEPI|-|15q23|protein-coding	8.37028	8.50575	9.08597	9.12524	0.863659	4.14991e-09	4.60157e-08
NM_000918	chr17	81843166	81860535	-	2424	1	P4HB|CLCRP1|DSI|ERBA2L|GIT|P4Hbeta|PDI|PDIA1|PHDB|PO4DB|PO4HB|PROHB|-|17q25.3|protein-coding	14.2945	14.2373	14.0088	13.9396	-0.30155	4.17822e-09	4.62934e-08
NM_001349488	chr3	58332890	58426127	+	3048	1	PXK|MONAKA|SLOB|-|3p14.3|protein-coding	9.58139	9.67601	10.1867	10.1378	0.614232	4.19959e-09	4.64939e-08
NM_001856	chr1	31652264	31704017	-	5344	1	COL16A1|447AA|FP1572|-|1p35.2|protein-coding	10.8085	10.7094	11.2087	11.1734	0.467969	4.28414e-09	4.73929e-08
NM_001369904	chr22	37019820	37029822	+	1449	1	MPST|MST|TST2|TUM1|-|22q12.3|protein-coding	9.2634	9.188	8.58845	8.58985	-0.809524	4.48468e-09	4.95726e-08
NM_031302	chr12	103988983	104064177	-	2247	1	GLT8D2|-|-|12q23.3|protein-coding	8.4912	8.44266	9.09094	9.14693	0.841848	4.55671e-09	5.03296e-08
NM_001282651	chrX	48903183	48911646	-	2813	1	SLC35A2|CDG2M|CDGX|UDP-Gal-Tr|UGALT|UGAT|UGT|UGT1|UGT2|UGTL|-|Xp11.23|protein-coding	8.73326	8.53231	7.96431	7.79279	-1.06075	4.62892e-09	5.10874e-08
NM_001855	chr9	98943907	99070787	+	5179	1	COL15A1|-|-|9q22.33|protein-coding	6.94966	6.70085	6.0774	5.9476	-1.95095	4.65918e-09	5.13814e-08
NM_005767	chr13	48411046	48444669	-	2959	1	LPAR6|ARWH1|HYPT8|LAH3|P2RY5|P2Y5|-|13q14.2|protein-coding	6.09219	6.19035	6.87605	6.97934	1.81996	4.70711e-09	5.18697e-08
NM_003999	chr5	38846012	38935641	+	5506	1	OSMR|IL-31R-beta|IL-31RB|OSMRB|PLCA1|-|5p13.1|protein-coding	11.265	11.2959	10.7933	10.9103	-0.462763	4.83954e-09	5.32875e-08
NM_001326609	chr7	6009251	6023834	+	1298	1	AIMP2|HLD17|JTV-1|JTV1|P38|-|7p22.1|protein-coding	8.59369	8.64335	7.93953	7.89195	-0.98599	5.02237e-09	5.52578e-08
NM_001329676	chr12	67269358	67319953	+	11268	1	CAND1|TIP120|TIP120A|-|12q14.3-q15|protein-coding	10.7774	10.7501	10.1851	10.3549	-0.54428	5.11544e-09	5.62381e-08
NM_007065	chr19	10391133	10403542	-	1608	1	CDC37|P50CDC37|-|19p13.2|protein-coding	11.5696	11.6138	11.2109	11.2103	-0.408247	5.20134e-09	5.71382e-08
NM_004736	chr1	180632022	180890279	+	8467	1	XPR1|IBGC6|SLC53A1|SYG1|X3|-|1q25.3|protein-coding	9.46739	9.57242	10.0299	10.1042	0.634806	5.2361e-09	5.74432e-08
NM_025135	chr18	36297713	36780220	+	5106	1	FHOD3|FHOS2|Formactin2|-|18q12.2|protein-coding	10.0799	10.2174	10.6313	10.6457	0.54517	5.2372e-09	5.74432e-08
NM_001201427	chr6	39792376	39904869	+	6158	1	DAAM2|dJ90A20A.1|-|6p21.2|protein-coding	9.20062	9.27519	9.82413	9.78454	0.672873	5.38878e-09	5.90601e-08
NM_001369405	chr6	45422275	45551082	+	5594	1	RUNX2|AML3|CBF-alpha-1|CBFA1|CCD|CCD1|CLCD|OSF-2|OSF2|PEA2aA|PEBP2aA|-|6p21.1|protein-coding	9.2078	9.27393	9.76327	9.86534	0.681627	5.59625e-09	6.12865e-08
NM_001017964	chr22	21628090	21630022	-	1301	1	YDJC|-|-|22q11.21|protein-coding	7.75577	7.42115	6.75455	6.77215	-1.52038	5.61592e-09	6.14545e-08
NM_015440	chr6	150865679	151101887	+	3444	1	MTHFD1L|FTHFSDC1|MTC1THFS|dJ292B18.2|-|6q25.1|protein-coding	10.1793	10.1061	9.6581	9.55362	-0.618228	5.63362e-09	6.16006e-08
NM_201222	chrX	54809081	54816015	+	2121	1	MAGED2|11B6|BARTS5|BCG-1|BCG1|HCA10|MAGE-D2|-|Xp11.21|protein-coding	11.3761	11.3777	11.0091	10.9414	-0.432706	5.66934e-09	6.19434e-08
NM_001318732	chr13	102784281	102798976	-	2159	1	POGLUT2|EP58|ERp58|KDEL1|KDELC1|-|13q33.1|protein-coding	7.03075	6.99016	7.74793	7.80518	1.31964	5.8204e-09	6.35449e-08
NM_001013439	chr3	180912670	180982751	+	8665	1	FXR1|FXR1P|-|3q26.33|protein-coding	10.9862	11.0383	10.5916	10.5735	-0.469898	5.85618e-09	6.38864e-08
NM_016065	chr10	73248849	73252644	-	2574	1	MRPS16|CGI-132|COXPD2|MRP-S16|RPMS16|-|10q22.2|protein-coding	10.1672	10.0982	9.6082	9.61245	-0.603048	5.91658e-09	6.44957e-08
NM_207012	chr10	74120255	74150828	-	5003	1	AP3M1|-|-|10q22.2|protein-coding	9.86083	9.97851	9.3565	9.36652	-0.656303	6.06239e-09	6.60344e-08
NM_001284388	chr10	102152176	102163871	+	3952	1	NOLC1|NOPP130|NOPP140|NS5ATP13|P130|-|10q24.32|protein-coding	9.61839	9.71937	10.2074	10.1781	0.601253	6.08963e-09	6.62802e-08
NM_016733	chr22	31248384	31280080	+	3809	1	LIMK2|-|-|22q12.2|protein-coding	8.02405	8.24796	8.85559	8.84653	0.961082	6.10665e-09	6.64145e-08
NM_177401	chr19	1248553	1259143	+	3783	1	MIDN|-|-|19p13.3|protein-coding	10.4342	10.3755	10.9192	10.8128	0.508624	6.12855e-09	6.66017e-08
NM_005729	chr10	79347469	79355333	+	2187	1	PPIF|CYP3|CyP-M|Cyp-D|CypD|-|10q22.3|protein-coding	9.98439	10.1289	9.52771	9.48018	-0.642775	6.23202e-09	6.76742e-08
NM_001827	chr9	89311195	89316703	+	611	1	CKS2|CKSHS2|-|9q22.2|protein-coding	8.18255	8.16039	7.34845	7.49116	-1.15947	6.27595e-09	6.8099e-08
NM_001017916	chr17	63432304	63446184	-	3146	1	CYB561|CYB561A1|FRRS2|ORTHYP2|-|17q23.3|protein-coding	9.74494	9.70452	9.12962	9.18155	-0.680818	6.31276e-09	6.84462e-08
NM_015030	chr4	48497363	48780299	-	11640	1	FRYL|AF4p12|KIAA0826|MOR2|-|4p11|protein-coding	9.12181	9.18085	9.68742	9.76521	0.688886	6.67859e-09	7.23574e-08
NM_003366	chr16	21953361	21983660	+	1898	2	UQCRC2|MC3DN5|QCR2|UQCR2|-|16p12.2|protein-coding	10.5582	10.5214	9.97231	10.1107	-0.55718	6.70639e-09	7.26031e-08
NM_016206	chr3	86937973	86991149	-	10432	1	VGLL3|VGL-3|VGL3|-|3p12.1|protein-coding	10.205	10.3143	9.66464	9.78618	-0.609745	6.83285e-09	7.39157e-08
NM_001370302	chr12	30926748	30996599	+	5496	1	TSPAN11|VSSW1971|-|12p11.21|protein-coding	7.21737	7.22758	7.98253	7.95774	1.22005	6.99418e-09	7.56032e-08
NM_005438	chr11	65892049	65900388	-	1696	1	FOSL1|FRA|FRA1|fra-1|-|11q13.1|protein-coding	11.593	11.6861	11.2689	11.231	-0.417057	7.00885e-09	7.57041e-08
NM_000875	chr15	98648539	98964530	+	12212	1	IGF1R|CD221|IGFIR|IGFR|JTK13|-|15q26.3|protein-coding	10.8787	10.8381	11.2744	11.2515	0.437791	7.02648e-09	7.58368e-08
NM_000100	chr21	43773665	43776375	-	935	1	CSTB|CPI-B|CST6|EPM1|EPM1A|PME|STFB|ULD|-|21q22.3|protein-coding	11.5258	11.4823	11.152	11.0492	-0.432579	7.05808e-09	7.61199e-08
NM_013282	chr19	4910367	4962154	+	4234	1	UHRF1|ICBP90|Np95|RNF106|TDRD22|hNP95|hUHRF1|huNp95|-|19p13.3|protein-coding	9.09801	9.20034	8.50248	8.51137	-0.825134	7.11055e-09	7.66275e-08
NM_032287	chr22	44492583	44498233	-	5415	1	RTL6|LDOC1L|Mar6|Mart6|SIRH3|dJ1033E15.2|-|22q13.31|protein-coding	9.62863	9.6003	10.2183	10.0833	0.619785	7.13704e-09	7.68546e-08
NM_001369803	chr1	21551270	21578410	+	2586	1	ALPL|AP-TNAP|APTNAP|HOPS|TNALP|TNAP|TNSALP|-|1p36.12|protein-coding	5.92352	5.99965	5.25289	5.2722	-2.509	7.26219e-09	7.81429e-08
NM_001317033	chr19	11145493	11155782	-	2396	1	SPC24|SPBC24|-|19p13.2|protein-coding	6.17926	6.09482	5.44318	5.39232	-2.3498	7.28453e-09	7.83239e-08
NM_020696	chr3	44748744	44761619	-	5074	2	KIAA1143|-|-|3p21.31|protein-coding	9.0845	9.11	9.64631	9.69398	0.689884	7.40755e-09	7.95788e-08
NM_001366854	chr12	125186386	125662369	+	11314	1	TMEM132B|-|-|12q24.31-q24.32|protein-coding	8.19793	8.19179	8.83112	8.89864	0.901198	7.41247e-09	7.95788e-08
NM_005008	chr22	41673933	41688867	-	1684	1	SNU13|15.5K|FA-1|FA1|NHP2L1|NHPX|OTK27|SNRNP15-5|SPAG12|SSFA1|-|22q13.2|protein-coding	10.2726	10.3961	9.79662	9.84524	-0.584128	7.42549e-09	7.96584e-08
NM_001322117	chr16	70113626	70162537	+	9185	1	PDPR|PDP3|-|16q22.1|protein-coding	10.2495	10.257	10.7069	10.7023	0.501216	7.79438e-09	8.35524e-08
NM_000117	chrX	154379237	154381523	+	1331	1	EMD|EDMD|LEMD5|STA|-|Xq28|protein-coding	9.6167	9.65071	9.08579	9.02756	-0.696101	7.9464e-09	8.51177e-08
NM_001363644	chr11	121024072	121090776	+	5289	1	TBCEL|El|LRRC35|-|11q23.3|protein-coding	8.3004	8.56732	7.61184	7.72281	-1.1268	8.01563e-09	8.57945e-08
NM_004710	chr17	78168545	78172964	+	1769	1	SYNGR2|-|-|17q25.3|protein-coding	8.46246	8.36214	7.67793	7.71544	-1.04842	8.15862e-09	8.72591e-08
NM_001206540	chr1	19338775	19485539	-	1776	1	CAPZB|CAPB|CAPPB|CAPZ|-|1p36.13|protein-coding	11.7512	11.9103	11.4531	11.3948	-0.434761	8.19175e-09	8.75474e-08
NM_001800	chr19	10566460	10568979	-	1421	1	CDKN2D|INK4D|p19|p19-INK4D|-|19p13.2|protein-coding	7.52454	7.32037	6.6494	6.62647	-1.50606	8.20209e-09	8.75918e-08
NM_001282382	chr5	160421910	160428744	+	1068	1	PTTG1|EAP1|HPTTG|PTTG|TUTR1|-|5q33.3|protein-coding	7.4563	7.40914	6.59231	6.71858	-1.47604	8.34188e-09	8.90177e-08
NM_015057	chr13	77044657	77327094	-	14992	1	MYCBP2|Myc-bp2|PAM|PHR1|Phr|-|13q22.3|protein-coding	10.5067	10.5116	10.9274	10.9466	0.469606	8.57684e-09	9.14562e-08
NM_001546	chr6	19837370	19842195	+	3866	1	ID4|IDB4|bHLHb27|-|6p22.3|protein-coding	6.4268	6.359	7.09822	7.25246	1.64361	8.69005e-09	9.25937e-08
NM_002396	chr18	50879118	50954255	+	9011	1	ME2|ODS1|-|18q21.2|protein-coding	9.43446	9.39526	8.77005	8.85144	-0.747797	8.96533e-09	9.54551e-08
NR_036641	chr4	156760454	156971799	-	4624	1	PDGFC|FALLOTEIN|SCDGF|-|4q32.1|protein-coding	10.85	10.8235	11.215	11.2706	0.440058	9.00477e-09	9.58032e-08
NM_016608	chrX	101550547	101554692	+	2111	1	ARMCX1|ALEX1|GASP7|-|Xq22.1|protein-coding	9.64059	9.68725	9.10793	9.08167	-0.684619	9.04539e-09	9.61632e-08
NM_015651	chr9	120855651	120877188	-	4132	1	PHF19|MTF2L1|PCL3|TDRD19B|-|9q33.2|protein-coding	8.78789	8.66348	8.09825	7.92591	-0.98084	9.10706e-09	9.67463e-08
NM_001114185	chr12	109573794	109598125	+	2811	1	MVK|LRBP|MK|MVLK|POROK3|-|12q24.11|protein-coding	9.25162	9.26945	8.60823	8.67502	-0.781229	9.16789e-09	9.73196e-08
NM_015227	chr21	45263935	45287895	-	4805	1	POFUT2|C21orf80|FUT13|-|21q22.3|protein-coding	10.4021	10.4433	9.89463	9.97369	-0.550975	9.32173e-09	9.88787e-08
NM_152437	chr12	123973215	124015427	+	4305	1	ZNF664|ZFOC1|ZNF176|-|12q24.31|protein-coding	10.7336	10.8158	11.1908	11.1871	0.449658	9.36033e-09	9.92139e-08
NM_005786	chr18	75210797	75289944	+	4940	1	TSHZ1|CAA|NY-CO-33|SDCCAG33|TSH1|-|18q22.3|protein-coding	8.34353	8.5449	9.09898	9.12893	0.862909	9.52849e-09	1.00921e-07
NM_032211	chr10	98247691	98268194	-	3579	1	LOXL4|LOXC|-|10q24.2|protein-coding	9.76046	9.6324	9.14888	9.07899	-0.700687	9.55052e-09	1.01079e-07
NM_170711	chr19	1407586	1435683	+	2258	1	DAZAP1|-|-|19p13.3|protein-coding	10.5673	10.5221	10.121	9.97717	-0.553571	9.65897e-09	1.02089e-07
NR_147128	chr12	6452042	6462316	+	2005	1	TAPBPL|TAPBP-R|TAPBPR|-|12p13.31|protein-coding	7.94573	7.84124	8.6441	8.55417	0.995178	9.66038e-09	1.02089e-07
NM_015941	chr8	53715543	53843245	-	2104	1	ATP6V1H|CGI-11|MSTP042|NBP1|SFD|SFDalpha|SFDbeta|VMA13|-|8q11.23|protein-coding	10.2319	10.3011	9.68848	9.80728	-0.590813	9.68331e-09	1.02255e-07
NM_001172896	chr7	116526362	116561178	+	2557	1	CAV1|BSCL3|CGL3|LCCNS|MSTP085|PPH3|VIP21|-|7q31.2|protein-coding	13.3808	13.4954	13.7455	13.7455	0.317755	9.81386e-09	1.03557e-07
NM_006743	chrX	48574484	48581161	+	4288	1	RBM3|IS1-RNPL|RNPL|-|Xp11.23|protein-coding	11.6012	11.6465	11.1727	11.2848	-0.421826	9.87996e-09	1.04177e-07
NM_004064	chr12	12717270	12722382	+	2517	1	CDKN1B|CDKN4|KIP1|MEN1B|MEN4|P27KIP1|-|12p13.1|protein-coding	9.24059	9.38446	9.93471	9.83456	0.674446	9.90854e-09	1.044e-07
NM_001282640	chr9	112040783	112175297	-	3060	1	SUSD1|-|-|9q31.3-q32|protein-coding	9.25975	9.27035	8.60041	8.68948	-0.781937	9.96245e-09	1.0489e-07
NM_145061	chr13	21153595	21176552	-	2858	1	SKA3|C13orf3|RAMA1|-|13q12.11|protein-coding	5.85912	5.97626	5.18666	5.25515	-2.56268	1.00585e-08	1.05823e-07
NM_015208	chr18	9136781	9285985	+	11269	1	ANKRD12|ANCO-2|ANCO1|GAC-1|Nbla00144|-|18p11.22|protein-coding	9.67851	9.64929	10.1616	10.1804	0.58258	1.01036e-08	1.06218e-07
NM_001202470	chr6	34287196	34426125	-	2517	1	RPS10-NUDT3|-|-|6p21.31|protein-coding	12.175	12.2145	12.5022	12.5257	0.335225	1.01242e-08	1.06357e-07
NM_002189	chr10	5952384	5977543	-	1557	1	IL15RA|CD215|-|10p15.1|protein-coding	4.79595	4.81544	5.48625	5.3925	3.28569	1.04042e-08	1.09217e-07
NM_000430	chr17	2593654	2685615	+	5576	1	PAFAH1B1|LIS1|LIS2|MDCR|MDS|NudF|PAFAH|-|17p13.3|protein-coding	11.5039	11.5658	11.8944	11.8876	0.378466	1.09846e-08	1.15224e-07
NM_001354927	chr9	35056066	35072668	-	3828	1	VCP|CDC48|TERA|p97|-|9p13.3|protein-coding	12.6101	12.6168	12.3179	12.2878	-0.325557	1.13421e-08	1.18887e-07
NM_002313	chr10	114431112	114658275	-	7536	1	ABLIM1|ABLIM|LIMAB1|LIMATIN|abLIM-1|-|10q25.3|protein-coding	6.92352	6.81914	6.07034	6.15044	-1.77211	1.14707e-08	1.20146e-07
NM_014264	chr4	127880893	127899222	+	3818	1	PLK4|MCCRP2|SAK|STK18|-|4q28.1|protein-coding	6.30091	6.45119	5.68218	5.57965	-2.15798	1.21634e-08	1.27308e-07
NM_004260	chr8	144511284	144517826	-	3793	1	RECQL4|RECQ4|-|8q24.3|protein-coding	6.89739	6.89949	6.12636	6.16777	-1.72726	1.22224e-08	1.27831e-07
NM_014427	chr16	89575758	89597246	+	2648	1	CPNE7|-|-|16q24.3|protein-coding	9.43574	9.18602	8.642	8.66972	-0.831696	1.23683e-08	1.29261e-07
NM_002014	chr12	2794970	2805421	+	3701	1	FKBP4|FKBP51|FKBP52|FKBP59|HBI|Hsp56|PPIase|p52|-|12p13.33|protein-coding	9.70028	9.80858	9.10793	9.23903	-0.692061	1.25596e-08	1.31163e-07
NM_001172745	chr20	18507940	18561415	+	3329	1	SEC23B|CDA-II|CDAII|CDAN2|CWS7|HEMPAS|hSec23B|-|20p11.23|protein-coding	9.56957	9.62306	9.01105	9.03775	-0.693	1.26038e-08	1.31463e-07
NM_003825	chr15	42495634	42533058	+	2300	1	SNAP23|HsT17016|SNAP-23|SNAP23A|SNAP23B|-|15q15.1-q15.2|protein-coding	9.99004	10.0645	9.45782	9.53462	-0.617073	1.26068e-08	1.31463e-07
NM_014660	chr7	10973872	11110321	+	10923	1	PHF14|-|-|7p21.3|protein-coding	8.33873	8.41605	9.08946	8.97108	0.855986	1.28669e-08	1.34077e-07
NM_007300	chr17	43044295	43125364	-	7125	1	BRCA1|BRCAI|BRCC1|BROVCA1|FANCS|IRIS|PNCA4|PPP1R53|PSCP|RNF53|-|17q21.31|protein-coding	7.57649	7.53776	6.8455	6.75328	-1.38123	1.30603e-08	1.35992e-07
NM_005717	chr1	183620846	183635783	-	7260	1	ARPC5|ARC16|dJ127C7.3|p16-Arc|-|1q25.3|protein-coding	11.7465	11.7944	11.4233	11.3971	-0.383934	1.31348e-08	1.36667e-07
NM_001001710	chr9	137243599	137247751	-	1082	1	FAM166A|HSD46|-|9q34.3|protein-coding	7.69488	7.75778	6.99688	6.96169	-1.29537	1.32821e-08	1.38099e-07
NM_001320034	chr19	35000323	35026469	+	2626	1	GRAMD1A|KIAA1533|-|19q13.11|protein-coding	9.73798	9.73964	9.19783	9.17899	-0.656757	1.33353e-08	1.38551e-07
NR_027157	chr12	98512973	98516226	-	3159	1	TMPO-AS1|-|-|12q23.1|ncRNA	6.93701	6.99368	6.13672	6.26204	-1.71461	1.35773e-08	1.40962e-07
NM_016045	chr20	59033145	59042786	-	2495	1	PRELID3B|C20orf45|SLMO2|dJ543J19.5|-|20q13.32|protein-coding	9.83581	9.88304	9.30772	9.3338	-0.635343	1.37811e-08	1.42972e-07
NM_001353220	chr17	18697998	18736112	+	2490	1	TRIM16L|TRIM70|-|17p11.2|protein-coding	7.88684	7.99292	7.19707	7.20518	-1.20895	1.41609e-08	1.46805e-07
NM_182488	chr13	27066156	27171811	-	4401	1	USP12|UBH1|USP12L1|-|13q12.13|protein-coding	9.59363	9.63082	8.99553	9.08183	-0.693078	1.42898e-08	1.48033e-07
NM_005398	chr10	91628442	91633071	-	2537	1	PPP1R3C|PPP1R5|PTG|-|10q23.32|protein-coding	8.67031	8.73172	7.8871	8.09508	-0.976067	1.43598e-08	1.4865e-07
NM_001204514	chr1	169921329	170074738	-	3138	1	KIFAP3|FLA3|KAP-1|KAP-3|KAP3|SMAP|Smg-GDS|dJ190I16.1|-|1q24.2|protein-coding	8.4832	8.6064	9.24185	9.12839	0.819596	1.45871e-08	1.50893e-07
NM_033515	chr6	129576134	129710177	-	4395	1	ARHGAP18|MacGAP|SENEX|bA307O14.2|-|6q22.33|protein-coding	9.56088	9.82239	9.04595	9.09465	-0.75334	1.46268e-08	1.51193e-07
NM_006207	chr8	17576433	17643133	+	1896	1	PDGFRL|PDGRL|PRLTS|-|8p22|protein-coding	6.46891	6.39551	7.12871	7.27356	1.59561	1.51701e-08	1.56695e-07
NR_135677	chr17	54951904	54968654	-	2657	1	COX11|COX11P|-|17q22|protein-coding	8.04374	8.11176	7.35724	7.35021	-1.14235	1.53038e-08	1.57961e-07
NM_178120	chr2	172085507	172089673	+	2350	1	DLX1|-|-|2q31.1|protein-coding	7.49119	7.53116	8.24424	8.2053	1.09084	1.54152e-08	1.58902e-07
NM_020451	chr1	25800193	25818221	+	4299	1	SELENON|CFTD|MDRS1|RSMD1|RSS|SELN|SEPN1|-|1p36.11|protein-coding	11.5982	11.5963	12.0156	11.9066	0.3873	1.54174e-08	1.58902e-07
NM_007172	chr22	45163925	45188017	+	5141	1	NUP50|NPAP60|NPAP60L|-|22q13.31|protein-coding	9.39272	9.63213	10.0911	10.078	0.658489	1.54757e-08	1.59388e-07
NM_001098484	chr4	71187259	71572083	+	7688	1	SLC4A4|HNBC1|KNBC|NBC1|NBC2|NBCe1-A|SLC4A5|hhNMC|kNBC1|pNBC|-|4q13.3|protein-coding	8.58737	8.74586	9.32808	9.26205	0.790269	1.55681e-08	1.60223e-07
NM_002064	chr5	95813849	95822726	-	1495	1	GLRX|GRX|GRX1|-|5q15|protein-coding	8.67327	8.67707	7.87289	8.0702	-0.971837	1.56316e-08	1.60759e-07
NM_015000	chr12	27244286	27325957	+	4939	1	STK38L|NDR2|-|12p11.23|protein-coding	7.99777	8.07723	8.80215	8.64916	0.951321	1.56717e-08	1.61055e-07
NM_198040	chr1	33323623	33375593	-	3857	1	PHC2|EDR2|HPH2|PH2|-|1p35.1|protein-coding	10.9637	10.951	11.3426	11.341	0.415064	1.58024e-08	1.6228e-07
NM_001271938	chr19	42325635	42378763	+	11091	1	MEGF8|C19orf49|CRPT2|EGFL4|SBP1|-|19q13.2|protein-coding	11.1998	11.0588	11.5368	11.5313	0.431872	1.58476e-08	1.62627e-07
NM_018438	chr1	11664200	11674352	+	1434	1	FBXO6|FBG2|FBS2|FBX6|Fbx6b|-|1p36.22|protein-coding	6.882	6.8724	6.14573	6.12078	-1.72262	1.58857e-08	1.629e-07
NM_019116	chr16	23557727	23574389	+	4736	1	UBFD1|UBPH|-|16p12.2|protein-coding	10.5963	10.6629	10.1596	10.1881	-0.507997	1.59277e-08	1.63213e-07
NM_005928	chr15	88898683	88913379	-	1926	1	MFGE8|BA46|EDIL1|HMFG|HsT19888|MFG-E8|MFGM|OAcGD3S|SED1|SPAG10|hP47|-|15q26.1|protein-coding	13.0608	13.0454	13.364	13.3133	0.297165	1.63303e-08	1.67217e-07
NM_001286789	chr21	36070024	36073164	+	1834	1	CBR1|CBR|SDR21C1|hCBR1|-|21q22.12|protein-coding	10.3786	10.419	9.91446	9.93428	-0.536112	1.65101e-08	1.68937e-07
NM_001017420	chr8	27774554	27805289	+	3714	1	ESCO2|2410004I17Rik|EFO2|EFO2p|RBS|hEFO2|-|8p21.1|protein-coding	5.75698	5.84477	5.13208	5.13846	-2.59822	1.65874e-08	1.69606e-07
NM_006412	chr9	136673143	136687457	-	1538	1	AGPAT2|1-AGPAT2|BSCL|BSCL1|LPAAB|LPAAT-beta|-|9q34.3|protein-coding	8.98193	8.73667	8.22729	8.05771	-0.96934	1.68211e-08	1.71871e-07
NM_005524	chr3	194136148	194138732	+	1569	1	HES1|HES-1|HHL|HRY|bHLHb39|-|3q29|protein-coding	5.21205	5.03048	5.97497	5.76112	2.96895	1.69304e-08	1.72854e-07
NM_014822	chr4	118722823	118836126	-	3993	1	SEC24D|CLCRP2|-|4q26|protein-coding	11.1941	11.3426	10.834	10.8542	-0.460985	1.69417e-08	1.72854e-07
NM_001142282	chr10	78033760	78040715	+	650	1	RPS24|DBA3|S24|eS24|-|10q22.3|protein-coding	12.3983	12.4628	12.7735	12.7193	0.330742	1.6979e-08	1.7311e-07
NM_001099693	chr2	101002229	101006423	+	779	1	RPL31|L31|-|2q11.2|protein-coding	11.9848	11.9554	12.2693	12.3329	0.34894	1.71292e-08	1.74516e-07
NM_001366509	chr5	98769436	98796494	+	4677	1	RGMB|DRAGON|-|5q15|protein-coding	13.1492	13.3539	12.9081	12.8588	-0.386684	1.71665e-08	1.74771e-07
NM_024955	chr22	36487191	36507040	-	4991	1	FOXRED2|ERFAD|-|22q12.3|protein-coding	9.18785	9.22318	8.6491	8.49879	-0.80082	1.80412e-08	1.83544e-07
NM_024656	chr19	17555649	17583157	+	3633	1	COLGALT1|BSVD3|ColGalT 1|GLT25D1|-|19p13.11|protein-coding	11.4196	11.4866	11.9032	11.773	0.41133	1.84665e-08	1.87736e-07
NM_001183	chrX	154428677	154436516	+	2042	1	ATP6AP1|16A|ATP6IP1|ATP6S1|Ac45|CF2|VATPS1|XAP-3|XAP3|-|Xq28|protein-coding	11.5728	11.5267	11.2137	11.0984	-0.421186	1.8524e-08	1.88186e-07
NM_006368	chr9	35732666	35736999	+	1485	1	CREB3|LUMAN|LZIP|sLZIP|-|9p13.3|protein-coding	10.0654	10.042	9.56504	9.52127	-0.591767	1.8769e-08	1.90538e-07
NM_182972	chr1	234604269	234609525	-	4659	1	IRF2BP2|CVID14|-|1q42.3|protein-coding	10.9477	10.9293	11.3	11.3554	0.420573	1.89377e-08	1.92113e-07
NM_000503	chr8	71197433	71362069	-	4143	1	EYA1|BOP|BOR|BOS1|OFC1|-|8q13.3|protein-coding	6.79626	6.82597	7.6141	7.50667	1.3755	1.90135e-08	1.92744e-07
NM_001040455	chr11	117178743	117197442	+	4368	1	SIDT2|CGI-40|-|11q23.3|protein-coding	9.50998	9.31505	9.98049	9.96868	0.651899	1.91158e-08	1.93643e-07
NM_022098	chr22	40857148	40932815	+	7926	1	XPNPEP3|APP3|ICP55|NPHPL1|-|22q13.2|protein-coding	8.23764	8.34405	7.5115	7.63044	-1.07952	1.92031e-08	1.94389e-07
NM_001290149	chr19	50797693	50804853	-	2150	1	C19orf48|-|-|19q13.33|protein-coding	8.71995	8.48004	7.8658	7.9116	-1.0104	2.00725e-08	2.03044e-07
NM_032039	chr16	234821	266093	+	2891	1	FAM234A|C16orf9|ITFG3|gs19|-|16p13.3|protein-coding	10.5237	10.4384	10.9595	10.8794	0.481108	2.019e-08	2.04087e-07
NM_005977	chr13	26212776	26222314	-	3512	1	RNF6|-|-|13q12.13|protein-coding	9.66976	9.7228	9.15137	9.13938	-0.660176	2.03902e-08	2.05965e-07
NM_016084	chr17	17494439	17496395	-	1742	1	RASD1|AGS1|DEXRAS1|MGC:26290|-|17p11.2|protein-coding	5.50839	5.3936	6.20322	6.12963	2.33261	2.13471e-08	2.15477e-07
NM_016322	chr9	121178133	121201869	-	4139	1	RAB14|FBP|RAB-14|-|9q33.2|protein-coding	11.0638	11.1995	11.5723	11.5008	0.433926	2.15677e-08	2.17548e-07
NM_032536	chr9	132162058	132244524	+	4661	1	NTNG2|LHLL9381|Lmnt2|NTNG1|bA479K20.1|-|9q34.13|protein-coding	6.25274	6.30361	6.99683	7.04796	1.64478	2.15947e-08	2.17666e-07
NM_018370	chr12	101877580	101923612	+	3270	1	DRAM1|DRAM|-|12q23.2|protein-coding	10.1193	10.16	9.54137	9.68912	-0.602008	2.16451e-08	2.18019e-07
NM_001040458	chr5	96774484	96807945	-	4820	1	ERAP1|A-LAP|ALAP|APPILS|ARTS-1|ARTS1|ERAAP|ERAAP1|PILS-AP|PILSAP|-|5q15|protein-coding	10.7417	10.7694	11.1629	11.1434	0.432366	2.16614e-08	2.18028e-07
NM_002512	chr17	51166411	51171744	+	683	1	NME2|NDKB|NDPK-B|NDPKB|NM23-H2|NM23B|PUF|-|17q21.33|protein-coding	12.2694	12.2284	11.9388	11.9082	-0.343378	2.21828e-08	2.23118e-07
NM_025146	chr3	113716458	113746249	-	6105	1	NAA50|MAK3|NAT13|NAT13P|NAT5|NAT5P|SAN|hNaa50p|-|3q13.31|protein-coding	11.2376	11.3192	11.6482	11.6469	0.394539	2.22288e-08	2.23422e-07
NM_001130182	chr15	78264647	78282196	+	3038	1	DNAJA4|MST104|MSTP104|PRO1472|-|15q25.1|protein-coding	7.54996	7.40329	6.78644	6.6196	-1.44691	2.28145e-08	2.29147e-07
NM_014713	chr2	20032650	20051628	-	1356	1	LAPTM4A|HUMORF13|LAPTM4|MBNT|Mtrp|-|2p24.1|protein-coding	12.4846	12.4083	12.7401	12.7802	0.327654	2.29535e-08	2.30379e-07
NM_001282907	chr21	29056322	29073797	-	2297	1	CCT8|C21orf112|Cctq|D21S246|PRED71|-|21q21.3|protein-coding	11.165	11.31	10.8305	10.8016	-0.458317	2.30079e-08	2.30762e-07
NM_001363819	chrX	41334166	41350287	+	5967	1	DDX3X|CAP-Rf|DBX|DDX14|DDX3|HLP2|MRX102|-|Xp11.4|protein-coding	11.8418	11.8877	12.1688	12.2296	0.353429	2.34347e-08	2.34877e-07
NM_001025105	chr5	149492982	149551439	-	5431	1	CSNK1A1|CK1|CK1a|CKIa|HEL-S-77p|HLCDGP1|PRO2975|-|5q32|protein-coding	11.8397	11.8316	12.1792	12.1454	0.34519	2.37383e-08	2.37752e-07
NM_021971	chr3	49719916	49723951	-	3133	1	GMPPB|LGMDR19|MDDGA14|MDDGB14|MDDGC14|-|3p21.31|protein-coding	9.57171	9.32726	8.82476	8.82538	-0.778605	2.37823e-08	2.38025e-07
NM_001278651	chr22	41244779	41286187	-	4504	1	RANGAP1|Fug1|RANGAP|SD|-|22q13.2|protein-coding	11.4248	11.48	11.0627	11.0885	-0.405273	2.40543e-08	2.40577e-07
NM_002642	chr1	172441457	172444069	-	1475	1	PIGC|GPI2|GPIBD16|MRT62|-|1q24.3|protein-coding	7.37604	7.39679	8.25908	8.00838	1.17917	2.42324e-08	2.42187e-07
NM_004595	chrX	21940709	21994837	+	1690	1	SMS|MRSR|SPMSY|SRS|SpS|-|Xp22.11|protein-coding	10.7406	10.8006	10.2858	10.3684	-0.490011	2.46649e-08	2.46336e-07
NM_006288	chr11	119417941	119424128	-	2987	1	THY1|CD90|CDw90|-|11q23.3|protein-coding	12.8854	13.0154	13.2774	13.2599	0.330032	2.54009e-08	2.53508e-07
NM_001301828	chr10	133355158	133358019	-	888	1	FUOM|C10orf125|FUCU|FucM|-|10q26.3|protein-coding	7.09739	7.007	6.36294	6.22449	-1.63935	2.54584e-08	2.53904e-07
NM_001271428	chr1	19215661	19251524	-	6611	1	EMC1|CAVIPMR|KIAA0090|-|1p36.13|protein-coding	10.8122	10.7766	10.3988	10.3141	-0.483209	2.55024e-08	2.54164e-07
NM_001160033	chr2	200526142	200584095	+	4524	1	SGO2|SGOL2|TRIPIN|-|2q33.1|protein-coding	7.60714	7.69162	6.80217	6.97562	-1.34449	2.58277e-08	2.57225e-07
NM_002397	chr5	88717117	88883184	-	7268	1	MEF2C|C5DELq14.3|DEL5q14.3|-|5q14.3|protein-coding	7.2607	7.07853	7.96222	7.88388	1.23738	2.61527e-08	2.60279e-07
NM_175866	chr1	162497818	162529631	+	8514	1	UHMK1|KIS|KIST|P-CIP2|-|1q23.3|protein-coding	10.509	10.6223	10.9434	11.1081	0.50516	2.61878e-08	2.60446e-07
NM_004973	chr6	15246069	15522042	+	5983	1	JARID2|JMJ|-|6p22.3|protein-coding	8.33651	8.49283	9.15746	8.99145	0.859423	2.65692e-08	2.64053e-07
NM_001363715	chr7	35801219	35907110	+	4644	1	SEPTIN7|CDC10|CDC3|NBLA02942|SEPT7|SEPT7A|-|7p14.2|protein-coding	11.3111	11.5044	11.7932	11.8425	0.434115	2.85578e-08	2.83618e-07
NM_001001410	chr16	1349240	1351878	-	1202	1	TSR3|C16orf42|-|16p13.3|protein-coding	10.0989	10.0717	9.60381	9.56843	-0.577087	2.9018e-08	2.87987e-07
NM_181671	chr17	67377281	67697256	+	6348	1	PITPNC1|M-RDGB-beta|MRDGBbeta|RDGB-BETA|RDGBB|RDGBB1|-|17q24.2|protein-coding	8.31832	8.54429	9.11294	9.06735	0.850009	2.93878e-08	2.91453e-07
NM_001322158	chr15	56918644	57289853	+	6081	1	TCF12|CRS3|HEB|HTF4|HsT17266|TCF-12|bHLHb20|p64|-|15q21.3|protein-coding	11.0961	11.1416	11.4757	11.5022	0.397674	2.94551e-08	2.91916e-07
NM_019594	chr9	128882112	128918038	+	4348	1	LRRC8A|AGM5|LRRC8|SWELL1|-|9q34.11|protein-coding	10.8874	10.7914	11.3467	11.1946	0.468074	3.02866e-08	2.99947e-07
NM_053276	chr2	36696707	36814794	+	2782	1	VIT|VIT1|-|2p22.2|protein-coding	4.67628	4.72206	5.27483	5.31544	3.37568	3.09236e-08	3.06042e-07
NM_001023	chr8	56072809	56074581	-	833	1	RPS20|S20|uS10|-|8q12.1|protein-coding	12.3129	12.3545	12.6442	12.6281	0.317034	3.11279e-08	3.07849e-07
NR_111925	chr7	123536998	123557904	-	5574	1	NDUFA5|B13|CI-13KD-B|CI-13kB|NUFM|UQOR13|-|7q31.32|protein-coding	8.6756	8.93467	9.48042	9.40534	0.7834	3.17785e-08	3.14064e-07
NM_020170	chr19	3185930	3209575	+	3663	1	NCLN|NET59|-|19p13.3|protein-coding	10.6149	10.5967	10.157	10.1724	-0.492201	3.19362e-08	3.15301e-07
NM_003754	chr11	7987337	8001849	+	6907	1	EIF3F|EIF3S5|MRT67|eIF3-p47|-|11p15.4|protein-coding	12.2124	12.1772	11.8857	11.8576	-0.341308	3.19481e-08	3.15301e-07
NM_014452	chr6	47231532	47309905	-	3587	1	TNFRSF21|BM-018|CD358|DR6|-|6p12.3|protein-coding	6.48733	6.55553	7.27868	7.23928	1.49118	3.27492e-08	3.22811e-07
NM_001320327	chr7	56101562	56106630	-	960	1	CHCHD2|C7orf17|MIX17B|MNRR1|NS2TP|PARK22|-|7p11.2|protein-coding	11.552	11.4399	11.0161	11.1508	-0.443209	3.27546e-08	3.22811e-07
NM_006818	chr1	151059675	151068497	+	2154	1	MLLT11|AF1Q|-|1q21.3|protein-coding	8.2424	8.48244	9.07528	8.99237	0.873904	3.28464e-08	3.23491e-07
NM_005861	chr16	680410	682801	+	1331	1	STUB1|CHIP|HSPABP2|NY-CO-7|SCA48|SCAR16|SDCCAG7|UBOX1|-|16p13.3|protein-coding	11.045	11.0383	10.6726	10.5892	-0.447737	3.31967e-08	3.26714e-07
NM_153487	chr6	37630679	37697883	-	10610	1	MDGA1|GPIM|MAMDC3|-|6p21.2|protein-coding	6.51552	6.37996	7.16833	7.23567	1.55367	3.32599e-08	3.2711e-07
NM_016353	chr8	17156482	17224799	+	5909	1	ZDHHC2|DHHC2|ZNF372|-|8p22|protein-coding	9.7006	9.85364	9.20903	9.23659	-0.660964	3.36034e-08	3.30259e-07
NM_018248	chr4	177309874	177362936	+	2351	1	NEIL3|FGP2|FPG2|NEI3|ZGRF3|hFPG2|hNEI3|-|4q34.3|protein-coding	5.24571	5.27085	4.69144	4.6424	-3.28152	3.37787e-08	3.31751e-07
NM_003780	chr1	43979202	43991171	+	2195	1	B4GALT2|B4Gal-T2|B4Gal-T3|beta4Gal-T2|-|1p34.1|protein-coding	10.2087	10.2134	9.7647	9.67593	-0.560863	3.40773e-08	3.34453e-07
NM_004380	chr16	3725055	3880713	-	10756	1	CREBBP|CBP|KAT3A|MKHK1|RSTS|RSTS1|-|16p13.3|protein-coding	10.3654	10.3046	10.7674	10.7635	0.475432	3.44102e-08	3.37486e-07
NM_001003793	chr3	29281071	30010386	+	8432	1	RBMS3|-|-|3p24.1|protein-coding	7.80736	7.84933	8.48689	8.51263	0.964286	3.50041e-08	3.43074e-07
NM_024663	chr20	58692800	58715844	+	2177	1	NPEPL1|bA261P9.2|-|20q13.32|protein-coding	8.89363	8.80796	8.21073	8.21506	-0.857393	3.59137e-08	3.51745e-07
NM_001134231	chr3	52524387	52533857	-	1861	1	NT5DC2|-|-|3p21.1|protein-coding	10.0416	9.98272	10.4673	10.4735	0.514806	3.60057e-08	3.52404e-07
NM_032304	chr16	727106	729715	+	1502	1	HAGHL|-|-|16p13.3|protein-coding	8.37327	8.4019	7.75358	7.64443	-1.00779	3.61787e-08	3.53852e-07
NM_001040197	chr1	11736085	11750771	+	1272	1	AGTRAP|ATRAP|-|1p36.22|protein-coding	8.89255	8.78919	8.21148	8.18676	-0.864532	3.63517e-08	3.55299e-07
NM_144573	chr1	77888515	77943893	+	3374	1	NEXN|CMH20|NELIN|-|1p31.1|protein-coding	10.6729	10.8282	11.1695	11.1789	0.458797	3.68976e-08	3.60387e-07
NM_003739	chr10	5094414	5107686	+	1175	1	AKR1C3|DD3|DDX|HA1753|HAKRB|HAKRe|HSD17B5|PGFS|hluPGFS|-|10p15.1|protein-coding	5.75275	5.76294	6.45701	6.46783	1.96918	3.71632e-08	3.62732e-07
NM_006929	chr6_GL000256v2_alt	3260364	3270939	+	3764	6	SKIV2L|170A|DDX13|HLP|SKI2|SKI2W|SKIV2|SKIV2L1|THES2|-|6p21.33|protein-coding	5.10861	4.8203	4.30583	4.30796	-8.44794	3.73605e-08	3.64406e-07
NM_001277813	chr8	63168553	63212788	+	5303	1	YTHDF3|-|-|8q12.3|protein-coding	10.148	10.3262	10.6694	10.7668	0.532561	3.76253e-08	3.66737e-07
NM_016059	chr6	36854830	36874803	-	1509	1	PPIL1|CGI-124|CYPL1|PPIase|hCyPX|-|6p21.2|protein-coding	8.65833	8.77065	8.00563	8.09721	-0.911943	3.79007e-08	3.69168e-07
NM_080820	chr20	18588054	18766644	+	3945	1	DTD1|C20orf88|DTD|DUE-B|DUEB|HARS2|pqn-68|-|20p11.23|protein-coding	9.5278	9.47568	8.92833	8.95228	-0.68751	3.81956e-08	3.71447e-07
NM_001317991	chr9	35104117	35111452	-	3113	1	FAM214B|KIAA1539|-|9p13.3|protein-coding	10.0355	10.0164	9.49788	9.54938	-0.583384	3.81963e-08	3.71447e-07
NM_002867	chr1	51907956	51990700	-	12774	1	RAB3B|-|-|1p32.3|protein-coding	11.4022	11.5838	11.8659	11.9114	0.418308	3.82133e-08	3.71447e-07
NM_016399	chr12	120443964	120446384	-	1147	1	TRIAP1|HSPC132|MDM35|P53CSV|WF-1|-|12q24.31|protein-coding	8.75152	8.71153	9.29575	9.33629	0.732236	3.92057e-08	3.80832e-07
NM_006430	chr2	61868085	61888656	-	2360	1	CCT4|CCT-DELTA|Cctd|SRB|-|2p15|protein-coding	11.2017	11.2678	10.8196	10.8668	-0.424247	4.06987e-08	3.95064e-07
NM_030930	chr11	67991100	68004097	-	2281	1	UNC93B1|IIAE1|UNC93|UNC93B|Unc-93B1|-|11q13.2|protein-coding	9.0688	9.18485	8.44786	8.55977	-0.800824	4.21584e-08	4.08954e-07
NM_001171818	chr6	35342558	35428178	+	3819	1	PPARD|FAAR|NR1C2|NUC1|NUCI|NUCII|PPARB|-|6p21.31|protein-coding	11.307	11.2607	10.9398	10.828	-0.431739	4.32555e-08	4.19309e-07
NM_015949	chr7	876554	896436	+	2079	1	GET4|C7orf20|CEE|CGI-20|TRC35|-|7p22.3|protein-coding	9.33182	9.28417	8.72196	8.73393	-0.727288	4.37481e-08	4.23795e-07
NM_001353127	chr17	65635540	66191907	-	3527	1	CEP112|CCDC46|MACOCO|-|17q24.1|protein-coding	6.49449	6.6789	5.66364	5.9238	-2.07555	4.48044e-08	4.33731e-07
NM_031229	chr20	408299	432137	+	3685	1	RBCK1|C20orf18|HOIL-1|HOIL1|PBMEI|PGBM1|RBCK2|RNF54|UBCE7IP3|XAP3|XAP4|ZRANB4|-|20p13|protein-coding	10.7506	10.5876	10.2199	10.1926	-0.518122	4.5494e-08	4.40107e-07
NM_014284	chr1	35557799	35566779	+	3689	1	NCDN|-|-|1p34.3|protein-coding	9.82824	9.71271	10.264	10.2537	0.555336	4.70618e-08	4.54963e-07
NM_006710	chr2	237085889	237100474	+	3428	1	COPS8|COP9|CSN8|SGN8|-|2q37.3|protein-coding	9.67914	9.8695	10.3037	10.2674	0.580326	4.77882e-08	4.61561e-07
NM_021105	chr3	146515180	146544607	-	1965	1	PLSCR1|MMTRA1B|-|3q24|protein-coding	8.23008	8.20406	7.57902	7.46139	-1.05887	4.78095e-08	4.61561e-07
NM_032410	chr8	42896978	43030532	+	14321	1	HOOK3|HK3|-|8p11.21|protein-coding	10.3493	10.301	10.7053	10.8399	0.496201	4.80603e-08	4.63668e-07
NM_000400	chr19	45351391	45370587	-	2543	1	ERCC2|COFS2|EM9|TFIIH|TTD|TTD1|XPD|-|19q13.32|protein-coding	9.66178	9.80608	9.20492	9.16172	-0.658691	4.9223e-08	4.74562e-07
NR_144641	chr10	3137728	3172782	-	3633	1	PITRM1|MP1|PreP|-|10p15.2|protein-coding	10.484	10.591	10.9779	10.938	0.460559	4.95481e-08	4.77372e-07
NM_001143678	chr6	134169256	134175714	-	2389	1	SGK1|SGK|-|6q23.2|protein-coding	7.7966	7.88732	8.53586	8.48552	0.957872	4.96812e-08	4.78329e-07
NM_001318042	chr9	113876309	114056593	+	9346	1	ZNF618|FP13169|NEDD10|-|9q32|protein-coding	8.87768	8.85781	9.50286	9.38353	0.711525	4.99638e-08	4.80723e-07
NM_001130	chr19	3052910	3062495	-	1789	1	TLE5|AES|AES-1|AES-2|ESP1|GRG|GRG5|Grg-5|-|19p13.3|protein-coding	12.4537	12.494	12.1666	12.173	-0.319517	5.0109e-08	4.81794e-07
NM_006795	chr11	64851642	64878621	-	4446	1	EHD1|H-PAST|HPAST1|PAST|PAST1|-|11q13.1|protein-coding	11.2591	11.2468	10.9129	10.7888	-0.433824	5.01638e-08	4.81994e-07
NM_016448	chr1	212035748	212105013	+	4392	1	DTL|CDT2|DCAF2|L2DTL|RAMP|-|1q32.3|protein-coding	6.70858	6.97593	6.13967	6.026	-1.79132	5.04445e-08	4.84363e-07
NM_001281471	chr5	103120301	103212799	+	15439	1	PPIP5K2|CFAP160|DFNB100|HISPPD1|IP7K2|VIP2|-|5q21.1|protein-coding	9.00322	9.14086	9.63348	9.62664	0.67272	5.14582e-08	4.93762e-07
NM_007245	chr16	28823048	28837237	+	4388	1	ATXN2L|A2D|A2LG|A2LP|A2RP|-|16p11.2|protein-coding	11.4291	11.3228	11.0179	10.9509	-0.423206	5.1618e-08	4.9496e-07
NM_006098	chr5	181236901	181243906	-	1126	1	RACK1|GNB2L1|Gnb2-rs1|H12.3|HLC-7|PIG21|-|5q35.3|protein-coding	13.6561	13.6279	13.3778	13.3834	-0.271385	5.18591e-08	4.96936e-07
NM_003682	chr11	47269663	47330031	+	5963	1	MADD|DENN|IG20|RAB3GEP|-|11p11.2|protein-coding	9.19142	9.15588	9.6638	9.76744	0.649162	5.32636e-08	5.10051e-07
NM_005859	chr5	140114109	140125614	+	11503	1	PURA|MRD31|PUR-ALPHA|PUR1|PURALPHA|-|5q31.3|protein-coding	9.37781	9.43882	9.85465	10.0558	0.644492	5.4502e-08	5.21557e-07
NM_033394	chr2	158968640	159232659	+	7472	1	TANC1|ROLSB|TANC|-|2q24.2|protein-coding	10.453	10.3678	10.8083	10.8668	0.46996	5.49818e-08	5.25794e-07
NM_006042	chr17	13494032	13601929	-	4182	1	HS3ST3A1|3-OST-3A|3OST3A1|-|17p12|protein-coding	7.99299	8.14155	8.70917	8.73811	0.900953	5.54572e-08	5.29983e-07
NR_075070	chr20	63639705	63653610	-	2533	1	STMN3|SCLIP|-|20q13.33|protein-coding	6.66377	6.78769	7.38691	7.55344	1.40439	5.60229e-08	5.35028e-07
NM_153713	chr1	145933423	145958017	-	3983	1	LIX1L|-|-|1q21.1|protein-coding	9.9833	10.0751	10.4658	10.5068	0.513613	5.67623e-08	5.41725e-07
NM_003132	chr1	11054590	11060018	-	1249	1	SRM|PAPT|SPDSY|SPS1|SRML1|-|1p36.22|protein-coding	10.6933	10.7305	10.3291	10.2027	-0.492958	5.8811e-08	5.60899e-07
NM_003074	chr3	47585270	47781893	-	6323	1	SMARCC1|BAF155|CRACC1|Rsc8|SRG3|SWI3|-|3p21.31|protein-coding	9.94934	10.0588	10.5428	10.4194	0.537653	6.01618e-08	5.73397e-07
NR_027341	chr9	92141467	92159608	+	1996	1	LINC00475|C9orf44|-|9q22.31|ncRNA	5.2821	5.23534	5.84511	5.99232	2.44194	6.06472e-08	5.77635e-07
NR_163135	chr12	53665170	53676083	-	793	1	ATP5MC2|ATP5A|ATP5G2|-|12q13.13|protein-coding	10.9454	10.9007	10.5274	10.5098	-0.444168	6.21042e-08	5.91115e-07
NM_001001396	chr1	203626787	203744081	+	8896	1	ATP2B4|ATP2B2|MXRA1|PMCA4|PMCA4b|PMCA4x|-|1q32.1|protein-coding	13.7336	13.8854	13.4896	13.5126	-0.321591	6.2674e-08	5.9609e-07
NM_001136265	chr1	18904280	18956676	-	6168	1	IFFO2|-|-|1p36.13|protein-coding	8.67942	8.56482	9.18149	9.26644	0.762219	6.27109e-08	5.9609e-07
NM_001938	chr1	93345907	93369493	+	10119	1	DR1|NC2|NC2-BETA|NC2B|NCB2|-|1p22.1|protein-coding	10.2228	10.2815	9.7091	9.82255	-0.553978	6.30583e-08	5.9899e-07
NM_017912	chr4	88378739	88443097	+	3864	1	HERC6|-|-|4q22.1|protein-coding	7.81036	7.74594	6.84597	7.14842	-1.32088	6.37524e-08	6.05178e-07
NM_003729	chr1	100266158	100292769	+	2571	1	RTCA|RPC|RTC1|RTCD1|-|1p21.2|protein-coding	9.5068	9.42495	8.88706	8.92509	-0.688735	6.44692e-08	6.11574e-07
NM_016128	chr3	129249606	129277773	+	3052	1	COPG1|COPG|-|3q21.3|protein-coding	11.8827	11.8994	11.5705	11.5515	-0.350528	6.5044e-08	6.16613e-07
NM_001042454	chr16	31472152	31477958	+	1792	1	TGFB1I1|ARA55|HIC-5|HIC5|TSC-5|-|16p11.2|protein-coding	10.9544	10.8931	10.555	10.4454	-0.464175	6.53386e-08	6.18993e-07
NM_001289823	chr15	90871539	90883458	+	4173	1	FURIN|FUR|PACE|PCSK3|SPC1|-|15q26.1|protein-coding	11.0567	11.2507	11.6056	11.5339	0.443757	6.55906e-08	6.20965e-07
NM_002575	chr18	63887705	63903888	+	1896	1	SERPINB2|HsT1201|PAI|PAI-2|PAI2|PLANH2|-|18q21.33-q22.1|protein-coding	7.2168	7.3612	6.58093	6.54072	-1.44504	6.59304e-08	6.23766e-07
NM_002862	chr20	25248085	25298012	+	4094	1	PYGB|GPBB|-|20p11.21|protein-coding	11.4573	11.2579	10.9366	10.938	-0.458165	6.69622e-08	6.33105e-07
NM_012203	chr9	37422696	37436990	+	1239	1	GRHPR|GLXR|GLYD|PH2|-|9p13.2|protein-coding	9.91992	10.0079	9.47632	9.43849	-0.591573	6.74839e-08	6.37612e-07
NM_001212	chr17	5432777	5439155	-	1161	1	C1QBP|COXPD33|GC1QBP|HABP1|SF2AP32|SF2p32|gC1Q-R|gC1qR|p32|-|17p13.2|protein-coding	10.1764	10.2036	9.7085	9.72628	-0.541564	6.91054e-08	6.52499e-07
NM_005273	chr7	100673740	100679169	+	1652	1	GNB2|-|-|7q22.1|protein-coding	11.9052	11.9375	11.6234	11.5244	-0.367855	6.98582e-08	6.59168e-07
NM_003579	chr1	46247763	46278473	+	3058	1	RAD54L|HR54|RAD54A|hHR54|hRAD54|-|1p34.1|protein-coding	6.76935	6.63306	5.93188	6.03287	-1.78133	7.06884e-08	6.66557e-07
NM_022648	chr2	217799589	217944070	-	10438	1	TNS1|MST091|MST122|MST127|MSTP091|MSTP122|MSTP127|MXRA6|PPP1R155|TNS|-|2q35|protein-coding	9.36664	9.35134	9.85134	9.88294	0.598606	7.21297e-08	6.79696e-07
NM_033360	chr12	25205246	25250929	-	5422	1	KRAS|C-K-RAS|CFC2|K-RAS2A|K-RAS2B|K-RAS4A|K-RAS4B|K-Ras|KI-RAS|KRAS1|KRAS2|NS|NS3|RALD|RASK2|c-Ki-ras2|-|12p12.1|protein-coding	9.41347	9.57266	9.98049	10.0505	0.606738	7.24726e-08	6.82474e-07
NM_006833	chr7	100088969	100092187	+	1392	1	COPS6|CSN6|MOV34-34KD|-|7q22.1|protein-coding	10.7845	10.7617	10.3702	10.3488	-0.457198	7.40932e-08	6.97272e-07
NM_207356	chr1	3889133	3900272	-	1639	1	C1orf174|-|-|1p36.32|protein-coding	7.59529	7.66267	6.87015	6.95748	-1.26948	7.42449e-08	6.97872e-07
NM_004864	chr19	18386158	18389176	+	1196	1	GDF15|GDF-15|MIC-1|MIC1|NAG-1|PDF|PLAB|PTGFB|-|19p13.11|protein-coding	9.47066	9.15537	8.67388	8.66853	-0.818677	7.42553e-08	6.97872e-07
NM_175634	chr8	91954972	92103385	-	7685	1	RUNX1T1|AML1-MTG8|AML1T1|CBFA2T1|CDR|ETO|MTG8|ZMYND2|-|8q21.3|protein-coding	7.43362	7.38436	8.03893	8.17581	1.09661	7.46134e-08	7.00773e-07
NM_014737	chr20	4780023	4823608	-	5376	1	RASSF2|CENP-34|RASFADIN|-|20p13|protein-coding	8.13096	7.91816	8.76543	8.64956	0.937179	7.50293e-08	7.04212e-07
NM_000903	chr16	69709401	69726560	-	2513	1	NQO1|DHQU|DIA4|DTD|NMOR1|NMORI|QR1|-|16q22.1|protein-coding	11.6599	11.6497	11.9811	11.9731	0.341676	7.74521e-08	7.26472e-07
NM_003670	chr3	4979437	4985323	+	3145	1	BHLHE40|BHLHB2|Clast5|DEC1|HLHB2|SHARP-2|SHARP2|STRA13|Stra14|-|3p26.1|protein-coding	10.5726	10.6073	10.1645	10.1538	-0.480771	7.76828e-08	7.28154e-07
NM_030755	chr14	51240247	51257654	+	4014	1	TMX1|PDIA11|TMX|TXNDC|TXNDC1|-|14q22.1|protein-coding	9.65144	9.78086	9.06259	9.23421	-0.677533	7.82838e-08	7.33303e-07
NM_004231	chr7	128862856	128865847	+	674	1	ATP6V1F|ATP6S14|VATF|Vma7|-|7q32.1|protein-coding	9.81073	9.76257	9.30231	9.2286	-0.618203	7.85087e-08	7.34925e-07
NM_033158	chr3	50317790	50322850	-	2406	1	HYAL2|LUCA2|-|3p21.31|protein-coding	8.96345	9.0761	9.53918	9.60945	0.67336	7.91429e-08	7.40355e-07
NM_005245	chr4	186587794	186723856	-	14747	1	FAT1|CDHF7|CDHR8|FAT|ME5|hFat1|-|4q35.2|protein-coding	13.4531	13.2907	13.6769	13.7032	0.32744	7.91933e-08	7.40355e-07
NM_017570	chr8	144051266	144060692	-	3991	1	OPLAH|5-Opase|OPLA|OPLAHD|-|8q24.3|protein-coding	8.32592	8.15009	7.53161	7.56415	-1.05042	7.93919e-08	7.41723e-07
NM_198395	chr5	151771954	151812785	+	10182	1	G3BP1|G3BP|HDH-VIII|-|5q33.1|protein-coding	11.121	11.2226	10.6338	10.8237	-0.47884	8.1112e-08	7.57295e-07
NM_001009954	chrX	72204665	72239027	-	4331	1	ERCC6L|PICH|RAD26L|-|Xq13.1|protein-coding	5.57124	5.72428	5.01709	5.0354	-2.61568	8.3996e-08	7.83704e-07
NM_001080477	chr4	182243402	182803024	+	10893	1	TENM3|MCOPCB9|ODZ3|TNM3|Ten-m3|ten-3|-|4q34.3-q35.1|protein-coding	9.82475	9.85444	10.3151	10.2831	0.522926	8.43535e-08	7.86523e-07
NM_001329998	chr3	36826819	36945054	-	10585	1	TRANK1|LBA1|-|3p22.2|protein-coding	9.68591	9.50787	9.06603	8.99763	-0.688102	8.53794e-08	7.95566e-07
NM_001080416	chr8	66562175	66613218	-	5143	1	MYBL1|A-MYB|AMYB|-|8q13.1|protein-coding	7.99395	7.94368	7.28169	7.27916	-1.11214	8.56734e-08	7.97781e-07
NM_003472	chr6	18223860	18264530	-	3129	1	DEK|D6S231E|-|6p22.3|protein-coding	10.8819	11.0211	10.506	10.5493	-0.465933	8.60809e-08	8.01049e-07
NM_199069	chr3	49022121	49023493	+	893	1	NDUFAF3|2P1|C3orf60|E3-3|MC1DN18|-|3p21.31|protein-coding	9.43899	9.33631	8.87359	8.73443	-0.723387	8.67432e-08	8.06683e-07
NM_006536	chr1	86424171	86456553	+	3919	1	CLCA2|CACC|CACC3|CLCRG2|CaCC-3|-|1p22.3|protein-coding	6.53453	6.68272	7.40656	7.27848	1.43887	8.74496e-08	8.1272e-07
NM_015516	chr11	76783356	76798144	+	2581	1	TSKU|E2IG4|LRRC54|TSK|-|11q13.5|protein-coding	8.20435	7.99862	8.79571	8.7353	0.899855	8.951e-08	8.31323e-07
NM_001135215	chr6	28324738	28356271	-	3543	1	ZSCAN31|ZNF20-Lp|ZNF310P|ZNF323|-|6p22.1|6p22.3-p22.1|protein-coding	6.20428	6.07812	6.85963	6.8632	1.68088	9.07075e-08	8.41894e-07
NM_020319	chr7	16599780	16645754	-	2476	1	ANKMY2|ZMYND20|-|7p21.1|protein-coding	8.47564	8.64195	7.96492	7.76326	-0.981324	9.26668e-08	8.59517e-07
NM_001282936	chr1	47250139	47314147	-	5205	1	STIL|MCPH7|SIL|-|1p33|protein-coding	6.9698	7.02172	6.20285	6.34202	-1.58648	9.40113e-08	8.71288e-07
NM_001160223	chr8	42853295	42896723	-	4109	1	RNF170|ADSA|SNAX1|-|8p11.21|protein-coding	8.63626	8.69037	7.9716	8.07176	-0.887952	9.40588e-08	8.71288e-07
NM_014631	chr10	103594027	103855406	-	11231	1	SH3PXD2A|FISH|SH3MD1|TKS5|-|10q24.33|protein-coding	11.7666	11.7478	12.0621	12.0839	0.334087	9.67711e-08	8.95827e-07
NM_003959	chr12	122835457	122862961	+	4475	1	HIP1R|HIP12|HIP3|ILWEQ|-|12q24.31|protein-coding	8.71804	8.59975	9.36118	9.17677	0.771776	9.70562e-08	8.97881e-07
NM_001278529	chr14	21070304	21090247	+	5893	1	ARHGEF40|SOLO|-|14q11.2|protein-coding	10.3811	10.4182	10.8009	10.8138	0.449992	9.83716e-08	9.09456e-07
NM_001287135	chr7	90596321	91210590	+	5154	1	CDK14|PFTAIRE1|PFTK1|-|7q21.13|protein-coding	8.82353	9.13258	9.6305	9.56897	0.746176	9.91355e-08	9.15921e-07
NM_001270623	chr12	59596029	59789840	+	11927	1	SLC16A7|MCT2|-|12q14.1|protein-coding	7.98038	8.25913	7.27271	7.46885	-1.1744	1.00415e-07	9.27138e-07
NM_024710	chr19	55452985	55461642	-	1115	1	ISOC2|-|-|19q13.42|protein-coding	9.4644	9.30247	8.83479	8.77686	-0.720235	1.02753e-07	9.4811e-07
NM_001261455	chr2	206175316	206213628	-	2150	2	GPR1|-|-|2q33.3|protein-coding	9.69221	9.505	9.01671	9.05889	-0.683623	1.03179e-07	9.51423e-07
NM_006479	chr12	4538890	4560047	+	2101	1	RAD51AP1|PIR51|-|12p13.32|protein-coding	6.03942	6.26321	5.42998	5.50726	-2.18255	1.05651e-07	9.73583e-07
NM_004252	chr17	74748628	74769352	+	1984	1	SLC9A3R1|EBP50|NHERF|NHERF-1|NHERF1|NPHLOP2|-|17q25.1|protein-coding	8.8393	8.75637	8.19688	8.15702	-0.84048	1.05764e-07	9.73986e-07
NM_005517	chr1	26472440	26476642	+	1932	1	HMGN2|HMG17|-|1p36.11|protein-coding	11.2443	11.2368	10.8842	10.8591	-0.399445	1.06053e-07	9.76015e-07
NM_000971	chr8	73290242	73293633	-	1224	1	RPL7|L7|humL7-1|-|8q21.11|protein-coding	12.8537	12.9135	13.1535	13.1656	0.28731	1.06884e-07	9.83026e-07
NM_012234	chr3	72374593	72446623	-	4551.5	2	RYBP|AAP1|APAP-1|DEDAF|YEAF1|-|3p13|protein-coding	9.82166	9.80607	10.278	10.2631	0.520308	1.10377e-07	1.01449e-06
NM_001394	chr8	29333064	29350684	-	5547	1	DUSP4|HVH2|MKP-2|MKP2|TYP|-|8p12|protein-coding	5.36163	5.27917	6.10072	5.87804	2.37768	1.10932e-07	1.01893e-06
NM_001923	chr11	61299447	61333212	-	4327	1	DDB1|DDBA|UV-DDB1|XAP1|XPCE|XPE|XPE-BF|-|11q12.2|protein-coding	11.9266	11.9644	12.3192	12.2203	0.34287	1.11912e-07	1.02727e-06
NM_052844	chr9	128633661	128656850	-	1807	1	WDR34|DIC5|FAP133|SRTD11|bA216B9.3|-|9q34.11|protein-coding	9.12119	9.00506	8.49826	8.42607	-0.780293	1.12265e-07	1.02985e-06
NM_002631	chr1	10399064	10420511	+	2253	1	PGD|6PGD|-|1p36.22|protein-coding	11.949	11.8924	11.6189	11.5521	-0.355907	1.12425e-07	1.03065e-06
NM_173576	chr10	27672874	27745819	-	3600	1	MKX|C10orf48|IFRX|IRXL1|-|10p12.1|protein-coding	10.039	10.073	10.4678	10.5196	0.491843	1.14582e-07	1.04974e-06
NM_001320821	chr13	113977783	114132623	-	4641	2	RASA3|GAP1IP4BP|GAPIII|-|13q34|protein-coding	10.1813	10.407	10.7584	10.7722	0.517557	1.15001e-07	1.0529e-06
NM_001320731	chr21	41986831	42010360	-	7600	1	ZBTB21|ZNF295|-|21q22.3|protein-coding	8.58629	8.56324	9.16067	9.14479	0.739569	1.16798e-07	1.06867e-06
NM_006084	chr14	24161265	24166565	+	1615	2	IRF9|IRF-9|ISGF3|ISGF3G|p48|-|14q12|protein-coding	9.49394	9.42494	8.82175	8.9655	-0.694301	1.18455e-07	1.08313e-06
NM_001366244	chr9	128255829	128275952	-	4275	1	GOLGA2|GM130|-|9q34.11|protein-coding	11.0592	11.0823	10.7041	10.6728	-0.416541	1.19152e-07	1.08879e-06
NM_007271	chr6	36493892	36547479	-	3569	1	STK38|NDR|NDR1|-|6p21.31|protein-coding	10.183	10.1987	10.6314	10.5949	0.471024	1.23634e-07	1.12902e-06
NM_001291867	chrX	17375200	17735993	+	9032	1	NHS|CTRCT40|CXN|SCML1|-|Xp22.2-p22.13|protein-coding	8.29415	8.26172	8.88468	8.88231	0.807587	1.23872e-07	1.13047e-06
NM_012419	chr6	153004459	153131282	-	7925	1	RGS17|RGS-17|RGSZ2|hRGS17|-|6q25.2|protein-coding	7.67998	7.92693	8.45938	8.53103	0.988558	1.24978e-07	1.13983e-06
NM_001352692	chr17	72645949	73092688	-	2857	1	SLC39A11|C17orf26|ZIP-11|ZIP11|-|17q24.3-q25.1|protein-coding	8.15729	8.07574	7.44441	7.44469	-1.04628	1.27776e-07	1.1646e-06
NM_001349877	chr22	23145324	23165643	+	5181	1	RAB36|-|-|22q11.23|protein-coding	7.11522	7.02423	6.32623	6.40097	-1.50786	1.29183e-07	1.17667e-06
NM_015017	chr1	77695989	77759879	-	4504	1	USP33|VDU1|-|1p31.1|protein-coding	9.723	9.72607	10.1598	10.2212	0.534494	1.30333e-07	1.18638e-06
NM_001042749	chrX	123960560	124102655	+	6297	1	STAG2|NEDXCF|SA-2|SA2|SCC3B|bA517O1.1|-|Xq25|protein-coding	10.3182	10.5228	10.8988	10.8482	0.495815	1.30443e-07	1.18662e-06
NM_001350299	chr6	130839348	130970483	-	4621	1	EPB41L2|4.1-G|4.1G|-|6q23.1-q23.2|protein-coding	9.66864	9.77922	10.1618	10.25	0.552254	1.31404e-07	1.1946e-06
NM_001364611	chr5	180233143	180292083	-	5117	1	MAPK9|JNK-55|JNK2|JNK2A|JNK2ALPHA|JNK2B|JNK2BETA|PRKM9|SAPK|SAPK1a|p54a|p54aSAPK|-|5q35.3|protein-coding	9.48056	9.53539	8.95449	8.98547	-0.65708	1.33099e-07	1.20923e-06
NM_001166285	chr2	73234236	73253022	+	2017	1	CCT7|CCTETA|CCTH|NIP7-1|TCP1ETA|-|2p13.2|protein-coding	11.3656	11.482	11.0229	11.0722	-0.405696	1.35323e-07	1.22865e-06
NR_145413	chr7	33129540	33606068	+	4139	1	BBS9|B1|C18|D1|PTHB1|-|7p14.3|protein-coding	8.33864	8.19508	8.91722	8.86234	0.827659	1.36787e-07	1.24115e-06
NM_152374	chr1	35713877	35718884	-	2624	1	C1orf216|-|-|1p34.3|protein-coding	9.57895	9.61406	10.0929	10.0521	0.550998	1.36922e-07	1.24158e-06
NM_145012	chr10	35336509	35572666	+	5055	1	CCNY|C10orf9|CBCP1|CCNX|CFP1|-|10p11.21|protein-coding	10.3914	10.3266	10.7548	10.787	0.454657	1.37109e-07	1.24248e-06
NM_019020	chr17	79932343	80035872	-	10946	1	TBC1D16|-|-|17q25.3|protein-coding	10.1981	10.2188	10.6648	10.5984	0.471869	1.37653e-07	1.24661e-06
NM_001365809	chr11	61513716	61581076	-	7213	1	SYT7|IPCA-7|IPCA7|PCANAP7|SYT-VII|SYTVII|-|11q12.2|protein-coding	6.93714	6.93454	6.19857	6.27513	-1.56646	1.38637e-07	1.25472e-06
NM_147185	chr7	91940862	92110673	+	12400	1	AKAP9|AKAP-9|AKAP350|AKAP450|CG-NAP|HYPERION|LQT11|MU-RMS-40.16A|PPP1R45|PRKA9|YOTIAO|-|7q21.2|protein-coding	9.35258	9.35887	9.89855	9.81783	0.593143	1.39175e-07	1.25879e-06
NM_001009984	chr20	3249302	3407662	-	6870	1	C20orf194|-|-|20p13|protein-coding	9.4876	9.41193	8.92324	8.88501	-0.671837	1.39559e-07	1.26146e-06
NM_022478	chr14	23047061	23057538	-	3537	1	CDH24|CDH11L|-|14q11.2|protein-coding	6.70906	6.6926	7.43553	7.36688	1.34187	1.40055e-07	1.26514e-06
NR_051984	chr15	90966369	90988624	+	1524	1	PRC1-AS1|-|-|15q26.1|ncRNA	5.96489	5.98519	5.35627	5.31744	-2.21172	1.40501e-07	1.26836e-06
NM_001146037	chr18	45726953	45752520	+	4215	1	SLC14A1|HUT11|HsT1341|JK|RACH1|RACH2|UT-B1|UT1|UTE|-|18q12.3|protein-coding	9.45135	9.71282	10.1629	10.0881	0.621986	1.40829e-07	1.27051e-06
NM_001363198	chr8	41578200	41625001	+	6305	1	GPAT4|1-AGPAT 6|AGPAT6|LPAAT-zeta|LPAATZ|TSARG7|-|8p11.21|protein-coding	10.7106	10.7044	11.061	11.1166	0.415661	1.41537e-07	1.27609e-06
NM_001254738	chr2	150468193	150487695	-	2800	1	RND3|ARHE|Rho8|RhoE|memB|-|2q23.3|protein-coding	12.8182	12.9463	13.1704	13.1991	0.313877	1.44604e-07	1.30291e-06
NM_015190	chr10	73241956	73247255	-	2286	1	DNAJC9|HDJC9|JDD1|SB73|-|10q22.2|protein-coding	8.49969	8.49763	7.80957	7.90277	-0.91703	1.48021e-07	1.33284e-06
NM_004172	chr5	36606606	36688334	+	3907	1	SLC1A3|EA6|EAAT1|GLAST|GLAST1|-|5p13.2|protein-coding	7.01598	6.92244	7.65963	7.67426	1.22703	1.50335e-07	1.35282e-06
NM_001116	chr16	3962654	4116442	-	7966	1	ADCY9|AC9|ACIX|-|16p13.3|protein-coding	10.6975	10.6426	11.1413	11.0098	0.443509	1.5135e-07	1.36109e-06
NM_001317907	chr8	25458931	25507917	+	3796	1	CDCA2|PPP1R81|Repo-Man|-|8p21.2|protein-coding	6.77005	6.70237	5.97778	6.09611	-1.69657	1.55681e-07	1.39916e-06
NR_003512	chr11	2129117	2161209	-	5120	1	INS-IGF2|INSIGF|-|11p15.5|protein-coding	10.6034	10.7173	11.104	11.0248	0.440832	1.56037e-07	1.40146e-06
NM_001769	chr12	6200400	6238266	+	1215	1	CD9|BTCC-1|DRAP-27|MIC3|MRP-1|TSPAN-29|TSPAN29|-|12p13.31|protein-coding	11.3591	11.3804	10.9378	11.0521	-0.402954	1.60758e-07	1.44296e-06
NM_024408	chr1	119911553	120069662	-	11389	1	NOTCH2|AGS2|HJCYS|hN2|-|1p12|protein-coding	13.1542	13.1395	12.8636	12.8974	-0.277498	1.60864e-07	1.44299e-06
NM_002480	chr12	79773568	79935097	-	5593	1	PPP1R12A|M130|MBS|MYPT1|-|12q21.2-q21.31|protein-coding	10.7141	10.7895	11.1158	11.1502	0.414553	1.61231e-07	1.44538e-06
NM_001330348	chr2	101007228	101151447	-	4233	1	TBC1D8|AD3|GRAMD8|HBLP1|TBC1D8A|VRP|-|2q11.2|protein-coding	8.90087	8.76804	9.53448	9.32301	0.737314	1.62383e-07	1.45478e-06
NM_005722	chr2	65227695	65271256	+	3911	1	ACTR2|ARP2|-|2p14|protein-coding	12.807	12.9357	12.4985	12.5953	-0.339602	1.63184e-07	1.46104e-06
NM_020911	chr7	132123332	132576564	-	13027	1	PLXNA4|FAYV2820|PLEXA4|PLXNA4A|PLXNA4B|PRO34003|-|7q32.3|protein-coding	6.05394	6.01288	6.65639	6.80116	1.7165	1.65322e-07	1.47924e-06
NM_004881	chr2	24077433	24084834	-	1646	1	TP53I3|PIG3|-|2p23.3|protein-coding	9.94032	10.0263	10.4538	10.4025	0.501677	1.70436e-07	1.52404e-06
NM_004403	chr7	24698355	24757939	-	2402	1	GSDME|DFNA5|ICERE-1|-|7p15.3|protein-coding	10.478	10.4731	10.0638	10.0286	-0.482228	1.71531e-07	1.53286e-06
NM_032515	chr2	241558745	241574131	+	2619	1	BOK|BCL2L9|BOKL|-|2q37.3|protein-coding	9.79784	9.80754	9.32812	9.27753	-0.591333	1.72753e-07	1.54281e-06
NM_018972	chr8	74350403	74366875	+	3636	1	GDAP1|CMT4|CMT4A|CMTRIA|-|8q21.11|protein-coding	7.08915	6.80571	7.66386	7.73989	1.30561	1.74219e-07	1.55492e-06
NM_001142343	chr12	108288046	108339311	-	5482	1	CMKLR1|CHEMERINR|ChemR23|DEZ|RVER1|-|12q23.3|protein-coding	4.9397	4.83893	5.48779	5.49285	2.8627	1.75595e-07	1.56622e-06
NM_001366648	chr7	56064286	56080670	+	2096	1	SUMF2|pFGE|-|7p11.2|protein-coding	11.1549	11.0358	11.5155	11.4319	0.405496	1.77915e-07	1.58592e-06
NR_047576	chr17	74862497	74872994	-	1934	1	FDXR|ADR|ADXR|ANOA|-|17q25.1|protein-coding	9.6169	9.46143	10.0652	10.0164	0.578909	1.79706e-07	1.60087e-06
NM_016235	chr16	19856691	19884848	-	5138	1	GPRC5B|RAIG-2|RAIG2|-|16p12.3|protein-coding	7.52508	7.44961	8.1449	8.16012	1.02675	1.79947e-07	1.60201e-06
NM_001349947	chr1	153990755	153992155	+	585	1	RPS27|DBA17|MPS-1|MPS1|S27|-|1q21.3|protein-coding	12.2627	12.2134	12.5528	12.5113	0.308353	1.83526e-07	1.63286e-06
NM_001323017	chr10	6202932	6235532	+	4515	1	PFKFB3|IPFK2|PFK2|iPFK-2|-|10p15.1|protein-coding	9.40672	9.52866	9.98715	9.9413	0.579286	1.85143e-07	1.6462e-06
NM_006640	chr17	77319515	77500596	+	4444	1	SEPTIN9|AF17q25|MSF|MSF1|NAPB|PNUTL4|SEPT9|SINT1|SeptD1|-|17q25.3|protein-coding	12.9944	13.1118	13.4307	13.3072	0.328905	1.88852e-07	1.67813e-06
NM_001100624	chr16	81006498	81031485	+	4631	1	CENPN|BM039|C16orf60|CENP-N|ICEN32|-|16q23.2|protein-coding	8.06424	8.25012	7.42838	7.51904	-1.05625	1.93628e-07	1.71949e-06
NM_033254	chr3	113211557	113287458	+	4548	1	BOC|CDON2|-|3q13.2|protein-coding	8.18902	8.20317	8.90383	8.73192	0.843379	1.98601e-07	1.76255e-06
NM_001336	chr20	58995185	59007254	-	1494	1	CTSZ|CTSX|-|20q13.32|protein-coding	11.717	11.7038	12.0276	12.0124	0.327861	2.01873e-07	1.79047e-06
NM_001330211	chr17	40019104	40054408	-	3508	1	MED24|ARC100|CRSP100|CRSP4|DRIP100|MED5|THRAP4|TRAP100|-|17q21.1|protein-coding	9.38067	9.3356	9.89138	9.81907	0.586083	2.02144e-07	1.79176e-06
NM_007180	chr11	118657316	118679650	-	2731	1	TREH|TRE|TREA|TREHD|-|11q23.3|protein-coding	7.34529	7.48113	8.04619	8.13792	1.06523	2.02586e-07	1.79455e-06
NM_020242	chr3	44761794	44853256	+	4723	2	KIF15|HKLP2|KLP2|KNSL7|NY-BR-62|-|3p21.31|protein-coding	6.38264	6.22318	5.62337	5.65452	-1.9555	2.03725e-07	1.80351e-06
NM_004152	chr19	2269486	2273488	+	1174	1	OAZ1|AZ1|AZI|OAZ|-|19p13.3|protein-coding	12.961	12.9018	12.6345	12.6705	-0.291563	2.04703e-07	1.81104e-06
NM_004161	chr2	65086854	65130106	-	2440	1	RAB1A|RAB1|YPT1|-|2p14|protein-coding	11.3367	11.3813	11.6784	11.7043	0.354937	2.09507e-07	1.85239e-06
NM_030918	chr1	151612050	151699080	+	7204	1	SNX27|MRT1|MY014|-|1q21.3|protein-coding	8.97861	9.0367	9.55179	9.51718	0.642041	2.14351e-07	1.89404e-06
NM_014233	chr17	44205041	44219675	-	4771	1	UBTF|CONDBA|NOR-90|UBF|UBF-1|UBF1|UBF2|-|17q21.31|protein-coding	10.3465	10.5215	10.9247	10.8236	0.483361	2.15242e-07	1.90072e-06
NM_020747	chr5	124636917	124745112	-	5634	1	ZNF608|NY-REN-36|-|5q23.2|protein-coding	6.80317	6.83355	7.54672	7.46617	1.27304	2.19216e-07	1.93461e-06
NM_001281723	chr3	15601352	15653714	+	10227	1	BTD|-|-|3p25.1|protein-coding	8.41508	8.46388	9.1291	8.95033	0.785755	2.32638e-07	2.05178e-06
NM_020371	chr15	33866227	34039204	-	1625	1	AVEN|PDCD12|-|15q14|protein-coding	8.3843	8.35748	7.75675	7.71102	-0.933393	2.37274e-07	2.09137e-06
NM_014911	chr2	69457997	69643739	-	21133	1	AAK1|-|-|2p13.3|protein-coding	10.6038	10.547	10.1345	10.1781	-0.468524	2.39593e-07	2.1105e-06
NM_002402	chr7	130492085	130506465	+	2632	1	MEST|PEG1|-|7q32.2|protein-coding	5.95423	5.91864	6.57939	6.63864	1.73857	2.43804e-07	2.14418e-06
NM_001007024	chr17	30477408	30527592	+	5998	1	GOSR1|GOLIM2|GOS-28|GOS28|GOS28/P28|GS28|P28|-|17q11.2|protein-coding	9.43164	9.33577	8.65732	8.90903	-0.740091	2.43847e-07	2.14418e-06
NR_046177	chr18	35041413	35143468	+	4308	1	MAPRE2|CSCSC2|EB1|EB2|RP1|-|18q12.1-q12.2|protein-coding	8.83106	8.87752	9.40609	9.37861	0.666746	2.43869e-07	2.14418e-06
NM_001353828	chr14	102228836	102305164	-	1929	1	MOK|RAGE|RAGE-1|RAGE1|STK30|-|14q32.31|protein-coding	9.13859	9.26008	8.67238	8.57316	-0.732045	2.4707e-07	2.17097e-06
NM_013449	chr12	56595596	56636359	-	8883	1	BAZ2A|TIP5|WALp3|-|12q13.3|protein-coding	10.4349	10.3908	10.8076	10.8083	0.435423	2.48501e-07	2.18219e-06
NM_000612	chr11	2129117	2139389	-	5574	1	IGF2|C11orf43|GRDF|IGF-II|PP9974|-|11p15.5|protein-coding	10.6484	10.7584	11.1377	11.0569	0.429182	2.49519e-07	2.18892e-06
NM_005186	chr11	65181928	65212006	+	2928	1	CAPN1|CANP|CANP1|CANPL1|SPG76|muCANP|muCL|-|11q13.1|protein-coding	12.0088	11.9954	11.7151	11.6639	-0.331025	2.49576e-07	2.18892e-06
NR_157572	chr10	101031234	101041241	+	3139	1	SFXN3|BA108L7.2|SFX3|SLC56A3|-|10q24.31|protein-coding	10.1932	10.2637	10.6859	10.6098	0.467282	2.51907e-07	2.208e-06
NM_015680	chr2	219171897	219176925	-	2009	1	CNPPD1|C2orf24|CGI-57|-|2q35|protein-coding	9.62595	9.56689	9.1273	9.00744	-0.638604	2.57447e-07	2.25516e-06
NR_037926	chr17	7561992	7579006	+	4281	1	SENP3-EIF4A1|-|-|17p13.1|ncRNA	13.346	13.3747	13.1224	13.0796	-0.269458	2.58095e-07	2.25945e-06
NM_024334	chr3	14124940	14143680	+	3328	1	TMEM43|ARVC5|ARVD5|EDMD7|LUMA|-|3p25.1|protein-coding	11.158	11.2156	11.539	11.5183	0.366675	2.60201e-07	2.27648e-06
NM_020644	chr11	8947202	8964442	-	1837	1	TMEM9B|C11orf15|-|11p15.4|protein-coding	9.60725	9.58052	10.0466	10.0709	0.537871	2.61992e-07	2.29073e-06
NR_148413	chr1	16395681	16437424	-	3426	1	SPATA21|spergen-2|spergen2|-|1p36.13|protein-coding	9.4336	9.53566	10.0843	9.90612	0.598041	2.65131e-07	2.31675e-06
NM_001142761	chr15	40382721	40394288	+	2022	1	KNSTRN|C15orf23|HSD11|SKAP|TRAF4AF1|-|15q15.1|protein-coding	7.53501	7.47453	6.89798	6.65932	-1.32731	2.69886e-07	2.35685e-06
NM_016035	chr9	128322839	128334072	+	1236	1	COQ4|CGI-92|COQ10D7|-|9q34.11|protein-coding	7.82886	7.64187	6.92472	7.11501	-1.231	2.70333e-07	2.3593e-06
NM_001257999	chr17	4163818	4263847	-	7687	1	ANKFY1|ANKHZN|BTBD23|ZFYVE14|-|17p13.2|protein-coding	10.5702	10.5772	10.1586	10.1664	-0.459211	2.73232e-07	2.38313e-06
NM_001142651	chr5	172641263	172691530	+	6410	1	NEURL1B|NEURL3|RNF67B|hNeur2|neur2|-|5q35.1|protein-coding	6.70956	6.7814	5.93812	6.13434	-1.70701	2.74724e-07	2.39467e-06
NM_003668	chr12	111842228	111893424	+	2269	1	MAPKAPK5|MAPKAP-K5|MK-5|MK5|PRAK|-|12q24.12-q24.13|protein-coding	8.50283	8.4474	7.83648	7.86472	-0.895976	2.81455e-07	2.45184e-06
NM_021724	chr17	40092793	40100589	-	2620	1	NR1D1|EAR1|REVERBA|REVERBalpha|THRA1|THRAL|ear-1|hRev|-|17q21.1|protein-coding	7.96356	7.9686	8.65803	8.5248	0.881308	2.87342e-07	2.50159e-06
NM_152718	chr11	61258286	61295316	-	3514	1	VWCE|URG11|VWC1|-|11q12.2|protein-coding	8.17725	8.05811	8.7915	8.68371	0.846787	2.98822e-07	2.59993e-06
NM_014252	chr13	40789611	40812460	+	3812	1	SLC25A15|D13S327|HHH|ORC1|ORNT1|-|13q14.11|protein-coding	6.94145	7.0233	7.68954	7.6302	1.19374	3.08894e-07	2.68592e-06
NM_002555	chr11	2902278	2925246	+	1530	2	SLC22A18|BWR1A|BWSCR1A|HET|IMPT1|ITM|ORCTL2|SLC22A1L|TSSC5|p45-BWR1A|-|11p15.4|protein-coding	7.31461	7.5948	6.78226	6.6876	-1.3574	3.09775e-07	2.69193e-06
NM_001170820	chr11	1732406	1750595	-	3365.5	2	IFITM10|DSPA3|-|11p15.5|protein-coding	5.74067	5.89936	6.61813	6.41246	1.88441	3.11527e-07	2.70549e-06
NM_004003	chr9	129094794	129110793	-	3130	1	CRAT|CAT|CAT1|NBIA8|-|9q34.11|protein-coding	10.2749	10.2087	9.8143	9.7753	-0.510631	3.12184e-07	2.70893e-06
NM_001323554	chr8	131904093	132013639	+	6413	1	EFR3A|-|-|8q24.22|protein-coding	11.2927	11.3123	11.6358	11.6244	0.350398	3.12305e-07	2.70893e-06
NM_001111034	chr19	11574660	11578740	-	1564	1	ACP5|HPAP|TRACP5a|TRACP5b|TRAP|TrATPase|-|19p13.2|protein-coding	6.69728	6.70563	7.34941	7.41109	1.30537	3.22157e-07	2.79268e-06
NM_024629	chr4	184694086	184734096	-	2478	1	CENPU|CENP50|CENPU50|KLIP1|MLF1IP|PBIP1|-|4q35.1|protein-coding	6.96732	6.98722	6.21205	6.35821	-1.51943	3.2761e-07	2.83822e-06
NM_000690	chr12	111766933	111817531	+	9545	1	ALDH2|ALDH-E2|ALDHI|ALDM|-|12q24.12|protein-coding	9.19029	9.17395	8.69008	8.51838	-0.731794	3.31362e-07	2.86897e-06
NM_002380	chr8	97869064	98036723	+	4111	1	MATN2|-|-|8q22.1-q22.2|protein-coding	9.24633	9.28316	8.59611	8.78358	-0.719787	3.36979e-07	2.91582e-06
NM_001198595	chr2	48530169	48598515	+	5626	1	STON1|SALF|SBLF|STN1|STNB1|-|2p16.3|protein-coding	8.0191	8.15881	8.6838	8.72432	0.844814	3.37469e-07	2.91828e-06
NM_001198696	chr10	70112267	70132934	-	3239	1	AIFM2|AMID|PRG3|-|10q22.1|protein-coding	9.17212	9.04108	8.58178	8.4689	-0.748688	3.44851e-07	2.98031e-06
NM_004163	chr18	54828477	54895516	+	6995	1	RAB27B|C25KG|-|18q21.2|protein-coding	8.23662	8.35893	8.83826	8.96225	0.802193	3.47023e-07	2.99617e-06
NM_001282531	chr20	50888918	50931437	-	6664	1	ADNP|ADNP1|HVDAS|MRD28|-|20q13.13|protein-coding	10.4671	10.5783	10.956	10.8888	0.438531	3.4711e-07	2.99617e-06
NM_130809	chr5	127517640	127555085	+	4653	1	PRRC1|-|-|5q23.2|protein-coding	10.4051	10.3748	9.91446	9.99765	-0.489724	3.47643e-07	2.99895e-06
NM_007024	chr3	50354750	50359521	-	2103	1	TMEM115|PL6|-|3p21.31|protein-coding	10.1264	10.0251	9.60786	9.6137	-0.538893	3.57947e-07	3.08596e-06
NM_022051	chr1	231363751	231425044	-	7090	1	EGLN1|C1orf12|ECYT3|HALAH|HIF-PH2|HIFPH2|HPH-2|HPH2|PHD2|SM20|ZMYND6|-|1q42.2|protein-coding	9.38988	9.40776	9.96498	9.82135	0.583208	3.68692e-07	3.17666e-06
NR_036476	chr12	55829608	55836246	+	3409	1	TMEM198B|-|-|12q13.2|pseudo	7.11505	7.05516	7.76075	7.7439	1.14207	3.69115e-07	3.178e-06
NM_001005909	chr3	48688003	48717278	-	1792	1	IP6K2|IHPK2|InsP6K2|PIUS|-|3p21.31|protein-coding	8.46656	8.49777	9.06864	9.02635	0.734215	3.69295e-07	3.178e-06
NM_020650	chr19	49528003	49543633	+	1460	1	RCN3|RLP49|-|19q13.33|protein-coding	11.4136	11.3345	11.0572	10.9601	-0.393767	3.70438e-07	3.1859e-06
NM_001037633	chr5	138946724	139198368	-	1964	1	SIL1|BAP|MSS|ULG5|-|5q31.2|protein-coding	9.85112	9.86959	9.39984	9.36402	-0.562719	3.70814e-07	3.1872e-06
NM_022153	chr10	71747556	71773520	-	4705	1	VSIR|B7-H5|B7H5|C10orf54|DD1alpha|Dies1|GI24|PD-1H|PP2135|SISP1|VISTA|-|10q22.1|protein-coding	8.51572	8.28952	7.70787	7.78636	-0.962674	3.74326e-07	3.21544e-06
NM_004344	chrX	152826979	152830757	-	1421	1	CETN2|CALT|CEN2|-|Xq28|protein-coding	9.98868	9.99988	9.50114	9.55574	-0.541477	3.76985e-07	3.23632e-06
NM_017620	chr19	10654261	10692419	+	6099	1	ILF3|CBTF|DRBF|DRBP76|MMP4|MPHOSPH4|MPP4|MPP4110|NF-AT-90|NF110|NF110b|NF90|NF90a|NF90b|NF90c|NF90ctv|NFAR|NFAR-1|NFAR-2|NFAR110|NFAR2|NFAR90|TCP110|TCP80|-|19p13.2|protein-coding	11.8759	11.8533	11.5658	11.5395	-0.331632	3.8064e-07	3.26572e-06
NM_001478	chr12	57623409	57633201	-	5355	1	B4GALNT1|GALGT|GALNACT|GalNAc-T|SPG26|-|12q13.3|protein-coding	8.64284	8.64501	9.28241	9.13223	0.718038	3.93051e-07	3.37017e-06
NM_001969	chr14	103334237	103345024	+	5695	1	EIF5|EIF-5|EIF-5A|-|14q32.32|protein-coding	11.9058	11.9857	11.6325	11.6257	-0.33619	3.93708e-07	3.37376e-06
NR_104239	chr9	79571773	79726881	+	5189	1	TLE4|BCE-1|BCE1|E(spI)|E(spl)|ESG|ESG4|GRG4|Grg-4|-|9q21.31|protein-coding	8.91206	8.79708	9.38717	9.40009	0.665173	3.97668e-07	3.40564e-06
NM_015159	chr11	73400487	73598112	-	7182	1	FAM168A|KIAA0280|TCRP1|-|11q13.4|protein-coding	10.2885	10.3137	10.714	10.6812	0.440067	4.03165e-07	3.45062e-06
NM_001416	chr17	7572825	7579006	+	1745	1	EIF4A1|DDX2A|EIF-4A|EIF4A|eIF-4A-I|eIF4A-I|-|17p13.1|protein-coding	13.2271	13.2651	13.0097	12.9603	-0.271524	4.03815e-07	3.4541e-06
NM_002389	chr1	207752038	207795516	+	3377	1	CD46|AHUS2|MCP|MIC10|TLX|TRA2.10|-|1q32.2|protein-coding	11.2074	11.2827	11.5421	11.6573	0.380742	4.13342e-07	3.53346e-06
NM_014608	chr15	22867053	22980368	-	4723	2	CYFIP1|P140SRA-1|SHYC|SRA-1|SRA1|-|15q11.2|protein-coding	10.7576	10.6606	10.2648	10.3344	-0.454982	4.20305e-07	3.59025e-06
NM_001261403	chr10	102395705	102402524	+	3079	1	NFKB2|CVID10|H2TF1|LYT-10|LYT10|NF-kB2|p100|p49/p100|p52|-|10q24.32|protein-coding	9.7378	9.65933	9.23433	9.15812	-0.600896	4.20491e-07	3.59025e-06
NM_001256310	chr2	190880821	190935289	+	4471	1	GLS|AAD20|CASGID|EIEE71|GAC|GAM|GDPAG|GLS1|KGA|-|2q32.2|protein-coding	10.4834	10.4048	9.99662	10.0411	-0.479498	4.21438e-07	3.59617e-06
NM_006194	chr14	36657568	36677806	+	3099	1	PAX9|STHAG3|-|14q13.3|protein-coding	8.04673	8.12359	8.76332	8.62908	0.843832	4.23364e-07	3.61043e-06
NM_016526	chr11	202924	207422	-	2951	1	BET1L|BET1L1|GOLIM3|GS15|HSPC197|-|11p15.5|protein-coding	9.71359	9.65409	9.18988	9.18722	-0.59356	4.2515e-07	3.62349e-06
NM_005654	chr5	93583222	93594609	+	3836	1	NR2F1|BBOAS|BBSOAS|COUP-TFI|COUPTF1|EAR-3|EAR3|ERBAL3|SVP44|TCFCOUP1|TFCOUP1|-|5q15|protein-coding	7.79794	7.99252	8.49041	8.58423	0.909597	4.33752e-07	3.69458e-06
NM_001037540	chrX	17737493	17754985	+	2877	1	SCML1|-|-|Xp22.13|protein-coding	8.52327	8.61069	7.95531	7.95935	-0.85828	4.35162e-07	3.70437e-06
NM_001164446	chr6	42101119	42142620	-	6378	1	C6orf132|bA7K24.2|-|6p21.1|protein-coding	7.78243	7.76462	7.11648	7.11743	-1.11224	4.40254e-07	3.74546e-06
NM_018686	chr12	22046218	22065668	+	1738	1	CMAS|CSS|-|12p12.1|protein-coding	8.91735	9.02583	8.42946	8.35319	-0.761205	4.41037e-07	3.74987e-06
NM_001324036	chr10	125788586	125823258	-	1404	1	UROS|UROIIIS|-|10q26.2|protein-coding	9.21991	9.22244	9.74652	9.68235	0.589577	4.43096e-07	3.76512e-06
NM_012081	chr5	95885098	95961851	-	5812	1	ELL2|MRCCAT1|-|5q15|protein-coding	10.258	10.3218	10.6809	10.6967	0.442691	4.4673e-07	3.79373e-06
NM_006782	chr11	65084222	65088396	+	1370	1	ZFPL1|D11S750|MCG4|-|11q13.1|protein-coding	8.95565	8.92003	8.37626	8.3604	-0.750783	4.51439e-07	3.83142e-06
NM_003679	chr1	241532378	241595642	+	5000	1	KMO|dJ317G22.1|-|1q43|protein-coding	6.84673	6.84024	7.4917	7.52859	1.2272	4.54828e-07	3.85788e-06
NM_001142674	chr11	867859	910810	-	3348	1	CHID1|GL008|SI-CLP|SICLP|-|11p15.5|protein-coding	10.0107	10.0233	10.48	10.4006	0.477497	4.58275e-07	3.88479e-06
NM_001197247	chr6	26365198	26378312	+	4055	1	BTN3A2|BT3.2|BTF4|BTN3.2|CD277|-|6p22.2|protein-coding	9.57576	9.50019	10.0277	9.98253	0.542221	4.65118e-07	3.94044e-06
NM_001242374	chr3	134477704	134486023	-	1837	1	ANAPC13|APC13|SWM1|-|3q22.2|protein-coding	9.40082	9.38942	9.87732	9.85852	0.556162	4.70244e-07	3.98149e-06
NM_000404	chr3	32996617	33097146	-	2505	1	GLB1|EBP|ELNR1|MPS4B|-|3p22.3|protein-coding	10.4774	10.3888	10.8997	10.782	0.449462	4.76688e-07	4.03364e-06
NM_001207051	chr2	121337776	121649462	-	7855	1	CLASP1|MAST1|-|2q14.2-q14.3|protein-coding	10.4533	10.3044	10.782	10.8031	0.453826	4.81591e-07	4.0727e-06
NM_001831	chr8	27596917	27614700	-	2738	1	CLU|AAG4|APO-J|APOJ|CLI|CLU1|CLU2|KUB1|NA1/NA2|SGP-2|SGP2|SP-40|TRPM-2|TRPM2|-|8p21.1|protein-coding	12.0808	12.1419	12.4065	12.3924	0.302882	4.8602e-07	4.10771e-06
NM_022481	chr5	141653402	141682230	-	5223	1	ARAP3|CENTD3|DRAG1|-|5q31.3|protein-coding	8.00323	8.03352	7.4252	7.30236	-1.03719	4.88102e-07	4.12117e-06
NM_003893	chr10	102106489	102115002	-	3399	1	LDB1|CLIM-2|CLIM2|LDB-1|NLI|-|10q24.32|protein-coding	9.72945	9.53851	10.1189	10.1214	0.555404	4.88194e-07	4.12117e-06
NM_001696	chr22	17592136	17628749	-	1322	1	ATP6V1E1|ARCL2C|ATP6E|ATP6E2|ATP6V1E|P31|Vma4|-|22q11.21|protein-coding	11.1746	11.1868	10.8086	10.8447	-0.384003	4.89203e-07	4.12724e-06
NM_052905	chr2	152335174	152649826	+	5602	1	FMNL2|FHOD2|-|2q23.3|protein-coding	9.39196	9.59499	10.0393	9.9577	0.585651	4.93103e-07	4.15766e-06
NM_014601	chr19	47713422	47743134	+	3498	1	EHD2|PAST2|-|19q13.33|protein-coding	13.1676	13.1857	13.5206	13.3931	0.292644	5.02513e-07	4.23232e-06
NM_001286	chr1	11806191	11843130	+	5564	1	CLCN6|CLC-6|-|1p36.22|protein-coding	9.83412	9.73883	9.25958	9.3305	-0.583426	5.02554e-07	4.23232e-06
NM_002725	chr1	203475806	203491351	+	5763	1	PRELP|MST161|MSTP161|SLRR2A|-|1q32.1|protein-coding	6.25495	6.26687	6.98187	6.87524	1.50957	5.03244e-07	4.23561e-06
NM_178820	chr19	39024021	39032549	-	2307	1	FBXO27|FBG5|Fbx27|-|19q13.2|protein-coding	6.98912	7.03063	6.26915	6.39549	-1.46725	5.0402e-07	4.23963e-06
NM_080927	chr3	98795941	98901695	-	6110	1	DCBLD2|CLCP1|ESDN|-|3q12.1|3|protein-coding	12.0834	12.309	11.7468	11.8755	-0.409597	5.05966e-07	4.25066e-06
NM_005940	chr22_KI270879v1_alt	9211	20678	+	2251	2	MMP11|SL-3|ST3|STMY3|-|22q11.23|protein-coding	4.03878	4.04616	4.69037	4.39347	7.87726	5.06141e-07	4.25066e-06
NM_001170423	chr6	83512534	83525702	+	2542	1	PRSS35|C6orf158|dJ223E3.1|-|6q14.2|protein-coding	4.57869	4.56695	5.10091	5.07286	3.17019	5.0623e-07	4.25066e-06
NM_003753	chr22	36510855	36529166	-	1863	1	EIF3D|EIF3S7|eIF3-p66|eIF3-zeta|-|22q12.3|protein-coding	11.2733	11.2965	10.9628	10.9088	-0.376975	5.13246e-07	4.30701e-06
NM_021211	chr11	10852706	10858053	-	2714	1	ZBED5|Buster1|-|11p15.4|protein-coding	8.24388	8.30541	8.82052	8.89083	0.77792	5.21282e-07	4.37186e-06
NM_001163257	chrX	153764196	153779346	+	6338	1	PLXNB3|PLEXB3|PLEXR|PLXN6|-|Xq28|protein-coding	9.84752	9.55303	9.19079	9.08086	-0.685493	5.23101e-07	4.38452e-06
NM_173834	chrX	68499051	68537279	+	5998	1	YIPF6|FinGER6|-|Xq12-q13.1|protein-coding	9.77702	9.71982	9.1539	9.31959	-0.606741	5.28079e-07	4.42364e-06
NM_018028	chr19	39342459	39384897	+	4481	1	SAMD4B|SMGB|Smaug2|-|19q13.2|protein-coding	10.6081	10.5602	10.1686	10.1949	-0.449489	5.48915e-07	4.59546e-06
NM_007332	chr8	72021250	72075584	-	5162	1	TRPA1|ANKTM1|FEPS|FEPS1|-|8q21.11|protein-coding	9.42708	9.55673	8.91048	9.01047	-0.650195	5.5008e-07	4.6025e-06
NM_021167	chr7	92447482	92460075	+	4564	1	GATAD1|CMD2B|ODAG|RG083M05.2|-|7q21.2|protein-coding	9.24666	9.30097	8.69849	8.77362	-0.674587	5.5447e-07	4.63649e-06
NM_018036	chr14	96279195	96363341	-	13118	1	ATG2B|C14orf103|-|14q32.2|protein-coding	9.64936	9.7883	10.1798	10.1742	0.524333	5.59216e-07	4.67342e-06
NR_051979	chr14	24180219	24188918	-	3590	2	IPO4|Imp4|-|14q12|protein-coding	9.40537	9.66339	9.00638	8.94362	-0.687713	5.61941e-07	4.69343e-06
NM_016091	chr22	37849419	37889407	+	2654	1	EIF3L|EIF3EIP|EIF3S11|EIF3S6IP|HSPC021|HSPC025|MSTP005|-|22q13.1|protein-coding	11.7671	11.774	12.1181	12.0357	0.324838	5.66807e-07	4.73129e-06
NM_012121	chr17	73283624	73312001	-	3094	1	CDC42EP4|BORG4|CEP4|KAIA1777|-|17q25.1|protein-coding	10.1232	10.0425	10.5374	10.469	0.470927	5.68301e-07	4.74097e-06
NM_024053	chr22	41938737	41947152	-	930	1	CENPM|C22orf18|CENP-M|PANE1|-|22q13.2|protein-coding	5.6442	5.53108	5.02021	5.01391	-2.42785	5.71585e-07	4.76556e-06
NR_104486	chr13	21372571	21459303	-	5503	1	ZDHHC20|4933421L13Rik|DHHC-20|DHHC20|-|13q12.11|protein-coding	9.98454	10.1817	9.51486	9.64908	-0.580936	5.76991e-07	4.8078e-06
NM_022731	chr1	205712822	205750182	-	6390	1	NUCKS1|JC7|NUCKS|-|1q32.1|protein-coding	12.2997	12.347	11.9958	12.0617	-0.309938	5.85429e-07	4.87525e-06
NR_034081	chr4	57109762	57205299	+	1384	1	IGFBP7-AS1|-|-|4q12|ncRNA	10.1526	10.1817	10.5854	10.5532	0.449392	5.86562e-07	4.88182e-06
NM_007254	chr19	49861204	49867576	-	1712	1	PNKP|AOA4|EIEE10|MCSZ|PNK|-|19q13.33|protein-coding	8.75755	8.71437	8.05016	8.21297	-0.82163	5.92978e-07	4.93233e-06
NM_032199	chr10	61901699	62096944	+	7480	1	ARID5B|DESRT|MRF-2|MRF2|-|10q21.2|protein-coding	10.1967	10.2802	10.6444	10.6358	0.446798	6.00831e-07	4.99472e-06
NR_038064	chr9	19115761	19127606	-	2091	1	PLIN2|ADFP|ADRP|-|9p22.1|protein-coding	9.69392	9.80355	10.287	10.143	0.535188	6.04187e-07	5.01967e-06
NM_021939	chr17	41812710	41823217	+	2871	1	FKBP10|BRKS1|FKBP65|OI11|OI6|PPIASE|hFKBP65|-|17q21.2|protein-coding	12.6816	12.65	12.954	12.907	0.276355	6.05236e-07	5.02544e-06
NM_001863	chr19	35648323	35658782	+	482	1	COX6B1|COX6B|COXG|COXVIb1|-|19q13.12|protein-coding	10.1785	10.1799	9.73647	9.75169	-0.498484	6.23479e-07	5.17389e-06
NM_001324309	chr1	6590724	6602869	-	4933	1	KLHL21|-|-|1p36.31|protein-coding	10.4772	10.3537	10.8142	10.8135	0.437188	6.2833e-07	5.2111e-06
NM_001171894	chr15	99565984	99716488	+	5750	1	MEF2A|ADCAD1|RSRFC4|RSRFC9|mef2|-|15q26.3|protein-coding	9.93088	9.78691	10.3381	10.2811	0.509427	6.29757e-07	5.21988e-06
NM_019859	chr10	90740823	90858039	-	3461	1	HTR7|5-HT7|-|10q23.31|protein-coding	7.72177	7.81483	8.34737	8.43223	0.908736	6.36972e-07	5.2766e-06
NM_001286635	chr6	36885952	36928964	+	6752	1	C6orf89|BRAP|PS1TP5TP1|-|6p21.2|protein-coding	10.9981	10.9989	11.3227	11.3512	0.365294	6.38291e-07	5.28444e-06
NM_016371	chr1	162790702	162812818	+	1512	1	HSD17B7|PRAP|SDR37C1|-|1q23.3|protein-coding	7.90644	7.85951	7.09443	7.31269	-1.11159	6.38913e-07	5.2865e-06
NM_001300860	chr5	134758779	134831121	+	5649	1	DDX46|PRPF5|Prp5|-|5q31.1|protein-coding	9.39067	9.38433	9.90608	9.81802	0.559474	6.40295e-07	5.29485e-06
NM_005539	chr10	132537787	132783480	+	2982	1	INPP5A|5PTASE|-|10q26.3|protein-coding	7.89344	8.04138	8.66036	8.51956	0.875477	6.4589e-07	5.338e-06
NM_001145250	chr2	174334954	174338500	+	2550	1	SP9|ZNF990|-|2q31.1|protein-coding	6.5343	6.68937	7.24976	7.33361	1.34244	6.46928e-07	5.34347e-06
NM_198525	chr15	89627977	89655467	-	4546	1	KIF7|ACLS|AGBK|HLS2|JBTS12|UNQ340|-|15q26.1|protein-coding	8.75936	8.91971	8.27595	8.22176	-0.79338	6.51894e-07	5.38135e-06
NM_015335	chr12	115958576	116277186	-	9345	1	MED13L|MRFACD|PROSIT240|THRAP2|TRAP240L|-|12q24.21|protein-coding	10.8009	10.8134	11.1733	11.1434	0.381567	6.5604e-07	5.41242e-06
NR_125373	chr10	88932684	88939974	+	2038	1	ACTA2-AS1|UC001kfo|ZXF1|uc001kfo.1|-|10q23.31|ncRNA	10.2162	10.445	9.89899	9.79863	-0.550423	6.57274e-07	5.41945e-06
NM_001173988	chr9	136807948	136841187	+	3090	1	RABL6|C9orf86|PARF|RBEL1|pp8875|-|9q34.3|protein-coding	10.8702	10.9646	10.5603	10.5076	-0.420856	6.69789e-07	5.51943e-06
NR_104178	chr11	72014291	72020910	+	4229	1	LOC100128494|-|-|11q13.4|ncRNA	10.4278	10.2245	10.7902	10.734	0.477576	6.71106e-07	5.52708e-06
NM_015015	chr19	4969113	5153597	+	5578	1	KDM4B|JMJD2B|TDRD14B|-|19p13.3|protein-coding	9.34484	9.20151	9.84475	9.72007	0.603105	6.71617e-07	5.52807e-06
NM_004068	chr3	184174855	184184091	+	1917	1	AP2M1|AP50|CLAPM1|mu2|-|3q27.1|protein-coding	12.3063	12.3733	12.6643	12.5896	0.301298	6.97595e-07	5.73857e-06
NR_130145	chr18	3255436	3262359	-	846	1	LOC104968399|-|-|18p11.31|ncRNA	9.51594	9.71156	9.06993	9.10966	-0.635577	6.99308e-07	5.74932e-06
NM_024954	chr10	97498924	97571206	+	1642	1	UBTD1|-|-|10q24.1-q24.2|protein-coding	9.53224	9.50623	9.03088	9.0065	-0.609637	7.04398e-07	5.78782e-06
NM_153757	chr4	88695913	88697829	-	1914	1	NAP1L5|DRLM|-|4q22.1|4q21-q22|protein-coding	7.22252	7.30599	7.86641	7.95979	1.06298	7.05597e-07	5.79431e-06
NM_001323044	chr1	113697205	113759540	-	3689	1	PHTF1|PHTF|-|1p13.2|protein-coding	8.55722	8.5417	7.94064	7.96913	-0.838393	7.07036e-07	5.80277e-06
NM_001127258	chr14	99645110	99680569	+	7379	1	HHIPL1|KIAA1822|UNQ9245|-|14q32.2|protein-coding	9.92249	9.78522	9.31404	9.41225	-0.579743	7.18695e-07	5.89504e-06
NM_004255	chr15	74919791	74938073	-	1166	1	COX5A|COX|COX-VA|VA|-|15q24.2|protein-coding	9.82086	9.79278	9.31816	9.35522	-0.555813	7.69469e-07	6.30786e-06
NM_001349822	chr1	39955145	39969956	+	2030	1	MFSD2A|MCPH15|MFSD2|NLS1|-|1p34.2|protein-coding	5.41592	5.57743	4.9569	4.91296	-2.51989	7.92442e-07	6.49244e-06
NM_002080	chr16	58707131	58734316	-	2409	1	GOT2|KAT4|KATIV|KYAT4|mitAAT|-|16q21|protein-coding	10.3911	10.481	10.0199	10.0205	-0.468571	7.96038e-07	6.51814e-06
NR_039858	chr14	74480133	74480204	-	71	1	MIR4709|mir-4709|-|14q24.3|ncRNA	8.53488	8.39276	9.00445	9.05982	0.735921	7.97745e-07	6.52835e-06
NM_001349329	chr3	100749335	100993490	-	6347	1	ABI3BP|NESHBP|TARSH|-|3q12.2|protein-coding	10.6467	10.6869	10.2956	10.2581	-0.432861	7.98642e-07	6.53192e-06
NM_001310315	chr6	3153666	3157544	-	1742	1	TUBB2A|CDCBM5|TUBB|TUBB2|-|6p25.2|protein-coding	9.33816	9.48967	8.87864	8.89502	-0.65212	7.99376e-07	6.53415e-06
NM_002727	chr10	69088103	69104804	+	1211	1	SRGN|PPG|PRG|PRG1|-|10q22.1|protein-coding	10.3804	10.5742	10.8598	10.9343	0.45898	8.01122e-07	6.54465e-06
NM_174936	chr1	55039476	55064853	+	3696	1	PCSK9|FH3|HCHOLA3|LDLCQ1|NARC-1|NARC1|PC9|-|1p32.3|protein-coding	5.28821	5.1466	4.71285	4.66616	-2.83516	8.12182e-07	6.63119e-06
NM_020240	chr5	131264009	131394689	+	3648	1	CDC42SE2|SPEC2|-|5q31.1|protein-coding	8.74976	8.83697	7.96651	8.29856	-0.881502	8.13236e-07	6.63281e-06
NM_003380	chr10	17228241	17237593	+	2142	1	VIM|-|-|10p13|protein-coding	17.389	17.3803	17.2013	17.1219	-0.228788	8.13317e-07	6.63281e-06
NM_003709	chr2	207074138	207165948	-	8358	1	KLF7|UKLF|-|2q33.3|protein-coding	8.38172	8.24691	8.87158	8.91372	0.76563	8.16936e-07	6.6585e-06
NM_017577	chr3	113838788	113947174	+	3787	1	GRAMD1C|-|-|3q13.31|protein-coding	5.906	6.03056	6.56677	6.68424	1.67785	8.21671e-07	6.69324e-06
NM_001001890	chr21	34787801	34888699	-	7275	1	RUNX1|AML1|AML1-EVI-1|AMLCR1|CBF2alpha|CBFA2|EVI-1|PEBP2aB|PEBP2alpha|-|21q22.12|protein-coding	9.77163	9.63722	10.1256	10.1999	0.523945	8.30341e-07	6.75999e-06
NM_001014765	chr1	11654857	11663327	+	3311	1	FBXO44|FBG3|FBX30|FBX6A|Fbx44|Fbxo6a|-|1p36.22|protein-coding	8.24666	8.09145	7.59981	7.43151	-1.00049	8.32214e-07	6.76804e-06
NM_012142	chr15	43185403	43197177	+	3502	1	CCNDBP1|DIP1|GCIP|HHM|-|15q15.2|protein-coding	9.53784	9.57911	9.00627	9.10461	-0.609033	8.327e-07	6.76804e-06
NM_006156	chr14	24216857	24232367	-	610	2	NEDD8|NEDD-8|-|14q12|protein-coding	10.3588	10.4038	9.92689	9.99752	-0.473003	8.32761e-07	6.76804e-06
NR_132114	chr16	2154782	2155358	-	355	1	SNHG19|SNORD60HG|-|16p13.3|ncRNA	5.36318	5.40946	6.01309	5.95756	2.07341	8.36823e-07	6.79715e-06
NM_032246	chr15	82041778	82046018	-	3401	1	MEX3B|MEX-3B|RKHD3|RNF195|-|15q25.2|protein-coding	8.11012	7.97641	8.63499	8.64934	0.82831	8.39954e-07	6.81868e-06
NM_004472	chr5	73446268	73448777	-	2507	1	FOXD1|FKHL8|FREAC-4|FREAC4|-|5q13.2|protein-coding	10.2232	10.2719	9.71332	9.87324	-0.51566	8.4679e-07	6.87023e-06
NM_001320140	chr12	112405189	112409285	-	1139	1	RPL6|L6|SHUJUN-2|TAXREB107|TXREB1|-|12q24.13|protein-coding	13.4232	13.4144	13.7084	13.6284	0.259551	8.50011e-07	6.88884e-06
NM_001207025	chr19	42086123	42132446	-	6888	1	POU2F2|OCT2|OTF2|Oct-2|-|19q13.2|protein-coding	9.54222	9.714	10.0979	10.0945	0.53821	8.50054e-07	6.88884e-06
NM_006095	chr4	42408375	42657105	-	8229	1	ATP8A1|ATPASEII|ATPIA|ATPP2|-|4p13|protein-coding	6.45209	6.37212	7.07194	7.06798	1.40154	8.59518e-07	6.96156e-06
NM_015475	chr2	33583660	33599299	-	2741	1	FAM98A|-|-|2p22.3|protein-coding	10.41	10.5798	10.0356	10.0867	-0.488891	8.83536e-07	7.152e-06
NM_000135	chr16	89737549	89816647	-	5407	1	FANCA|FA|FA-H|FA1|FAA|FACA|FAH|FANCH|-|16q24.3|protein-coding	7.60783	7.72481	6.95234	7.06263	-1.14899	8.9713e-07	7.2579e-06
NM_001198533	chr8	106270178	106752693	+	4683	1	OXR1|Nbla00307|TLDC3|-|8q23.1|protein-coding	8.66813	8.99871	9.42838	9.42918	0.724844	9.00282e-07	7.27924e-06
NM_020807	chr16	57994668	57999858	-	4217	1	ZNF319|ZFP319|-|16q21|protein-coding	8.46135	8.35464	7.74852	7.84316	-0.889265	9.18834e-07	7.42501e-06
NM_006407	chr3	69084937	69106092	+	2129	1	ARL6IP5|DERP11|GTRAP3-18|HSPC127|JWA|PRAF3|Yip6b|addicsin|hp22|jmx|-|3p14.1|protein-coding	11.4124	11.5348	11.7755	11.8371	0.353611	9.37757e-07	7.57362e-06
NM_201566	chr17	7036015	7040117	+	1798	1	SLC16A13|MCT13|-|17p13.1|protein-coding	7.09381	7.03558	6.39926	6.43065	-1.37769	9.43891e-07	7.61882e-06
NM_001368137	chr6	75749239	75919537	+	8540	1	MYO6|DFNA22|DFNB37|-|6q14.1|protein-coding	10.0187	10.1041	10.4339	10.524	0.469537	9.46513e-07	7.63563e-06
NM_001288764	chr19	45769718	45782490	-	2839	1	DMPK|DM|DM1|DM1PK|DMK|MDPK|MT-PK|-|19q13.32|protein-coding	9.95443	9.86438	9.44709	9.44991	-0.541047	9.50086e-07	7.6601e-06
NM_002336	chr12	12116026	12267044	-	10225.5	2	LRP6|ADCAD2|STHAG7|-|12p13.2|protein-coding	9.53109	9.45859	9.94815	9.95417	0.531572	9.63642e-07	7.76498e-06
NR_046721	chr2	119244422	119249071	-	3216	1	STEAP3-AS1|-|-|2q14.2|ncRNA	8.14648	7.90729	7.21649	7.45279	-1.10025	9.68361e-07	7.79858e-06
NR_158699	chr19	4675227	4723842	-	4385	1	DPP9|DP9|DPLP9|DPP IX|DPRP-2|DPRP2|-|19p13.3|protein-coding	10.9079	10.911	10.567	10.5208	-0.400828	9.89047e-07	7.96065e-06
NM_173647	chr2	101275601	101308701	-	2944	1	RNF149|DNAPTP2|-|2q11.2|protein-coding	9.60402	9.57384	9.05138	9.13967	-0.595693	9.94583e-07	8.00067e-06
NM_001316374	chr2	63588963	63607196	+	1284	1	MDH1|HEL-S-32|MDH-s|MDHA|MGC:1375|MOR2|-|2p15|protein-coding	10.9629	10.9879	10.5599	10.6514	-0.403733	1.00322e-06	8.06557e-06
NM_198947	chr11	59107237	59127412	+	3500	1	FAM111B|CANP|POIKTMP|-|11q12.1|protein-coding	6.62	6.92574	6.10892	6.08401	-1.62382	1.00784e-06	8.09811e-06
NM_001206840	chr2	85318027	85327989	-	6102	1	TGOLN2|TGN38|TGN46|TGN48|TGN51|TTGN2|-|2p11.2|protein-coding	12.4475	12.4986	12.1733	12.2168	-0.291928	1.01329e-06	8.13731e-06
NM_007145	chr19	36214602	36238773	+	3850	1	ZNF146|OZF|-|19q13.12|protein-coding	9.95994	9.94213	10.3334	10.3967	0.468484	1.04626e-06	8.39733e-06
NM_005817	chr19	4838341	4867667	-	2222	1	PLIN3|M6PRBP1|PP17|TIP47|-|19p13.3|protein-coding	11.5524	11.6015	11.283	11.2221	-0.347003	1.0634e-06	8.53008e-06
NM_001369257	chr2	210477685	210679107	+	5800	1	CPS1|CPSASE1|PHN|-|2q34|protein-coding	8.24371	8.19421	8.78592	8.78599	0.765781	1.06707e-06	8.55467e-06
NM_002659	chr19	43648579	43670169	-	1359	1	PLAUR|CD87|U-PAR|UPAR|URKR|-|19q13.31|protein-coding	10.1793	10.2252	10.6134	10.5752	0.437464	1.06981e-06	8.57053e-06
NM_212492	chr17	82051898	82058064	+	2915	1	GPS1|COPS1|CSN1|SGN1|-|17q25.3|protein-coding	10.2579	10.1822	9.84073	9.70341	-0.51066	1.07026e-06	8.57053e-06
NM_005998	chr1	156308968	156338292	-	1961	1	CCT3|CCT-gamma|CCTG|PIG48|TCP-1-gamma|TRIC5|-|1q22|protein-coding	11.5386	11.5692	11.2382	11.2355	-0.339638	1.08268e-06	8.66507e-06
NM_001144892	chr5	142592178	142621334	-	3646	1	FGF1|AFGF|ECGF|ECGF-beta|ECGFA|ECGFB|FGF-1|FGF-alpha|FGFA|GLIO703|HBGF-1|HBGF1|-|5q31.3|protein-coding	7.59758	7.66908	6.80253	7.0722	-1.21615	1.08457e-06	8.6753e-06
NM_130443	chr11	66480434	66509657	+	2640	1	DPP3|DPPIII|-|11q13.2|protein-coding	10.0715	10.1486	9.65581	9.68642	-0.505621	1.08844e-06	8.70137e-06
NM_001040457	chr7	75878992	75888926	+	1878	1	RHBDD2|NPD007|RHBDL7|-|7q11.23|protein-coding	9.53657	9.57454	9.13076	8.92334	-0.636412	1.11253e-06	8.88899e-06
NM_018310	chr8	37843268	37849861	-	2554	1	BRF2|BRFU|TFIIIB50|-|8p11.23|protein-coding	9.44403	9.49363	9.92643	9.91642	0.529662	1.11852e-06	8.93177e-06
NR_048577	chr1	155051316	155062775	+	3052	1	ADAM15|MDC15|-|1q21.3|protein-coding	10.2189	10.1483	9.81135	9.61704	-0.534582	1.12097e-06	8.94627e-06
NM_001256659	chr19	49340596	49362416	-	2117	1	TEAD2|ETF|TEAD-2|TEF-4|TEF4|-|19q13.33|protein-coding	8.19083	8.26545	8.76196	8.83344	0.769047	1.12775e-06	8.99539e-06
NM_207309	chr9	137077517	137084538	+	3338	1	UAP1L1|-|-|9q34.3|protein-coding	10.5661	10.4358	10.0876	10.0896	-0.464731	1.13754e-06	9.06832e-06
NM_001007527	chr5	36098407	36151887	-	8096	1	LMBRD2|-|-|5p13.2|protein-coding	8.60648	8.68578	8.03509	8.09459	-0.804363	1.14305e-06	9.10713e-06
NM_012425	chr10	16590611	16817424	-	3719	1	RSU1|RSP-1|-|10p13|protein-coding	11.2246	11.3026	11.5749	11.5989	0.345966	1.14902e-06	9.14737e-06
NM_018178	chr1	150646230	150697154	-	3117	1	GOLPH3L|GPP34R|-|1q21.3|protein-coding	8.66391	8.62141	8.09887	8.02781	-0.801661	1.14939e-06	9.14737e-06
NM_004589	chr17	10672474	10697533	-	9569	1	SCO1|SCOD1|-|17p13.1|protein-coding	8.69353	8.71578	9.23302	9.21712	0.657672	1.16298e-06	9.25039e-06
NM_001258373	chr17	50547089	50555852	+	2755	1	SPATA20|HEL-S-98|SSP411|Tisp78|-|17q21.33|protein-coding	9.86649	9.76545	9.37144	9.31956	-0.556872	1.17443e-06	9.33617e-06
NR_037929	chr20	59028678	59042846	-	1019	1	SLMO2-ATP5E|-|-|20q13.32|ncRNA	10.9616	10.8546	10.4584	10.5757	-0.429555	1.19088e-06	9.46166e-06
NM_153712	chr2	112482156	112541739	+	14258	1	TTL|-|-|2q14.1|protein-coding	10.1492	10.2591	10.6032	10.6038	0.444626	1.19779e-06	9.51126e-06
NM_001123329	chr14	64504574	64524951	+	3834	1	ZBTB1|ZNF909|-|14q23.3|protein-coding	8.58693	8.75654	9.21789	9.2125	0.685979	1.20196e-06	9.539e-06
NM_001011713	chr14	57390586	57415905	+	7592	1	NAA30|C14orf35|MAK3|Mak3p|NAT12|NAT12P|-|14q22.3|protein-coding	8.64996	8.71816	9.2149	9.20213	0.664182	1.20273e-06	9.53979e-06
NM_001370189	chr11	76657524	76669938	-	4268	1	LRRC32|D11S833E|GARP|-|11q13.5|protein-coding	7.41084	7.5693	8.16957	8.08065	0.98327	1.20343e-06	9.54e-06
NM_015577	chr5	34656328	34832612	+	4966	1	RAI14|NORPEG|RAI13|-|5p13.2|protein-coding	12.6886	12.8421	12.4587	12.4747	-0.314382	1.22234e-06	9.68449e-06
NM_012224	chr4	169392857	169612583	-	6006	1	NEK1|ALS24|NY-REN-55|SRPS2|SRPS2A|SRTD6|-|4q33|protein-coding	8.54566	8.65977	9.18423	9.10303	0.69171	1.27919e-06	1.01293e-05
NM_002856	chr19	44846297	44878938	+	1979	1	NECTIN2|CD112|HVEB|PRR2|PVRL2|PVRR2|-|19q13.32|protein-coding	10.2944	10.2636	9.89674	9.82134	-0.477119	1.30264e-06	1.03071e-05
NM_001167856	chr12	123289109	123364847	-	11095	1	SBNO1|MOP3|Sno|-|12q24.31|protein-coding	9.75805	9.77276	10.1674	10.2108	0.485287	1.30311e-06	1.03071e-05
NM_001134407	chr16	9753408	10182428	-	14691	1	GRIN2A|EPND|FESD|GluN2A|LKS|NMDAR2A|NR2A|-|16p13.2|protein-coding	4.74256	4.87095	5.35896	5.34847	2.76741	1.32054e-06	1.04392e-05
NM_001024921	chr4	39454125	39458948	-	897	1	RPL9|L9|NPC-A-16|-|4p14|protein-coding	12.0668	12.1161	12.3729	12.3607	0.289656	1.33347e-06	1.05356e-05
NM_001350106	chr4	78911878	78939438	-	9876	1	PAQR3|RKTG|-|4q21.21|protein-coding	8.98277	9.05866	9.51255	9.51323	0.599881	1.36353e-06	1.07671e-05
NM_001037335	chr20	63558086	63574239	-	9980	1	HELZ2|PDIP-1|PRIC285|-|20q13.33|protein-coding	9.66431	9.55116	9.05832	9.16293	-0.60047	1.36456e-06	1.07692e-05
NM_001346874	chr14	24138965	24141591	-	1032	2	EMC9|C14orf122|CGI-112|FAM158A|-|14q12|protein-coding	6.29086	6.23466	5.65112	5.66076	-1.79083	1.39151e-06	1.09758e-05
NM_003272	chr1	236142539	236208907	+	2024	1	GPR137B|TM7SF1|-|1q42.3|protein-coding	7.98286	8.30633	8.79528	8.76648	0.852324	1.39634e-06	1.10077e-05
NM_033133	chr17	41966795	41977740	+	5166	1	CNP|CNP1|-|17q21.2|protein-coding	11.0997	11.1481	10.7627	10.7938	-0.375809	1.40856e-06	1.10979e-05
NM_000259	chr15	52307284	52529050	-	12181	1	MYO5A|GS1|MYH12|MYO5|MYR12|-|15q21.2|protein-coding	10.4581	10.5171	10.8503	10.8572	0.40285	1.4182e-06	1.11676e-05
NM_005052	chr17	82031678	82034204	+	1030	1	RAC3|-|-|17q25.3|protein-coding	7.10846	6.90753	6.36195	6.35094	-1.41739	1.4435e-06	1.13606e-05
NR_144477	chr7	100015596	100041689	+	9646	1	ZKSCAN1|KOX18|PHZ-37|ZNF139|ZNF36|ZSCAN33|-|7q22.1|protein-coding	10.7165	10.7023	11.0632	11.0488	0.377803	1.44658e-06	1.13785e-05
NM_001008391	chr11	32602080	32794658	-	4012	1	CCDC73|NY-SAR-79|-|11p13|protein-coding	8.06275	8.08871	7.49297	7.43079	-0.957514	1.45577e-06	1.14444e-05
NM_021637	chrX	101078879	101096366	+	2034	1	TMEM35A|TMEM35|-|Xq22.1|protein-coding	7.87266	7.87556	8.43519	8.48446	0.84175	1.5021e-06	1.18021e-05
NM_139245	chr3	160756231	161078901	+	10899	1	PPM1L|PP2C-epsilon|PP2CE|PPM1-LIKE|-|3q25.33-q26.1|protein-coding	5.87979	6.04626	6.67159	6.55558	1.66221	1.50632e-06	1.18287e-05
NM_012320	chr16	68245373	68261058	+	2686	1	PLA2G15|ACS|GXVPLA2|LLPL|LPLA2|LYPLA3|-|16q22.1|protein-coding	10.2874	10.3407	10.7639	10.6478	0.43588	1.50922e-06	1.18449e-05
NM_000270	chr14	20469379	20478006	+	2413	1	PNP|NP|PRO1837|PUNP|-|14q11.2|protein-coding	9.28714	9.34361	8.75561	8.84674	-0.640608	1.51341e-06	1.18712e-05
NM_004863	chr14	77505997	77616767	-	8150	1	SPTLC2|HSN1C|LCB2|LCB2A|NSAN1C|SPT2|hLCB2a|-|14q24.3|protein-coding	10.5461	10.7452	11.0372	11.0461	0.429257	1.51546e-06	1.18807e-05
NM_003827	chr19	47487637	47515063	-	1649	1	NAPA|SNAPA|-|19q13.32-q13.33|protein-coding	10.8509	10.8072	10.5026	10.3975	-0.41664	1.52766e-06	1.19697e-05
NM_002404	chr17	19383446	19387190	-	1811	1	MFAP4|-|-|17p11.2|protein-coding	7.16451	7.06069	7.79378	7.70861	1.08856	1.56882e-06	1.22855e-05
NM_152663	chr1	178725244	178921840	+	7470	1	RALGPS2|dJ595C2.1|-|1q25.2|protein-coding	9.91295	9.94184	9.40859	9.52948	-0.534332	1.57052e-06	1.2292e-05
NM_147161	chr1	54548228	54610329	+	3066	1	ACOT11|BFIT|STARD14|THEA|THEM1|-|1p32.3|protein-coding	5.59226	5.57706	5.06242	5.00861	-2.30795	1.57962e-06	1.23564e-05
NM_016932	chr2	45005182	45009452	-	2202	1	SIX2|-|-|2p21|protein-coding	7.2101	6.93979	7.89853	7.66183	1.19448	1.58578e-06	1.23978e-05
NM_006005	chr4	6269850	6303265	+	3630	1	WFS1|CTRCT41|WFRS|WFS|WFSL|-|4p16.1|protein-coding	9.89932	9.92845	9.47224	9.46709	-0.51958	1.61209e-06	1.25965e-05
NM_021798	chr16	27427271	27452042	+	4472	1	IL21R|CD360|IMD56|NILR|-|16p12.1|protein-coding	4.49743	4.52431	4.07006	4.08549	-4.12614	1.64405e-06	1.28392e-05
NM_018717	chr4	139716753	140154184	-	6837	1	MAML3|CAGH3|ERDA3|GDN|MAM-2|MAM2|TNRC3|mam-3|-|4q31.1|protein-coding	6.30806	6.34188	6.91855	7.0041	1.41129	1.64536e-06	1.28423e-05
NM_020234	chr15	49621048	49656230	+	13817	1	DTWD1|MDS009|-|15q21.2|protein-coding	8.34552	8.41208	8.89869	8.9512	0.721286	1.65767e-06	1.29313e-05
NM_001178061	chr1	151131687	151146631	-	3967	1	SEMA6C|SEMAY|m-SemaY|m-SemaY2|-|1q21.3|protein-coding	5.42971	5.51355	6.08229	6.04688	1.95676	1.67425e-06	1.30534e-05
NM_001262	chr1	50968695	50974634	+	2082	1	CDKN2C|INK4C|p18|p18-INK4C|-|1p32.3|protein-coding	7.4293	7.53064	6.7902	6.88484	-1.18198	1.68734e-06	1.31482e-05
NM_016002	chr1	246724409	246768137	+	2127	1	SCCPDH|CGI-49|NET11|-|1q44|protein-coding	9.54723	9.55562	8.91844	9.13924	-0.629208	1.69795e-06	1.32237e-05
NM_001303411	chr18	35989824	36067559	-	4470	1	RPRD1A|HsT3101|P15RS|-|18q12.2|protein-coding	9.66516	9.76958	9.20622	9.27634	-0.567759	1.70253e-06	1.32521e-05
NM_012448	chr17	42199177	42276406	-	5073	1	STAT5B|STAT5|-|17q21.2|protein-coding	8.40721	8.39457	8.92026	8.96228	0.711434	1.71328e-06	1.33284e-05
NM_013390	chr9	71683366	71768513	-	6126	1	CEMIP2|TMEM2|-|9q21.13|protein-coding	8.94284	9.07709	9.51412	9.50259	0.606878	1.72112e-06	1.33821e-05
NM_006555	chr7	44200978	44214294	+	2758	1	YKT6|-|-|7p13|protein-coding	11.0818	11.0634	10.6712	10.7653	-0.385385	1.74607e-06	1.35687e-05
NM_182914	chr14	63852965	64226451	+	21761	1	SYNE2|EDMD5|KASH2|NUA|NUANCE|Nesp2|Nesprin-2|SYNE-2|TROPH|-|14q23.2|protein-coding	8.60758	8.50718	7.92786	8.02084	-0.820763	1.76261e-06	1.36896e-05
NM_001330173	chr14	54396868	54420216	+	1060	1	CDKN3|CDI1|CIP2|KAP|KAP1|-|14q22.2|protein-coding	6.09814	6.04535	5.51353	5.44549	-1.91309	1.76525e-06	1.37026e-05
NM_001366458	chr6	117482674	117549796	+	3596	1	DCBLD1|dJ94G16.1|-|6q22.1|protein-coding	9.1066	9.17417	9.66755	9.57647	0.581096	1.78693e-06	1.38634e-05
NM_001362660	chr7	73567538	73578579	-	4494	1	TBL2|WBSCR13|WS-betaTRP|-|7q11.23|protein-coding	9.44351	9.30727	8.90144	8.82264	-0.637664	1.7932e-06	1.39044e-05
NM_001024688	chr8	89933336	89984724	-	4705	1	NBN|AT-V1|AT-V2|ATV|NBS|NBS1|P95|-|8q21.3|protein-coding	8.93494	9.29767	9.69472	9.68526	0.675431	1.81929e-06	1.4099e-05
NM_001321378	chr11	17086576	17207986	-	8460	1	PIK3C2A|CPK|OCSKD|PI3-K-C2(ALPHA)|PI3-K-C2A|PI3K-C2-alpha|PI3K-C2alpha|-|11p15.1|protein-coding	10.1849	10.1752	9.67464	9.81291	-0.49797	1.82908e-06	1.41671e-05
NM_002097	chr13	27424619	27435823	+	1432	1	GTF3A|AP2|TFIIIA|-|13q12.2|protein-coding	10.4354	10.5289	10.0626	10.102	-0.449097	1.84089e-06	1.42508e-05
NM_001171167	chr17	4967997	4987461	-	4913	1	CAMTA2|-|-|17p13.2|protein-coding	10.574	10.4134	10.1367	9.95438	-0.502753	1.84388e-06	1.42662e-05
NM_001155	chr5	151100706	151157779	-	2861	1	ANXA6|ANX6|CBP68|CPB-II|p68|p70|-|5q33.1|protein-coding	12.6915	12.757	12.4881	12.4169	-0.284164	1.84631e-06	1.42772e-05
NM_001317177	chr7	132784862	133082158	-	1684	1	CHCHD3|MICOS19|MINOS3|Mic19|PPP1R22|-|7q32.3-q33|protein-coding	9.78756	9.90378	9.40247	9.36684	-0.54351	1.85858e-06	1.43643e-05
NM_001127671	chr5	38474668	38556646	-	10531	1	LIFR|CD118|LIF-R|SJS2|STWS|SWS|-|5p13.1|protein-coding	8.15389	8.05219	7.45611	7.52957	-0.947394	1.92329e-06	1.48562e-05
NM_001352127	chr16	53131012	53329150	+	13071	1	CHD9|AD013|CHD-9|CReMM|KISH2|PRIC320|-|16q12.2|protein-coding	9.79193	9.79389	10.1579	10.2817	0.489189	1.95695e-06	1.5108e-05
NM_001039966	chr7	1086807	1093815	+	2966	1	GPER1|CEPR|CMKRL2|DRY12|FEG-1|GPCR-Br|GPER|GPR30|LERGU|LERGU2|LyGPR|mER|-|7p22.3|protein-coding	6.71927	6.55561	6.02293	5.99701	-1.57214	1.958e-06	1.5108e-05
NM_001144967	chr18	58044226	58401539	+	8600	1	NEDD4L|NEDD4-2|NEDD4.2|PVNH7|RSP5|hNEDD4-2|-|18q21.31|protein-coding	8.92509	9.12784	9.48782	9.61051	0.633549	1.96979e-06	1.51906e-05
NM_016429	chr17	48026167	48037797	-	903	1	COPZ2|zeta2-COP|-|17q21.32|protein-coding	9.46615	9.58472	9.08085	8.96839	-0.608753	1.99297e-06	1.53611e-05
NM_001278639	chr22	20116104	20127355	+	1213	1	RANBP1|HTF9A|-|22q11.21|protein-coding	9.92031	10.0623	9.50969	9.56576	-0.5286	2.01102e-06	1.54917e-05
NM_006397	chr19	12806614	12813648	+	1132	1	RNASEH2A|AGS4|JUNB|RNASEHI|RNHIA|RNHL|THSD8|-|19p13.13|protein-coding	7.50884	7.48015	6.73347	6.94068	-1.19772	2.03603e-06	1.56745e-05
NM_014824	chr11	72836745	73142318	-	4688	1	FCHSD2|NWK|NWK1|SH3MD3|-|11q13.4|protein-coding	9.4974	9.54122	9.93531	9.98113	0.511981	2.03695e-06	1.56745e-05
NM_014079	chr3	126342635	126357408	-	2535	1	KLF15|KKLF|-|3q21.3|protein-coding	5.49193	5.32009	4.85445	4.89654	-2.48653	2.06122e-06	1.58526e-05
NM_005435	chr7	144355402	144380632	+	5464.5	2	ARHGEF5|GEF5|P60|TIM|TIM1|-|7q35|protein-coding	7.07749	6.92168	6.29026	6.41485	-1.40363	2.09772e-06	1.61246e-05
NM_000784	chr2	218782147	218815293	+	1884	1	CYP27A1|CP27|CTX|CYP27|-|2q35|protein-coding	8.69186	8.80498	8.08722	8.25059	-0.785153	2.12354e-06	1.63142e-05
NM_013372	chr15	32718004	32745106	+	14570.5	4	GREM1|C15DUPq|CKTSF1B1|CRAC1|CRCS4|DAND2|DRM|DUP15q|GREMLIN|HMPS|HMPS1|IHG-2|MPSH|PIG2|-|15q13.3|protein-coding	12.0421	12.3563	12.9505	12.9427	0.773119	2.13868e-06	1.64216e-05
NM_001270520	chr14	59188667	59371403	+	5863	1	DAAM1|-|-|14q23.1|protein-coding	7.10033	7.13875	7.72899	7.74766	1.05837	2.14131e-06	1.64329e-05
NM_032042	chr5	93617725	94111663	-	4671	1	FAM172A|C5orf21|Toupee|-|5q15|protein-coding	8.42866	8.45735	8.9846	8.96339	0.695378	2.15523e-06	1.65308e-05
NM_022092	chr16	788620	798074	+	3068	1	CHTF18|C16orf41|C321D2.2|C321D2.3|C321D2.4|CHL12|Ctf18|RUVBL|-|16p13.3|protein-coding	6.46092	6.32448	5.81796	5.73705	-1.70908	2.17466e-06	1.66708e-05
NM_001282129	chr17	29625939	29930228	-	9465	1	SSH2|SSH-2|SSH-2L|-|17q11.2|protein-coding	7.87713	7.80666	8.48739	8.37424	0.851568	2.18e-06	1.67027e-05
NM_002812	chr19	38374550	38383824	+	1530	1	PSMD8|HEL-S-91n|HIP6|HYPF|Nin1p|Rpn12|S14|p31|-|19q13.2|protein-coding	10.9541	11.0178	10.6566	10.6094	-0.385691	2.21543e-06	1.6965e-05
NM_006003	chr19	29205320	29213151	-	3082	1	UQCRFS1|RIP1|RIS1|RISP|UQCR5|-|19q12|protein-coding	10.0142	9.9548	9.5115	9.5818	-0.509334	2.27054e-06	1.73777e-05
NM_001755	chr16	67029149	67101055	+	3123	1	CBFB|PEBP2B|-|16q22.1|protein-coding	9.48411	9.60733	10.0352	9.95527	0.522566	2.29798e-06	1.75782e-05
NM_003329	chr9	110243810	110256507	-	730	1	TXN|TRDX|TRX|TRX1|-|9q31.3|protein-coding	11.5699	11.6701	11.9187	11.9246	0.31969	2.30034e-06	1.75868e-05
NM_003022	chrX	81202102	81298547	+	1758	1	SH3BGRL|HEL-S-115|SH3BGR|-|Xq21.1|protein-coding	10.5069	10.6705	10.942	10.9998	0.416861	2.30598e-06	1.76204e-05
NM_005015	chr14	22766688	22773042	+	2794	1	OXA1L|OXA1|-|14q11.2|protein-coding	10.5518	10.5391	10.188	10.1397	-0.426274	2.34988e-06	1.79462e-05
NM_016563	chr15	65053337	65067991	-	2512	1	RASL12|RIS|-|15q22.31|protein-coding	4.75822	4.81859	5.24081	5.36308	2.63723	2.37516e-06	1.81294e-05
NM_020733	chr3	124965710	125055997	-	9176	1	HEG1|HEG|MST112|MSTP112|-|3q21.2|protein-coding	12.101	12.0217	12.3362	12.3411	0.290994	2.38118e-06	1.81656e-05
NM_198968	chr13	95578202	95644706	-	7466	1	DZIP1|DZIP|DZIPt1|-|13q32.1|protein-coding	9.69071	9.64237	9.17985	9.22701	-0.554843	2.40945e-06	1.83709e-05
NM_178862	chr3	31532925	31637616	+	4089	1	STT3B|CDG1X|SIMP|STT3-B|-|3p23|protein-coding	11.9489	11.9335	11.6258	11.6793	-0.306027	2.41067e-06	1.83709e-05
NM_032765	chr5	181255147	181261143	-	3487	1	TRIM52|RNF102|-|5q35.3|protein-coding	6.83441	6.7879	7.36241	7.53662	1.19627	2.44589e-06	1.86293e-05
NM_004111	chr11	61792911	61797238	+	2012	1	FEN1|FEN-1|MF1|RAD2|-|11q12.2|protein-coding	8.21949	8.2836	7.70923	7.59887	-0.892884	2.45888e-06	1.87181e-05
NR_024430	chr11	122089103	122203109	-	3125	1	MIR100HG|AGD1|linc-NeD125|lncRNA-N2|-|11q24.1|ncRNA	11.0257	11.2261	11.4725	11.5087	0.388686	2.46511e-06	1.87554e-05
NM_014460	chr22	41561010	41576666	+	2524	1	CSDC2|PIPPIN|dJ347H13.2|-|22q13.2|protein-coding	7.09043	6.95581	7.6422	7.66782	1.10292	2.48574e-06	1.89023e-05
NM_001199777	chr12	89419721	89525430	-	3067	1	POC1B|CORD20|PIX1|TUWD12|WDR51B|-|12q21.33|protein-coding	7.51224	7.54537	6.8856	6.93074	-1.12244	2.52311e-06	1.91762e-05
NM_003111	chr2	173906459	173965702	-	6350	1	SP3|SPR2|-|2q31.1|protein-coding	9.91629	10.0706	10.4544	10.374	0.473648	2.52981e-06	1.92168e-05
NM_001080424	chr17	7839917	7854790	+	6670	1	KDM6B|JMJD3|-|17p13.1|protein-coding	8.66304	8.48856	9.22736	9.04368	0.716241	2.53182e-06	1.92217e-05
NM_013438	chr9	83659968	83707958	-	3855	1	UBQLN1|DA41|DSK2|PLIC-1|UBQN|XDRP1|-|9q21.32|9q21.2-q21.3|protein-coding	11.1532	11.2552	10.8197	10.8928	-0.377316	2.5412e-06	1.92827e-05
NM_018660	chr8	28345590	28386460	-	4785	1	ZNF395|HDBP-2|HDBP2|HDRF-2|PBF|PRF-1|PRF1|Si-1-8-14|-|8p21.1|protein-coding	8.80592	8.8953	9.32305	9.37361	0.618389	2.64873e-06	2.00879e-05
NM_015344	chr8	30095408	30108524	+	3157	1	LEPROTL1|HSPC112|Vps55|my047|-|8p12|protein-coding	9.12368	9.2021	8.55825	8.70817	-0.671926	2.68528e-06	2.03542e-05
NM_079834	chr19	1905399	1926013	+	2492	1	SCAMP4|SCAMP-4|-|19p13.3|protein-coding	10.6687	10.5521	10.2762	10.1174	-0.459979	2.69659e-06	2.04281e-05
NR_033932	chr5	98769618	98773084	-	2028	1	RGMB-AS1|-|-|5q15|ncRNA	9.68565	9.74847	9.2691	9.25282	-0.543337	2.69791e-06	2.04281e-05
NM_024641	chr6	95577535	95609452	+	4571	1	MANEA|ENDO|hEndo|-|6q16.1|protein-coding	8.3881	8.48588	7.7827	7.91415	-0.845824	2.70602e-06	2.04785e-05
NM_019041	chr6	152987362	153002709	-	3691	1	MTRF1L|HMRF1L|MRF1L|mtRF1a|-|6q25.2|protein-coding	8.49003	8.49802	7.87494	7.96939	-0.812107	2.71335e-06	2.05147e-05
NM_022158	chr17	82735615	82751196	+	1385	1	FN3K|-|-|17q25.3|protein-coding	8.27783	8.32197	7.75684	7.66933	-0.867642	2.71369e-06	2.05147e-05
NM_033510	chr15	40358219	40378619	+	12600	1	DISP2|C15orf36|DISPB|HsT16908|LINC00594|-|15q15.1|protein-coding	5.00401	4.97731	5.57547	5.46706	2.35906	2.7302e-06	2.06285e-05
NM_001256281	chr17	28714284	28717868	-	1732	1	RAB34|NARR|RAB39|RAH|-|17q11.2|protein-coding	10.8472	10.9216	10.5536	10.4943	-0.395659	2.73365e-06	2.06436e-05
NM_002592	chr20	5114953	5126622	-	1346	1	PCNA|ATLD2|-|20p12.3|protein-coding	9.90301	9.93322	10.2959	10.3386	0.452859	2.73748e-06	2.06615e-05
NM_001322055	chr7	31751179	32071436	-	5009	1	PDE1C|DFNA74|Hcam3|cam-PDE 1C|hCam-3|-|7p14.3|protein-coding	8.0571	7.86021	7.28409	7.38322	-1.00978	2.74078e-06	2.06754e-05
NM_152259	chr15	89575469	89628022	+	6763	1	TICRR|C15orf42|SLD3|Treslin|-|15q26.1|protein-coding	6.11261	5.90536	5.44321	5.40721	-1.95602	2.75564e-06	2.07765e-05
NM_002166	chr2	8682056	8684461	+	1294	1	ID2|GIG8|ID2A|ID2H|bHLHb26|-|2p25.1|protein-coding	6.93824	6.81515	7.47491	7.5435	1.15457	2.77358e-06	2.09006e-05
NM_018934	chr5	141222326	141226288	+	3960	1	PCDHB14|PCDH-BETA14|-|5q31.3|protein-coding	5.40585	5.59748	6.09286	6.13803	1.96789	2.78356e-06	2.09647e-05
NM_017993	chr13	43213130	43786972	-	3415	1	ENOX1|CNOX|PIG38|bA64J21.1|cCNOX|-|13q14.11|protein-coding	7.32523	7.59405	8.16681	8.04947	1.00231	2.78568e-06	2.09695e-05
NM_153832	chr1	168079542	168136707	-	8204	1	GPR161|RE2|-|1q24.2|protein-coding	9.07338	9.18598	9.57252	9.64242	0.576032	2.79181e-06	2.10045e-05
NM_004596	chr19	40751203	40765389	+	1269	1	SNRPA|Mud1|U1-A|U1A|-|19q13.2|protein-coding	9.37946	9.28353	8.86656	8.79827	-0.621746	2.83946e-06	2.13516e-05
NM_001100427	chr4	98261384	98443858	+	3730	1	RAP1GDS1|GDS1|SmgGDS|-|4q23|protein-coding	10.2082	10.2182	9.85446	9.72765	-0.480313	2.85998e-06	2.14945e-05
NM_001353631	chr13	32400723	32428130	-	3576	1	N4BP2L1|CG018|-|13q13.1|protein-coding	4.81505	4.78307	5.29759	5.3086	2.56342	2.89108e-06	2.17168e-05
NM_001320470	chr17	60677851	61392831	+	3646	1	BCAS3|GAOB1|MAAB|-|17q23.2|protein-coding	7.61748	7.68599	8.21889	8.25813	0.882962	2.91948e-06	2.19185e-05
NM_001184781	chr22	19036286	19122412	-	4417	1	DGCR2|DGS-C|IDD|LAN|SEZ-12|-|22q11.21|protein-coding	10.2943	10.1791	10.632	10.6129	0.427449	2.92858e-06	2.19752e-05
NM_024738	chr12	116710171	116738069	-	8419	1	C12orf49|-|-|12q24.22|protein-coding	9.08005	9.12004	9.51394	9.64561	0.582214	2.97332e-06	2.22991e-05
NM_004900	chr22	38982347	38992779	+	1580	1	APOBEC3B|A3B|APOBEC1L|ARCD3|ARP4|DJ742C19.2|PHRBNL|bK150C2.2|-|22q13.1|protein-coding	5.18418	5.37123	4.76804	4.77276	-2.56649	3.01813e-06	2.26232e-05
NM_001033	chr11	4094799	4138932	+	3121	1	RRM1|R1|RIR1|RR1|-|11p15.4|protein-coding	9.83563	10.0512	9.45778	9.49129	-0.551614	3.02132e-06	2.26351e-05
NM_001008213	chr10	13100082	13138276	+	3564	1	OPTN|ALS12|FIP2|GLC1E|HIP7|HYPL|NRP|TFIIIA-INTP|-|10p13|protein-coding	11.9877	11.9624	11.6887	11.7017	-0.296775	3.02386e-06	2.26422e-05
NM_170601	chr11	124633113	124673739	-	5429	1	SIAE|AIS6|CSE-C|CSEC|LSE|YSG2|-|11q24.2|protein-coding	9.99482	9.96127	10.3895	10.352	0.443561	3.04053e-06	2.2755e-05
NM_001064	chr3	53224712	53256022	-	2980	1	TKT|HEL-S-48|HEL107|SDDHD|TK|TKT1|-|3p21.1|protein-coding	12.3703	12.3512	12.6782	12.5813	0.282811	3.05101e-06	2.28214e-05
NM_001370299	chr12	47076449	47079959	-	3217	1	AMIGO2|ALI1|AMIGO-2|DEGA|-|12q13.11|protein-coding	9.69599	9.90785	10.2141	10.2892	0.50986	3.07152e-06	2.29627e-05
NM_001142725	chr16	20796341	20806472	-	3490	1	ERI2|EXOD1|ZGRF5|-|16p12.3|protein-coding	7.00954	7.15925	6.38647	6.50758	-1.33679	3.09094e-06	2.30958e-05
NR_145671	chr11	126355686	126414638	+	1974	1	ST3GAL4|CGS23|NANTA3|SAT3|SIAT4|SIAT4C|ST-4|ST3GalA.2|ST3GalIV|STZ|gal-NAc6S|-|11q24.2|protein-coding	8.40292	8.3303	8.96861	8.84868	0.717801	3.09297e-06	2.30987e-05
NM_003565	chr12	131894622	131923150	+	5292	1	ULK1|ATG1|ATG1A|UNC51|Unc51.1|hATG1|-|12q24.33|protein-coding	9.47097	9.39755	9.94192	9.82857	0.529686	3.10216e-06	2.31551e-05
NM_001029882	chr1	27534245	27603494	-	6349	1	AHDC1|MRD25|-|1p36.11-p35.3|protein-coding	8.90804	8.79905	9.35164	9.34736	0.61382	3.24545e-06	2.4212e-05
NM_002673	chr3	48403854	48429463	-	7270	1	PLXNB1|PLEXIN-B1|PLXN5|SEP|-|3p21.31|protein-coding	8.38985	8.21726	8.87633	8.84314	0.73697	3.252e-06	2.42481e-05
NM_014920	chr6	53001279	53061824	-	6154	1	ICK|ECO|EJM10|LCK2|MRK|-|6p12.1|protein-coding	8.58553	8.59273	9.1192	9.07865	0.654948	3.26765e-06	2.4352e-05
NM_001242891	chr1	114716913	114758050	-	4290	1	CSDE1|D1S155E|UNR|-|1p13.2|protein-coding	13.1164	13.2047	13.3986	13.4119	0.253814	3.28093e-06	2.44381e-05
NM_001289789	chr19	34364740	34402413	+	2700	2	GPI|AMF|GNPI|NLK|PGI|PHI|SA-36|SA36|-|19q13.11|protein-coding	11.2655	11.295	11.0036	10.8634	-0.372824	3.29783e-06	2.45453e-05
NM_016018	chr8	132775388	132848807	+	6210	1	PHF20L1|CGI-72|TDRD20B|URLC1|-|8q24.22|protein-coding	9.64321	9.60146	10.0188	10.0707	0.488579	3.29878e-06	2.45453e-05
NM_004060	chr5	163437595	163445016	+	2435	1	CCNG1|CCNG|-|5q34|protein-coding	11.8705	11.9509	11.583	11.6437	-0.315634	3.33558e-06	2.4806e-05
NM_015009	chr3	73382431	73624941	-	4239	1	PDZRN3|LNX3|SEMACAP3|SEMCAP3|-|3p13|protein-coding	9.09191	9.23434	9.66837	9.60944	0.571001	3.4005e-06	2.52717e-05
NM_003620	chr17	60600183	60666279	+	4769	1	PPM1D|IDDGIP|PP2C-DELTA|WIP1|-|17q23.2|protein-coding	7.59881	7.80699	8.29731	8.3166	0.891433	3.40176e-06	2.52717e-05
NM_006335	chr1	201955503	201970664	+	1642	1	TIMM17A|TIM17|TIM17A|-|1q32.1|protein-coding	9.99491	10.0234	9.62005	9.54574	-0.493664	3.4441e-06	2.55618e-05
NM_002875	chr15	40695174	40732340	+	2424	1	RAD51|BRCC5|FANCR|HRAD51|HsRad51|HsT16930|MRMV2|RAD51A|RECA|-|15q15.1|protein-coding	5.97218	5.96959	5.41541	5.40153	-1.89988	3.44441e-06	2.55618e-05
NM_173552	chr3	143971798	143992368	+	4350	1	DIPK2A|C3orf58|DIA1|GoPro49|HASF|-|3q24|protein-coding	7.26143	7.50424	8.08503	7.95838	1.00965	3.47919e-06	2.58064e-05
NM_005613	chr1	163068974	163076802	+	3364	1	RGS4|RGP4|SCZD9|-|1q23.3|protein-coding	6.39742	6.54265	7.04085	7.16976	1.33125	3.4919e-06	2.58871e-05
NM_006243	chr1	212285410	212361853	+	3230	1	PPP2R5A|B56A|B56alpha|PR61A|-|1q32.3|protein-coding	8.83727	8.87595	9.33461	9.3485	0.60279	3.51011e-06	2.60085e-05
NM_001318781	chr3	64515655	64688000	-	7498	1	ADAMTS9|-|-|3p14.1|protein-coding	5.05902	5.16261	5.72605	5.59441	2.25119	3.52662e-06	2.61173e-05
NM_001194	chr19	589881	617159	+	3410	1	HCN2|BCNG-2|BCNG2|HAC-1|-|19p13.3|protein-coding	6.95259	6.84737	7.5417	7.49987	1.12816	3.52889e-06	2.61204e-05
NM_012068	chr19	49928702	49933936	+	2269	1	ATF5|ATFX|HMFN0395|-|19q13.33|protein-coding	8.50711	8.57123	8.03172	7.90713	-0.800863	3.53108e-06	2.6123e-05
NM_005655	chr8	102648784	102655725	-	2909	1	KLF10|EGR-alpha|EGRA|TIEG|TIEG1|-|8q22.3|protein-coding	8.36186	8.57091	9.08631	8.9599	0.722368	3.54088e-06	2.61819e-05
NM_183373	chr6	3722602	3752012	-	2187	1	PXDC1|C6orf145|-|6p25.2|protein-coding	9.95563	9.95425	9.57849	9.45047	-0.511414	3.60034e-06	2.66077e-05
NM_001000	chrX	119786504	119791630	-	385	1	RPL39|L39|RPL39P42|RPL39_23_1806|-|Xq24|protein-coding	11.3531	11.3476	11.6486	11.6407	0.314393	3.64896e-06	2.69529e-05
NM_005239	chr21	38805929	38824954	+	3655	1	ETS2|ETS2IT1|-|21q22.2|protein-coding	9.13627	9.25382	8.62288	8.73445	-0.653672	3.67189e-06	2.71082e-05
NM_001297654	chr6_GL000252v2_alt	2140832	2156466	+	3324	6	DDR1|CAK|CD167|DDR|EDDR1|HGK2|MCK10|NEP|NTRK4|PTK3|PTK3A|RTK6|TRKE|-|6p21.33|protein-coding	8.50472	8.44554	8.96908	9.02302	0.67864	3.67423e-06	2.71113e-05
NM_001272013	chr10	104309700	104338465	-	6581	1	ITPRIP|DANGER|KIAA1754|bA127L20|bA127L20.2|-|10q25.1|protein-coding	9.58129	9.64825	10.0089	10.0675	0.490488	3.70781e-06	2.73449e-05
NM_001037131	chr2	235494043	236131793	+	10869	1	AGAP1|AGAP-1|CENTG2|GGAP1|cnt-g2|-|2q37.2|protein-coding	9.72879	9.77168	10.1907	10.1298	0.470734	3.71366e-06	2.73737e-05
NM_001083913	chr10	102743948	102816259	+	4120	1	WBP1L|C10orf26|OPA1L|OPAL1|-|10q24.32|protein-coding	10.289	10.3689	10.7435	10.6607	0.414156	3.75825e-06	2.76881e-05
NM_183416	chr1	10210570	10308597	+	7777	1	KIF1B|CMT2|CMT2A|CMT2A1|HMSNII|KLP|NBLST1|-|1p36.22|protein-coding	10.1586	10.1883	10.552	10.539	0.415948	3.76094e-06	2.76935e-05
NM_001423	chr12	13196726	13219941	+	5906	1	EMP1|CL-20|EMP-1|TMP|-|12p13.1|protein-coding	12.8337	13.0349	12.5844	12.6636	-0.326966	3.82215e-06	2.81296e-05
NR_015384	chr11	19710934	19714672	-	3738	1	LOC100126784|-|-|11p15.1|ncRNA	7.92315	7.86388	7.27846	7.31602	-0.972615	3.85137e-06	2.833e-05
NM_001271893	chr2	238848085	238910534	+	1338	1	TWIST2|AMS|BBRSAY|DERMO1|FFDD3|SETLSS|bHLHa39|-|2q37.3|protein-coding	9.76061	9.78362	10.1619	10.1899	0.46257	3.87887e-06	2.85174e-05
NM_018244	chr20	35302578	35411973	-	2255	1	UQCC1|BFZB|C20orf44|CBP3|UQCC|-|20q11.22|protein-coding	9.25994	9.23102	8.78035	8.72538	-0.61893	3.92301e-06	2.88216e-05
NM_001761	chr16	2429447	2458854	+	4211	1	CCNF|FBX1|FBXO1|-|16p13.3|protein-coding	7.27406	7.32528	6.75948	6.55007	-1.24615	3.92431e-06	2.88216e-05
NM_001013703	chr15	39934115	40035591	+	5497	1	EIF2AK4|GCN2|PVOD2|-|15q15.1|protein-coding	11.2771	11.3908	11.0292	10.9721	-0.360058	4.02102e-06	2.95166e-05
NR_109978	chr16	634430	636305	-	898	1	METTL26|C16orf13|JFP2|-|16p13.3|protein-coding	8.83416	8.7564	8.23138	8.2881	-0.720953	4.07899e-06	2.99267e-05
NM_001144	chr16	56361452	56425545	-	3591	1	AMFR|GP78|RNF45|-|16q13|protein-coding	10.8163	10.8761	10.4786	10.5117	-0.386183	4.10096e-06	3.00584e-05
NM_001318098	chr5	138285269	138338341	-	2253	1	CDC25C|CDC25|PPP1R60|-|5q31.2|protein-coding	4.9151	4.92185	4.48436	4.43689	-2.92307	4.10118e-06	3.00584e-05
NM_001145301	chr17	40318245	40357643	+	3361	1	RARA|NR1B1|RAR|-|17q21.2|protein-coding	8.63914	8.66974	9.19327	9.11987	0.640309	4.11647e-06	3.01549e-05
NM_147156	chr10	50305601	50623956	-	3703	1	SGMS1|MOB|MOB1|SMS1|TMEM23|hmob33|-|10q11.23|protein-coding	8.28545	8.36477	7.7169	7.7853	-0.844413	4.12203e-06	3.018e-05
NM_006817	chr12	112013426	112023449	+	1618	1	ERP29|C12orf8|ERp28|ERp31|HEL-S-107|PDI-DB|PDIA9|-|12q24.13|protein-coding	11.0886	11.04	11.3811	11.3722	0.335981	4.14735e-06	3.03497e-05
NM_013254	chr12	64452120	64502113	+	2998	1	TBK1|FTDALS4|IIAE8|NAK|T2K|-|12q14.2|protein-coding	8.53488	8.73223	9.14271	9.18023	0.669363	4.16244e-06	3.04444e-05
NM_001005741	chr1	155234452	155244627	-	1953.3	3	GBA|GBA1|GCB|GLUC|-|1q22|protein-coding	5.95809	5.75344	7.404	6.84442	3.0437	4.16774e-06	3.04675e-05
NR_104026	chr19	38941401	38975742	-	2250	2	FBXO17|FBG4|FBX26|FBXO26|Fbx17|-|19q13.2|protein-coding	8.76446	8.70742	8.20327	8.19689	-0.72842	4.19348e-06	3.06398e-05
NM_170607	chr17	42567060	42573203	+	2552	1	MLX|MAD7|MXD7|TCFL4|TF4|bHLHd13|-|17q21.2|protein-coding	9.95816	9.98236	9.53655	9.56365	-0.488691	4.279e-06	3.12486e-05
NM_145214	chr1	228393676	228406835	-	2702	1	TRIM11|BIA1|RNF92|-|1q42.13|protein-coding	8.86673	8.78545	8.22748	8.34486	-0.722109	4.34465e-06	3.17079e-05
NM_006351	chr19	7926718	7943666	-	1828	1	TIMM44|TIM44|-|19p13.2|protein-coding	9.27796	9.18745	8.7771	8.68692	-0.630856	4.34637e-06	3.17079e-05
NM_001016	chr6	132814569	132817564	+	495	1	RPS12|S12|-|6q23.2|protein-coding	12.1587	12.0533	12.3955	12.3717	0.290647	4.36316e-06	3.18141e-05
NM_032932	chr17	31391675	31538211	+	8554	1	RAB11FIP4|FIP4-Rab11|RAB11-FIP4|-|17q11.2|protein-coding	5.16353	5.2429	5.85772	5.65612	2.15231	4.37019e-06	3.1843e-05
NM_144665	chr11	95165513	95231202	-	9551	1	SESN3|SEST3|-|11q21|protein-coding	8.11243	8.22813	8.72202	8.70911	0.743874	4.37163e-06	3.1843e-05
NM_152624	chr5	112976798	113022195	+	10097	1	DCP2|NUDT20|-|5q22.2|protein-coding	7.45666	7.53549	8.05287	8.11442	0.916176	4.38139e-06	3.18978e-05
NM_018212	chr1	225486830	225653123	-	13075	1	ENAH|ENA|MENA|NDPP1|-|1q42.12|protein-coding	11.1581	11.295	10.8782	10.8927	-0.370729	4.40804e-06	3.20754e-05
NM_080657	chr2	6877777	6898239	+	3399	1	RSAD2|2510004L01Rik|cig33|cig5|vig1|-|2p25.2|protein-coding	3.96326	3.83836	3.55887	3.55987	-7.40366	4.41737e-06	3.21267e-05
NM_006377	chr9	35162009	35405338	+	6315	1	UNC13B|MUNC13|UNC13|Unc13h2|-|9p13.3|protein-coding	9.71959	9.8017	10.2061	10.1377	0.471575	4.44445e-06	3.23071e-05
NR_026892	chr4	7754090	7778927	+	6792	1	AFAP1-AS1|AFAP1-AS|AFAP1AS|-|4p16.1|ncRNA	8.26387	8.21194	7.55228	7.73278	-0.889573	4.44918e-06	3.23249e-05
NM_013341	chr2	174072447	174248532	-	4239	1	OLA1|DOC45|GBP45|GTBP9|GTPBP9|PTD004|-|2q31.1|protein-coding	10.1416	10.2435	9.74212	9.8158	-0.473141	4.49297e-06	3.26264e-05
NM_005433	chr18	721588	812242	-	4591	1	YES1|HsT441|P61-YES|Yes|c-yes|-|18p11.32|protein-coding	9.53613	9.68248	10.0201	10.0664	0.501115	4.49799e-06	3.26461e-05
NM_001042475	chr6	118460772	118651591	-	7358	1	CEP85L|C6orf204|NY-BR-15|bA57K17.2|-|6q22.31|protein-coding	7.72663	8.11802	8.58068	8.56725	0.89934	4.51328e-06	3.27404e-05
NM_006851	chr12	75480755	75503861	+	5802	1	GLIPR1|CRISP7|GLIPR|RTVP1|-|12q21.2|protein-coding	10.6889	11.0168	11.5867	11.6714	0.825193	4.52277e-06	3.27924e-05
NM_001271	chr15	92900324	93027996	+	9309	1	CHD2|EEOC|-|15q26.1|protein-coding	10.5177	10.4778	10.8223	10.8714	0.383902	4.54632e-06	3.29463e-05
NR_026891	chr15	50348936	50354879	-	5943	1	GABPB1-IT1|-|-|15q21.2|ncRNA	6.53095	6.55675	7.10152	7.21113	1.2594	4.55848e-06	3.30175e-05
NM_145290	chr4	22387376	22516066	-	4556	1	ADGRA3|GPR125|PGR21|TEM5L|-|4p15.2|protein-coding	8.84669	8.79849	9.35417	9.26747	0.609421	4.6585e-06	3.37248e-05
NM_005507	chr11	65854673	65858180	-	1239	1	CFL1|CFL|HEL-S-15|cofilin|-|11q13.1|protein-coding	13.5912	13.6478	13.4206	13.3328	-0.251474	4.66126e-06	3.37276e-05
NM_015252	chr2	62705713	63046486	+	5290	1	EHBP1|HPC12|NACSIN|-|2p15|protein-coding	10.284	10.3986	9.9795	9.89188	-0.459128	4.67969e-06	3.38436e-05
NM_001164	chr11	6395125	6419094	-	2650	1	APBB1|FE65|MGC:9072|RIR|-|11p15.4|protein-coding	9.48775	9.40077	9.95929	9.82469	0.525756	4.7926e-06	3.46425e-05
NM_021961	chr11	12674421	12944737	+	9402	1	TEAD1|AA|NTEF-1|REF1|TCF-13|TCF13|TEAD-1|TEF-1|-|11p15.3|protein-coding	11.6721	11.7191	11.9406	12.0266	0.305857	4.80819e-06	3.47375e-05
NM_001351054	chr4	153257379	153339317	+	6864	1	TRIM2|CMT2R|RNF86|-|4q31.3|protein-coding	9.69037	9.7919	10.1089	10.2133	0.48224	4.81197e-06	3.47471e-05
NM_001098512	chr10	50990888	52298350	+	6937	1	PRKG1|AAT8|PKG|PKG1|PRKG1B|PRKGR1B|cGK|cGK 1|cGK1|cGKI|cGKI-BETA|cGKI-alpha|-|10q11.23-q21.1|protein-coding	9.2042	9.19859	9.59374	9.73207	0.555046	4.88538e-06	3.52593e-05
NM_005500	chr19	47130835	47210636	+	2511	1	SAE1|AOS1|HSPC140|SUA1|UBLE1A|-|19q13.32|protein-coding	10.7691	10.8133	10.4761	10.3894	-0.39452	4.90224e-06	3.53477e-05
NM_001165	chr11	102317484	102339403	+	6866	1	BIRC3|AIP1|API2|CIAP2|HAIP1|HIAP1|IAP-1|MALT2|MIHC|RNF49|c-IAP2|-|11q22.2|protein-coding	7.95942	8.13693	7.20125	7.5436	-1.05024	4.90262e-06	3.53477e-05
NM_001040441	chr1	32539427	32605941	+	7070	1	ZBTB8A|BOZF1|ZBTB8|ZNF916A|-|1p35.1|protein-coding	7.64721	7.62611	8.29226	8.14579	0.882501	4.93129e-06	3.5533e-05
NM_004807	chr2	128265480	128318868	-	4219	1	HS6ST1|HH15|HS6ST|-|2q14.3|protein-coding	8.99246	8.94838	9.53018	9.37944	0.596258	4.93333e-06	3.5533e-05
NM_003249	chr19	2785503	2815807	+	4746	1	THOP1|EP24.15|MEPD_HUMAN|MP78|TOP|-|19p13.3|protein-coding	8.99879	9.09832	8.54327	8.53512	-0.658535	5.00945e-06	3.60629e-05
NR_148987	chr4	23792021	24472905	-	7011	1	PPARGC1A|LEM6|PGC-1(alpha)|PGC-1alpha|PGC-1v|PGC1|PGC1A|PPARGC1|-|4p15.2|protein-coding	4.25901	4.20034	4.62353	4.70717	3.60836	5.02333e-06	3.61445e-05
NM_033452	chr17	75874164	75878581	-	2261	1	TRIM47|GOA|RNF100|-|17q25.1|protein-coding	8.50466	8.47833	8.00989	7.81836	-0.816082	5.03628e-06	3.62193e-05
NM_173595	chr12	56237807	56258384	-	8651	1	ANKRD52|ANKRD33|-|12q13.3|protein-coding	11.0133	10.9118	11.3752	11.2421	0.374189	5.07228e-06	3.64598e-05
NM_032303	chr9	112380108	112472405	+	3161	1	HSDL2|C9orf99|SDR13C1|-|9q32|protein-coding	9.06388	9.17388	9.55622	9.61064	0.56097	5.13138e-06	3.68659e-05
NM_017723	chr9	137277726	137282641	+	4167	1	TOR4A|C9orf167|-|9q34.3|protein-coding	9.21442	9.11883	8.66609	8.67461	-0.631863	5.15953e-06	3.70494e-05
NM_032717	chr4	83536108	83605874	+	2913	1	GPAT3|AGPAT 10|AGPAT10|AGPAT8|AGPAT9|HMFN0839|LPAAT-theta|MAG1|-|4q21.23|protein-coding	4.63069	4.62167	5.09994	5.08685	2.70521	5.16523e-06	3.70715e-05
NM_003932	chr22	40824535	40856639	-	3198	1	ST13|AAG2|FAM10A1|FAM10A4|HIP|HOP|HSPABP|HSPABP1|P48|PRO0786|SNC6|-|22q13.2|protein-coding	12.0725	12.1152	11.8174	11.8311	-0.285088	5.21009e-06	3.73745e-05
NM_003899	chr13	111153666	111305732	+	5083	1	ARHGEF7|BETA-PIX|COOL-1|COOL1|Nbla10314|P50|P50BP|P85|P85COOL1|P85SPR|PAK3|PIXB|-|13q34|protein-coding	9.08214	9.13899	9.55392	9.57912	0.551794	5.32722e-06	3.81955e-05
NM_001173524	chr1	193059612	193091219	+	8280	1	RO60|RORNP|SSA2|TROVE2|-|1q31.2|protein-coding	8.64573	8.74401	9.11594	9.31422	0.66189	5.35488e-06	3.83744e-05
NM_001005271	chr17	7884796	7912755	+	7319	1	CHD3|Mi-2a|Mi2-ALPHA|SNIBCPS|ZFH|-|17p13.1|protein-coding	11.2535	11.286	10.929	10.9784	-0.341425	5.45193e-06	3.90341e-05
NM_001024943	chr7	66075819	66093573	+	2301	1	ASL|ASAL|-|7q11.21|protein-coding	8.974	9.09927	8.50223	8.54398	-0.66563	5.45245e-06	3.90341e-05
NM_001916	chr8	144095076	144097525	+	1182	1	CYC1|MC3DN6|UQCR4|-|8q24.3|protein-coding	9.76345	9.72374	9.30792	9.30793	-0.517615	5.54068e-06	3.96458e-05
NM_001493	chrX	154437154	154443467	+	2227	1	GDI1|1A|GDIL|MRX41|MRX48|OPHN2|RABGD1A|RABGDIA|XAP-4|-|Xq28|protein-coding	11.1234	11.1377	10.8431	10.7567	-0.358452	5.56713e-06	3.9815e-05
NM_001300821	chr12	53006456	53042215	+	3854	1	EIF4B|EIF-4B|PRO1843|-|12q13.13|protein-coding	13.4218	13.4324	13.6554	13.6332	0.225382	5.57378e-06	3.98424e-05
NM_001289746	chr12	6534517	6538371	+	1515	1	GAPDH|G3PD|GAPD|HEL-S-162eP|-|12p13.31|protein-coding	15.3643	15.3973	15.2018	15.1505	-0.210745	5.58884e-06	3.99299e-05
NM_012429	chr22	30397018	30425303	+	4193	1	SEC14L2|C22orf6|SPF|TAP|TAP1|-|22q12.2|protein-coding	7.47413	7.71266	8.26601	8.14566	0.924534	5.63683e-06	4.02525e-05
NM_020347	chr3	45823318	45842119	-	4012	1	LZTFL1|BBS17|-|3p21.31|protein-coding	8.12042	7.90289	7.47533	7.31242	-0.982055	5.65872e-06	4.03885e-05
NM_005804	chr19	14408798	14419341	-	1485	1	DDX39A|BAT1|BAT1L|DDX39|DDXL|URH49|-|19p13.12|protein-coding	8.88639	8.78433	8.33874	8.27797	-0.704885	5.66216e-06	4.03927e-05
NM_021255	chr14	56118411	56301524	+	5863	1	PELI2|-|-|14q22.3|protein-coding	8.09573	7.91414	8.57496	8.56858	0.789227	5.68808e-06	4.05572e-05
NM_002197	chr9	32384643	32454768	+	7419	1	ACO1|ACONS|HEL60|IREB1|IREBP|IREBP1|IRP1|-|9p21.1|protein-coding	11.4422	11.4711	11.1706	11.1405	-0.323298	5.81619e-06	4.14425e-05
NM_153827	chr17	4833340	4898061	+	4983	1	MINK1|B55|MAP4K6|MINK|YSK2|ZC3|-|17p13.2|protein-coding	11.0476	10.9894	11.3685	11.3026	0.341905	5.81808e-06	4.14425e-05
NM_003607	chr1	226989865	227318492	-	10835	1	CDC42BPA|MRCK|MRCKA|PK428|-|1q42.13|protein-coding	11.2031	11.1304	10.8043	10.871	-0.357582	5.84052e-06	4.15815e-05
NM_004760	chr7	43583108	43627379	+	3909	1	STK17A|DRAK1|-|7p13|protein-coding	9.56268	9.66162	9.99484	10.0737	0.488954	5.84893e-06	4.16204e-05
NM_000044	chrX	67544021	67730619	+	10657	1	AR|AIS|AR8|DHTR|HUMARA|HYSP1|KD|NR3C4|SBMA|SMAX1|TFM|-|Xq12|protein-coding	8.86321	8.76764	9.26032	9.3505	0.610742	5.86249e-06	4.1696e-05
NR_160736	chr12	1527723	1532192	-	4134	1	LOC107984507|-|-|12p13.33|ncRNA	8.97862	9.07982	8.27587	8.60548	-0.752481	5.89111e-06	4.18786e-05
NM_002819	chr19	797452	812312	+	3189	1	PTBP1|HNRNP-I|HNRNPI|HNRPI|PTB|PTB-1|PTB-T|PTB2|PTB3|PTB4|pPTB|-|19p13.3|protein-coding	11.6556	11.7108	11.4217	11.3473	-0.318322	5.89668e-06	4.18972e-05
NM_021570	chr9	93951627	93955355	-	1505	1	BARX1|-|-|9q22.32|protein-coding	9.83037	9.84099	9.42251	9.39855	-0.500196	5.99681e-06	4.25873e-05
NR_044995	chr13	113815610	113842841	+	890	1	GAS6-AS1|-|-|13q34|ncRNA	9.32848	9.42786	8.85739	8.93803	-0.593766	6.00267e-06	4.26075e-05
NM_003489	chr21	14961235	15065000	-	7745	1	NRIP1|CAKUT3|RIP140|-|21q11.2-q21.1|protein-coding	9.27871	9.44206	9.75282	9.90043	0.550501	6.09549e-06	4.32447e-05
[truncated: 26,257 more rows]
