# Supplementary material for: Public RNA-seq data-based identification and functional analyses reveal that MXRA5 retains proliferative and migratory abilities of dental pulp stem cells
Source: Sci Rep. 2023 Sep 20;13:15574. doi: 10.1038/s41598-023-42684-z (PMC10511426; doi:10.1038/s41598-023-42684-z)
Supplement: Supplementary file 11 — Supplementary Information 11. [file 41598_2023_42684_MOESM11_ESM.xlsx]

## Sheet: condenseGenes_raw-Genes_2022020
Transcript/RepeatID (cmd=analyzeRepeats.pl rna hg38 -strand both -count exons -d KY453e_TagDir/ KY453f_TagDir KY453c_TagDir/ KY453d_TagDir -noadj -condenseGenes) (cmd=getDiffExpression.pl condenseGenes_raw-Genes_20220204_si4_MXRA5.txt control control si4 si4)	chr	start	end	strand	Length	Copies	Annotation/Divergence	siControl_1/ (15137230.5 total)	siControl_2(13552252.5 total)	siMXRA5_2_1/ (15679980.5 total)	siMXRA5_2_2 (15093839.0 total)	control vs. siMXRA5_2 Log2 Fold Change	control vs. siMXRA5_2 p-value	control vs. siMXRA5_2 adj. p-value
NM_015419	chrX	3308566	3346652	-	9794	1	MXRA5|-|-|Xp22.33|protein-coding	12.1697	12.2977	7.51674	7.60911	-5.30007	0	0
NM_001001522	chr11	117199294	117207465	+	4253	1	TAGLN|SM22|SM22-alpha|SMCC|TAGLN1|WS3-10|-|11q23.3|protein-coding	14.1631	14.2537	11.4764	11.472	-2.89351	0	0
NM_000358	chr5	136028988	136063818	+	2693	1	TGFBI|BIGH3|CDB1|CDG2|CDGG1|CSD|CSD1|CSD2|CSD3|EBMD|LCD1|-|5q31.1|protein-coding	12.7335	12.8717	15.4338	15.3952	2.74677	1.83957e-284	9.22789e-281
NM_012293	chr2	1631887	1744515	-	6792	1	PXDN|ASGD7|COPOA|D2S448|D2S448E|MG50|PRG2|PXN|VPO|-|2p25.3|protein-coding	13.1333	13.01	10.2422	10.2784	-3.01149	3.19727e-263	1.20289e-259
NM_022873	chr1	27666064	27672192	-	829	1	IFI6|6-16|FAM14C|G1P3|IFI-6-16|IFI616|-|1p35.3|protein-coding	12.0515	12.0029	9.04886	8.84113	-3.38217	2.69228e-224	8.10322e-221
NM_003012	chr8	41261962	41309473	-	4459	1	SFRP1|FRP|FRP-1|FRP1|FrzA|SARP2|-|8p11.21|protein-coding	14.1732	14.3005	12.0296	11.9537	-2.37312	1.40538e-194	3.52494e-191
NM_002421	chr11	102789919	102798160	-	1959	1	MMP1|CLG|CLGN|-|11q22.2|protein-coding	8.21509	8.44897	11.5764	11.7957	3.76145	4.22891e-193	9.09156e-190
NM_000064	chr19	6677704	6720650	-	5188	1	C3|AHUS5|ARMD9|ASP|C3a|C3b|CPAMD1|HEL-S-62p|-|19p13.3|protein-coding	6.68593	6.86071	11.0448	10.8296	5.14867	7.17001e-192	1.34877e-188
NM_004716	chr11	117204337	117232073	-	4178	1	PCSK7|LPC|PC7|PC8|SPC7|-|11q23.3|protein-coding	13.0868	13.1687	10.8949	10.8379	-2.41237	1.52444e-190	2.54904e-187
NM_001300828	chr4	137518920	137532494	-	5914	1	PCDH18|PCDH68L|-|4q28.3|protein-coding	10.4369	10.4595	12.6664	12.7257	2.41367	1.34582e-180	2.02532e-177
NM_001329790	chr5	151020591	151028988	+	1622	1	GPX3|GPx-P|GSHPx-3|GSHPx-P|-|5q33.1|protein-coding	7.61861	7.62989	10.7484	10.7106	3.66555	3.59736e-158	4.92152e-155
NM_000090	chr2	188974373	189012746	+	5437	1	COL3A1|EDS4A|EDSVASC|PMGEDSV|-|2q32.2|protein-coding	12.8931	12.9847	14.9743	14.8405	2.07395	3.37731e-152	4.23542e-149
NM_002133	chr22	35381096	35394207	+	1547	1	HMOX1|HMOX1D|HO-1|HSP32|bK286B10|-|22q12.3|protein-coding	10.0386	9.79522	12.3595	12.2163	2.56281	4.17804e-128	4.83656e-125
NM_000636	chr6	159669069	159693241	-	14160	1	SOD2|IPO-B|IPOB|MNSOD|MVCD6|Mn-SOD|-|6q25.3|protein-coding	11.4156	11.5383	13.3747	13.2909	1.972	7.54885e-125	7.64522e-122
NM_015310	chr8	18527303	19013703	-	11686	1	PSD3|EFA6D|EFA6R|HCA67|-|8p22|protein-coding	10.5999	10.6804	12.5255	12.6166	2.07368	7.62033e-125	7.64522e-122
NM_001293298	chr15	80779370	80951771	+	7321	1	CEMIP|CCSP1|HYBID|KIAA1199|TMEM2L|-|15q25.1|protein-coding	12.9624	13.2334	10.8837	10.7338	-2.44755	8.45554e-123	7.95297e-120
NM_005101	chr1	1013497	1014539	+	632	1	ISG15|G1P2|IFI15|IMD38|IP17|UCRP|hUCRP|-|1p36.33|protein-coding	10.1765	10.1429	7.25141	7.10537	-3.6746	5.42547e-119	4.80281e-116
NM_001067	chr17	40388525	40417896	-	5658	1	TOP2A|TOP2|TP2A|-|17q21.2|protein-coding	10.5882	10.5993	8.06853	8.08672	-2.93175	9.20474e-116	7.69567e-113
NM_002658	chr10	73911132	73917494	+	2330	1	PLAU|ATF|BDPLT5|QPD|UPA|URK|u-PA|-|10q22.2|protein-coding	11.2229	11.3616	13.0752	13.0016	1.85988	1.55719e-105	1.23338e-102
NM_004613	chr20	38127385	38165270	-	4955	1	TGM2|TG(C)|TGC|-|20q11.23|protein-coding	11.4115	11.7174	13.8074	13.6303	2.2786	1.13376e-104	8.53096e-102
NM_001017425	chr1	215082737	215237090	+	3866	1	KCNK2|K2p2.1|TPKC1|TREK|TREK-1|TREK1|hTREK-1c|hTREK-1e|-|1q41|protein-coding	10.341	10.5663	7.70111	7.80345	-3.2039	2.37737e-104	1.70367e-101
NM_016343	chr1	214603195	214664571	+	10268	1	CENPF|CENF|CILD31|PRO1779|STROMS|hcp-1|-|1q41|protein-coding	9.92374	9.94641	7.02734	7.17644	-3.55481	6.5248e-103	4.46326e-100
NM_001363993	chr5	179698929	179731638	+	5128	2	CANX|CNX|IP90|P90|-|5q35.3|protein-coding	14.1981	14.1755	12.3014	12.5242	-1.86858	2.58671e-102	1.6925e-99
NM_002417	chr10	128096661	128126423	-	12697	1	MKI67|KIA|MIB-|MIB-1|PPP1R105|-|10q26.2|protein-coding	10.1393	10.1247	7.55474	7.492	-3.16813	1.84433e-101	1.15647e-98
NM_000396	chr1	150796208	150808260	-	1619	1	CTSK|CTS02|CTSO|CTSO1|CTSO2|PKND|PYCD|-|1q21.3|protein-coding	14.1553	14.1842	12.7546	12.7215	-1.5108	5.04656e-100	3.03782e-97
NM_021928	chr4	176319966	176332245	+	4562	1	SPCS3|PRO3567|SPC22/23|SPC3|YLR066W|-|4q34.2|protein-coding	11.3519	11.4002	9.06842	9.3313	-2.40903	1.3285e-96	7.68946e-94
NM_000089	chr7	94394561	94431232	+	5357	1	COL1A2|EDSARTH2|EDSCV|OI4|-|7q21.3|protein-coding	16.4039	16.4195	17.8348	17.7386	1.4425	4.88929e-95	2.72514e-92
NM_001145199	chr12	105330691	105371518	+	1303	1	C12orf75|AGD3|OCC-1|OCC1|-|12q23.3|protein-coding	12.389	12.4492	10.3665	10.6268	-2.06275	3.44157e-92	1.84972e-89
NM_000093	chr9	134641805	134844842	+	8371	1	COL5A1|EDSC|EDSCL1|-|9q34.3|protein-coding	12.8428	12.8131	14.3369	14.2208	1.53168	2.06223e-90	1.07015e-87
NM_015430	chr11	35431829	35525616	-	2758	1	PAMR1|DKFZP586H2123|FP938|RAMP|-|11p13|protein-coding	11.5986	11.5449	13.0541	13.0131	1.5558	6.47128e-88	3.24621e-85
NM_006288	chr11	119417941	119424128	-	2987	1	THY1|CD90|CDw90|-|11q23.3|protein-coding	12.796	12.9347	11.3019	11.2839	-1.67923	1.17167e-86	5.68791e-84
NM_018685	chr7	36389862	36453791	+	4705	1	ANLN|FSGS8|Scraps|scra|-|7p14.2|protein-coding	9.99882	10.086	7.49803	7.67466	-2.98784	4.60552e-85	2.16589e-82
NM_001144925	chr21	41420558	41459214	+	3406	1	MX1|IFI-78K|IFI78|MX|MxA|-|21q22.3|protein-coding	10.161	10.2787	7.93419	7.79369	-2.8091	1.72605e-84	7.8713e-82
NR_038064	chr9	19115761	19127606	-	2091	1	PLIN2|ADFP|ADRP|-|9p22.1|protein-coding	9.72034	9.84523	11.6584	11.5435	1.99495	4.66533e-84	2.06496e-81
NM_016235	chr16	19856691	19884848	-	5138	1	GPRC5B|RAIG-2|RAIG2|-|16p12.3|protein-coding	7.63368	7.55999	10.0137	9.96216	2.92575	8.37561e-83	3.60127e-80
NM_004060	chr5	163437595	163445016	+	2435	1	CCNG1|CCNG|-|5q34|protein-coding	11.7797	11.8697	10.1574	10.1861	-1.79855	1.06625e-82	4.45722e-80
NM_000393	chr2	189031898	189179761	-	6773	1	COL5A2|EDSC|EDSCL2|-|2q32.2|protein-coding	12.4958	12.6002	13.9421	13.9063	1.45335	1.54035e-81	6.26507e-79
NM_000165	chr6	121435646	121449727	+	3079	1	GJA1|AVSD3|CMDR|CX43|EKVP|EKVP3|GJAL|HLHS1|HSS|ODDD|PPKCA|-|6q22.31|protein-coding	13.5403	13.6995	11.7317	11.981	-1.8653	3.76168e-81	1.48972e-78
NM_001845	chr13	110148963	110307157	-	6486	1	COL4A1|BSVD|BSVD1|RATOR|-|13q34|protein-coding	10.3939	10.4885	12.101	12.0175	1.75073	4.08942e-81	1.57799e-78
NM_003528	chr1	149884460	149886682	-	2220	1	HIST2H2BE|GL105|H2B|H2B.1|H2BFQ|H2BGL105|H2BQ|-|1q21.2|protein-coding	7.49496	7.70063	9.96298	10.0231	2.92936	1.58264e-79	5.9543e-77
NM_000210	chr2	172427586	172506458	+	5787	1	ITGA6|CD49f|ITGA6B|VLA-6|-|2q31.1|protein-coding	10.6871	10.68	8.76582	8.69007	-2.23349	2.49723e-79	9.16607e-77
NM_003786	chr17	50634881	50692253	+	5660	1	ABCC3|ABC31|EST90757|MLP2|MOAT-D|MRP3|cMOAT2|-|17q21.33|protein-coding	6.7415	7.0232	9.86132	9.57244	3.68169	4.05869e-78	1.45427e-75
NM_005319	chr6	26055740	26056471	-	729	1	HIST1H1C|H1.2|H1C|H1F2|H1s-1|-|6p22.2|protein-coding	6.86764	6.9542	9.5681	9.4635	3.42558	2.15307e-77	7.53524e-75
NM_001193460	chr12	65278683	65466907	+	4531	1	MSRB3|DFNB74|-|12q14.3|protein-coding	11.4134	11.4476	9.52388	9.73025	-1.98392	4.14885e-76	1.419e-73
NM_177924	chr8	18055992	18084107	-	2763	1	ASAH1|AC|ACDase|ASAH|PHP|PHP32|SMAPME|-|8p22|protein-coding	11.792	11.8858	10.2553	10.2863	-1.70437	3.48805e-75	1.16648e-72
NM_058179	chr9	78297125	78330093	+	2195	1	PSAT1|EPIP|NLS2|PSA|PSAT|PSATD|-|9q21.2|protein-coding	11.2509	10.9649	9.07407	9.0604	-2.29389	1.551e-74	5.07415e-72
NM_001005388	chr1	204828654	205022822	+	10302	1	NFASC|NEDCPMD|NF|NRCAML|-|1q32.1|protein-coding	11.1427	11.0644	9.23774	9.36836	-2.00868	1.73928e-74	5.56903e-72
NM_145901	chr6	34236873	34246231	+	2153	1	HMGA1|HMG-R|HMGA1A|HMGIY|-|6p21.31|protein-coding	14.6932	14.7053	13.4985	13.4131	-1.30827	2.41925e-74	7.58485e-72
NM_002023	chr1	203340628	203351122	-	2938	1	FMOD|FM|SLRR2E|-|1q32.1|protein-coding	7.19816	7.0951	9.64436	9.56625	3.15611	8.78979e-74	2.69954e-71
NM_003022	chrX	81202102	81298547	+	1758	1	SH3BGRL|HEL-S-115|SH3BGR|-|Xq21.1|protein-coding	10.31	10.4798	8.15662	8.33094	-2.5153	6.33531e-73	1.9068e-70
NM_001301856	chr6	53267404	53348950	-	3222	1	ELOVL5|HELO1|SCA38|dJ483K16.1|-|6p12.1|protein-coding	11.317	11.2604	9.3813	9.59237	-1.9924	2.50818e-72	7.4011e-70
NM_152592	chr14	95407266	95475835	-	13483	1	SYNE3|C14orf139|C14orf49|KASH3|LINC00341|NCRNA00341|NET53|Nesp3|-|14q32.13|protein-coding	11.1256	11.0366	9.36896	9.25423	-1.97486	5.31269e-72	1.53751e-69
NM_007332	chr8	72021250	72075584	-	5162	1	TRPA1|ANKTM1|FEPS|FEPS1|-|8q21.11|protein-coding	9.54514	9.69601	11.3914	11.3005	1.90605	1.48601e-71	4.21941e-69
NM_020848	chr10	30012804	30059586	-	9317	1	JCAD|KIAA1462|-|10p11.23|protein-coding	11.5625	11.5775	9.89557	10.0262	-1.76034	1.61454e-71	4.49948e-69
NM_002389	chr1	207752038	207795516	+	3377	1	CD46|AHUS2|MCP|MIC10|TLX|TRA2.10|-|1q32.2|protein-coding	11.2119	11.2985	12.6221	12.7367	1.52307	8.65063e-70	2.36697e-67
NM_001015880	chr10	87659878	87747705	+	3684	1	PAPSS2|ATPSK2|BCYM4|SK2|-|10q23.2-q23.31|protein-coding	10.6432	10.6399	12.0342	12.0871	1.53283	2.56452e-69	6.89168e-67
NM_000877	chr2	102142746	102179874	+	5169	1	IL1R1|CD121A|D2S1473|IL-1R-alpha|IL1R|IL1RA|P80|-|2q11.2-q12.1|protein-coding	10.1469	10.456	12.0815	12.066	1.91064	3.89172e-69	1.02748e-66
NM_001346591	chr7	155297772	155310235	+	3144	1	INSIG1|CL6|-|7q36.3|protein-coding	12.9069	13.0158	11.6166	11.6414	-1.41931	2.94637e-68	7.64481e-66
NM_006187	chr12	112938474	112973251	+	6581	1	OAS3|p100|p100OAS|-|12q24.13|protein-coding	9.42761	9.5087	7.01512	7.15202	-3.09244	5.32396e-68	1.35797e-65
NM_005228	chr7	55019017	55211628	+	9875	1	EGFR|ERBB|ERBB1|HER1|NISBD2|PIG61|mENA|-|7p11.2|protein-coding	11.4912	11.5026	9.94981	10.0049	-1.66554	1.01428e-67	2.54399e-65
NM_002266	chr17	68035735	68046854	+	1964	1	KPNA2|IPOA1|QIP2|RCH1|SRP1-alpha|SRP1alpha|-|17q24.2|protein-coding	10.4023	10.4098	8.39732	8.5582	-2.2379	4.32741e-67	1.06759e-64
NM_000963	chr1	186671791	186680423	-	4498	1	PTGS2|COX-2|COX2|GRIPGHS|PGG/HS|PGHS-2|PHS-2|hCox-2|-|1q31.1|protein-coding	8.46645	8.82327	10.7381	10.7138	2.36992	5.29836e-67	1.28605e-64
NM_000557	chr20	35433349	35438228	-	2362	1	GDF5|BDA1C|BMP-14|BMP14|CDMP1|LAP-4|LAP4|OS5|SYM1B|SYNS2|-|20q11.22|protein-coding	9.58777	9.68966	7.15237	7.39849	-2.98875	6.79234e-67	1.62251e-64
NM_022740	chr7	139561570	139777998	-	15312	1	HIPK2|PRO0593|-|7q34|protein-coding	11.6555	11.7624	13.0133	13.0089	1.38462	7.66864e-67	1.80321e-64
NM_031286	chr1	26280086	26281522	+	746	1	SH3BGRL3|HEL-S-297|SH3BP-1|TIP-B1|-|1p36.11|protein-coding	12.888	12.9177	11.6411	11.5345	-1.39965	1.49032e-66	3.45044e-64
NM_002318	chr8	23296897	23404120	-	3705	1	LOXL2|LOR|LOR2|WS9-14|-|8p21.3|protein-coding	12.1385	12.2568	13.5391	13.461	1.37921	6.70321e-66	1.52843e-63
NM_022731	chr1	205712822	205750182	-	6390	1	NUCKS1|JC7|NUCKS|-|1q32.1|protein-coding	12.2196	12.2772	10.6411	10.8399	-1.61988	1.85009e-64	4.15552e-62
NM_001105237	chr12	108645111	108702998	-	3912	1	CORO1C|HCRNN4|-|12q24.11|protein-coding	12.3108	12.5852	10.6047	10.8076	-1.87439	3.51627e-64	7.78182e-62
NM_001257181	chr8	42416462	42541512	-	3612	1	SLC20A2|GLVR-2|GLVR2|IBGC1|IBGC3|MLVAR|PIT-2|PIT2|RAM1|Ram-1|-|8p11.21|protein-coding	11.2845	11.3458	9.78684	9.80819	-1.67368	2.10585e-63	4.59288e-61
NM_004932	chr5	31193686	31329146	+	8526	1	CDH6|CAD6|KCAD|-|5p13.3|protein-coding	8.83954	9.21169	10.9942	11.1907	2.31052	2.92712e-63	6.29288e-61
NR_036641	chr4	156760454	156971799	-	4624	1	PDGFC|FALLOTEIN|SCDGF|-|4q32.1|protein-coding	10.6995	10.683	8.98823	9.04966	-1.8988	1.44704e-61	3.06712e-59
NM_001004019	chr3	13549125	13638402	+	4284	1	FBLN2|-|-|3p25.1|protein-coding	10.832	10.8412	9.25232	9.17217	-1.82831	6.48938e-61	1.35637e-58
NM_001014432	chr14	104769350	104795743	-	2840	1	AKT1|AKT|CWS6|PKB|PKB-ALPHA|PRKBA|RAC|RAC-ALPHA|-|14q32.33|protein-coding	11.073	11.1381	9.58082	9.45244	-1.76559	2.96006e-60	6.10218e-58
NR_003225	chr14	55136983	55145430	+	1952	1	LGALS3|CBP35|GAL3|GALBP|GALIG|L31|LGALS2|MAC2|-|14q22.3|protein-coding	12.0107	11.9791	10.6802	10.5472	-1.49105	2.36666e-59	4.81295e-57
NM_001220778	chr6	36678710	36687339	+	2264	1	CDKN1A|CAP20|CDKN1|CIP1|MDA-6|P21|SDI1|WAF1|p21CIP1|-|6p21.2|protein-coding	14.1559	14.087	15.2136	15.1846	1.13245	4.66224e-59	9.35494e-57
NM_006332	chr19	18173813	18178117	+	979	1	IFI30|GILT|IFI-30|IP-30|IP30|-|19p13.11|protein-coding	8.28587	8.43305	10.235	10.1837	2.17752	1.96556e-58	3.89206e-56
NM_052966	chr1	184791032	184974508	-	6868	1	NIBAN1|C1orf24|FAM129A|GIG39|NIBAN|-|1q25.3|protein-coding	11.6609	11.2962	9.65087	9.449	-2.13413	2.0337e-58	3.9747e-56
NM_001349299	chr9	33252471	33264708	-	3811	1	BAG1|BAG-1|HAP|RAP46|-|9p13.3|protein-coding	9.08006	9.13444	10.8123	10.6769	1.85633	4.86882e-56	9.39371e-54
NM_001039348	chr2	55865967	55923782	-	2694	1	EFEMP1|DHRD|DRAD|FBLN3|FBNL|FIBL-3|MLVT|MTLV|S1-5|-|2p16.1|protein-coding	7.86571	7.86904	9.82607	9.7548	2.35578	1.54514e-55	2.94339e-53
NM_001923	chr11	61299447	61333212	-	4327	1	DDB1|DDBA|UV-DDB1|XAP1|XPCE|XPE|XPE-BF|-|11q12.2|protein-coding	11.9199	11.9687	13.0778	13.0618	1.19595	2.13381e-55	4.01397e-53
NM_133459	chr18	59430939	59697423	-	6258	1	CCBE1|HKLLS1|-|18q21.32|protein-coding	11.795	11.9364	10.4964	10.517	-1.47453	7.72162e-55	1.4346e-52
NM_001846	chr13	110307284	110513209	+	6396	1	COL4A2|BSVD2|ICH|POREN2|-|13q34|protein-coding	11.8404	11.8351	13.0438	12.9506	1.23395	1.34709e-54	2.47223e-52
NM_002581	chr9	116153791	116402321	+	10947	1	PAPPA|ASBABP2|DIPLA1|IGFBP-4ase|PAPA|PAPP-A|PAPPA1|-|9q33.1|protein-coding	8.87571	8.85365	10.5401	10.4621	1.87898	2.08581e-54	3.78185e-52
NM_001135599	chr1	218345284	218444619	+	5994	1	TGFB2|G-TSF|LDS4|TGF-beta2|-|1q41|protein-coding	9.47113	9.41987	10.9203	11.0624	1.72869	3.9885e-54	7.14559e-52
NM_016021	chr6	89326625	89352722	-	4154	1	UBE2J1|CGI-76|HSPC153|HSPC205|HSU93243|NCUBE-1|NCUBE1|UBC6|UBC6E|Ubc6p|-|6q15|protein-coding	9.57025	9.62956	7.67684	7.56869	-2.4688	6.57299e-54	1.16373e-51
NM_033135	chr11	103907191	104164147	-	3809	1	PDGFD|IEGF|MSTP036|SCDGF-B|SCDGFB|-|11q22.3|protein-coding	6.69992	7.06623	9.1773	9.3353	3.17721	7.32246e-54	1.28135e-51
NM_004318	chr8	61500556	61714592	-	5274	1	ASPH|AAH|BAH|CASQ2BP1|FDLAB|HAAH|JCTN|junctin|-|8q12.3|protein-coding	13.3258	13.4446	12.2512	12.2288	-1.21481	2.79776e-53	4.83948e-51
NM_001064	chr3	53224712	53256022	-	2980	1	TKT|HEL-S-48|HEL107|SDDHD|TK|TKT1|-|3p21.1|protein-coding	12.3638	12.3564	13.5662	13.4409	1.21221	3.36461e-53	5.75387e-51
NM_001165931	chr2	10122568	10131419	+	3422	1	RRM2|R2|RR2|RR2M|-|2p25.1|protein-coding	9.45044	9.52624	7.53363	7.42268	-2.54692	5.2754e-53	8.92017e-51
NM_006623	chr1	119711934	119744215	+	1852	1	PHGDH|3-PGDH|3PGDH|HEL-S-113|NLS|NLS1|PDG|PGAD|PGD|PGDH|PHGDHD|SERA|-|1p12|protein-coding	10.5458	10.1337	8.30723	8.27845	-2.41349	4.36345e-52	7.29618e-50
NM_021913	chr19	41219223	41261766	+	4695	1	AXL|ARK|JTK11|Tyro7|UFO|-|19q13.2|protein-coding	12.8449	12.8992	11.7759	11.7281	-1.19243	5.48849e-52	9.07651e-50
NM_000138	chr15	48408306	48645788	-	11627	1	FBN1|ACMICD|ECTOL1|FBN|GPHYSD2|MASS|MFLS|MFS1|OCTD|SGS|SSKS|WMS|WMS2|-|15q21.1|protein-coding	14.3316	14.3692	15.3257	15.4031	1.06594	9.26863e-52	1.51613e-49
NR_104486	chr13	21372571	21459303	-	5503	1	ZDHHC20|4933421L13Rik|DHHC-20|DHHC20|-|13q12.11|protein-coding	9.7994	10.0055	7.43804	7.88209	-2.72364	1.34449e-51	2.17561e-49
NM_001200	chr20	6767686	6780246	+	3540	1	BMP2|BDA2|BMP2A|SSFSC|-|20p12.3|protein-coding	6.86762	6.8765	9.07758	8.99319	2.96906	1.93666e-51	3.10051e-49
NM_018247	chr6	75252925	75284792	-	4408	1	TMEM30A|C6orf67|CDC50A|-|6q14.1|protein-coding	11.6436	11.7725	10.2726	10.3972	-1.49415	3.90174e-51	6.18077e-49
NM_002117	chr6_GL000251v2_alt	2749675	2753018	-	1523	7	HLA-C|D6S204|HLA-JY3|HLAC|HLC-C|MHC|PSORS1|-|6p21.33|protein-coding	13.1727	13.1815	14.464	14.2657	1.25565	5.43928e-51	8.52663e-49
NM_001039362	chr2	10721630	10785110	+	3243	1	ATP6V1C2|ATP6C2|VMA5|-|2p25.1|protein-coding	11.8247	11.6854	10.4536	10.3674	-1.46211	6.08975e-51	9.4479e-49
NM_024911	chr1	68125360	68232523	-	2702	1	WLS|C1orf139|EVI|GPR177|MRP|mig-14|-|1p31.3|protein-coding	11.291	11.4294	12.5532	12.577	1.28693	6.28912e-51	9.65765e-49
NM_005563	chr1	25900116	25906419	-	1436	1	STMN1|C1orf215|LAP18|Lag|OP18|PP17|PP19|PR22|SMN|-|1p36.11|protein-coding	10.7888	10.902	9.06485	9.31307	-1.86064	6.35831e-51	9.66528e-49
NM_001135242	chr8	133237175	133297252	-	3404	1	NDRG1|CAP43|CMT4D|DRG-1|DRG1|GC4|HMSNL|NDR1|NMSL|PROXY1|RIT42|RTP|TARG1|TDD5|-|8q24.22|protein-coding	10.2571	10.1135	11.5229	11.5758	1.48828	6.52536e-51	9.82001e-49
NM_002048	chr9	86944362	86947506	-	3142	1	GAS1|-|-|9q21.33|protein-coding	10.721	10.8328	9.1846	8.88445	-1.96255	7.1396e-51	1.0638e-48
NM_021151	chr7	87345664	87399794	+	3185	1	CROT|COT|-|7q21.12|protein-coding	9.23231	9.35145	10.7648	10.8508	1.70749	1.76831e-50	2.60895e-48
NM_007289	chr3	155080011	155183729	+	5964	1	MME|CALLA|CD10|CMT2T|NEP|SCA43|SFE|-|3q25.2|protein-coding	13.161	13.29	12.089	12.1009	-1.20101	3.49252e-50	5.10282e-48
NM_003981	chr15	90966043	90994535	-	3052	1	PRC1|ASE1|-|15q26.1|protein-coding	9.15749	9.19991	7.17657	7.09146	-2.70608	5.56547e-50	7.97664e-48
NM_002213	chr3	124761949	124887365	-	4422	1	ITGB5|-|-|3q21.2|protein-coding	11.0151	11.0301	12.2105	12.1619	1.25164	5.54015e-50	7.97664e-48
NM_001010972	chr7	143381345	143391111	+	2213	2	ZYX|ESP-2|HED-2|-|7q34|protein-coding	13.0883	13.1746	11.8845	11.6063	-1.46625	6.51522e-50	9.24977e-48
NM_032341	chr1	15617458	15669044	+	10655	1	DDI2|-|-|1p36.21|protein-coding	8.44504	8.62202	10.2008	10.3425	2.0306	7.39217e-50	1.03967e-47
NM_031992	chr7	74174356	74197096	+	2495	1	EIF4H|WBSCR1|WSCR1|eIF-4H|-|7q11.23|protein-coding	12.4728	12.4987	11.2619	11.3724	-1.24951	8.8739e-50	1.23651e-47
NM_003014	chr7	37905933	37916817	-	2859	1	SFRP4|FRP-4|FRPHE|FRZB-2|PYL|sFRP-4|-|7p14.1|protein-coding	8.36622	8.41933	5.90669	6.00955	-3.95646	9.73393e-50	1.34391e-47
NM_144653	chr9	136006537	136095289	-	6895	1	NACC2|BEND9|BTBD14|BTBD14A|BTBD31|NAC-2|RBB|-|9q34.3|protein-coding	10.2852	10.2358	8.68218	8.57665	-1.89832	2.2143e-49	3.02936e-47
NM_001282707	chr2	10783391	10812839	-	2495	1	PDIA6|ERP5|P5|TXNDC7|-|2p25.1|protein-coding	13.2849	13.1864	12.1276	12.1671	-1.15544	4.38426e-49	5.94403e-47
NM_015472	chr3	149517235	149658025	-	5028	1	WWTR1|TAZ|-|3q25.1|protein-coding	10.4764	10.715	11.9583	12.105	1.54912	1.09739e-48	1.47452e-46
NM_003564	chr1	159918111	159925507	-	1368	1	TAGLN2|HA1756|-|1q23.2|protein-coding	11.6757	11.7746	10.4515	10.5	-1.35789	5.51395e-48	7.34332e-46
NM_006088	chr9	137241287	137243707	+	1557	1	TUBB4B|Beta2|LCAEOD|TUBB2|TUBB2C|-|9q34.3|protein-coding	12.2752	12.3816	11.184	11.1411	-1.25126	8.58803e-48	1.1337e-45
NR_109843	chr2	181891730	181930737	+	5867	1	ITPRID2|CS-1|CS1|KRAP|SPAG13|SSFA2|-|2q31.3|protein-coding	12.4298	12.5294	13.5098	13.5717	1.12264	2.41763e-47	3.16373e-45
NM_001127500	chr7	116672196	116798377	+	6853	1	MET|AUTS9|DFNB97|HGFR|RCCP2|c-Met|-|7q31.2|protein-coding	9.99706	10.0796	8.15352	8.38715	-2.09654	2.4687e-47	3.20271e-45
NM_003299	chr12	103930410	103947926	+	2762	1	HSP90B1|ECGP|GP96|GRP94|HEL-S-125m|HEL35|TRA1|-|12q23.3|protein-coding	14.4904	14.3507	13.3148	13.38	-1.13214	2.74426e-47	3.52977e-45
NM_173595	chr12	56237807	56258384	-	8651	1	ANKRD52|ANKRD33|-|12q13.3|protein-coding	11.0112	10.9212	12.1349	12.1129	1.24521	7.05563e-47	8.99832e-45
NM_015470	chr2	73073382	73112948	-	4265	1	RAB11FIP5|GAF1|RIP11|pp75|-|2p13.2|protein-coding	10.643	10.5996	9.09599	9.20254	-1.67067	7.48319e-47	9.46341e-45
NM_003937	chr2	142877664	143055833	+	15135	1	KYNU|KYNUU|VCRL2|-|2q22.2|protein-coding	6.53309	6.76884	8.80889	8.84276	3.09911	1.14957e-46	1.44166e-44
NM_005952	chr16	56682470	56684196	+	399	1	MT1X|MT-1l|MT1|-|16q13|protein-coding	7.44224	7.46535	9.42271	9.29831	2.45313	2.5604e-46	3.18441e-44
NM_001270928	chr10	89392623	89406487	+	4411	1	IFIT1|C56|G10P1|IFI-56|IFI-56K|IFI56|IFIT-1|IFNAI1|ISG56|P56|RNM561|-|10q23.31|protein-coding	8.97773	9.08056	6.99194	7.0385	-2.72424	2.94812e-46	3.63658e-44
NR_144376	chr7	134442350	134459192	-	2048	1	AKR1B1|ADR|ALDR1|ALR2|AR|-|7q33|protein-coding	10.8353	10.8188	12.0171	11.9475	1.2475	3.52539e-46	4.3133e-44
NM_001043352	chr1	154155308	154183218	-	4494	1	TPM3|CAPM1|CFTD|HEL-189|HEL-S-82p|NEM1|OK/SW-cl.5|TM-5|TM3|TM30|TM30nm|TM5|TPM3nu|TPMsk3|TRK|hscp30|-|1q21.3|protein-coding	12.4624	12.6004	11.1783	11.3577	-1.35053	5.44311e-46	6.60592e-44
NM_019099	chr1	111722064	111739395	-	5947	1	INKA2|C1orf183|FAM212B|-|1p13.2|protein-coding	8.30667	8.03112	9.97991	9.95756	2.14579	5.65323e-46	6.80603e-44
NM_001353683	chr1	156893718	156916428	+	5152	1	PEAR1|JEDI|MEGF12|-|1q23.1|protein-coding	10.6707	10.5713	9.18463	9.03478	-1.71546	6.90124e-46	8.2426e-44
NM_006135	chr1	112619832	112671614	+	2344	1	CAPZA1|CAPPA1|CAPZ|CAZ1|-|1p13.2|protein-coding	11.6498	11.7519	10.264	10.4577	-1.45519	1.00456e-45	1.18106e-43
NM_002526	chr6	85450083	85495784	+	3551	1	NT5E|CALJA|CD73|E5NT|NT|NT5|NTE|eN|eNT|-|6q14.3|protein-coding	13.4614	13.551	12.4147	12.4981	-1.11125	9.98255e-46	1.18106e-43
NR_147989	chr7	97852117	97972358	-	3512	1	CZ1P-ASNS|-|-|7q21.3|ncRNA	10.5354	10.2718	8.62171	8.76253	-1.98379	1.09295e-45	1.27502e-43
NM_198129	chr18	23689453	23956222	+	11730	1	LAMA3|BM600|E170|LAMNA|LOCS|-|18q11.2|protein-coding	9.92987	9.8545	8.13488	7.75301	-2.34073	1.4497e-45	1.6782e-43
NM_178229	chr1	156525405	156572565	-	5973	1	IQGAP3|-|-|1q22|protein-coding	8.39018	8.45656	6.22499	6.05382	-3.58314	1.60307e-45	1.83339e-43
NM_001261455	chr2	206175316	206213628	-	2150	2	GPR1|-|-|2q33.3|protein-coding	9.51393	9.33413	7.4633	7.5728	-2.42636	1.60813e-45	1.83339e-43
NM_005504	chr12	24810024	24949101	-	9301	1	BCAT1|BCATC|BCT1|ECA39|MECA39|PNAS121|PP18|-|12p12.1|protein-coding	11.8677	11.8773	10.4712	10.6803	-1.40038	1.86072e-45	2.10541e-43
NM_000088	chr17	50184096	50201639	-	5874	1	COL1A1|EDSARTH1|EDSC|OI1|OI2|OI3|OI4|-|17q21.33|protein-coding	16.3402	16.3436	17.3002	17.2235	0.965222	2.02298e-45	2.27192e-43
NM_133436	chr7	97852117	97872165	-	2319	1	ASNS|ASNSD|TS11|-|7q21.3|protein-coding	10.5404	10.2633	8.60458	8.74936	-2.00076	2.07847e-45	2.31696e-43
NM_003851	chr1	167541014	167553762	-	1962	1	CREG1|CREG|-|1q24.2|protein-coding	8.08907	8.11883	9.7831	9.78714	2.04138	3.89494e-45	4.30993e-43
NM_004265	chr11	61828300	61867354	+	3077	1	FADS2|D6D|DES6|FADSD6|LLCDL2|SLL0262|TU13|-|11q12.2|protein-coding	13.1543	13.1007	14.1153	14.0668	1.01624	5.57389e-45	6.12274e-43
NM_030964	chr5	142310435	142325021	-	4945	1	SPRY4|HH17|-|5q31.3|protein-coding	8.75204	8.82468	10.2683	10.3894	1.78501	1.63352e-44	1.78136e-42
NM_001310	chr12	12611876	12645108	+	3764	1	CREBL2|-|-|12p13.1|protein-coding	9.60458	9.7478	7.79133	7.96383	-2.2115	2.85072e-44	3.08637e-42
NM_203284	chr4	26320807	26435130	+	5978	1	RBPJ|AOS3|CBF1|IGKJRB|IGKJRB1|KBF2|RBP-J|RBPJK|RBPSUH|SUH|csl|-|4p15.2|protein-coding	11.3171	11.4853	9.96851	10.1051	-1.49817	2.99158e-44	3.21573e-42
NM_001013398	chr7	45912245	45921272	-	2624	1	IGFBP3|BP-53|IBP3|-|7p12.3|protein-coding	10.3565	10.3423	8.86472	8.89852	-1.69281	3.75035e-44	4.00277e-42
NM_001424	chr16	10528422	10580598	-	5090	1	EMP2|XMP|-|16p13.13|protein-coding	9.23297	9.13119	7.33958	7.24669	-2.47718	1.92387e-43	2.03889e-41
NM_006086	chr16	89923342	89936097	+	1700	1	TUBB3|CDCBM|CDCBM1|CFEOM3|CFEOM3A|FEOM3|TUBB4|beta-4|-|16q24.3|protein-coding	11.8319	11.7869	10.676	10.6888	-1.22091	2.02892e-43	2.13519e-41
NM_130440	chr1	43530860	43623672	+	7687	1	PTPRF|BNAH2|LAR|-|1p34.2|protein-coding	11.4014	11.4037	10.2312	10.1682	-1.31708	2.52065e-43	2.63425e-41
NM_003234	chr3	196049284	196082090	-	5203	1	TFRC|CD71|IMD46|T9|TFR|TFR1|TR|TRFR|p90|-|3q29|protein-coding	11.7227	11.7933	12.7843	12.9124	1.16236	2.97638e-43	3.08907e-41
NR_160937	chr10	73909969	73922777	-	2636	1	C10orf55|-|-|10q22.2|ncRNA	8.86027	8.99352	10.6047	10.3929	1.8058	5.4157e-43	5.58225e-41
NR_135259	chr3	170864876	170870195	-	1964	1	RPL22L1|-|-|3q26.2|protein-coding	9.16072	9.34659	7.27783	7.414	-2.48088	1.27721e-42	1.30753e-40
NM_001330790	chr4	41360807	41700044	+	6113	1	LIMCH1|LIMCH1A|LMO7B|-|4p13|protein-coding	8.78452	8.83744	10.2988	10.5729	1.87952	1.3246e-42	1.34689e-40
NM_173576	chr10	27672874	27745819	-	3600	1	MKX|C10orf48|IFRX|IRXL1|-|10p12.1|protein-coding	9.83444	9.87615	8.07063	8.2792	-2.01915	1.74276e-42	1.76019e-40
NM_002009	chr15	49423242	49488774	+	5314	1	FGF7|HBGF-7|KGF|-|15q21.2|protein-coding	8.18822	8.276	9.81177	9.91639	1.96458	2.5235e-42	2.53175e-40
NM_022831	chr1	222668013	222712491	-	2963	1	AIDA|C1orf80|-|1q41|protein-coding	10.0114	10.0073	8.41529	8.50674	-1.83239	3.60112e-42	3.58896e-40
NM_001141945	chr10	88935074	88991397	-	1754	1	ACTA2|ACTSA|-|10q23.31|protein-coding	11.6664	11.8592	10.5301	10.393	-1.41413	5.16868e-42	5.11733e-40
NM_001128928	chr2	190343589	190371665	+	2035	1	INPP1|-|-|2q32.2|protein-coding	8.49447	8.49626	6.46608	6.36826	-3.12668	7.61093e-42	7.48607e-40
NM_033224	chr7	44876299	44885530	-	9229	1	PURB|PURBETA|-|7p13|protein-coding	10.1095	10.1204	11.284	11.3348	1.3127	1.0415e-41	1.01776e-39
NM_001363848	chr17	78174079	78187204	-	1686	1	TK1|TK2|-|17q25.3|protein-coding	8.67403	8.59712	6.67145	6.58072	-2.91501	3.94943e-41	3.83452e-39
NM_018136	chr1	197084127	197146669	-	10833	1	ASPM|ASP|Calmbp1|MCPH5|-|1q31.3|protein-coding	8.37014	8.34806	6.23426	6.29974	-3.25977	4.32091e-41	4.16829e-39
NM_001270448	chr17	7219831	7225267	+	2346	1	ACADVL|ACAD6|LCACD|VLCAD|-|17p13.1|protein-coding	10.0829	10.1605	11.3647	11.2929	1.32614	5.33432e-41	5.11313e-39
NM_020760	chr2	196194072	196592983	-	12448	1	HECW2|NDHSAL|NEDL2|-|2q32.3|protein-coding	10.2744	10.4534	8.62412	8.87365	-1.86357	9.35781e-41	8.91302e-39
NM_006449	chr2	37641882	37672199	-	5711	1	CDC42EP3|BORG2|CEP3|UB1|-|2p22.2|protein-coding	11.5197	11.5186	10.3063	10.4074	-1.26753	1.02437e-40	9.69544e-39
NM_199344	chr1	168226004	168253021	+	11030	1	SFT2D2|UNQ512|dJ747L4.C1.2|-|1q24.2|protein-coding	9.93503	9.83897	8.15367	8.35078	-1.95753	1.35289e-40	1.27248e-38
NM_003222	chr20	56629306	56639282	+	2852	1	TFAP2C|AP2-GAMMA|ERF1|TFAP2G|hAP-2g|-|20q13.31|protein-coding	8.80798	8.93694	10.289	10.4052	1.70302	1.54418e-40	1.44337e-38
NM_001308392	chr16	64943753	65122063	-	6885	1	CDH11|CAD11|CDHOB|ESWS|OB|OSF-4|-|16q21|protein-coding	11.6999	11.8477	10.4852	10.6181	-1.32609	1.75147e-40	1.62702e-38
NM_018131	chr10	93496612	93529092	+	2647	1	CEP55|C10orf3|CT111|MARCH|URCC6|-|10q23.33|protein-coding	8.46028	8.47326	6.21677	6.47855	-3.21494	2.16331e-40	1.99728e-38
NM_003290	chr19	16076495	16103002	+	2464	1	TPM4|HEL-S-108|-|19p13.12-p13.11|protein-coding	15.0949	15.2125	14.1339	14.2314	-1.02121	2.31728e-40	2.12638e-38
NM_002160	chr9	115019576	115118157	-	8469	1	TNC|150-225|DFNA56|GMEM|GP|HXB|JI|TN|TN-C|-|9q33.1|protein-coding	12.7027	12.5686	11.5867	11.5849	-1.12237	3.86075e-40	3.52124e-38
NM_004285	chr1	9234774	9271335	+	9138	1	H6PD|CORTRD1|G6PDH|GDH|-|1p36.22|protein-coding	10.9988	10.9243	9.73827	9.61537	-1.42969	1.01211e-39	9.17543e-38
NM_021939	chr17	41812710	41823217	+	2871	1	FKBP10|BRKS1|FKBP65|OI11|OI6|PPIASE|hFKBP65|-|17q21.2|protein-coding	12.6689	12.6492	13.6504	13.5542	0.998412	1.41494e-39	1.27505e-37
NM_001162371	chr17	5499427	5501006	-	1496	1	LOC728392|-|-|17p13.2|protein-coding	10.6814	10.6629	9.39817	9.23663	-1.52737	2.44063e-39	2.18625e-37
NM_144569	chr1	31790422	31816051	-	3944	1	SPOCD1|PPP1R146|-|1p35.2|protein-coding	10.2422	10.2847	8.87016	8.86032	-1.61874	2.72424e-39	2.42587e-37
NM_003139	chr11	126262939	126268895	-	2969	1	SRPRA|DP|SRPR|Sralpha|-|11q24.2|protein-coding	11.5734	11.627	12.5845	12.569	1.04272	3.87411e-39	3.4295e-37
NM_002074	chr1	1785286	1891087	-	3149	1	GNB1|MRD42|-|1p36.33|protein-coding	12.7076	12.7693	11.7865	11.7399	-1.03921	4.05556e-39	3.56913e-37
NM_202002	chr12	2857680	2877174	-	3654	1	FOXM1|FKHL16|FOXM1A|FOXM1B|FOXM1C|HFH-11|HFH11|HNF-3|INS-1|MPHOSPH2|MPP-2|MPP2|PIG29|TRIDENT|-|12p13.33|protein-coding	9.18863	9.1499	7.45292	7.22851	-2.38633	4.13344e-39	3.61652e-37
NM_001039479	chr14	74661256	74713080	-	5395	1	AREL1|FIEL1|KIAA0317|-|14q24.3|protein-coding	8.95478	9.19839	10.511	10.5639	1.66235	4.72167e-39	4.10731e-37
NM_020182	chr20	57648396	57710015	-	4948	1	PMEPA1|STAG1|TMEPAI|-|20q13.31|protein-coding	7.90839	8.14561	9.74424	9.66394	2.04798	4.96787e-39	4.29663e-37
NM_001912	chr9	87726119	87731469	+	1644	1	CTSL|CATL|CTSL1|MEP|-|9q21.33|protein-coding	11.9634	12.0249	13.0086	12.9291	1.03658	5.36368e-39	4.61246e-37
NM_001270384	chr1	77779624	77879540	+	6392	1	MIGA1|FAM73A|-|1p31.1|protein-coding	8.8235	8.93838	10.2654	10.4662	1.71603	2.30929e-38	1.97458e-36
NM_001369697	chr7	135729592	135748813	-	5133	1	FAM180A|UNQ1940|-|7q33|protein-coding	10.6543	10.6542	9.19015	9.38894	-1.53975	4.04655e-38	3.44048e-36
NM_015497	chr15	42210447	42273433	-	2942	1	TMEM87A|-|-|15q15.1|protein-coding	9.76956	9.86516	11.0105	11.0426	1.34199	5.31992e-38	4.49773e-36
NM_001876	chr11	68754883	68841916	-	5217	1	CPT1A|CPT1|CPT1-L|L-CPT1|-|11q13.3|protein-coding	9.61072	9.59978	10.8266	10.8283	1.36814	7.26432e-38	6.1073e-36
NM_031966	chr5	69167150	69178243	+	2016	1	CCNB1|CCNB|-|5q13.2|protein-coding	8.99031	9.02522	7.27153	7.21305	-2.35766	8.9564e-38	7.48805e-36
NM_004872	chr1	54026681	54053204	-	6447	1	TMEM59|C1orf8|DCF1|HSPC001|PRO195|UNQ169|-|1p32.3|protein-coding	11.1262	11.2147	12.1974	12.3628	1.19301	9.11534e-38	7.57882e-36
NM_001244963	chr11	19712837	20121601	+	11627	1	NAV2|HELAD1|POMFIL2|RAINB1|STEERIN2|UNC53H2|-|11p15.1|protein-coding	10.5778	10.5039	9.24403	9.04863	-1.58362	1.09058e-37	9.01765e-36
NM_003045	chr13	29509414	29595688	-	7328	1	SLC7A1|ATRC1|CAT-1|ERR|HCAT1|REC1L|-|13q12.3|protein-coding	12.2948	12.2222	11.2708	11.1684	-1.11423	1.18216e-37	9.72146e-36
NM_001605	chr16	70252394	70289509	-	3321	1	AARS|CMT2N|EIEE29|-|16q22.1|protein-coding	12.0968	11.9442	10.8838	10.6461	-1.35161	1.51562e-37	1.23959e-35
NM_001353	chr10	4963415	4983282	+	6531	1	AKR1C1|2-ALPHA-HSD|20-ALPHA-HSD|C9|DD1|DD1/DD2|DDH|DDH1|H-37|HAKRC|HBAB|MBAB|-|10p15.1|protein-coding	7.18484	7.00968	8.98636	8.89472	2.50305	2.99286e-37	2.43457e-35
NM_001284388	chr10	102152176	102163871	+	3952	1	NOLC1|NOPP130|NOPP140|NS5ATP13|P130|-|10q24.32|protein-coding	9.61944	9.7339	10.8833	10.9362	1.37533	4.27493e-37	3.45878e-35
NM_021158	chr20	380629	397559	+	2481	1	TRIB3|C20orf97|NIPK|SINK|SKIP3|TRB3|-|20p13|protein-coding	11.1604	10.8714	9.57455	9.22767	-1.79864	5.35959e-37	4.31318e-35
NM_005602	chr3	170418868	170434691	+	2753	1	CLDN11|OSP|OTM|-|3q26.2|protein-coding	11.986	12.035	11.0158	10.988	-1.08672	5.4809e-37	4.38734e-35
NM_016614	chr6	24649979	24666899	-	1926	1	TDP2|AD022|EAP2|EAPII|TTRAP|dJ30M3.3|hTDP2|-|6p22.3|protein-coding	8.85307	8.92251	10.2205	10.3208	1.60192	6.45668e-37	5.14109e-35
NR_027451	chr20	36045618	36050960	-	5342	1	NORAD|LINC00657|-|20q11.23|ncRNA	12.6389	12.6378	13.51	13.6316	0.987662	7.72786e-37	6.12087e-35
NM_001552	chr17	40443450	40457725	+	2199	1	IGFBP4|BP-4|HT29-IGFBP|IBP4|IGFBP-4|-|17q21.2|protein-coding	14.0758	14.1506	15.0188	14.9463	0.914119	1.28212e-36	1.01019e-34
NM_001005333	chrX	51893623	51902354	+	2875	1	MAGED1|DLXIN-1|NRAGE|-|Xp11.22|protein-coding	12.289	12.353	13.2703	13.2042	0.971673	1.66862e-36	1.30787e-34
NM_001013251	chr11	62880896	62888860	+	1874	1	SLC3A2|4F2|4F2HC|4T2HC|CD98|CD98HC|MDU1|NACAE|-|11q12.3|protein-coding	12.258	11.9968	10.9547	10.8432	-1.3284	1.85615e-36	1.44732e-34
NM_139314	chr19	8364155	8374370	+	1863	1	ANGPTL4|ARP4|FIAF|HARP|HFARP|NL2|PGAR|TGQTL|UNQ171|pp1158|-|19p13.2|protein-coding	5.38021	5.44721	7.85051	7.71432	4.96746	2.53064e-36	1.96307e-34
NM_001135048	chr14	75428022	75474107	+	5372	1	JDP2|JUNDM2|-|14q24.3|protein-coding	9.94503	9.94373	8.54247	8.33021	-1.78635	4.2189e-36	3.25591e-34
NM_002522	chr17	80466834	80476607	-	5432	1	NPTX1|NP1|-|17q25.3|protein-coding	14.576	14.7066	13.7114	13.7585	-0.955313	4.77304e-36	3.66477e-34
NM_001199649	chr8	140657900	141001282	-	5008	1	PTK2|FADK|FAK|FAK1|FRNK|PPP1R71|p125FAK|pp125FAK|-|8q24.3|protein-coding	9.15501	9.22195	10.4473	10.5129	1.47368	5.88569e-36	4.49613e-34
NM_014624	chr1	153534599	153535991	-	429	1	S100A6|2A9|5B10|CABP|CACY|PRA|S10A6|-|1q21.3|protein-coding	14.3802	14.4565	13.5827	13.5353	-0.905289	6.17992e-36	4.69705e-34
NM_021982	chr5	134648785	134727909	+	6364	1	SEC24A|-|-|5q31.1|protein-coding	9.4048	9.34034	10.6069	10.7991	1.50363	6.49195e-36	4.90942e-34
NM_002863	chr14	50905217	50944483	-	2777	1	PYGL|GSD6|-|14q22.1|protein-coding	10.5326	10.6366	9.33672	9.26861	-1.45288	7.48396e-36	5.63131e-34
NM_002203	chr5	52989352	53094779	+	7811	1	ITGA2|BR|CD49B|GPIa|HPA-5|VLA-2|VLAA2|-|5q11.2|protein-coding	11.8244	11.8721	12.746	12.822	0.996915	7.98083e-36	5.9753e-34
NM_013282	chr19	4910367	4962154	+	4234	1	UHRF1|ICBP90|Np95|RNF106|TDRD22|hNP95|hUHRF1|huNp95|-|19p13.3|protein-coding	8.91302	9.02553	7.09922	7.27972	-2.39048	1.06376e-35	7.92503e-34
NM_001261445	chr12	104287032	104350307	+	3915	1	TXNRD1|GRIM-12|TR|TR1|TRXR1|TXNR|-|12q23.3|protein-coding	13.1036	13.0107	13.9652	14.1456	1.0554	1.11851e-35	8.29182e-34
NM_003507	chr2	202034587	202038437	+	3848	1	FZD7|FzE3|-|2q33.1|protein-coding	12.1747	12.0572	11.0984	11.1025	-1.09368	1.50525e-35	1.11042e-33
NM_004385	chr5	83471744	83582302	+	12328	1	VCAN|CSPG2|ERVR|GHAP|PG-M|WGN|WGN1|-|5q14.2-q14.3|protein-coding	10.5445	10.4725	11.5459	11.6444	1.18277	1.60659e-35	1.17939e-33
NM_012117	chr12	54230942	54280122	-	11539	1	CBX5|HEL25|HP1|HP1A|-|12q13.13|protein-coding	10.7293	10.6914	9.466	9.52769	-1.36498	1.92246e-35	1.40442e-33
NM_016175	chr5	179837276	179858817	-	1159	2	MRNIP|C5orf45|-|5q35.3|protein-coding	9.93753	9.86946	11.183	11.0299	1.3328	2.76214e-35	2.00809e-33
NM_001293179	chr11	86800542	86811231	+	3702	1	PRSS23|SIG13|SPUVE|ZSIG13|-|11q14.2|protein-coding	10.5632	10.4302	11.5719	11.7135	1.24609	3.14934e-35	2.27858e-33
NM_012244	chr14	23125295	23183660	-	4223	1	SLC7A8|LAT2|LPI-PC1|-|14q11.2|protein-coding	9.00051	8.94521	7.31246	7.07938	-2.37887	5.93105e-35	4.27064e-33
NM_005514	chr6_GL000254v2_alt	2695847	2699160	-	1525.3	6	HLA-B|AS|B-4901|HLAB|-|6p21.33|protein-coding	12.9505	12.7263	14.0324	13.858	1.16648	7.393e-35	5.29796e-33
NM_005415	chr2	112645939	112663823	+	3282	1	SLC20A1|GLVR1|Glvr-1|PIT1|PiT-1|-|2q14.1|protein-coding	12.6715	12.87	11.4877	11.7124	-1.24694	1.48266e-34	1.05747e-32
NM_006815	chr12	123584552	123598582	+	2538	1	TMED2|P24A|RNP24|p24|p24b1|p24beta1|-|12q24.31|protein-coding	11.9403	11.9243	10.9255	10.9844	-1.05426	2.90888e-34	2.06489e-32
NM_001255	chr1	43358981	43363202	+	1635	1	CDC20|CDC20A|bA276H19.3|p55CDC|-|1p34.2|protein-coding	8.16077	8.05851	6.19472	6.16108	-3.14685	3.40686e-34	2.40704e-32
NR_136738	chr16	46578593	46621379	-	5238	1	SHCBP1|PAL|-|16q11.2|protein-coding	8.15961	8.3198	6.26193	6.36487	-3.03033	4.12627e-34	2.90169e-32
NM_153000	chr18	10454635	10489949	+	3796	1	APCDD1|B7323|DRAPC1|FP7019|HHS|HTS|HYPT1|-|18p11.22|protein-coding	9.04753	9.03895	7.43418	7.19309	-2.28366	5.08046e-34	3.55608e-32
NM_001143819	chr12	113221464	113298584	+	5309	1	TPCN1|TPC1|-|12q24.13|protein-coding	9.81433	9.74554	11.0569	10.9039	1.33643	5.43423e-34	3.7861e-32
NM_001299	chr19	11538851	11550323	+	1490	1	CNN1|HEL-S-14|SMCC|Sm-Calp|-|19p13.2|protein-coding	8.16935	8.28553	6.37232	6.22697	-3.0371	5.86689e-34	4.0687e-32
NR_027783	chrX	23783158	23786223	+	1180	1	SAT1|DC21|KFSD|KFSDX|SAT|SSAT|SSAT-1|-|Xp22.11|protein-coding	9.66047	9.7911	10.8866	11.0654	1.39342	6.40982e-34	4.42483e-32
NM_006079	chr6	139371807	139374648	-	2378	1	CITED2|ASD8|MRG-1|MRG1|P35SRJ|VSD2|-|6q24.1|protein-coding	11.101	11.0723	10.0177	9.92652	-1.23135	1.12154e-33	7.70688e-32
NM_001206999	chr12	119685791	119877320	-	8686	1	CIT|CITK|CRIK|MCPH17|STK21|-|12q24.23|protein-coding	9.90424	9.9921	8.43816	8.60234	-1.69058	1.15401e-33	7.89393e-32
NM_006876	chr11	66345374	66347629	-	2003	1	B4GAT1|B3GN-T1|B3GNT1|B3GNT6|BETA3GNTI|MDDGA13|iGAT|iGNT|-|11q13.2|protein-coding	9.33059	9.39113	7.85941	7.74629	-1.96293	1.39421e-33	9.49389e-32
NM_133493	chr6	73696203	73828313	+	8996	1	CD109|CPAMD7|p180|r150|-|6q13|protein-coding	13.1087	13.1889	12.0603	12.2437	-1.05533	1.56665e-33	1.06201e-31
NM_005909	chr5	72107475	72209563	+	11779	1	MAP1B|FUTSCH|MAP5|PPP1R102|-|5q13.2|protein-coding	13.727	13.7652	12.7137	12.8886	-0.995642	1.83746e-33	1.24e-31
NR_125373	chr10	88932684	88939974	+	2038	1	ACTA2-AS1|UC001kfo|ZXF1|uc001kfo.1|-|10q23.31|ncRNA	10.1128	10.3508	8.85617	8.74727	-1.6638	2.55556e-33	1.71209e-31
NM_001352312	chr12	50400885	50480004	+	6471	1	LARP4|PP13296|-|12q13.12|protein-coding	9.6202	9.72101	10.8289	11.0469	1.4171	2.55977e-33	1.71209e-31
NM_004096	chr10	70404145	70428618	+	7486	1	EIF4EBP2|4EBP2|PHASII|-|10q22.1|protein-coding	9.65176	9.80821	10.895	10.9316	1.31743	2.67326e-33	1.78008e-31
NM_018304	chr17	59155746	59206709	+	6214	1	PRR11|-|-|17q22|protein-coding	8.72197	8.81094	6.9013	7.10339	-2.44509	3.46169e-33	2.28618e-31
NM_138423	chr15	44288719	44415758	+	3962	1	CASC4|H63|-|15q15.3|protein-coding	11.5144	11.5908	10.4927	10.5505	-1.1227	3.46368e-33	2.28618e-31
NM_014275	chr5	179797610	179806866	-	2348	2	MGAT4B|GNT-IV|GNT-IVB|-|5q35.3|protein-coding	11.648	11.6362	12.7716	12.564	1.09851	5.32655e-33	3.50041e-31
NM_003739	chr10	5094414	5107686	+	1175	1	AKR1C3|DD3|DDX|HA1753|HAKRB|HAKRe|HSD17B5|PGFS|hluPGFS|-|10p15.1|protein-coding	5.93988	5.97141	7.87542	7.93993	3.42315	5.98618e-33	3.91678e-31
NM_014795	chr2	144384081	144520119	-	9253	1	ZEB2|HSPC082|SIP-1|SIP1|SMADIP1|ZFHX1B|-|2q22.3|protein-coding	11.0299	11.2191	9.96461	9.93511	-1.301	7.32428e-33	4.77156e-31
NM_006617	chr1	156668763	156677407	-	5562	1	NES|Nbla00170|-|1q23.1|protein-coding	10.3954	10.4871	11.4562	11.494	1.12797	1.24942e-32	8.10456e-31
NM_001031806	chr17	19648751	19677596	+	3815	1	ALDH3A2|ALDH10|FALDH|SLS|-|17p11.2|protein-coding	8.94374	8.71068	10.1922	10.2278	1.5994	1.48421e-32	9.58624e-31
NR_103804	chr5	177483394	177497604	-	1898	1	PDLIM7|LMP1|LMP3|-|5q35.3|protein-coding	11.0286	11.0715	9.92585	9.65461	-1.38953	2.39548e-32	1.54058e-30
NM_021109	chrX	12975110	12977220	+	614	1	TMSB4X|FX|PTMB4|TB4X|TMSB4|-|Xp22.2|protein-coding	14.0544	14.1205	12.758	13.0997	-1.21185	2.46699e-32	1.57982e-30
NM_014918	chr15	101175727	101252048	-	4657	1	CHSY1|CHSY|CSS1|ChSy-1|TPBS|-|15q26.3|protein-coding	9.87911	9.92856	8.54685	8.57352	-1.59463	2.63283e-32	1.67888e-30
NM_020772	chr17	29255839	29294148	-	10871	1	NUFIP2|182-FIP|82-FIP|FIP-82|PIG1|-|17q11.2|protein-coding	10.5077	10.5484	11.5064	11.63	1.13379	2.90189e-32	1.84264e-30
NM_138288	chr14	34432791	34462240	-	2655	1	SPTSSA|C14orf147|SSSPTA|-|14q13.1|protein-coding	8.29578	8.68666	10.0082	10.2076	1.89368	4.51187e-32	2.8529e-30
NM_007361	chr14	52004809	52069059	-	4846	1	NID2|NID-2|-|14q22.1|protein-coding	9.22379	9.34856	10.5459	10.4776	1.39327	5.01385e-32	3.15705e-30
NM_002078	chr3	37243271	37366879	+	7780	1	GOLGA4|CRPF46|GCP2|GOLG|MU-RMS-40.18|p230|-|3p22.2|protein-coding	11.3989	11.5302	12.3882	12.45	1.02039	5.27738e-32	3.30914e-30
NM_206855	chr6	163414718	163578591	+	16274	1	QKI|Hqk|QK|QK1|QK3|hqkI|-|6q26|protein-coding	10.7582	10.8493	9.62162	9.69311	-1.2827	7.21176e-32	4.50331e-30
NR_136739	chr5	6633440	6674383	+	7216	1	SRD5A1|S5AR 1|-|5p15.31|protein-coding	8.05904	8.25592	9.59131	9.70183	1.81742	8.19627e-32	5.09693e-30
NM_001323599	chr10	29457338	29736936	-	7234	1	SVIL|-|-|10p11.23|protein-coding	10.9402	10.9642	11.9762	11.8685	1.04823	1.02604e-31	6.3446e-30
NM_001370247	chr3	99847724	99876173	-	3643	1	FILIP1L|DOC-1|DOC1|GIP130|GIP90|-|3q12.1|protein-coding	9.39355	9.6045	10.6972	10.8452	1.42755	1.02869e-31	6.3446e-30
NM_012098	chr9	127087348	127122635	-	3436	1	ANGPTL2|ARP2|HARP|-|9q33.3|protein-coding	10.7575	10.8137	9.68488	9.51497	-1.32504	2.00785e-31	1.23331e-29
NM_002923	chr1	192809039	192812275	+	1341	1	RGS2|G0S8|-|1q31.2|protein-coding	5.54786	5.75338	7.63628	7.68349	3.90952	2.42221e-31	1.48178e-29
NM_001098525	chr13	52455360	52476631	+	3728	1	CKAP2|LB1|TMAP|se20-10|-|13q14.3|protein-coding	8.94597	9.09376	7.25869	7.46114	-2.19666	2.43947e-31	1.4863e-29
NM_005063	chr10	100347233	100364826	+	5237	1	SCD|FADS5|MSTP008|SCD1|SCDOS|hSCD1|-|10q24.31|protein-coding	15.3129	15.1801	16.0561	16.167	0.907328	2.83519e-31	1.72043e-29
NM_001134647	chr4	7758713	7939926	-	7750	1	AFAP1|AFAP|AFAP-110|AFAP110|-|4p16.1|protein-coding	11.4474	11.4932	10.4748	10.4922	-1.07634	2.87159e-31	1.73552e-29
NM_001642	chr11	130069894	130144805	+	3713	1	APLP2|APLP-2|APPH|APPL2|CDEBP|-|11q24.3|protein-coding	13.6427	13.6838	12.8478	12.8849	-0.842141	3.97567e-31	2.39319e-29
NM_001300905	chr12	56595596	56630326	-	8907	1	BAZ2A|TIP5|WALp3|-|12q13.3|protein-coding	10.4273	10.3952	11.3916	11.4137	1.08346	4.91951e-31	2.94955e-29
NM_001615	chr2	73893008	73919864	+	1489	1	ACTG2|ACT|ACTA3|ACTE|ACTL3|ACTSG|VSCM|-|2p13.1|protein-coding	7.5646	7.77864	5.6168	5.75425	-3.765	4.97917e-31	2.97347e-29
NM_000690	chr12	111766933	111817531	+	9545	1	ALDH2|ALDH-E2|ALDHI|ALDM|-|12q24.12|protein-coding	9.31887	9.31486	10.5715	10.4519	1.35925	5.38526e-31	3.20327e-29
NM_020360	chr17	7389728	7394525	-	1741	2	PLSCR3|-|-|17p13.1|protein-coding	10.1275	10.0328	8.81361	8.78689	-1.49706	5.5642e-31	3.29668e-29
NM_001161819	chr2	191245404	191425386	+	5021	1	MYO1B|MMI-alpha|MMIa|MYH-1c|myr1|-|2q32.3|protein-coding	11.8173	12.0266	10.503	10.8137	-1.36137	6.29202e-31	3.71328e-29
NM_006097	chr20	36541519	36551446	+	2779	1	MYL9|LC20|MLC-2C|MLC2|MRLC1|MYRL2|-|20q11.23|protein-coding	14.4489	14.5519	13.7117	13.6669	-0.854701	6.48641e-31	3.81305e-29
NM_001001396	chr1	203626787	203744081	+	8896	1	ATP2B4|ATP2B2|MXRA1|PMCA4|PMCA4b|PMCA4x|-|1q32.1|protein-coding	13.6773	13.8377	12.5954	12.8311	-1.10065	7.37659e-31	4.31947e-29
NM_000918	chr17	81843166	81860535	-	2424	1	P4HB|CLCRP1|DSI|ERBA2L|GIT|P4Hbeta|PDI|PDIA1|PHDB|PO4DB|PO4HB|PROHB|-|17q25.3|protein-coding	14.2844	14.2397	15.0548	14.9999	0.804665	8.02819e-31	4.6828e-29
NM_016240	chr8	27633902	27673018	+	3779	1	SCARA3|APC7|CSR|CSR1|MSLR1|MSRL1|-|8p21.1|protein-coding	11.5602	11.6798	10.6183	10.4215	-1.19348	1.29434e-30	7.52069e-29
NM_012478	chr17	75845699	75855335	-	1849	1	WBP2|DFNB107|GRAMD6|WBP-2|-|17q25.1|protein-coding	11.0896	10.9804	9.97915	9.93878	-1.19255	1.79108e-30	1.03669e-28
NR_037719	chr17	7389728	7404131	-	2039	2	TMEM256-PLSCR3|C17orf61-PLSCR3|PLSCR3|-|17p13.1|ncRNA	10.1345	10.0396	8.84206	8.79432	-1.48278	1.85906e-30	1.07192e-28
NM_001286665	chr13	37562586	37598768	-	3195	1	POSTN|OSF-2|OSF2|PDLPOSTN|PN|-|13q13.3|protein-coding	10.9416	11.1903	12.1082	12.2594	1.19843	2.01437e-30	1.15703e-28
NM_001135733	chr8	94925972	94949378	-	5636	1	TP53INP1|SIP|TP53DINP1|TP53INP1A|TP53INP1B|Teap|p53DINP1|-|8q22.1|protein-coding	9.43139	9.32834	10.5135	10.6377	1.35371	2.25804e-30	1.29206e-28
NM_001398	chr19	38815422	38831794	-	1188	2	ECH1|HPXEL|-|19q13.2|protein-coding	8.56651	8.57064	9.88237	9.85828	1.54878	2.52911e-30	1.44169e-28
NM_003350	chr8	48008431	48064708	+	4336	1	UBE2V2|DDVIT1|DDVit-1|EDAF-1|EDPF-1|EDPF1|MMS2|UEV-2|UEV2|-|8q11.21|protein-coding	8.2645	8.34662	9.63217	9.77828	1.69689	2.75582e-30	1.56499e-28
NM_001363593	chr11	61955235	61965515	+	4460	1	BEST1|ARB|BEST|BMD|Best1V1Delta2|RP50|TU15B|VMD2|-|11q12.3|protein-coding	15.994	15.9881	16.7419	16.6934	0.762391	3.49901e-30	1.97957e-28
NM_001172477	chr8	102204501	102238831	-	4902	1	RRM2B|MTDPS8A|MTDPS8B|P53R2|-|8q22.3|protein-coding	10.3969	10.5132	11.4576	11.6604	1.2059	3.62292e-30	2.042e-28
NM_001032283	chr12	98515573	98550379	+	4170	1	TMPO|CMD1T|LAP2|LEMD4|PRO0868|TP|-|12q23.1|protein-coding	9.36987	9.51226	8.01199	7.96597	-1.80796	4.09216e-30	2.28933e-28
NM_001018006	chr15	63042747	63071914	+	1669	1	TPM1|C15orf13|CMD1Y|CMH3|HEL-S-265|HTM-alpha|LVNC9|TMSA|-|15q22.2|protein-coding	12.0816	12.2502	11.1755	11.2099	-1.04783	4.09214e-30	2.28933e-28
NM_001282129	chr17	29625939	29930228	-	9465	1	SSH2|SSH-2|SSH-2L|-|17q11.2|protein-coding	7.92442	7.85692	9.30702	9.39716	1.84006	5.09135e-30	2.83777e-28
NM_001008491	chr2	241315187	241354026	+	3701	1	SEPTIN2|DIFF6|NEDD-5|NEDD5|Pnutl3|SEPT2|hNedd5|-|2q37.3|protein-coding	12.7278	12.8326	11.6532	11.8768	-1.07773	5.7733e-30	3.20599e-28
NM_001172437	chr7	94656325	94669694	+	6624	1	PEG10|EDR|HB-1|MEF3L|Mar2|Mart2|RGAG3|RTL2|SIRH1|-|7q21.3|protein-coding	10.0865	10.2678	11.2365	11.2843	1.1882	6.2167e-30	3.43953e-28
NM_020376	chr11	818914	825571	+	2402	1	PNPLA2|1110001C14Rik|ATGL|FP17548|PEDF-R|TTS-2.2|TTS2|iPLA2zeta|-|11p15.5|protein-coding	10.2994	10.1731	11.5657	11.2939	1.31188	6.32382e-30	3.48598e-28
NM_002746	chr16	30114105	30123220	-	1776	1	MAPK3|ERK-1|ERK1|ERT2|HS44KDAP|HUMKER1A|P44ERK1|P44MAPK|PRKM3|p44-ERK1|p44-MAPK|-|16p11.2|protein-coding	9.99792	10.038	8.78301	8.74274	-1.4723	6.60671e-30	3.62863e-28
NM_000930	chr8	42174718	42207565	-	3046	1	PLAT|T-PA|TPA|-|8p11.21|protein-coding	10.1288	10.3062	11.2586	11.3945	1.21593	1.00153e-29	5.48075e-28
NM_001849	chr21	46098119	46132849	+	3409	1	COL6A2|BTHLM1|PP3610|UCMD1|-|21q22.3|protein-coding	16.3477	16.3438	15.5699	15.3697	-0.915276	1.30618e-29	7.12201e-28
NM_016480	chr5	139341854	139369717	+	1450	1	PAIP2|PAIP-2|PAIP2A|-|5q31.2|protein-coding	8.95343	9.13834	10.2554	10.3788	1.46221	1.72683e-29	9.38159e-28
NM_005828	chr17	63550477	63594266	+	6315	1	DCAF7|AN11|HAN11|SWAN-1|WDR68|-|17q23.3|protein-coding	10.5565	10.5523	11.4788	11.594	1.07055	1.86703e-29	1.01068e-27
NM_001366648	chr7	56064286	56080670	+	2096	1	SUMF2|pFGE|-|7p11.2|protein-coding	11.143	11.0357	12.0547	11.9839	1.00041	3.30122e-29	1.78065e-27
NM_032591	chrX	46599251	46759118	-	9949	1	SLC9A7|MRX108|NHE-7|NHE7|SLC9A6|-|Xp11.3|Xp11.3|protein-coding	12.1847	12.3299	11.3244	11.3442	-0.991481	3.77008e-29	2.02628e-27
NM_001078	chr1	100719742	100739045	+	3090	1	VCAM1|CD106|INCAM-100|-|1p21.2|protein-coding	8.18783	8.1848	9.51133	9.60319	1.68309	4.12665e-29	2.21003e-27
NM_001146015	chr14	55148135	55191585	-	2950	1	DLGAP5|DLG7|HURP|-|14q22.3|protein-coding	7.49645	7.43335	5.52876	5.63021	-3.79496	5.39362e-29	2.87832e-27
NR_161326	chr20	35433029	35434651	+	933	1	GDF5OS|-|-|20q11.2|ncRNA	7.95997	8.08789	6.29458	6.21315	-2.88713	6.13165e-29	3.26061e-27
NM_005502	chr9	104781006	104928155	-	10356	1	ABCA1|ABC-1|ABC1|CERP|HDLDT1|TGD|-|9q31.1|protein-coding	9.38764	9.46405	10.5208	10.5785	1.27273	6.72949e-29	3.56592e-27
NM_032704	chr12	49265082	49274600	+	2817	1	TUBA1C|TUBA6|bcm948|-|12q13.12|protein-coding	12.2084	12.2571	11.3737	11.384	-0.915675	7.503e-29	3.96185e-27
NM_002575	chr18	63887705	63903888	+	1896	1	SERPINB2|HsT1201|PAI|PAI-2|PAI2|PLANH2|-|18q21.33-q22.1|protein-coding	7.7066	7.90325	9.25671	9.61011	2.0558	7.79386e-29	4.10104e-27
NM_006769	chr1	87328880	87348923	+	4986	1	LMO4|-|-|1p22.3|protein-coding	8.70723	8.60297	7.07317	7.03538	-2.24272	8.20761e-29	4.30371e-27
NM_005733	chr5	138179112	138187720	+	3071	1	KIF20A|MKLP2|RAB6KIFL|-|5q31.2|protein-coding	8.01933	7.85939	6.19791	6.09417	-3.00385	9.11863e-29	4.7648e-27
NM_006216	chr2	223975048	224039319	-	2248	1	SERPINE2|GDN|GDNPF|PI-7|PI7|PN-1|PN1|PNI|-|2q36.1|protein-coding	11.6344	11.7018	12.4851	12.5558	0.910413	1.21874e-28	6.3463e-27
NM_001005271	chr17	7884796	7912755	+	7319	1	CHD3|Mi-2a|Mi2-ALPHA|SNIBCPS|ZFH|-|17p13.1|protein-coding	11.1852	11.2281	10.1588	10.2523	-1.09995	1.30791e-28	6.78713e-27
NM_006636	chr2	74198615	74217565	+	4393	1	MTHFD2|NMDMC|-|2p13.1|protein-coding	11.1452	10.8992	9.82576	9.89368	-1.29543	1.32694e-28	6.86222e-27
NR_073037	chr9	121338987	121370250	-	3267	1	STOM|BND7|EPB7|EPB72|-|9q33.2|protein-coding	11.9512	12.0047	12.7771	12.9034	0.918772	1.55321e-28	8.00489e-27
NM_004958	chr1	11106535	11262551	-	8661	1	MTOR|FRAP|FRAP1|FRAP2|RAFT1|RAPT1|SKS|-|1p36.22|protein-coding	9.52298	9.62694	10.8154	10.6421	1.29851	2.01728e-28	1.03611e-26
NM_001624	chr6	106511855	106570449	+	7520	1	CRYBG1|AIM1|ST4|-|6q21|protein-coding	8.81487	8.60781	7.0059	7.14203	-2.27875	2.04937e-28	1.04901e-26
NM_012104	chr11	117285686	117316256	-	5836	1	BACE1|ASP2|BACE|HSPC104|-|11q23.3|protein-coding	11.0257	11.1409	10.0492	10.063	-1.13548	2.05687e-28	1.04928e-26
NM_031459	chr1	28259518	28282491	+	3450	2	SESN2|HI95|SES2|SEST2|-|1p35.3|protein-coding	10.7979	10.506	9.42983	9.32582	-1.44655	2.24994e-28	1.1439e-26
NM_001161779	chr8	93916947	93926068	+	4355	1	PDP1|PDH|PDP|PDPC|PPM2A|PPM2C|-|8q22.1|protein-coding	9.41867	9.40702	10.4824	10.6009	1.28008	2.37779e-28	1.20483e-26
NM_052880	chr22	31281611	31292488	-	2401	1	PIK3IP1|HGFL|TrIP|hHGFL(S)|-|22q12.2|protein-coding	8.5205	8.49357	9.827	9.75313	1.53614	2.55294e-28	1.28923e-26
NM_001193572	chr1	201483530	201496573	-	1910	1	CSRP1|CRP|CRP1|CSRP|CYRP|D1S181E|HEL-141|HEL-S-286|-|1q32.1|protein-coding	12.0624	12.1438	11.22	11.242	-0.937696	3.49209e-28	1.75761e-26
NM_001324266	chr6	71288811	71309059	+	8486	1	OGFRL1|dJ331H24.1|-|6q13|protein-coding	9.32208	9.48182	10.5322	10.7811	1.42086	3.53997e-28	1.77577e-26
NM_139312	chr10	27110111	27154384	-	4340	1	YME1L1|FTSH|MEG4|OPA11|PAMP|YME1L|-|10p12.1|protein-coding	11.0592	11.1147	11.9396	12.039	0.972777	4.17342e-28	2.08657e-26
NM_001129728	chr16	67279147	67289500	+	4543	1	PLEKHG4|ARHGEF44|PRTPHN1|SCA4|-|16q22.1|protein-coding	9.80102	9.66005	8.41036	8.08859	-1.78047	4.5625e-28	2.27354e-26
NM_001466	chr17	44557484	44561262	+	3776	1	FZD2|Fz2|OMOD2|fz-2|fzE2|hFz2|-|17q21.31|protein-coding	10.444	10.2908	9.21523	9.01644	-1.4326	5.20143e-28	2.58337e-26
NM_003632	chr17	42682531	42699993	+	5511	1	CNTNAP1|CASPR|CHN3|CNTNAP|NRXN4|P190|-|17q21.2|protein-coding	10.2953	10.253	9.15196	9.09771	-1.32173	5.89156e-28	2.91651e-26
NM_001324062	chr1	222618102	222668012	+	8167	1	MIA3|ARNT|D320|TANGO|TANGO1|UNQ6077|-|1q41|protein-coding	10.8837	10.9208	11.772	11.8048	0.958362	6.06238e-28	2.99124e-26
NM_001897	chr15	75674322	75712848	-	8278	1	CSPG4|HMW-MAA|MCSP|MCSPG|MEL-CSPG|MSK16|NG2|-|15q24.2|protein-coding	12.113	12.0469	11.203	11.0091	-1.04431	6.37439e-28	3.13491e-26
NM_173519	chr8	61287970	61501629	+	3464	1	CLVS1|C6orf212L|CRALBPL|RLBP1L1|-|8q12.2-q12.3|protein-coding	9.07117	9.35058	7.59941	7.71967	-1.99764	6.81941e-28	3.34284e-26
NM_001146108	chr9	111562567	111599647	-	1587	1	PTGR1|LTB4DH|PGR1|ZADH3|-|9q31.3|protein-coding	9.6839	9.77719	10.7569	10.8477	1.19843	6.94572e-28	3.39371e-26
NM_174858	chr1	77282019	77559966	+	3264	1	AK5|AK6|-|1p31.1|protein-coding	10.8337	11.0162	9.8275	9.83731	-1.21793	7.2199e-28	3.51626e-26
NM_004370	chr6	75084326	75206053	-	11657	1	COL12A1|BA209D8.1|BTHLM2|COL12A1L|DJ234P15.1|EDSMYP|UCMD2|-|6q13-q14.1|protein-coding	11.9242	11.9857	12.7416	12.8423	0.891594	7.31181e-28	3.54953e-26
NM_002047	chr7	30594878	30634032	+	2417	1	GARS|CMT2D|DSMAV|GlyRS|HMN5|SMAD1|-|7p14.3|protein-coding	12.4852	12.3158	11.4609	11.5073	-0.9833	7.52967e-28	3.63962e-26
NM_021999	chr13	48233206	48270354	+	10078	1	ITM2B|ABRI|BRI|BRI2|BRICD2B|E25B|E3-16|FBD|RDGCA|imBRI2|-|13q14.2|protein-coding	11.8361	11.9885	12.7643	12.8945	0.975738	7.54577e-28	3.63962e-26
NM_001204458	chr13	23579360	23676093	+	4159	1	TNFRSF19|TAJ|TAJ-alpha|TRADE|TROY|-|13q12.12|protein-coding	10.9887	11.0365	9.99964	10.0346	-1.10186	1.03783e-27	4.98986e-26
NM_001024847	chr3	30606502	30694141	+	4693	1	TGFBR2|AAT3|FAA3|LDS1B|LDS2|LDS2B|MFS2|RIIC|TAAD2|TBR-ii|TBRII|TGFR-2|TGFbeta-RII|-|3p24.1|protein-coding	11.8591	11.9372	10.9975	11.0293	-0.954857	1.0548e-27	5.05533e-26
NM_005030	chr16	23678889	23690367	+	2148	1	PLK1|PLK|STPK13|-|16p12.2|protein-coding	7.83471	7.71245	6.06225	5.91531	-3.13315	1.22162e-27	5.83624e-26
NM_018454	chr15	41332881	41381046	+	2247	1	NUSAP1|ANKT|BM037|LNP|NUSAP|PRO0310p1|Q0310|SAPL|-|15q15.1|protein-coding	7.86132	8.05913	6.20215	6.22448	-2.89437	1.25112e-27	5.95828e-26
NM_006763	chr1	203305519	203309601	+	2724	1	BTG2|APRO1|PC3|TIS21|-|1q32.1|protein-coding	8.84188	8.56132	10.0918	10.0039	1.57112	1.40049e-27	6.64856e-26
NM_004040	chr2	20447074	20449440	+	2364	1	RHOB|ARH6|ARHB|MST081|MSTP081|RHOH6|-|2p24.1|protein-coding	9.31061	9.26039	10.3653	10.4743	1.29423	1.70071e-27	8.04844e-26
NM_001034841	chr16	19113932	19121630	+	7696	1	ITPRIPL2|-|-|16p12.3|protein-coding	11.1741	11.1882	10.2366	10.2159	-1.05	1.73857e-27	8.20178e-26
NM_001128217	chr9	15464066	15511019	-	3370	1	PSIP1|DFS70|LEDGF|PAIP|PSIP2|p52|p75|-|9p22.3|protein-coding	9.36245	9.41329	8.0085	8.05679	-1.6895	1.87183e-27	8.80286e-26
NM_017549	chr7	37920640	37951934	+	2508	1	EPDR1|EPDR|MERP-1|MERP1|UCC1|-|7p14.1|protein-coding	11.2032	11.2697	10.2598	10.2942	-1.05351	2.16808e-27	1.01643e-25
NM_005715	chr6	148747030	149076990	+	4486	1	UST|2OST|-|6q25.1|protein-coding	8.50599	8.49921	6.95763	6.89474	-2.26505	2.60386e-27	1.21694e-25
NR_160295	chr15	69414349	69448427	+	3837	1	KIF23|CHO1|KNSL5|MKLP-1|MKLP1|-|15q23|protein-coding	8.57983	8.68516	7.08279	7.07096	-2.18085	2.68444e-27	1.25072e-25
NM_000903	chr16	69709401	69726560	-	2513	1	NQO1|DHQU|DIA4|DTD|NMOR1|NMORI|QR1|-|16q22.1|protein-coding	11.6457	11.6469	12.4376	12.5673	0.916069	3.14618e-27	1.46132e-25
NM_012106	chr16	57245259	57253635	+	1961	1	ARL2BP|BART|BART1|RP66|-|16q13|protein-coding	10.197	10.1997	9.04072	9.0777	-1.31604	3.76623e-27	1.74394e-25
NM_000976	chr9	127447674	127451406	-	625	1	RPL12|L12|-|9q33.3|protein-coding	12.7435	12.7428	11.886	11.9812	-0.861153	4.06324e-27	1.8757e-25
NM_001009939	chr22	19718443	19723319	+	2243	1	SEPTIN5|CDCREL|CDCREL-1|CDCREL1|H5|HCDCREL-1|PNUTL1|SEPT5|-|22q11.21|protein-coding	9.11703	8.98041	7.63614	7.41702	-1.98879	4.81901e-27	2.21777e-25
NM_016079	chr2	86503430	86563443	-	3130	1	CHMP3|CGI-149|NEDF|VPS24|-|2p11.2|protein-coding	11.1012	11.1874	10.0778	10.1958	-1.10941	5.00525e-27	2.29646e-25
NM_006931	chr12	7919230	7936187	-	3815	1	SLC2A3|GLUT3|-|12p13.31|protein-coding	10.1813	10.3216	11.2125	11.3277	1.1181	5.41418e-27	2.47654e-25
NR_037611	chr22	19717220	19724774	+	4659	1	SEPT5-GP1BB|GP1BB|GPIb-beta|GPIbB|-|22q11.21|ncRNA	9.42056	9.24195	7.93522	7.59598	-1.96903	5.93081e-27	2.70463e-25
NM_000146	chr19	48965309	48966879	+	865	1	FTL|LFTD|NBIA3|-|19q13.33|protein-coding	15.1651	15.1422	16.0268	15.8614	0.832265	6.17601e-27	2.80794e-25
NM_004101	chr5	76615482	76623403	-	3394	1	F2RL2|PAR-3|PAR3|-|5q13.3|protein-coding	9.08492	9.09165	10.1837	10.3138	1.33963	7.3293e-27	3.32225e-25
NM_001370225	chr3	23203102	23591925	+	2861	1	UBE2E2|UBCH8|-|3p24.3|protein-coding	8.6752	8.74406	7.22074	7.16848	-2.08924	8.03177e-27	3.62973e-25
NM_002004	chr1	155308866	155320665	+	1404	1	FDPS|FPPS|FPS|POROK9|-|1q22|protein-coding	12.3957	12.2733	11.4976	11.4488	-0.92351	8.70949e-27	3.92422e-25
NM_016148	chr19	50659255	50719802	-	9610	1	SHANK1|SPANK-1|SSTRIP|synamon|-|19q13.33|protein-coding	8.18372	8.20013	6.59292	6.5458	-2.4983	1.06578e-26	4.78776e-25
NM_024913	chr7	120988711	121297442	+	5279	1	CPED1|C7orf58|-|7q31.31|protein-coding	10.5899	10.7492	9.29871	9.57293	-1.38549	1.13581e-26	5.08717e-25
NM_078487	chr9	22002903	22009313	-	3980	1	CDKN2B|CDK4I|INK4B|MTS2|P15|TP15|p15INK4b|-|9p21.3|protein-coding	8.98679	9.04799	10.1728	10.1473	1.32464	1.33859e-26	5.97757e-25
NM_030755	chr14	51240247	51257654	+	4014	1	TMX1|PDIA11|TMX|TXNDC|TXNDC1|-|14q22.1|protein-coding	9.53337	9.67296	8.01558	8.31412	-1.75013	1.46588e-26	6.52665e-25
NM_002463	chr21	41362027	41409392	+	3391	1	MX2|MXB|-|21q22.3|protein-coding	7.47778	7.47577	5.53374	5.77409	-3.57445	1.60759e-26	7.13649e-25
NM_170589	chr15	40594249	40664341	+	9314	1	KNL1|AF15Q14|CASC5|CT29|D40|MCPH4|PPP1R55|Spc7|hKNL-1|hSpc105|-|15q15.1|protein-coding	7.74673	7.88626	5.9871	6.16325	-2.99636	1.73922e-26	7.6981e-25
NM_001198954	chr2	86503430	86721122	-	3363	1	RNF103-CHMP3|CGI149|CHMP3|NEDF|RNF103-VPS24|VPS24|hVps24|-|2p11.2|protein-coding	11.1074	11.1844	10.1022	10.2159	-1.08624	2.3012e-26	1.01557e-24
NM_001025237	chr11	844446	867116	+	1451	1	TSPAN4|NAG-2|NAG2|TETRASPAN|TM4SF7|TSPAN-4|-|11p15.5|protein-coding	10.5667	10.5238	9.51103	9.31291	-1.27874	2.32729e-26	1.02407e-24
NM_001256139	chr2	85394748	85414074	-	1284	1	CAPG|AFCP|HEL-S-66|MCP|-|2p11.2|protein-coding	10.0798	10.0689	8.95775	8.87619	-1.34792	2.71534e-26	1.19135e-24
NM_001012271	chr17	78214253	78225635	+	2636	1	BIRC5|API4|EPR-1|-|17q25.3|protein-coding	8.08855	8.03563	6.28998	6.48382	-2.67012	2.92047e-26	1.27762e-24
NM_002843	chr11	47980559	48170839	+	7818	1	PTPRJ|CD148|DEP1|HPTPeta|R-PTP-ETA|SCC1|-|11p11.2|protein-coding	8.95188	8.85671	10.0515	10.096	1.36283	2.9347e-26	1.28012e-24
NM_004800	chr13	99501472	99564048	+	3398	1	TM9SF2|P76|-|13q32.3|protein-coding	11.2824	11.3549	12.1313	12.2701	0.94799	4.31034e-26	1.87475e-24
NM_001786	chr10	60778478	60794852	+	1879	1	CDK1|CDC2|CDC28A|P34CDC2|-|10q21.2|protein-coding	7.74699	7.55969	5.9692	5.82943	-3.18737	4.65838e-26	2.02029e-24
NM_022346	chr4	17810979	17844864	+	4563	1	NCAPG|CAPG|CHCG|NY-MEL-3|YCG1|-|4p15.31|protein-coding	7.92665	7.97169	6.35028	6.18149	-2.76416	4.99819e-26	2.16143e-24
NR_136658	chr16	66720893	66751828	-	4618	1	DYNC1LI2|DNCLI2|LIC2|-|16q22.1|protein-coding	10.9929	11.1167	11.9067	12.0191	0.978771	6.20001e-26	2.67346e-24
NM_012448	chr17	42199177	42276406	-	5073	1	STAT5B|STAT5|-|17q21.2|protein-coding	8.42673	8.42406	9.64986	9.6764	1.4961	6.42851e-26	2.76408e-24
NM_004369	chr2	237324012	237414207	-	10535	1	COL6A3|BTHLM1|DYT27|UCMD1|-|2q37.3|protein-coding	16.5088	16.4161	15.7762	15.741	-0.739103	7.55665e-26	3.23989e-24
NM_022171	chr3	49412206	49416476	+	2142	1	TCTA|-|-|3p21.31|protein-coding	9.14166	9.20303	10.2693	10.2715	1.26249	7.65488e-26	3.27268e-24
NM_006513	chr1	109213918	109238182	+	1901	1	SARS|NEDMAS|SERRS|SERS|-|1p13.3|protein-coding	12.0865	11.9541	11.1037	11.1703	-0.952312	8.26917e-26	3.52529e-24
NM_003915	chr20	35626031	35653909	-	2188	1	CPNE1|COPN1|CPN1|-|20q11.22|protein-coding	10.7508	10.8097	9.79232	9.77572	-1.11293	8.65016e-26	3.67729e-24
NM_001353136	chr17	6756046	6775645	+	3812	1	XAF1|BIRC4BP|HSXIAPAF1|XIAPAF1|-|17p13.1|protein-coding	8.67688	8.55813	7.14724	7.05685	-2.1238	1.14625e-25	4.85912e-24
NM_005765	chrX	40580970	40606848	+	2231	1	ATP6AP2|APT6M8-9|ATP6IP2|ATP6M8-9|ELDF10|HT028|M8-9|MRXE|MRXSH|MSTP009|PRR|RENR|XMRE|XPDS|-|Xp11.4|protein-coding	11.2933	11.396	12.1817	12.3828	1.00823	1.16341e-25	4.91803e-24
NM_001303501	chr19	1026608	1039065	+	2203	1	CNN2|-|-|19p13.3|protein-coding	12.6184	12.6302	11.8811	11.821	-0.823858	1.32168e-25	5.57144e-24
NM_006835	chr4	77047155	77075989	-	2750	1	CCNI|CCNI1|CYC1|CYI|-|4q21.1|protein-coding	11.9884	11.9706	12.7387	12.7273	0.802088	1.34326e-25	5.64657e-24
NM_001365951	chr1	10210570	10381600	+	10801	1	KIF1B|CMT2|CMT2A|CMT2A1|HMSNII|KLP|NBLST1|-|1p36.22|protein-coding	9.44105	9.46503	10.4743	10.5177	1.1826	1.46702e-25	6.14962e-24
NM_001128636	chr7	1688119	1747945	+	3831	1	ELFN1|PPP1R28|-|7p22.3|protein-coding	9.6679	9.5399	8.3055	8.36386	-1.54461	1.70734e-25	7.13716e-24
NM_014023	chr10	1056385	1132372	+	5121	1	WDR37|-|-|10p15.3|protein-coding	8.90837	9.00839	10.1321	10.0717	1.33083	1.98677e-25	8.28225e-24
NM_001008495	chr8	90622000	90646083	-	4987	1	TMEM64|-|-|8q21.3|protein-coding	7.76137	7.93703	9.23299	9.21423	1.74863	2.01267e-25	8.36704e-24
NM_001367580	chr7	6161781	6272624	-	5387	1	CYTH3|ARNO3|GRP1|PSCD3|cytohesin-3|-|7p22.1|protein-coding	10.6454	10.5857	9.46439	9.62343	-1.20591	2.02473e-25	8.39397e-24
NM_138455	chr8	103371538	103382989	+	1234	1	CTHRC1|-|-|8q22.3|protein-coding	10.4198	10.5703	9.43711	9.26084	-1.29949	2.14661e-25	8.8748e-24
NM_001614	chr17	81509971	81512799	-	1911	1	ACTG1|ACT|ACTG|DFNA20|DFNA26|HEL-176|-|17q25.3|protein-coding	15.9731	15.9985	15.3259	15.2113	-0.751625	2.36355e-25	9.74494e-24
NM_005973	chr1	156767535	156800814	+	2058	1	PRCC|RCCP1|TPRC|-|1q23.1|protein-coding	9.41316	9.48195	8.17958	8.16268	-1.5763	2.926e-25	1.19982e-23
NM_001330314	chr2	113706709	113756642	-	10811	1	SLC35F5|-|-|2q14.1|protein-coding	10.91	11.0443	11.8304	11.909	0.96292	2.92322e-25	1.19982e-23
NM_000147	chr1	23845081	23868369	-	2108	1	FUCA1|FUCA|-|1p36.11|protein-coding	8.61285	8.68689	9.81045	9.86782	1.41366	3.13456e-25	1.28185e-23
NM_003246	chr15	39581079	39599466	+	7765	1	THBS1|THBS|THBS-1|TSP|TSP-1|TSP1|-|15q14|protein-coding	16.2652	16.4723	15.3668	15.5625	-0.949099	3.39538e-25	1.38474e-23
NM_006486	chr22	45502883	45601135	+	2885	1	FBLN1|FBLN|FIBL1|-|22q13.31|protein-coding	11.5875	11.59	10.7584	10.6574	-0.955545	3.71902e-25	1.51264e-23
NM_002748	chr15	52019219	52067375	+	5322	1	MAPK6|ERK3|HsT17250|PRKM6|p97MAPK|-|15q21.2|protein-coding	9.92469	9.96619	8.72687	8.83158	-1.37141	4.04305e-25	1.64e-23
NM_012112	chr20	31739290	31801800	+	3453	1	TPX2|C20orf1|C20orf2|DIL-2|DIL2|FLS353|GD:C20orf1|HCA519|HCTP4|REPP86|p100|-|20q11.21|protein-coding	9.688	9.79466	8.54144	8.5178	-1.45227	5.17419e-25	2.09318e-23
NM_005418	chr11	8693352	8910951	-	4519	1	ST5|DENND2B|HTS1|p126|-|11p15.4|protein-coding	8.97436	9.00786	10.0944	10.1055	1.28945	5.61948e-25	2.26723e-23
NM_134268	chr17	76527356	76537709	-	1956	1	CYGB|HGB|STAP|-|17q25.1|protein-coding	7.80908	7.73684	9.30704	9.07441	1.82182	6.10093e-25	2.45489e-23
NM_001329998	chr3	36826819	36945054	-	10585	1	TRANK1|LBA1|-|3p22.2|protein-coding	9.57523	9.40522	8.23587	8.07061	-1.64699	6.41202e-25	2.57319e-23
NM_015701	chr2	53787044	53818796	+	2430	1	ERLEC1|C2orf30|CIM|CL24936|CL25084|HEL117|XTP3-B|XTP3TPB|-|2p16.2|protein-coding	10.22	10.405	11.2669	11.4768	1.16131	6.56366e-25	2.62703e-23
NM_000660	chr19	41330323	41353922	-	2771	1	TGFB1|CED|DPD1|IBDIMDE|LAP|TGFB|TGFbeta|-|19q13.2|protein-coding	11.124	11.1936	12.253	12.0026	1.04757	7.24704e-25	2.89286e-23
NM_002535	chr12	112978519	113011723	+	4610	1	OAS2|-|-|12q24.13|protein-coding	9.73848	9.65919	8.52541	8.4414	-1.46152	8.69363e-25	3.46112e-23
NM_001278939	chr7	74027789	74069906	+	3930	1	ELN|ADCL1|SVAS|WBS|WS|-|7q11.23|protein-coding	5.86432	5.87302	7.60935	7.48817	3.1627	9.31396e-25	3.69831e-23
NM_031157	chr12	54280726	54287087	+	3731	1	HNRNPA1|ALS19|ALS20|HNRPA1|HNRPA1L3|IBMPFD3|UP 1|hnRNP A1|hnRNP-A1|-|12q13.13|protein-coding	13.1712	13.1931	12.2704	12.4483	-0.869509	9.87517e-25	3.91083e-23
NM_015526	chr19	36014660	36032873	-	3334	1	CLIP3|CLIPR-59|CLIPR59|RSNL1|-|19q13.12|protein-coding	10.7502	10.7859	9.81216	9.78489	-1.08291	1.04341e-24	4.12132e-23
NR_135470	chr17	68421281	68457524	-	2059	1	WIPI1|ATG18|ATG18A|WIPI49|-|17q24.2|protein-coding	10.3961	10.4423	11.2907	11.3257	0.973245	1.05712e-24	4.16457e-23
NM_021034	chr11	319676	320860	-	607	1	IFITM3|1-8U|DSPA2b|IP15|-|11p15.5|protein-coding	12.6621	12.6179	11.9061	11.8176	-0.82874	1.08821e-24	4.27584e-23
NM_030786	chr1	32679906	32702770	-	3496	1	SYNC|SYNC1|SYNCOILIN|-|1p35.1|protein-coding	10.8271	10.993	9.90074	9.90919	-1.11926	1.54744e-24	6.06442e-23
NM_001289823	chr15	90871539	90883458	+	4173	1	FURIN|FUR|PACE|PCSK3|SPC1|-|15q26.1|protein-coding	11.0444	11.2487	12.1509	12.0257	1.01094	1.70242e-24	6.65446e-23
NM_003038	chr2	64989399	65023865	+	4553	1	SLC1A4|ASCT1|SATT|SPATCCM|-|2p14|protein-coding	10.3542	9.97522	8.88347	8.7815	-1.56397	1.7959e-24	7.00167e-23
NM_001353812	chrX	139726348	139933053	-	6987	1	ATP11C|ATPIG|ATPIQ|HACXL|-|Xq27.1|protein-coding	9.54663	9.52514	8.15606	8.35206	-1.56493	1.83447e-24	7.12744e-23
NM_001690	chr3	113747035	113812056	+	4558	1	ATP6V1A|ARCL2D|ATP6A1|ATP6V1A1|HO68|IECEE3|VA68|VPP2|Vma1|-|3q13.31|protein-coding	10.392	10.5901	9.40874	9.37551	-1.25019	1.83763e-24	7.12744e-23
NM_022818	chr16	87392336	87404774	+	2141	1	MAP1LC3B|ATG8F|LC3B|MAP1A/1BLC3|MAP1LC3B-a|-|16q24.2|protein-coding	11.7992	11.6925	10.7681	10.9097	-0.981164	1.92286e-24	7.43884e-23
NM_005717	chr1	183620846	183635783	-	7260	1	ARPC5|ARC16|dJ127C7.3|p16-Arc|-|1q25.3|protein-coding	11.6901	11.7484	10.8094	10.9089	-0.930559	2.17039e-24	8.37491e-23
NM_001042492	chr17	31094927	31377677	+	12365	1	NF1|NFNS|VRNF|WSS|-|17q11.2|protein-coding	10.8612	10.8235	11.6514	11.7298	0.919229	2.23893e-24	8.61732e-23
NM_018410	chr2	233836702	233854535	-	3146	1	HJURP|FAKTS|URLC9|hFLEG1|-|2q37.1|protein-coding	7.44486	7.53647	5.74284	5.8841	-3.17965	2.25731e-24	8.6659e-23
NM_001297576	chr1	160205384	160215372	+	2719	1	PEA15|HMAT1|HUMMAT1H|MAT1|MAT1H|PEA-15|PED|PED-PEA15|PED/PEA15|-|1q23.2|protein-coding	13.0974	13.1771	12.4053	12.4051	-0.77682	2.52381e-24	9.66433e-23
NM_018240	chr1	157993645	158100262	+	7431	1	KIRREL1|KIRREL|NEPH1|-|1q23.1|protein-coding	11.9011	11.9095	11.0988	11.1129	-0.861732	2.58832e-24	9.88621e-23
NM_022842	chr3	45082277	45146378	-	5952	1	CDCP1|CD318|SIMA135|TRASK|-|3p21.31|protein-coding	9.60705	9.66617	8.47433	8.30545	-1.50546	2.76519e-24	1.0535e-22
NM_001303530	chr18	12308241	12326616	+	2339	1	TUBB6|FPVEPD|HsT1601|TUBB-5|-|18p11.21|protein-coding	12.1118	12.2678	11.3467	11.3419	-0.909248	3.61396e-24	1.3734e-22
NM_001077269	chr2	174559574	174682899	-	4639	1	WIPF1|PRPL-2|WAS2|WASPIP|WIP|-|2q31.1|protein-coding	9.36783	9.37601	8.05959	8.15997	-1.56932	5.29915e-24	2.00874e-22
NM_080683	chr4	86594315	86815159	+	8496	1	PTPN13|FAP-1|PNP1|PTP-BAS|PTP-BL|PTP1E|PTPL1|PTPLE|hPTP1E|-|4q21.3|protein-coding	11.2347	11.2081	10.0959	10.3326	-1.10162	7.04242e-24	2.66285e-22
NM_005606	chr14	92703810	92748627	-	1963	1	LGMN|AEP|LGMN1|PRSC1|-|14q32.12|protein-coding	8.51333	8.67178	9.79401	9.76565	1.41637	9.38811e-24	3.54089e-22
NM_006943	chr20	325571	330228	+	4655	1	SOX12|SOX22|-|20p13|protein-coding	10.547	10.3783	9.42881	9.22346	-1.29079	1.00321e-23	3.77434e-22
NM_001243246	chr1	42746335	42767084	-	3089	1	P3H1|GROS1|LEPRE1|OI8|-|1p34.2|protein-coding	10.1118	10.027	11.0284	10.9726	1.02946	1.04884e-23	3.93617e-22
NM_006082	chr12	49127784	49131395	-	1619	1	TUBA1B|K-ALPHA-1|-|12q13.12|protein-coding	13.9185	13.968	13.2471	13.2789	-0.717725	1.06838e-23	3.99952e-22
NM_005506	chr4	76158739	76213824	-	4678	1	SCARB2|AMRF|CD36L2|EPM4|HLGP85|LGP85|LIMP-2|LIMPII|SR-BII|-|4q21.1|protein-coding	12.6456	12.7618	11.862	11.9542	-0.847882	1.07578e-23	4.01721e-22
NM_020156	chr7	7182615	7248649	+	6231	1	C1GALT1|C1GALT|T-synthase|-|7p22.1-p21.3|protein-coding	9.60303	9.7392	8.44621	8.49118	-1.45036	1.22549e-23	4.56496e-22
NM_152515	chr2	112736351	112764609	-	4710	1	CKAP2L|-|-|2q14.1|protein-coding	7.6384	7.61104	5.91953	6.0815	-2.91313	1.32454e-23	4.92174e-22
NM_003198	chr1	23743366	23762059	+	4930	1	ELOA|SIII|SIII p110|TCEB3|TCEB3A|-|1p36.11|protein-coding	9.62746	9.73841	10.656	10.677	1.10384	1.62591e-23	6.02668e-22
NM_030648	chr4	139506038	139556769	-	7348	1	SETD7|KMT7|SET7|SET7/9|SET9|-|4q31.1|protein-coding	10.4845	10.5532	11.3532	11.4281	0.952279	1.80721e-23	6.68224e-22
NM_005898	chr11	34051731	34102610	+	5493	1	CAPRIN1|GPIAP1|GPIP137|GRIP137|M11S1|RNG105|p137GPI|-|11p13|protein-coding	12.0795	12.2508	11.3256	11.3145	-0.909597	2.35917e-23	8.70175e-22
NM_001281471	chr5	103120301	103212799	+	15439	1	PPIP5K2|CFAP160|DFNB100|HISPPD1|IP7K2|VIP2|-|5q21.1|protein-coding	8.99904	9.15271	10.1364	10.2214	1.2747	2.56436e-23	9.43548e-22
NM_139276	chr17	42313325	42388495	-	4947	1	STAT3|ADMIO|ADMIO1|APRF|HIES|-|17q21.2|protein-coding	10.6327	10.635	11.4525	11.4803	0.906852	2.68995e-23	9.87342e-22
NM_152924	chr15	89088456	89202355	+	8411	1	ABHD2|HS1-2|LABH2|PHPS1-2|-|15q26.1|protein-coding	11.2817	11.2993	10.4603	10.3909	-0.946248	3.11164e-23	1.13935e-21
NM_001320996	chr1	31365253	31373288	-	1336	1	FABP3|FABP11|H-FABP|M-FABP|MDGI|O-FABP|-|1p35.2|protein-coding	8.29005	8.05939	6.62371	6.64302	-2.37103	3.70982e-23	1.35507e-21
NM_015459	chr11	63624087	63671376	-	6884	1	ATL3|HSN1F|-|11q13.1|protein-coding	11.5143	11.6033	10.5144	10.7209	-1.02021	4.28346e-23	1.56082e-21
NM_001281932	chr7	158631169	158704804	-	4071	1	NCAPG2|3KS|CAP-G2|CAPG2|LUZP5|MTB|hCAP-G2|-|7q36.3|protein-coding	8.27946	8.37287	6.76477	6.90816	-2.19992	4.42435e-23	1.60826e-21
NM_012342	chr10	28677521	28682932	+	1686	1	BAMBI|NMA|-|10p12.1|protein-coding	7.15674	7.3477	8.71081	8.65056	1.97177	5.10634e-23	1.85169e-21
NM_003900	chr5	179820905	179838077	+	2829	2	SQSTM1|A170|DMRV|FTDALS3|NADGP|OSIL|PDB3|ZIP3|p60|p62|p62B|-|5q35.3|protein-coding	14.1243	14.0508	14.875	14.7424	0.759566	6.39044e-23	2.31177e-21
NM_138785	chr6	149566375	149591744	+	1929	1	GINM1|C6orf72|-|6q25.1|protein-coding	9.64991	9.60661	10.557	10.6892	1.12073	6.74651e-23	2.43473e-21
NM_003477	chr11	34916618	34996128	+	2487	1	PDHX|DLDBP|E3BP|OPDX|PDHXD|PDX1|proX|-|11p13|protein-coding	7.92815	8.05215	9.25608	9.25011	1.59418	7.58729e-23	2.73161e-21
NM_014755	chr2	64631621	64653913	-	5545	1	SERTAD2|Sei-2|TRIP-Br2|TRIPBR2|-|2p14|protein-coding	10.7328	10.8359	9.76266	9.87019	-1.08027	9.21457e-23	3.30955e-21
NM_001042424	chr4	1871393	1982192	+	7536	1	NSD2|KMT3F|KMT3G|MMSET|REIIBP|TRX5|WHS|WHSC1|-|4p16.3|protein-coding	10.7527	10.7977	9.87705	9.79907	-1.04526	9.92299e-23	3.5555e-21
NM_002032	chr11	61964285	61967634	-	1197	1	FTH1|FHC|FTH|FTHL6|HFE5|PIG15|PLIF|-|11q12.3|protein-coding	16.5731	16.5541	17.3035	17.178	0.711485	1.00174e-22	3.58081e-21
NM_001354228	chr4	113049414	113383740	+	8332	1	ANK2|ANK-2|LQT4|brank-2|-|4q25-q26|protein-coding	7.45976	7.14584	5.63465	5.64441	-3.3901	1.01169e-22	3.6078e-21
NR_103711	chr9	116398158	116400606	-	2448	1	PAPPA-AS1|DIPAS|NCRNA00156|PAPPA-AS|PAPPAAS|PAPPAS|TAF2C2|TAF4B|TAFII105|-|9q33.1|ncRNA	7.03816	7.0161	8.49032	8.41492	2.05313	1.35476e-22	4.81982e-21
NM_001242758	chr6_GL000255v2_alt	1197429	1200858	+	1600.2	8	HLA-A|HLAA|-|6p22.1|protein-coding	13.2188	13.2771	13.9786	13.8955	0.727436	1.37899e-22	4.89445e-21
NM_001304	chr17	30378927	30469989	+	9349	1	CPD|GP180|-|17q11.2|protein-coding	11.3027	11.3517	12.0601	12.1627	0.843051	2.29145e-22	8.11389e-21
NM_001114120	chr1	68474152	68497082	-	5285	1	DEPDC1|DEP.8|DEPDC1-V2|DEPDC1A|SDP35|-|1p31.3|protein-coding	7.16577	7.27772	5.63961	5.61478	-3.29951	2.76309e-22	9.76097e-21
NR_157572	chr10	101031234	101041241	+	3139	1	SFXN3|BA108L7.2|SFX3|SLC56A3|-|10q24.31|protein-coding	10.0547	10.1333	9.08119	8.91505	-1.27018	3.01808e-22	1.06368e-20
NM_001278595	chr7	100092728	100101940	-	3069	1	MCM7|CDC47|MCM2|P1.1-MCM3|P1CDC47|P85MCM|PNAS146|PPP1R104|-|7q22.1|protein-coding	9.50705	9.66171	8.43895	8.30039	-1.47536	3.0411e-22	1.06929e-20
NM_007203	chr9	109780198	110172511	+	7604	1	PALM2-AKAP2|AKAP-2|AKAP-KL|AKAP2|AKAPKL|MISP2|PALM2|PRKA2|-|9q31.3|protein-coding	13.0774	13.2533	12.3591	12.4131	-0.828824	3.16595e-22	1.11059e-20
NM_001211	chr15	40161009	40221136	+	3717	1	BUB1B|BUB1beta|BUBR1|Bub1A|MAD3L|MVA1|SSK1|hBUBR1|-|15q15.1|protein-coding	7.53728	7.6673	6.08147	5.78233	-3.01762	3.67078e-22	1.28469e-20
NM_001014448	chr4	8592660	8619761	+	2527	1	CPZ|-|-|4p16.1|protein-coding	6.07499	6.15606	7.6958	7.62449	2.73561	3.81079e-22	1.33059e-20
NR_024430	chr11	122089103	122203109	-	3125	1	MIR100HG|AGD1|linc-NeD125|lncRNA-N2|-|11q24.1|ncRNA	10.9186	11.1259	9.62699	10.0128	-1.32303	4.61889e-22	1.60902e-20
NM_014028	chr6	108041409	108074741	-	4463	1	OSTM1|GIPN|GL|HSPC019|OPTB5|-|6q21|protein-coding	9.36584	9.61409	10.5126	10.7583	1.29241	4.99379e-22	1.7356e-20
NM_003036	chr1	2228319	2310213	+	6074	1	SKI|SGS|SKV|-|1p36.33-p36.32|protein-coding	11.086	11.1066	10.2529	10.0594	-1.03233	5.02525e-22	1.74251e-20
NM_002966	chr1	151982916	151993859	-	665	1	S100A10|42C|ANX2L|ANX2LG|CAL1L|CLP11|Ca[1]|GP11|P11|p10|-|1q21.3|protein-coding	11.4205	11.6167	10.4358	10.6415	-1.06675	5.1427e-22	1.77914e-20
NM_006845	chr1	44739837	44767766	+	2838	1	KIF2C|CT139|KNSL6|MCAK|-|1p34.1|protein-coding	7.8239	7.67255	6.23283	6.20355	-2.61549	5.47183e-22	1.88866e-20
NM_005711	chr5	83940554	84384880	-	4801	1	EDIL3|DEL1|-|5q14.3|protein-coding	12.0321	12.1805	10.9906	11.2728	-1.04232	5.48602e-22	1.88923e-20
NM_001237	chr4	121816444	121823883	-	2738	1	CCNA2|CCN1|CCNA|-|4q27|protein-coding	8.10132	8.18583	6.73798	6.53156	-2.31472	5.56569e-22	1.91228e-20
NM_005576	chr15	73926462	73952136	+	2337	1	LOXL1|LOL|LOXL|-|15q24.1|protein-coding	10.8952	10.8914	9.96271	9.62871	-1.20997	6.04553e-22	2.07242e-20
NM_001110556	chrX	154348531	154374634	-	8457	1	FLNA|ABP-280|ABPX|CSBS|CVD1|FGS2|FLN|FLN-A|FLN1|FMD|MNS|NHBP|OPD|OPD1|OPD2|XLVD|XMVD|-|Xq28|protein-coding	15.9119	15.9487	15.3143	15.1822	-0.714366	6.12759e-22	2.09578e-20
NM_003392	chr3	55465715	55487642	-	6170	1	WNT5A|hWNT5A|-|3p14.3|protein-coding	11.0617	11.1705	11.8811	11.9596	0.866552	6.65479e-22	2.27093e-20
NM_003651	chr12	10699089	10723323	-	1919	1	YBX3|CSDA|CSDA1|DBPA|ZONAB|-|12p13.2|protein-coding	11.4903	11.4859	12.2924	12.1942	0.810112	6.74141e-22	2.29528e-20
NM_017556	chr1	15758795	15786589	+	3303	1	FBLIM1|CAL|FBLP-1|FBLP1|-|1p36.21|protein-coding	10.3932	10.4412	9.48653	9.35801	-1.12897	9.81112e-22	3.3329e-20
NM_000104	chr2	38067603	38076181	-	5149	1	CYP1B1|ASGD6|CP1B|CYPIB1|GLC3A|P4501B1|-|2p22.2|protein-coding	11.5293	11.6234	12.3204	12.5269	0.909307	1.02329e-21	3.46837e-20
NM_001301268	chr15	40323692	40326715	+	3021	1	INAFM2|LINC00984|OGU1|-|15q15.1|protein-coding	8.83368	8.7999	9.8441	10.0501	1.33336	1.03831e-21	3.51135e-20
NM_173854	chr1	205789095	205813198	-	5004	1	SLC41A1|MgtE|-|1q32.1|protein-coding	10.4322	10.3774	9.38088	9.47325	-1.11159	1.36354e-21	4.60089e-20
NM_001440	chr8	28701501	28755596	+	8209	1	EXTL3|BOTV|EXTL1L|EXTR1|ISDNA|REGR|RPR|-|8p21.1|protein-coding	10.1367	10.2346	9.13908	9.19091	-1.17724	1.45187e-21	4.88656e-20
NM_006010	chr3	51385291	51389397	+	903	1	MANF|ARMET|ARP|-|3p21.2|protein-coding	10.9249	10.7735	9.94595	9.86194	-1.05382	1.4547e-21	4.88656e-20
NM_005100	chr6	151239967	151358559	+	8459	1	AKAP12|AKAP250|SSeCKS|-|6q25.1|protein-coding	10.8198	10.9465	9.77881	9.98943	-1.10828	1.52181e-21	5.10059e-20
NM_012434	chr6	73593379	73653992	-	3279	1	SLC17A5|AST|ISSD|NSD|SD|SIALIN|SIASD|SLD|-|6q13|protein-coding	10.5653	10.7397	11.4906	11.5655	0.950627	1.55376e-21	5.19613e-20
NM_030968	chr17	79024169	79049788	+	2880	1	C1QTNF1|CTRP1|GIP|ZSIG37|-|17q25.3|protein-coding	9.55482	9.62577	10.6447	10.4978	1.10869	1.584e-21	5.28552e-20
NM_015059	chr15	62647311	62844630	+	11591	1	TLN2|ILWEQ|-|15q22.2|protein-coding	10.0344	10.0114	9.03082	8.87311	-1.24661	1.87451e-21	6.24103e-20
NM_004878	chr9	129738349	129753042	-	1746	1	PTGES|MGST-IV|MGST1-L1|MGST1L1|MPGES|PGES|PIG12|PP102|PP1294|TP53I12|mPGES-1|-|9q34.11|protein-coding	7.84508	7.81448	9.18893	9.01823	1.64233	2.02353e-21	6.72231e-20
NM_002593	chr7	100602363	100608175	+	1505	1	PCOLCE|PCPE|PCPE-1|PCPE1|-|7q22.1|protein-coding	12.6654	12.6213	11.9515	11.789	-0.821419	2.35331e-21	7.80065e-20
NM_000891	chr17	70169535	70180042	+	5382	1	KCNJ2|ATFB9|HHBIRK1|HHIRK1|IRK1|KIR2.1|LQT7|SQT3|-|17q24.3|protein-coding	8.10854	8.16375	9.28646	9.36941	1.48834	2.36722e-21	7.82953e-20
NM_001324305	chr20	37179046	37241622	+	2542	1	RPN2|RIBIIR|RPN-II|RPNII|SWP1|-|20q11.23|protein-coding	11.9252	11.9201	12.6584	12.5913	0.748764	2.43246e-21	8.02765e-20
NM_002291	chr7	107923799	108003161	-	5614	1	LAMB1|CLM|LIS5|-|7q31.1|protein-coding	11.8997	11.9665	12.6161	12.6679	0.755262	2.63491e-21	8.67674e-20
NM_024843	chr2	171522474	171558129	+	4229	1	CYBRD1|CYB561A2|DCYTB|FRRS3|-|2q31.1|protein-coding	12.1242	12.2227	12.859	12.9863	0.796866	3.22686e-21	1.06028e-19
NM_001369882	chr22	50481543	50486437	+	4282	1	ADM2|AM2|dJ579N16.4|-|22q13.33|protein-coding	8.50837	8.33631	7.06839	6.75869	-2.17617	3.76219e-21	1.23349e-19
NM_020746	chr20	3846834	3876118	+	11722	1	MAVS|CARDIF|IPS-1|IPS1|VISA|-|20p13|protein-coding	10.8422	10.8305	11.5833	11.6592	0.851684	4.00209e-21	1.30929e-19
NM_001256875	chr1	37692516	37709719	+	2359	1	CDCA8|BOR|BOREALIN|DasraB|MESRGP|-|1p34.3|protein-coding	7.25303	7.31063	5.76601	5.74636	-3.03533	4.13106e-21	1.34855e-19
NM_005561	chr13	113297239	113323672	+	2690	1	LAMP1|CD107a|LAMPA|LGP120|-|13q34|protein-coding	13.9305	13.8995	13.2915	13.1649	-0.723159	5.03508e-21	1.64011e-19
NM_013402	chr11	61799629	61817003	-	4348	1	FADS1|D5D|FADS6|FADSD5|LLCDL1|TU12|-|11q12.2|protein-coding	12.6374	12.6264	13.2615	13.3421	0.709937	5.18713e-21	1.68598e-19
NM_005845	chr13	95019829	95301446	-	5823	1	ABCC4|MOAT-B|MOATB|MRP4|-|13q32.1|protein-coding	10.3185	10.4616	11.2332	11.469	1.05542	5.38446e-21	1.74635e-19
NM_018976	chr12	46358188	46372773	-	4777	1	SLC38A2|ATA2|PRO1068|SAT2|SNAT2|-|12q13.11|protein-coding	13.0918	13.1586	13.7704	13.9328	0.768836	5.78846e-21	1.87334e-19
NM_001264573	chr17	44924711	44947773	-	4334	1	KIF18B|-|-|17q21.31|protein-coding	6.84995	6.87075	5.31023	5.31227	-3.75775	7.11551e-21	2.29788e-19
NM_001003927	chr17	31316410	31321622	-	2878	1	EVI2A|EVDA|EVI-2A|EVI2|-|17q11.2|protein-coding	8.33269	8.41844	7.0087	7.00275	-1.98707	7.21956e-21	2.32649e-19
NM_145230	chr7	149872968	149880712	+	2735	1	ATP6V0E2|ATP6V0E2L|C7orf32|-|7q36.1|protein-coding	9.18783	9.15871	8.02626	7.82416	-1.58157	8.51342e-21	2.73757e-19
NM_018321	chr5	34915711	34925996	+	1579	1	BRIX1|BRIX|BXDC2|-|5p13.2|protein-coding	8.25085	8.33167	9.40353	9.48075	1.41713	8.84073e-21	2.83676e-19
NM_001321378	chr11	17086576	17207986	-	8460	1	PIK3C2A|CPK|OCSKD|PI3-K-C2(ALPHA)|PI3-K-C2A|PI3K-C2-alpha|PI3K-C2alpha|-|11p15.1|protein-coding	10.108	10.1084	9.03838	9.15336	-1.17156	9.28414e-21	2.9727e-19
NM_001370597	chr1	154325525	154351304	+	5944	1	ATP8B2|ATPID|-|1q21.3|protein-coding	11.7421	11.758	12.4682	12.4227	0.742973	9.4327e-21	3.01386e-19
NM_024656	chr19	17555649	17583157	+	3633	1	COLGALT1|BSVD3|ColGalT 1|GLT25D1|-|19p13.11|protein-coding	11.3377	11.4142	10.5947	10.5285	-0.888593	9.48355e-21	3.02369e-19
NM_004450	chr14	69380128	69398299	-	785	1	ERH|DROER|-|14q24.1|protein-coding	9.66651	9.63903	8.51916	8.60036	-1.31411	9.93699e-21	3.16156e-19
NM_020808	chr1	232397966	232515608	-	6576	1	SIPA1L2|SPAL2|SPAR2|-|1q42.2|protein-coding	7.32641	7.10566	8.63331	8.56735	1.9243	1.00077e-20	3.17734e-19
NM_012089	chr1	229516582	229558707	-	3854	1	ABCB10|EST20237|M-ABC2|MTABC2|-|1q42.13|protein-coding	7.66703	7.70776	8.88925	9.01081	1.65953	1.01447e-20	3.21406e-19
NM_002466	chr20	43667114	43716482	+	2652	1	MYBL2|B-MYB|BMYB|-|20q13.12|protein-coding	6.97229	7.06046	5.4644	5.50613	-3.41037	1.03882e-20	3.28427e-19
NM_153695	chr9	96385943	96418370	-	3678	1	ZNF367|AFF29|CDC14B|ZFF29|-|9q22.32|9q22.32|protein-coding	7.11818	7.46697	5.61144	5.75585	-3.24371	1.12155e-20	3.5384e-19
NM_004181	chr4	41256928	41268455	+	1092	1	UCHL1|HEL-117|HEL-S-53|NDGOA|PARK5|PGP 9.5|PGP9.5|PGP95|SPG79|Uch-L1|-|4p13|protein-coding	10.4162	10.3546	9.44078	9.44572	-1.07224	1.12622e-20	3.54569e-19
NM_022044	chr22	21642302	21644299	+	820	1	SDF2L1|-|-|22q11.21|protein-coding	9.41151	9.03254	7.87156	7.87318	-1.73075	1.22395e-20	3.84535e-19
NM_001197026	chr7	30028412	30084650	+	7758	1	PLEKHA8|FAPP2|-|7p14.3|protein-coding	7.82547	7.83278	9.0267	9.06613	1.57405	1.33271e-20	4.17833e-19
NM_001305275	chr1	1020120	1056114	+	7351	1	AGRN|AGRIN|CMS8|CMSPPD|-|1p36.33|protein-coding	11.6835	11.624	10.8874	10.6724	-0.943133	1.34398e-20	4.2049e-19
NM_000520	chr15	72340924	72376014	-	4769	1	HEXA|TSD|-|15q23|protein-coding	11.536	11.5585	12.2606	12.2375	0.751688	1.44634e-20	4.51575e-19
NM_007186	chr20	35455598	35519280	+	15397	1	CEP250|C-NAP1|CEP2|CNAP1|CRDHL2|-|20q11.22|protein-coding	10.4385	10.3136	9.44549	9.31746	-1.13302	1.48069e-20	4.61343e-19
NM_007019	chr20	45812644	45816952	+	769	1	UBE2C|UBCH10|dJ447F3.2|-|20q13.12|protein-coding	7.46191	7.32659	5.9082	5.87877	-2.85452	1.50082e-20	4.66649e-19
NM_024336	chr16	54283304	54286787	-	2619	1	IRX3|IRX-1|IRXB1|-|16q12.2|protein-coding	9.72249	9.66382	8.65889	8.50548	-1.32935	1.51737e-20	4.70823e-19
NM_030810	chr6	7881519	7910788	-	2924	1	TXNDC5|ENDOPDI|ERP46|HCC-2|HCC2|PDIA15|STRF8|UNQ364|-|6p24.3|protein-coding	12.1038	12.1098	12.8201	12.751	0.72247	1.60886e-20	4.98185e-19
NM_004892	chr1	120150898	120176520	-	6920	1	SEC22B|ERS-24|SEC22L1|-|1p12|protein-coding	10.8591	10.9558	9.85342	10.0582	-1.05341	1.66212e-20	5.13618e-19
NM_001675	chr22	39520559	39522686	+	2023	1	ATF4|CREB-2|CREB2|TAXREB67|TXREB|-|22q13.1|protein-coding	12.63	12.5319	11.8971	11.7988	-0.78169	1.77327e-20	5.46843e-19
NM_002292	chr3	49121114	49133050	-	5658	1	LAMB2|LAMS|NPHS5|-|3p21.31|protein-coding	12.964	12.8724	12.2322	12.0473	-0.824641	1.81814e-20	5.59534e-19
NM_003370	chr19	45507479	45526982	+	2226	1	VASP|-|-|19q13.32|protein-coding	10.8671	10.8683	10.0447	9.95519	-0.962791	1.8607e-20	5.71462e-19
NM_006836	chr12	120127203	120194715	-	8620	1	GCN1|GCN1L|GCN1L1|PRIC295|-|12q24.23|protein-coding	11.1449	11.1752	11.9244	11.8703	0.794925	1.92109e-20	5.88809e-19
NM_002317	chr5	122063195	122078259	-	5067	1	LOX|AAT10|-|5q23.1|protein-coding	12.9973	13.1341	12.2994	12.3802	-0.771335	1.93309e-20	5.91281e-19
NM_001003679	chr1	65420652	65635428	+	5113	1	LEPR|CD295|LEP-R|LEPRD|OB-R|OBR|-|1p31.3|protein-coding	8.53568	8.60435	7.20988	7.29153	-1.83949	1.96123e-20	5.98672e-19
NM_001098515	chr11	69004394	69013382	-	2278	1	MRGPRF|GPR140|GPR168|MRGF|RTA|-|11q13.3|protein-coding	10.0152	10.1535	9.09532	8.87594	-1.27316	2.09682e-20	6.38765e-19
NM_001037333	chr5	157266123	157395594	+	6419	1	CYFIP2|EIEE65|PIR121|-|5q33.3|protein-coding	8.79659	8.6772	7.4281	7.46946	-1.7464	2.19935e-20	6.68647e-19
NM_001042517	chr13	59665589	60163928	-	4709	1	DIAPH3|AN|AUNA1|DIA2|DRF3|NSDAN|diap3|mDia2|-|13q21.2|protein-coding	7.62852	7.65066	6.1755	6.19637	-2.53675	2.37025e-20	7.1915e-19
NM_005876	chr2	219434843	219493629	+	10739	1	SPEG|APEG-1|APEG1|BPEG|CNM5|MYLK6|SPEGalpha|SPEGbeta|-|2q35|protein-coding	8.75754	8.49557	7.20708	7.29648	-1.913	2.39265e-20	7.24486e-19
NM_004329	chr10	86756639	86925188	+	3601	1	BMPR1A|10q23del|ACVRLK3|ALK3|CD292|SKR5|-|10q23.2|protein-coding	9.22574	9.35948	8.09754	8.13343	-1.47353	2.43769e-20	7.36644e-19
NM_001113546	chr12	50175788	50283520	-	3670	1	LIMA1|EPLIN|LDLCQ8|SREBP3|-|12q13.12|protein-coding	12.135	12.255	11.3287	11.4727	-0.85111	2.46354e-20	7.42964e-19
NM_001813	chr4	103105811	103198343	-	8490	1	CENPE|CENP-E|KIF10|MCPH13|PPP1R61|-|4q24|protein-coding	8.01213	8.00975	6.54983	6.65046	-2.21912	2.71257e-20	8.16431e-19
NM_006827	chr14	75131469	75176612	-	4102	1	TMED10|P24(DELTA)|S31I125|S31III125|TMP21|Tmp-21-I|p23|p24d1|-|14q24.3|protein-coding	12.4787	12.4902	11.7089	11.8243	-0.765154	2.87485e-20	8.63544e-19
NM_002296	chr1	225401502	225428038	-	3732	1	LBR|C14SR|DHCR14B|LMN2R|PHA|PHASK|TDRD18|-|1q42.12|protein-coding	8.61808	8.86162	7.0951	7.44448	-1.99917	2.99855e-20	8.98908e-19
NM_004491	chr19	46860997	47005076	+	9280	1	ARHGAP35|GRF-1|GRLF1|P190-A|P190A|p190ARhoGAP|p190RhoGAP|-|19q13.32|protein-coding	12.1012	12.0807	11.3864	11.3842	-0.757674	3.00592e-20	8.99327e-19
NM_007178	chr12	15882387	15903476	+	1860	1	STRAP|MAWD|PT-WD|UNRIP|-|12p12.3|protein-coding	10.8457	10.967	11.6597	11.8011	0.892596	3.57502e-20	1.06747e-18
NM_003486	chr16	87830023	87869507	-	4544	1	SLC7A5|4F2LC|CD98|D16S469E|E16|LAT1|MPE16|-|16q24.2|protein-coding	12.2029	11.9282	11.2203	11.1098	-0.974905	3.94597e-20	1.1759e-18
NM_130807	chr19	2071036	2096326	-	3380	1	MOB3A|MOB-LAK|MOB1C|MOBKL2A|moblak|-|19p13.3|protein-coding	10.2829	10.2833	9.34931	9.34067	-1.07305	4.11186e-20	1.22291e-18
NM_032177	chr5	126600947	126627252	+	3602	1	PHAX|RNUXA|-|5q23.2|protein-coding	9.76492	9.83114	8.72496	8.78143	-1.23924	4.35216e-20	1.29183e-18
NM_199418	chr11	82822941	82900603	-	3708	1	PRCP|HUMPCP|PCP|-|11q14.1|protein-coding	10.4937	10.4825	11.2574	11.4559	0.952916	4.64509e-20	1.37606e-18
NM_001660	chr3	57571363	57597344	-	1588	1	ARF4|ARF2|-|3p14.3|protein-coding	11.8043	11.9325	12.5609	12.6529	0.786807	4.68702e-20	1.38576e-18
NM_021202	chr20	34704344	34713436	+	4120	1	TP53INP2|C20orf110|DOR|PIG-U|PIGU|PINH|dJ1181N3.1|-|20q11.22|protein-coding	10.0599	10.072	10.8713	10.9962	0.963158	4.80284e-20	1.41721e-18
NM_016426	chr22	46296870	46330810	+	2969	1	GTSE1|B99|-|22q13.31|protein-coding	7.53254	7.34878	5.75723	6.01268	-2.92322	5.18246e-20	1.52624e-18
NM_006918	chr11	121292771	121313410	+	6847	1	SC5D|ERG3|S5DES|SC5DL|-|11q23.3-q24.1|protein-coding	10.6525	10.8677	9.45334	9.80059	-1.26167	5.42382e-20	1.5942e-18
NM_001042537	chrX	135985427	136047269	+	4709	1	SLC9A6|MRSA|NHE6|-|Xq26.3|protein-coding	8.46482	8.30606	9.46638	9.64765	1.42569	5.44656e-20	1.59776e-18
NM_145909	chr6	28324738	28354204	-	3174	1	ZSCAN31|ZNF20-Lp|ZNF310P|ZNF323|-|6p22.1|6p22.3-p22.1|protein-coding	6.29607	6.12617	7.63296	7.77396	2.57834	5.82306e-20	1.70489e-18
NM_001042466	chr10	71816298	71851251	-	2738	1	PSAP|GLBA|SAP1|-|10q22.1|protein-coding	14.5609	14.5498	15.2143	15.1255	0.646518	6.06721e-20	1.77292e-18
NM_001254	chr17	40287879	40304657	+	4550	1	CDC6|CDC18L|HsCDC18|HsCDC6|MGORS5|-|17q21.2|protein-coding	7.8233	7.8103	6.37766	6.4254	-2.33959	6.13122e-20	1.78815e-18
NR_037616	chr6	7881250	8064414	-	3339	1	BLOC1S5-TXNDC5|MUTED-TXNDC5|-|6p24.3|ncRNA	12.0516	12.0659	12.7507	12.6973	0.708342	6.37217e-20	1.85483e-18
NM_001288985	chr17	68867290	68955392	-	5959	1	ABCA8|-|-|17q24.2|protein-coding	5.53155	5.4405	6.96185	7.04655	3.43386	6.84408e-20	1.98835e-18
NM_003638	chr10	15513954	15719922	-	6515	1	ITGA8|-|-|10p13|protein-coding	11.0138	11.1511	11.8252	11.9722	0.880751	7.33879e-20	2.12797e-18
NM_001320714	chr21	36156782	36294274	+	7749	1	DOP1B|21orf5|C21orf5|DOPEY2|-|21q22.12|protein-coding	9.5956	9.82612	8.61474	8.53649	-1.36405	7.80354e-20	2.25837e-18
NM_002727	chr10	69088103	69104804	+	1211	1	SRGN|PPG|PRG|PRG1|-|10q22.1|protein-coding	10.3699	10.5756	11.3102	11.5264	1.03336	8.44783e-20	2.44014e-18
NM_001040619	chr1	212608761	212620774	+	2245	1	ATF3|-|-|1q32.3|protein-coding	6.82725	6.81308	8.42073	8.10293	2.17091	8.60252e-20	2.48006e-18
NM_000391	chr11	6612770	6619422	-	3475	1	TPP1|CLN2|GIG1|LPIC|SCAR7|TPP-1|-|11p15.4|protein-coding	12.5212	12.5307	13.1513	13.1629	0.668985	8.81789e-20	2.53729e-18
NR_135511	chr15	63321378	63381846	-	6102	1	CA12|CA-XII|CAXII|HsT18816|T18816|-|15q22.2|protein-coding	9.8258	9.86831	8.83211	8.8324	-1.19789	9.63205e-20	2.76627e-18
NM_001270399	chr12	49184795	49189324	-	2470	1	TUBA1A|B-ALPHA-1|LIS3|TUBA3|-|12q13.12|protein-coding	13.296	13.4354	12.551	12.6973	-0.784813	1.05279e-19	3.0178e-18
NM_002184	chr5	55935097	55994963	-	9006	1	IL6ST|CD130|CDW130|GP130|IL-6RB|-|5q11.2|protein-coding	13.6558	13.8622	12.8333	13.0375	-0.869916	1.05795e-19	3.02681e-18
NM_001006627	chr7	136868652	137020247	+	5922	1	CHRM2|HM2|-|7q33|protein-coding	7.11743	7.24484	8.42852	8.63364	1.90815	1.27097e-19	3.62938e-18
NM_182487	chr9	124777133	124814880	+	6555	1	OLFML2A|PRO34319|-|9q33.3|protein-coding	7.40086	7.29979	5.93871	5.80464	-2.8373	1.2766e-19	3.63855e-18
NM_024294	chr6	34587291	34696767	-	4328	1	ILRUN|C6orf106|FP852|dJ391O22.4|-|6p21.31|protein-coding	10.2728	10.3009	11.072	11.1097	0.885375	1.31697e-19	3.74651e-18
NM_020244	chr12	101697640	101729074	+	1561	1	CHPT1|CPT|CPT1|-|12q23.2|protein-coding	9.38724	9.45561	10.3793	10.3193	1.05803	1.49077e-19	4.23295e-18
NM_001999	chr5	128257909	128538245	-	10860	1	FBN2|CCA|DA9|EOMD|-|5q23.3|protein-coding	11.1328	10.7293	9.85855	9.83671	-1.22119	1.58295e-19	4.48622e-18
NM_080668	chr11	65077453	65084040	-	2467	1	CDCA5|SORORIN|-|11q13.1|protein-coding	7.66431	7.87081	6.14215	6.38792	-2.53302	1.67346e-19	4.71951e-18
NM_000984	chr17	28719985	28724359	+	963	1	RPL23A|L23A|MDA20|-|17q11.2|protein-coding	12.4345	12.496	13.093	13.2302	0.739755	1.67283e-19	4.71951e-18
NM_015365	chrX	110194186	110318085	-	5342	1	AMMECR1|AMMERC1|MFHIEN|-|Xq23|protein-coding	7.68967	7.77326	8.89105	9.02279	1.60588	1.67468e-19	4.71951e-18
NM_004161	chr2	65086854	65130106	-	2440	1	RAB1A|RAB1|YPT1|-|2p14|protein-coding	11.3198	11.3753	12.0309	12.1768	0.813953	1.68162e-19	4.73023e-18
NM_001283	chr7	101154476	101161276	+	1219	1	AP1S1|AP19|CLAPS1|EKV3|MEDNIK|SIGMA1A|-|7q22.1|protein-coding	10.4801	10.4396	9.5984	9.4446	-1.06038	1.81077e-19	5.08402e-18
NM_145165	chr14	64914361	64935366	+	3607	1	CHURC1|C14orf52|My015|chch|-|14q23.3|protein-coding	10.1401	10.1718	8.9118	9.21493	-1.25453	1.88656e-19	5.28694e-18
NM_004336	chr2	110637528	110678063	-	3735	1	BUB1|BUB1A|BUB1L|hBUB1|-|2q13|protein-coding	7.74331	7.62711	6.18312	6.31615	-2.4647	2.00803e-19	5.6169e-18
NM_178564	chr8	143833584	143840973	-	3703	1	NRBP2|TRG16|pp9320|-|8q24.3|protein-coding	9.62444	9.55941	8.56846	8.46225	-1.30004	2.175e-19	6.07265e-18
NM_016224	chr6	157823246	157945077	+	4196	1	SNX9|SDP1|SH3PX1|SH3PXD3A|WISP|-|6q25.3|protein-coding	10.9116	11.0226	11.6922	11.7975	0.841227	2.46283e-19	6.86354e-18
NM_016836	chr2	160272151	160493807	-	4270	1	RBMS1|C2orf12|HCC-4|MSSP|MSSP-1|MSSP-2|MSSP-3|SCR2|YC1|-|2q24.2|protein-coding	10.3561	10.5403	11.2587	11.3679	0.944933	2.49743e-19	6.94711e-18
NM_001291163	chr1	225810134	225845561	+	2058	1	EPHX1|EPHX|EPOX|HYL1|MEH|-|1q42.12|protein-coding	8.84109	8.89243	9.89852	9.84374	1.18431	2.65072e-19	7.3599e-18
NM_004905	chr1	173477335	173488815	+	1683	1	PRDX6|1-Cys|AOP2|HEL-S-128m|NSGPx|PRX|aiPLA2|p29|-|1q25.1|protein-coding	11.15	11.2066	11.8993	11.8821	0.767627	2.84794e-19	7.89293e-18
NM_001366135	chr1	47333790	47378839	+	2929	1	CMPK1|CK|CMK|CMPK|UMK|UMP-CMPK|UMPK|-|1p33|protein-coding	10.9781	11.0269	11.7136	11.9063	0.875599	2.88952e-19	7.99345e-18
NM_213674	chr9	35681993	35690056	-	1171	1	TPM2|AMCD1|DA1|DA2B|DA2B4|HEL-S-273|NEM4|TMSB|-|9p13.3|protein-coding	13.6101	13.7765	13.0288	12.9383	-0.751433	3.09414e-19	8.54381e-18
NM_014232	chr17	8159149	8162948	-	2119	1	VAMP2|SYB2|VAMP-2|-|17p13.1|protein-coding	9.26484	9.3282	8.21578	8.11726	-1.40839	3.11326e-19	8.58084e-18
NM_194285	chr11	18606403	18634342	-	5593	1	SPTY2D1|Spt2|-|11p15.1|protein-coding	8.93525	9.04655	9.95576	10.0161	1.16228	3.54474e-19	9.75225e-18
NM_057168	chr7	121329000	121341104	+	3144	1	WNT16|-|-|7q31.31|protein-coding	8.71081	8.68928	7.00359	7.46107	-1.98973	3.59329e-19	9.86778e-18
NR_134488	chr5	126776623	126837020	+	3469	1	LMNB1|ADLD|LMN|LMN2|LMNB|-|5q23.2|protein-coding	7.72751	7.8017	6.42285	6.24616	-2.39294	3.6002e-19	9.86874e-18
NM_022166	chr16	17101769	17470960	-	9955.5	2	XYLT1|DBQD2|PXYLT1|XT-I|XT1|XTI|XYLTI|xylT-I|-|16p12.3|protein-coding	9.84013	9.75449	8.81374	8.72455	-1.21879	3.75547e-19	1.02757e-17
NM_019107	chr19	4657545	4670403	-	1043	1	MYDGF|C19orf10|EUROIMAGE1875335|IL25|IL27|IL27w|R33729_1|SF20|-|19p13.3|protein-coding	11.2971	11.2842	12.0927	11.9618	0.793594	3.80013e-19	1.0379e-17
NM_002524	chr1	114704469	114716771	-	4317	1	NRAS|ALPS4|CMNS|N-ras|NCMS|NRAS1|NS6|-|1p13.2|protein-coding	9.67015	9.86374	10.6507	10.8941	1.12675	3.84342e-19	1.04782e-17
NM_000967	chr22	39312882	39319623	-	1284	1	RPL3|ASC-1|L3|TARBP-B|-|22q13.1|protein-coding	14.2008	14.2114	13.6342	13.5895	-0.625862	3.85178e-19	1.0482e-17
NM_032970	chr3	42547969	42581967	-	6331	1	SEC22C|SEC22L3|-|3p22.1|protein-coding	9.94955	10.042	8.93151	9.05468	-1.16936	4.37998e-19	1.18979e-17
NM_006739	chr22	35400140	35425431	+	3439	1	MCM5|CDC46|MGORS8|P1-CDC46|-|22q12.3|protein-coding	8.52168	8.77826	7.31958	7.35273	-1.81311	4.44352e-19	1.20488e-17
NR_144327	chr4	499200	540194	+	4157	1	PIGG|GPI7|LAS21|MRT53|PRO4405|RLGS1930|-|4p16.3|protein-coding	9.29527	9.13617	10.1511	10.2657	1.14004	4.75415e-19	1.28678e-17
NM_001300946	chr19	19385803	19508932	+	5779	1	GATAD2A|p66alpha|-|19p13.11|protein-coding	10.6652	10.729	9.87797	9.76645	-0.977444	4.84293e-19	1.30846e-17
NM_001425	chr19	48325552	48330553	+	642	1	EMP3|YMP|-|19q13.33|protein-coding	11.3337	11.3177	10.5786	10.3764	-0.92306	4.9101e-19	1.32423e-17
NM_000075	chr12	57747727	57752310	-	1855	1	CDK4|CMM3|PSK-J3|-|12q14.1|protein-coding	11.0157	10.9978	10.2306	10.1784	-0.885258	5.0139e-19	1.34981e-17
NM_004523	chr10	92593130	92655395	+	4992	1	KIF11|EG5|HKSP|KNSL1|MCLMR|TRIP5|-|10q23.33|protein-coding	8.12141	8.11927	6.74529	6.82298	-2.03658	5.10335e-19	1.37143e-17
NM_181501	chr5	52787916	52959209	+	10705	1	ITGA1|CD49a|VLA1|-|5q11.2|protein-coding	8.04204	8.25259	9.28044	9.34013	1.44901	5.21825e-19	1.39981e-17
NM_003472	chr6	18223860	18264530	-	3129	1	DEK|D6S231E|-|6p22.3|protein-coding	10.822	10.971	9.94666	10.0701	-0.986177	5.24467e-19	1.4044e-17
NM_017491	chr4	10074339	10116799	-	2976	1	WDR1|AIP1|HEL-S-52|NORI-1|-|4p16.1|protein-coding	13.3332	13.4488	12.7589	12.698	-0.701879	5.57637e-19	1.49057e-17
NM_005985	chr20	49982980	49988883	+	1697	1	SNAI1|SLUGH2|SNA|SNAH|SNAIL|SNAIL1|dJ710H13.1|-|20q13.13|protein-coding	6.69999	6.60724	8.18137	7.93965	2.20149	6.12846e-19	1.63523e-17
NM_003337	chr5	134371569	134392108	+	2233	1	UBE2B|E2-17kDa|HHR6B|HR6B|RAD6B|UBC2|-|5q31.1|protein-coding	8.72932	8.74383	9.69979	9.90783	1.27145	6.39205e-19	1.70255e-17
NM_001007561	chr19	43584367	43596135	-	9682	1	IRGQ|FKSG27|IRGQ1|-|19q13.31|protein-coding	8.91071	9.12508	10.1468	9.99515	1.22371	6.57663e-19	1.74862e-17
NM_002525	chr1	51789194	51878937	-	3989	1	NRDC|NRD1|hNRD1|hNRD2|-|1p32.3|protein-coding	10.9493	10.9785	11.665	11.7035	0.779772	6.88759e-19	1.82796e-17
NM_020399	chr6	117560270	117602511	-	4585	1	GOPC|CAL|FIG|GOPC1|PIST|dJ94G16.2|-|6q22.1|protein-coding	9.73121	9.74217	10.5578	10.6715	0.987487	6.89933e-19	1.82796e-17
NM_006461	chr17	28577574	28599025	-	3760	1	SPAG5|DEEPEST|MAP126|hMAP126|-|17q11.2|protein-coding	7.82258	7.94401	6.55439	6.42943	-2.25175	7.43905e-19	1.96749e-17
NM_003737	chr11	6621330	6655809	-	10690	1	DCHS1|CDH19|CDH25|CDHR6|FIB1|MVP2|PCDH16|VMLDS1|-|11p15.4|protein-coding	8.63651	8.50526	7.35214	7.22432	-1.78345	7.54434e-19	1.99184e-17
NR_073384	chr17	38870058	38921770	+	4072	1	LASP1|Lasp-1|MLN50|-|17q12|protein-coding	12.8146	12.895	12.1988	12.2119	-0.690688	7.61251e-19	2.00632e-17
NM_001349488	chr3	58332890	58426127	+	3048	1	PXK|MONAKA|SLOB|-|3p14.3|protein-coding	9.39748	9.49866	8.36734	8.36747	-1.32503	7.67235e-19	2.01855e-17
NM_014685	chr16	56932142	56944864	+	2843	1	HERPUD1|HERP|Mif1|SUP|-|16q13|protein-coding	12.3568	12.2107	11.5707	11.5529	-0.775055	7.87093e-19	2.06718e-17
NM_001100588	chr9	122844558	122905359	-	8939	1	RC3H2|MNAB|RNF164|-|9q33.2|protein-coding	9.40165	9.41206	10.2757	10.3584	1.03959	9.24609e-19	2.42412e-17
NM_001164446	chr6	42101119	42142620	-	6378	1	C6orf132|bA7K24.2|-|6p21.1|protein-coding	7.55884	7.54637	6.20326	6.08133	-2.50608	9.3281e-19	2.44137e-17
NM_001243571	chr11	95832880	95924107	-	4742	1	MTMR2|CMT4B|CMT4B1|-|11q21|protein-coding	9.62838	9.72246	10.5167	10.7339	1.07206	9.44805e-19	2.46847e-17
NM_145648	chr12	128793194	128823958	-	2741	1	SLC15A4|FP12591|PHT1|PTR4|-|12q24.33|protein-coding	9.49594	9.55532	8.35363	8.51925	-1.32238	9.97714e-19	2.60218e-17
NM_001150	chr15	89784895	89814852	-	3639	1	ANPEP|APN|CD13|GP150|LAP1|P150|PEPN|-|15q26.1|protein-coding	10.3108	10.3409	9.46539	9.3486	-1.04622	1.07551e-18	2.80024e-17
NM_024111	chr15	40953471	40956512	+	1515	1	CHAC1|-|-|15q15.1|protein-coding	9.00091	8.86549	7.76539	7.71986	-1.56014	1.11438e-18	2.89641e-17
NM_001172412	chr1	115642629	115698224	+	8625	1	VANGL1|KITENIN|LPP2|STB2|STBM2|-|1p13.1|protein-coding	8.94952	8.93769	7.82763	7.68302	-1.54914	1.31779e-18	3.41333e-17
NM_003217	chr12	49741557	49764934	+	2825	1	TMBIM6|BAXI1|BI-1|TEGT|-|12q13.12|protein-coding	12.778	12.8077	13.3815	13.4213	0.643969	1.3157e-18	3.41333e-17
NM_001197294	chr5	147390808	147510068	-	5476	1	DPYSL3|CRMP-4|CRMP4|DRP-3|DRP3|LCRMP|ULIP|ULIP-1|-|5q32|protein-coding	11.7702	11.8302	11.089	11.0979	-0.763068	1.32097e-18	3.41569e-17
NM_003162	chr2	36837698	36966536	-	14154	1	STRN|PPP2R6A|SG2NA|STRN1|-|2p22.2|protein-coding	9.32848	9.36622	8.24055	8.29034	-1.33962	1.39409e-18	3.59856e-17
NM_002293	chr1	183023420	183145592	+	7899	1	LAMC1|LAMB2|-|1q25.3|protein-coding	14.2351	14.3024	14.8586	14.8448	0.612591	1.53728e-18	3.96139e-17
NM_005768	chr12	6976185	7018476	-	2220	1	LPCAT3|C3F|LPCAT|LPLAT 5|LPSAT|MBOAT5|OACT5|nessy|-|12p13.31|protein-coding	8.71764	8.80636	9.80169	9.73808	1.19795	1.71495e-18	4.41168e-17
NM_003136	chr14	34982992	35029567	+	2169	1	SRP54|-|-|14q13.2|protein-coding	9.83312	10.0034	10.7507	10.8947	1.00703	1.75482e-18	4.50654e-17
NM_012156	chr20	36154740	36232799	+	6252	1	EPB41L1|4.1N|MRD11|-|20q11.23|protein-coding	9.59668	9.64001	8.56741	8.61983	-1.23309	1.77382e-18	4.54756e-17
NM_001549	chr10	89327997	89340968	+	2386	1	IFIT3|CIG-49|GARG-49|IFI60|IFIT4|IRG2|ISG60|P60|RIG-G|cig41|-|10q23.31|protein-coding	9.49796	9.52678	8.17863	8.49606	-1.42412	1.90275e-18	4.8698e-17
NM_001901	chr6	131948177	131951372	-	2330	1	CCN2|CTGF|HCS24|IGFBP8|NOV2|-|6q23.2|protein-coding	11.3716	11.6091	12.2849	12.2821	0.844506	1.91766e-18	4.89365e-17
NM_001362873	chr22	46150795	46243756	+	10364	1	PPARA|NR1C1|PPAR|PPARalpha|hPPAR|-|22q13.31|protein-coding	9.18824	9.30023	10.238	10.1428	1.08951	1.91857e-18	4.89365e-17
NM_001145033	chr11	43942637	43943878	+	1239	1	C11orf96|AG2|-|11p11.2|protein-coding	5.0823	5.10394	6.69767	6.48161	4.31319	1.93773e-18	4.93417e-17
NM_006342	chr4	1721521	1745170	+	2780	1	TACC3|ERIC-1|ERIC1|-|4p16.3|protein-coding	8.61569	8.56044	7.40803	7.12959	-1.82091	1.98935e-18	5.05704e-17
NM_001143842	chr12	47963596	47968878	+	1529	1	TMEM106C|-|-|12q13.11|protein-coding	8.78161	8.82013	7.46814	7.67009	-1.64121	2.09976e-18	5.32873e-17
NM_012242	chr10	52314281	52317657	+	1799	1	DKK1|DKK-1|SK|-|10q21.1|protein-coding	9.08653	9.12456	10.0397	10.0461	1.08918	2.10409e-18	5.33071e-17
NM_174909	chr5	83052846	83077394	-	4522	1	TMEM167A|TMEM167|-|5q14.2|protein-coding	9.86151	10.0137	10.7702	11.0448	1.0832	2.22198e-18	5.61992e-17
NM_001005340	chr7	23246775	23275108	+	2673	1	GPNMB|HGFIN|NMB|PLCA3|-|7p15.3|protein-coding	11.4395	11.4126	10.6097	10.7218	-0.827193	2.38741e-18	6.02822e-17
NM_001129	chr7	44104345	44114560	+	4074	1	AEBP1|ACLP|-|7p13|protein-coding	12.769	12.8046	12.1545	11.9628	-0.771016	2.41883e-18	6.09732e-17
NM_001967	chr3	186783577	186789896	+	1872	1	EIF4A2|BM-010|DDX2B|EIF4A|EIF4F|eIF-4A-II|eIF4A-II|-|3q27.3|protein-coding	12.1339	12.245	12.8224	12.9207	0.724768	2.73851e-18	6.89161e-17
NM_001306210	chr9	99105113	99154191	+	6492	1	TGFBR1|AAT5|ACVRLK4|ALK-5|ALK5|ESS1|LDS1|LDS1A|LDS2A|MSSE|SKR4|TBR-i|TBRI|TGFR-1|tbetaR-I|-|9q22.33|protein-coding	9.126	9.05886	7.8342	8.01864	-1.48927	2.78817e-18	7.00488e-17
NM_001267818	chr4	108650599	108667820	+	1129	1	OSTC|DC2|-|4q25|protein-coding	10.4016	10.4106	11.1875	11.1457	0.835056	3.19007e-18	8.00122e-17
NM_001080472	chr20	44302840	44311202	-	4624	1	FITM2|C20orf142|Fit2|dJ881L22.2|-|20q13.12|protein-coding	7.51266	7.56826	8.74394	8.72125	1.61012	3.83868e-18	9.61203e-17
NM_180989	chr13	94601857	94634661	+	8873	1	GPR180|ITR|-|13q32.1|protein-coding	8.50531	8.56956	9.51259	9.71635	1.3043	3.84759e-18	9.61833e-17
NM_004454	chr3	186046314	186109089	-	4067	1	ETV5|ERM|-|3q27.2|protein-coding	10.3201	10.2935	9.41259	9.44257	-1.0032	4.64906e-18	1.16026e-16
NM_004738	chr20	58389119	58451100	+	7930	1	VAPB|ALS8|VAMP-B|VAP-B|-|20q13.32|protein-coding	9.59901	9.6284	10.4313	10.5458	0.990027	4.97759e-18	1.24019e-16
NM_002252	chr2	17878667	17932958	+	2336	1	KCNS3|KV9.3|-|2p24.2|protein-coding	8.49646	8.63071	7.36839	7.26469	-1.7321	5.02449e-18	1.24981e-16
NM_018492	chr8	27809624	27837817	-	1826	1	PBK|CT84|HEL164|Nori-3|SPK|TOPK|-|8p21.1|protein-coding	7.16084	7.25722	5.72104	5.8701	-2.82037	5.13793e-18	1.27592e-16
NM_018221	chr2	74152528	74178879	-	4888	1	MOB1A|C2orf6|MATS1|MOB1|MOBK1B|MOBKL1B|Mob4B|-|2p13.1|protein-coding	10.6971	10.7394	9.62836	9.90588	-1.05682	5.42719e-18	1.34553e-16
NM_007190	chr10	119892730	119944656	+	7126	1	SEC23IP|MSTP053|P125|P125A|-|10q26.11-q26.12|protein-coding	9.96057	10.1582	10.8817	11.0006	0.975228	5.72228e-18	1.41636e-16
NM_030919	chr20	38926417	38953106	+	2364	1	FAM83D|C20orf129|CHICA|dJ616B8.3|-|20q11.23|protein-coding	6.85233	6.75792	5.43816	5.35265	-3.34467	5.96223e-18	1.47333e-16
NM_006572	chr17	65009289	65056740	-	6243	1	GNA13|G13|-|17q24.1|protein-coding	10.058	10.2025	8.94706	9.2168	-1.20781	6.29356e-18	1.55265e-16
NM_016639	chr16	3020368	3022382	+	970	1	TNFRSF12A|CD266|FN14|TWEAKR|-|16p13.3|protein-coding	11.5027	11.5334	10.8308	10.7528	-0.788181	6.77358e-18	1.66834e-16
NM_001242891	chr1	114716913	114758050	-	4290	1	CSDE1|D1S155E|UNR|-|1p13.2|protein-coding	13.0958	13.194	13.7326	13.8226	0.66787	7.20695e-18	1.77218e-16
NM_014061	chrX	55452127	55453566	+	1437	1	MAGEH1|APR-1|APR1|MAGEH|-|Xp11.21|protein-coding	7.6845	7.81916	8.86446	8.99952	1.54711	7.60627e-18	1.86732e-16
NM_012310	chrX	70290104	70420886	+	4355	1	KIF4A|KIF4|KIF4G1|MRX100|-|Xq13.1|protein-coding	7.89328	7.90259	6.61472	6.55097	-2.10589	8.60614e-18	2.10935e-16
NM_007104	chr6	35468401	35470780	+	710	1	RPL10A|CSA19|Csa-19|L10A|NEDD6|-|6p21.31|protein-coding	12.6476	12.642	12.0362	12.0136	-0.660096	9.08889e-18	2.22404e-16
NM_001145638	chr9	136327539	136359601	+	3550	1	GPSM1|AGS3|-|9q34.3|protein-coding	10.5326	10.4415	9.65523	9.42233	-1.06769	9.22177e-18	2.2529e-16
NM_006101	chr18	2571557	2616635	+	2107	1	NDC80|HEC|HEC1|HsHec1|KNTC2|TID3|hsNDC80|-|18p11.32|protein-coding	6.97194	7.04836	5.57636	5.66648	-2.98574	1.02885e-17	2.50943e-16
NM_006329	chr14	91869411	91947702	-	2620	1	FBLN5|ADCL2|ARCL1A|ARMD3|DANCE|EVEC|FIBL-5|HNARMD|UP50|-|14q32.12|protein-coding	10.8524	10.9612	10.0864	10.1195	-0.891428	1.06866e-17	2.6023e-16
NM_001330333	chr12	6766363	6770952	+	1232	1	PTMS|ParaT|-|12p13.31|protein-coding	11.8501	11.6945	11.0429	11.0264	-0.799548	1.21302e-17	2.94908e-16
NM_001308047	chr9	76611376	76906087	-	12487	1	PRUNE2|BMCC1|BNIPXL|C9orf65|KIAA0367|-|9q21.2|protein-coding	6.95499	7.20394	5.70613	5.60282	-3.00076	1.23096e-17	2.98786e-16
NM_001350743	chr7	105116374	105388930	-	3825	1	SRPK2|SFRSK2|-|7q22.3|protein-coding	9.43593	9.49145	8.31342	8.48461	-1.29892	1.24883e-17	3.02636e-16
NM_005766	chr13	98143094	98455172	+	10386	1	FARP1|CDEP|FARP1-IT1|PLEKHC2|PPP1R75|-|13q32.2|protein-coding	11.4999	11.5222	10.8086	10.8057	-0.764617	1.28194e-17	3.10159e-16
NM_006460	chr17	45147317	45152101	+	4782	1	HEXIM1|CLP1|EDG1|HIS1|MAQ1|-|17q21.31|protein-coding	9.27868	9.13421	10.1277	10.1458	1.0707	1.3938e-17	3.36683e-16
NM_012428	chr15	73560014	73633389	-	2409	1	NPTN|GP55|GP65|SDFR1|SDR1|np55|np65|-|15q24.1|protein-coding	11.2084	11.2615	10.4037	10.5244	-0.843238	1.41903e-17	3.42228e-16
NM_032997	chr10	56357438	56361273	-	1841	1	ZWINT|HZwint-1|KNTC2AP|SIP30|ZWINT1|-|10q21.1|protein-coding	7.73511	7.70932	6.41088	6.39085	-2.21648	1.47506e-17	3.5517e-16
NM_002410	chr2	134254072	134454621	+	8314	1	MGAT5|GNT-V|GNT-VA|MGAT5A|-|2q21.2-q21.3|protein-coding	10.8701	10.9836	10.1205	10.1381	-0.883937	1.55643e-17	3.74165e-16
NM_173601	chr12	42081846	42144874	-	7481	1	GXYLT1|GLT8D3|-|12q12|protein-coding	8.3297	8.31763	9.32034	9.43892	1.30447	1.68015e-17	4.03264e-16
NM_014573	chr17	28319200	28328685	+	2458	1	TMEM97|MAC30|-|17q11.2|protein-coding	10.4733	10.4848	9.54598	9.68015	-0.976963	1.68727e-17	4.04328e-16
NM_130854	chr19	5205508	5340812	-	7207	1	PTPRS|PTPSIGMA|R-PTP-S|R-PTP-sigma|-|19p13.3|protein-coding	9.82477	9.72131	8.71098	8.84262	-1.18204	1.78089e-17	4.26082e-16
NM_001309434	chr15	40035690	40039202	-	1172	1	SRP14|ALURBP|-|15q15.1|protein-coding	11.4831	11.6895	12.312	12.3411	0.788414	1.88827e-17	4.51057e-16
NM_152624	chr5	112976798	113022195	+	10097	1	DCP2|NUDT20|-|5q22.2|protein-coding	7.47756	7.57689	8.7359	8.67693	1.59772	1.96989e-17	4.69807e-16
NM_007021	chr10	44976128	44978809	-	2116	1	DEPP1|C10orf10|DEPP|FIG|Fseg|-|10q11.21|protein-coding	7.27813	7.08573	8.43334	8.45025	1.78685	1.99317e-17	4.74607e-16
NR_028406	chr19	35154735	35169881	+	1611	1	FXYD5|DYSAD|HSPC113|IWU1|KCT1|OIT2|PRO6241|RIC|-|19q13.12|protein-coding	10.2421	10.1841	9.34483	9.32023	-1.01057	2.06029e-17	4.89815e-16
NM_206915	chrX	103376323	103378164	+	1067	1	BEX3|Bex|DXS6984E|HGR74|NADE|NGFRAP1|-|Xq22.2|protein-coding	10.9345	11.0507	10.1199	10.2379	-0.898685	2.1779e-17	5.1696e-16
NM_032145	chr6	145793502	145814795	-	9046	1	FBXO30|Fbx30|-|6q24.3|protein-coding	8.92831	9.05501	9.90201	10.0043	1.12492	2.19068e-17	5.19174e-16
NM_058229	chr8	123497889	123541206	-	6733	1	FBXO32|Fbx32|MAFbx|-|8q24.13|protein-coding	11.0077	10.9848	11.7031	11.6608	0.741962	2.62981e-17	6.22263e-16
NM_001040458	chr5	96774484	96807945	-	4820	1	ERAP1|A-LAP|ALAP|APPILS|ARTS-1|ARTS1|ERAAP|ERAAP1|PILS-AP|PILSAP|-|5q15|protein-coding	10.6436	10.681	9.7899	9.89069	-0.919366	2.69061e-17	6.35651e-16
NM_006373	chr17	43014607	43022385	-	2691	1	VAT1|VATI|-|17q21.31|protein-coding	13.767	13.7214	13.1726	13.1716	-0.604188	2.77935e-17	6.55588e-16
NM_001365809	chr11	61513716	61581076	-	7213	1	SYT7|IPCA-7|IPCA7|PCANAP7|SYT-VII|SYTVII|-|11q12.2|protein-coding	6.65683	6.65914	5.32626	5.25427	-3.45281	3.11652e-17	7.33967e-16
NM_005400	chr2	45651675	46187990	+	5732	1	PRKCE|PKCE|nPKC-epsilon|-|2p21|protein-coding	8.4519	8.2074	7.09472	6.98657	-1.87955	3.18355e-17	7.48582e-16
NM_002106	chr4	99948089	99950275	-	858	1	H2AFZ|H2A.Z-1|H2A.z|H2A/z|H2AZ|-|4q23|protein-coding	10.2897	10.2701	9.33132	9.45933	-1.00947	3.45287e-17	8.10644e-16
NM_001199620	chr6	125781115	125932034	+	6588	1	NCOA7|ERAP140|ESNA1|NCOA7-AS|Nbla00052|Nbla10993|TLDC4|dJ187J11.3|-|6q22.31-q22.32|protein-coding	8.74556	8.75888	9.67725	9.76498	1.15525	3.73293e-17	8.7503e-16
NM_014109	chr8	123319851	123396447	-	5516	1	ATAD2|ANCCA|CT137|PRO2000|-|8q24.13|protein-coding	8.81068	8.97158	7.78925	7.65138	-1.53849	3.74655e-17	8.76856e-16
NM_022736	chr3	158802054	158829716	+	2213	1	MFSD1|SMAP4|-|3q25.32|protein-coding	10.8945	10.9546	11.5889	11.6792	0.769239	3.78456e-17	8.84376e-16
NM_016206	chr3	86937973	86991149	-	10432	1	VGLL3|VGL-3|VGL3|-|3p12.1|protein-coding	10.1338	10.2534	8.97889	9.30701	-1.20129	3.8159e-17	8.90317e-16
NR_103485	chr5	55424842	55535078	-	1816	1	PLPP1|LLP1a|LPP1|PAP-2a|PAP2|PPAP2A|-|5q11.2|protein-coding	8.25936	8.33219	9.35667	9.31105	1.28673	4.34042e-17	1.01113e-15
NM_002448	chr4	4859665	4863933	+	1933	1	MSX1|ECTD3|HOX7|HYD1|STHAG1|-|4p16.2|protein-coding	10.7812	10.8022	10.0368	9.82938	-0.951513	4.49966e-17	1.04661e-15
NM_005497	chr17	44798448	44830287	-	7687	1	GJC1|CX45|GJA7|-|17q21.31|protein-coding	9.73578	9.8056	8.83428	8.80448	-1.12753	4.6687e-17	1.08425e-15
NM_002887	chr5	168486471	168519301	+	2105	1	RARS|ArgRS|DALRD1|HLD9|-|5q34|protein-coding	10.3593	10.4905	11.1537	11.3261	0.894816	4.71244e-17	1.09272e-15
NM_022130	chr5	32124716	32174319	-	2672	1	GOLPH3|GOPP1|GPP34|MIDAS|Vps74|-|5p13.3|protein-coding	10.5753	10.6234	9.73047	9.82265	-0.92301	4.7764e-17	1.10585e-15
NM_000050	chr9	130444707	130501274	+	1830	1	ASS1|ASS|CTLN1|-|9q34.11|protein-coding	5.83107	5.80621	7.16612	7.16257	2.72687	5.00241e-17	1.15639e-15
NM_001363719	chr4	75916439	75941013	-	2357	1	NAAA|ASAHL|PLT|-|4q21.1|protein-coding	7.43203	7.32576	8.60484	8.53968	1.65169	5.10526e-17	1.17836e-15
NM_014240	chr3	45594751	45686340	+	11431	1	LIMD1|-|-|3p21.31|protein-coding	9.49429	9.5298	8.51951	8.52236	-1.20304	5.22976e-17	1.20525e-15
NM_013390	chr9	71683366	71768513	-	6126	1	CEMIP2|TMEM2|-|9q21.13|protein-coding	8.935	9.08497	9.92027	9.99687	1.10796	5.88036e-17	1.35311e-15
NM_020890	chr3	108549866	108589438	-	4041	1	CIP2A|KIAA1524|p90|-|3q13.13|protein-coding	7.36942	7.29888	6.03712	5.95903	-2.52056	6.01474e-17	1.38192e-15
NM_017633	chr6	81745730	81752681	-	5577	1	TENT5A|C6orf37|FAM46A|OI18|XTP11|-|6q14.1|protein-coding	9.03227	9.03987	9.91349	9.99251	1.07202	6.2584e-17	1.43571e-15
NM_001077198	chr2	219219380	219229636	-	3752	1	ATG9A|APG9L1|MGD3208|mATG9|-|2q35|protein-coding	9.98169	9.85096	10.7356	10.7265	0.906944	6.41425e-17	1.46922e-15
NM_006948	chr21	14371116	14383146	-	3937	1	HSPA13|STCH|-|21q11.2|protein-coding	10.395	10.3466	9.30493	9.55599	-1.06437	6.54963e-17	1.49795e-15
NM_004090	chr17	43766126	43778977	-	4089	1	DUSP3|VHR|-|17q21.31|protein-coding	10.7203	10.8145	11.559	11.4477	0.80073	6.84576e-17	1.56331e-15
NM_001013642	chr1	26993692	27000886	+	1957	1	TRNP1|C1orf225|TNRP|TRNP|-|1p36.11|protein-coding	6.98267	6.78618	5.55614	5.47868	-3.08776	7.02899e-17	1.60272e-15
NM_001362878	chr8	37736634	37758421	+	5701	1	ERLIN2|C8orf2|Erlin-2|NET32|SPFH2|SPG18|-|8p11.23|protein-coding	10.7828	10.8499	9.99942	10.0653	-0.871378	7.62814e-17	1.7367e-15
NM_007274	chr1	6264272	6393766	-	1794	1	ACOT7|ACH1|ACT|BACH|CTE-II|LACH|LACH1|hBACH|-|1p36.31|protein-coding	10.1596	10.1634	9.33242	9.20722	-1.02424	8.01644e-17	1.82235e-15
NM_020532	chr2	54972191	55050451	-	4684	1	RTN4|ASY|NI220/250|NOGO|NSP|NSP-CL|Nbla00271|Nbla10545|RTN-X|RTN4-A|RTN4-B1|RTN4-B2|RTN4-C|-|2p16.1|protein-coding	15.0273	14.9891	14.4654	14.4743	-0.566007	8.12834e-17	1.845e-15
NM_033198	chr17	28553387	28571524	-	2515	1	PIGS|GPIBD18|-|17q11.2|protein-coding	9.47446	9.56126	10.3749	10.3527	0.961555	8.28699e-17	1.87818e-15
NM_152487	chr1	95117355	95197605	+	6794	1	TLCD4|TMEM56|-|1p21.3|protein-coding	6.96547	6.86209	8.11581	8.22877	1.88965	8.37162e-17	1.8945e-15
NM_015528	chr17	4940268	4945222	+	1763	1	RNF167|5730408C10Rik|LP2254|RING105|-|17p13.2|protein-coding	9.76419	9.81407	10.5774	10.6078	0.9023	8.45498e-17	1.9105e-15
NM_001291896	chr1	111620147	111716695	+	5067	1	RAP1A|C21KG|G-22K|KREV-1|KREV1|RAP1|SMGP21|-|1p13.2|protein-coding	9.33126	9.63394	10.3939	10.6765	1.19023	8.58843e-17	1.93774e-15
NM_001242374	chr3	134477704	134486023	-	1837	1	ANAPC13|APC13|SWM1|-|3q22.2|protein-coding	9.20472	9.20098	8.13264	8.18542	-1.3111	9.04576e-17	2.03787e-15
NM_000637	chr8	30678066	30727846	-	3019	1	GSR|GR|HEL-75|HEL-S-122m|-|8p12|protein-coding	10.3002	10.2702	11.0093	11.0459	0.818303	9.25269e-17	2.08137e-15
NM_015388	chr6	43511832	43516926	-	1496	1	YIPF3|C6orf109|FinGER3|KLIP1|dJ337H4.3|-|6p21.1|protein-coding	10.7507	10.7303	11.4601	11.4147	0.758589	9.33054e-17	2.09575e-15
NM_001025108	chr2	99545419	100105583	-	9929	1	AFF3|LAF4|MLLT2-like|-|2q11.2|protein-coding	7.60982	7.5089	6.30478	6.1432	-2.34243	9.98967e-17	2.24046e-15
NM_000623	chr14	96204798	96244329	+	4192	1	BDKRB2|B2R|BK-2|BK2|BKR2|BRB2|-|14q32.2|protein-coding	10.5374	10.6844	11.3818	11.3379	0.815962	1.02371e-16	2.29253e-15
NM_022748	chr7	47275154	47582111	-	7552	1	TNS3|TEM6|TENS1|-|7p12.3|protein-coding	11.3535	11.3297	11.9816	11.9851	0.689844	1.09133e-16	2.44033e-15
NM_001080497	chr9	120600811	120714470	-	6292	1	MEGF9|EGFL5|-|9q33.2|protein-coding	9.1573	9.2315	10.066	10.0942	1.02506	1.09401e-16	2.44269e-15
NM_015382	chr14	31100117	31207793	-	9400	1	HECTD1|EULIR|-|14q12|protein-coding	11.3002	11.2946	11.9171	11.9951	0.709122	1.10961e-16	2.47385e-15
NM_001206	chr9	70384597	70414657	-	5204	1	KLF9|BTEB|BTEB1|-|9q21.12|protein-coding	9.51984	9.57396	10.3431	10.4473	0.963799	1.17733e-16	2.62096e-15
NM_001128850	chr16	66921679	66925536	-	1469	1	RRAD|RAD|RAD1|REM3|-|16q22.1|protein-coding	7.67496	7.70442	8.94039	8.74415	1.53216	1.18593e-16	2.63619e-15
NM_001321903	chr9	20999509	21031640	-	8419	1	HACD4|PTPLAD2|-|9p21.3|protein-coding	8.18798	8.22563	6.88505	7.04313	-1.84199	1.20747e-16	2.68011e-15
NM_001323895	chr15	40735884	40755336	-	2417	1	RMDN3|FAM82A2|FAM82C|RMD-3|RMD3|ptpip51|-|15q15.1|protein-coding	8.72514	8.71096	9.65726	9.67927	1.13644	1.22595e-16	2.71713e-15
NM_001286768	chr4	52590961	52659301	-	8086	1	USP46|-|-|4q12|protein-coding	8.33971	8.4168	9.34889	9.4461	1.25452	1.36812e-16	3.02776e-15
NM_015441	chr1	161983192	162024465	-	3761	1	OLFML2B|-|-|1q23.3|protein-coding	8.65762	8.83567	7.61295	7.56322	-1.55703	1.49649e-16	3.30699e-15
NM_004039	chr15	60347151	60397986	-	1539	1	ANXA2|ANX2|ANX2L4|CAL1H|HEL-S-270|LIP2|LPC2|LPC2D|P36|PAP-IV|-|15q22.2|protein-coding	14.0977	14.2731	13.4507	13.5808	-0.706933	1.60364e-16	3.5386e-15
NM_001199417	chr17	38428464	38512385	+	5885	2	ARHGAP23|-|-|17q12|protein-coding	8.67427	8.49422	7.46072	7.22586	-1.71215	1.60956e-16	3.54645e-15
NM_001167740	chr1	245749347	246507279	-	1551	1	SMYD3|KMT3E|ZMYND1|ZNFN3A1|bA74P14.1|-|1q44|protein-coding	8.91566	9.13557	7.86503	7.93056	-1.45734	1.63705e-16	3.60176e-15
NR_038390	chr11	102783676	102836766	+	2634	1	WTAPP1|-|-|11q22.2|pseudo	5.15945	5.10062	6.4417	6.52005	3.84449	1.66616e-16	3.66045e-15
NR_024333	chr19	10651862	10653872	-	2010	1	ILF3-DT|ILF3-AS1|-|19p13.2|ncRNA	6.99557	7.01581	8.17404	8.28007	1.81073	1.70319e-16	3.73634e-15
NM_001113490	chrX	112774877	112823126	-	6933	1	AMOT|-|-|Xq23|protein-coding	8.59854	8.6562	7.31033	7.54221	-1.63925	1.72031e-16	3.7684e-15
NM_006675	chr12	3077379	3286559	+	4311	1	TSPAN9|NET-5|NET5|PP1057|-|12p13.33-p13.32|protein-coding	9.54846	9.58819	10.4251	10.3654	0.938662	1.7862e-16	3.90705e-15
NM_001352615	chr15	99565984	99716488	+	5918	1	MEF2A|ADCAD1|RSRFC4|RSRFC9|mef2|-|15q26.3|protein-coding	9.77989	9.64633	8.71072	8.78396	-1.15255	1.79368e-16	3.91773e-15
NM_005429	chr4	176683538	176792922	-	2250	1	VEGFC|Flt4-L|LMPH1D|LMPHM4|VRP|-|4q34.3|protein-coding	10.0881	10.2198	9.21512	9.30015	-1.03301	1.80434e-16	3.93528e-15
NM_032812	chr10	19816432	20289855	+	12258	1	PLXDC2|TEM7R|-|10p12.31|protein-coding	6.71403	6.84254	7.9648	8.14724	1.97571	1.82645e-16	3.97775e-15
NM_005147	chr16_KI270855v1_alt	128191	159097	+	2685	2	DNAJA3|HCA57|TID1|hTID-1|-|16p13.3|protein-coding	6.11453	6.82821	4.90036	4.82186	-5.3329	1.94221e-16	4.22374e-15
NM_005907	chr6	119177205	119349761	-	5003	1	MAN1A1|HUMM3|HUMM9|MAN9|-|6q22.31|protein-coding	11.0467	11.2392	10.3319	10.3698	-0.873399	1.9586e-16	4.25325e-15
NM_015651	chr9	120855651	120877188	-	4132	1	PHF19|MTF2L1|PCL3|TDRD19B|-|9q33.2|protein-coding	8.70062	8.58133	7.48104	7.50426	-1.56787	1.98805e-16	4.31098e-15
NM_001313954	chr17	8204734	8210575	-	1242	1	AURKB|AIK2|AIM-1|AIM1|ARK-2|ARK2|AurB|IPL1|PPP1R48|STK-1|STK12|STK5|aurkb-sv1|aurkb-sv2|-|17p13.1|protein-coding	6.57805	6.6426	5.30164	5.28543	-3.35092	2.16656e-16	4.69131e-15
NM_016938	chr11	65866441	65872800	-	1921	1	EFEMP2|ARCL1B|FBLN4|MBP1|UPH1|-|11q13.1|protein-coding	12.2123	12.1855	11.6028	11.5202	-0.68218	2.43834e-16	5.27222e-15
NM_019013	chr17	6444455	6451469	+	1900	1	PIMREG|CATS|FAM64A|RCS1|-|17p13.2|protein-coding	6.3461	6.33954	5.03851	4.88669	-4.29289	2.47856e-16	5.35148e-15
NR_028477	chrX	136873446	136880780	-	2108	1	RBMX|HNRNPG|HNRPG|MRXS11|RBMXP1|RBMXRT|RNMX|hnRNP-G|-|Xq26.3|protein-coding	10.5909	10.6213	9.69818	9.857	-0.927497	2.53328e-16	5.46179e-15
NM_001349329	chr3	100749335	100993490	-	6347	1	ABI3BP|NESHBP|TARSH|-|3q12.2|protein-coding	10.5887	10.6394	9.83831	9.82187	-0.878862	2.87226e-16	6.18379e-15
NM_004701	chr15	59105146	59125045	+	1477	1	CCNB2|HsT17299|-|15q22.2|protein-coding	7.06054	7.05603	5.78933	5.69514	-2.72916	2.90144e-16	6.23768e-15
NM_013318	chr9	131430090	131500188	+	11026	1	PRRC2B|BAT2L|BAT2L1|KIAA0515|LQFBS-1|-|9q34.13|protein-coding	11.908	11.854	11.2536	11.2041	-0.702555	2.92743e-16	6.28457e-15
NM_014763	chr2	75646783	75662206	+	7817	1	MRPL19|L19mt|MRP-L15|MRP-L19|MRPL15|RLX1|RPML15|-|2p12|protein-coding	9.20109	9.29107	8.18167	8.25058	-1.2869	2.98533e-16	6.39975e-15
NM_007235	chr12	64404392	64451125	+	6343	1	XPOT|XPO3|-|12q14.2|protein-coding	11.8174	11.6773	11.0129	11.0752	-0.761837	3.11894e-16	6.66718e-15
NR_125715	chr1	218442626	218443995	+	1369	1	TGFB2-OT1|-|-|1q41|ncRNA	7.3118	7.45554	8.4728	8.7993	1.73336	3.11692e-16	6.66718e-15
NM_001649	chrX	9786429	9949443	+	7462	1	SHROOM2|APXL|HSAPXL|-|Xp22.2|protein-coding	8.19223	8.37472	7.0078	7.10615	-1.79321	3.3312e-16	7.11081e-15
NM_031458	chr3	122527924	122564784	-	3427	1	PARP9|ARTD9|BAL|BAL1|MGC:7868|-|3q21.1|protein-coding	8.86448	8.93291	7.77569	7.84606	-1.42253	3.4591e-16	7.37337e-15
NM_001256095	chr17	8474205	8630761	-	7652	1	MYH10|NMMHC-IIB|NMMHCB|-|17p13.1|protein-coding	10.3213	10.4103	9.50397	9.56176	-0.946475	3.49131e-16	7.4315e-15
NM_025193	chr16	30985207	30989147	+	2162	1	HSD3B7|CBAS1|PFIC4|SDR11E3|-|16p11.2|protein-coding	9.84922	9.85639	8.92658	8.48577	-1.33429	3.98047e-16	8.46076e-15
NM_182914	chr14	63852965	64226451	+	21761	1	SYNE2|EDMD5|KASH2|NUA|NUANCE|Nesp2|Nesprin-2|SYNE-2|TROPH|-|14q23.2|protein-coding	8.47324	8.37767	7.10104	7.31886	-1.72141	4.02846e-16	8.55068e-15
NM_032806	chr3	43079234	43106079	-	2543	1	POMGNT2|AGO61|C3orf39|GTDC2|MDDGA8|MDDGC8|-|3p22.1|protein-coding	7.56352	7.61753	6.26092	6.36476	-2.20943	4.53936e-16	9.62152e-15
NM_020650	chr19	49528003	49543633	+	1460	1	RCN3|RLP49|-|19q13.33|protein-coding	11.4212	11.3539	12.2507	12.0149	0.804786	4.68185e-16	9.90959e-15
NM_001142556	chr5	163460632	163491941	+	2996	1	HMMR|CD168|IHABP|RHAMM|-|5q34|protein-coding	7.19179	7.06734	5.77962	5.86565	-2.63779	4.83284e-16	1.02148e-14
NM_018462	chr3	10115675	10127190	+	1145	1	BRK1|C3orf10|HSPC300|MDS027|hHBrk1|-|3p25.3|protein-coding	10.2621	10.4157	9.43492	9.51546	-0.984623	4.92131e-16	1.03872e-14
NM_005669	chr5	112876385	112922227	-	3001	1	REEP5|C5orf18|D5S346|DP1|TB2|YOP1|Yip2e|-|5q22.2|protein-coding	10.7584	10.9181	11.5224	11.699	0.838688	5.19859e-16	1.09571e-14
NM_005729	chr10	79347469	79355333	+	2187	1	PPIF|CYP3|CyP-M|Cyp-D|CypD|-|10q22.3|protein-coding	10.035	10.195	10.8941	10.899	0.864323	5.54116e-16	1.16628e-14
NM_003680	chr1	32775239	32818032	-	3102	1	YARS|CMTDIC|TYRRS|YRS|YTS|-|1p35.1|protein-coding	11.5384	11.3658	10.6888	10.7396	-0.80621	5.8271e-16	1.22475e-14
NM_012429	chr22	30397018	30425303	+	4193	1	SEC14L2|C22orf6|SPF|TAP|TAP1|-|22q12.2|protein-coding	7.48029	7.75872	8.72313	8.93403	1.60627	5.95023e-16	1.24888e-14
NM_017611	chr11	57406954	57427580	-	2581	1	SLC43A3|EEG1|ENBT1|FOAP-13|PRO1659|SEEEG-1|-|11q12.1|protein-coding	7.06786	7.0751	5.57804	5.83726	-2.82298	5.98129e-16	1.25365e-14
NM_001161403	chr2	127638381	127675530	-	2420	1	LIMS2|LGMD2W|MDRCMTT|PINCH-2|PINCH2|-|2q14.3|protein-coding	7.47407	7.33723	6.14083	6.09658	-2.35825	6.25252e-16	1.30868e-14
NM_022089	chr1	16985958	17011928	-	3965	1	ATP13A2|CLN12|HSA9947|KRPPD|PARK9|SPG78|-|1p36.13|protein-coding	9.18137	9.1697	10.2976	9.99665	1.13172	6.43566e-16	1.34514e-14
NM_053025	chr3	123610049	123884332	-	10077	1	MYLK|AAT7|KRP|MLCK|MLCK1|MLCK108|MLCK210|MSTP083|MYLK1|smMLCK|-|3q21.1|protein-coding	13.1283	13.2171	12.6017	12.5764	-0.618976	6.5456e-16	1.36622e-14
NR_038108	chr17	76557764	76565348	+	2534	1	SNHG16|Nbla10727|Nbla12061|ncRAN|-|17q25.1|ncRNA	9.84498	9.92016	10.6552	10.6544	0.864065	7.19796e-16	1.50031e-14
NM_022463	chr17	799311	979776	-	3034	1	NXN|NRX|TRG-4|-|17p13.3|protein-coding	10.1551	10.1417	9.29598	9.32321	-0.965045	7.21419e-16	1.50161e-14
NM_014601	chr19	47713422	47743134	+	3498	1	EHD2|PAST2|-|19q13.33|protein-coding	13.1447	13.1739	13.8195	13.6865	0.628473	7.37355e-16	1.53266e-14
NM_002982	chr17	34255285	34257201	+	734	1	CCL2|GDCF-2|HC11|HSMCR30|MCAF|MCP-1|MCP1|SCYA2|SMC-CF|-|17q12|protein-coding	7.04751	7.29417	5.86422	5.83468	-2.63661	7.40535e-16	1.53715e-14
NM_018947	chr7	25118651	25125361	-	5533	1	CYCS|CYC|HCS|THC4|-|7p15.3|protein-coding	9.69993	9.86054	10.5749	10.9387	1.10285	7.54053e-16	1.56305e-14
NM_005225	chr20	33675477	33686385	-	2681	1	E2F1|E2F-1|RBAP1|RBBP3|RBP3|-|20q11.22|protein-coding	7.1375	7.28144	5.97079	5.76971	-2.62624	8.35995e-16	1.73052e-14
NM_001329395	chr17	59707654	59842255	+	3710	1	VMP1|EPG3|TANGO5|TMEM49|-|17q23.1|protein-coding	9.78523	9.7483	10.5078	10.632	0.90384	8.97787e-16	1.85588e-14
NM_006816	chr5	177331567	177351668	-	1601	1	LMAN2|C5orf8|GP36B|VIP36|-|5q35.3|protein-coding	10.991	10.9034	11.6947	11.5858	0.750781	9.23037e-16	1.90546e-14
NM_004879	chr11	125569477	125584683	+	2177	1	EI24|EPG4|PIG8|TP53I8|-|11q24.2|protein-coding	10.5775	10.4902	11.2053	11.3324	0.804348	9.28242e-16	1.91358e-14
NM_001322487	chr10	98416198	98446963	-	3761	1	HPS1|BLOC3S1|HPS|-|10q24.2|protein-coding	10.6047	10.6069	9.87306	9.69881	-0.916425	9.31633e-16	1.91794e-14
NM_001135597	chr2	55287842	55419856	-	9713	1	CCDC88A|APE|GIRDIN|GIV|GRDN|HkRP1|KIAA1212|PEHO|PEHOL|-|2p16.1|protein-coding	10.2737	10.3243	9.42553	9.51662	-0.943287	9.85005e-16	2.02505e-14
NM_033274	chr5	157477304	157575775	-	6456	1	ADAM19|FKSG34|MADDAM|MLTNB|-|5q33.3|protein-coding	9.8549	9.92036	10.6517	10.6554	0.857018	9.99118e-16	2.05126e-14
NM_001367875	chr12	29500840	29783942	-	9010	1	TMTC1|ARG99|OLF|TMTC1A|-|12p11.22|protein-coding	10.088	10.3465	9.3231	9.24744	-1.07543	1.0016e-15	2.05354e-14
NM_004687	chr17	58489537	58517880	-	5793	1	MTMR4|FYVE-DSP2|ZFYVE11|-|17q22|protein-coding	10.1739	10.0397	9.25379	9.22369	-1.00421	1.11622e-15	2.28544e-14
NM_001080512	chr10	58512872	58831435	+	5718	1	BICC1|BICC|CYSRD|-|10q21.1|protein-coding	9.49634	9.57867	10.3198	10.3894	0.928946	1.39899e-15	2.86052e-14
NM_001244972	chr10	33177491	33334905	-	5843	1	NRP1|BDCA4|CD304|NP1|NRP|VEGF165R|-|10p11.22|protein-coding	12.7643	12.7594	12.0587	12.2074	-0.666796	1.44082e-15	2.94206e-14
NM_018075	chr3	43365848	43622011	-	3140	1	ANO10|SCAR10|TMEM16K|-|3p22.1-p21.33|protein-coding	10.0401	10.0708	10.8229	10.7711	0.82493	1.45301e-15	2.96292e-14
NM_004289	chr7	26152198	26187136	+	3733	1	NFE2L3|NRF3|-|7p15.2|protein-coding	8.87604	8.94275	7.73658	7.90705	-1.41703	1.46016e-15	2.9706e-14
NM_002305	chr22	37675636	37679802	+	522	1	LGALS1|GAL1|GBP|-|22q13.1|protein-coding	14.4047	14.4318	13.9017	13.7494	-0.621757	1.46072e-15	2.9706e-14
NM_001199378	chr10	102245532	102382896	+	6349	1	GBF1|ARF1GEF|-|10q24.32|protein-coding	10.9259	10.8359	11.6116	11.5228	0.74414	1.49494e-15	3.03608e-14
NM_002841	chr3	61561571	62297609	+	9325	1	PTPRG|HPTPG|PTPG|R-PTP-GAMMA|RPTPG|-|3p14.2|protein-coding	10.915	10.9163	10.1551	10.2219	-0.804098	1.51272e-15	3.06454e-14
NM_002999	chr20	45325289	45348424	-	2605	1	SDC4|SYND4|-|20q13.12|protein-coding	11.7056	11.7785	10.8891	11.1058	-0.80085	1.51303e-15	3.06454e-14
NM_001320006	chr12	49989162	50025557	-	3219	1	RACGAP1|CYK4|HsCYK-4|ID-GAP|MgcRacGAP|-|12q13.12|protein-coding	8.86293	8.94111	7.51023	7.88164	-1.56809	1.58597e-15	3.20797e-14
NM_001282463	chr14	96039362	96093971	+	7721	1	C14orf132|C14orf88|-|14q32.2|protein-coding	8.93498	8.87511	7.89113	7.78841	-1.38918	1.58868e-15	3.20914e-14
NM_024652	chr15	100919357	101078256	+	15637	1	LRRK1|RIPK6|Roco1|-|15q26.3|protein-coding	9.20552	9.12567	8.19916	8.08301	-1.29029	1.66032e-15	3.34936e-14
NM_001964	chr5	138465479	138469303	+	3133	1	EGR1|AT225|G0S30|KROX-24|NGFI-A|TIS8|ZIF-268|ZNF225|-|5q31.2|protein-coding	9.94643	9.82441	8.89568	9.03649	-1.07905	1.6814e-15	3.38733e-14
NM_002605	chr15	84981856	85139141	+	4011	1	PDE8A|HsT19550|-|15q25.3|protein-coding	9.01567	9.28341	10.2141	10.0352	1.12478	1.69263e-15	3.40539e-14
NM_015508	chr3	156674590	156706768	+	3851	1	TIPARP|ARTD14|PARP7|pART14|-|3q25.31|protein-coding	10.1161	10.2505	10.9114	11.224	0.983657	1.86844e-15	3.75409e-14
NM_182687	chr16	2972808	2980446	-	2088	1	PKMYT1|MYT1|PPP1R126|-|16p13.3|protein-coding	7.2403	7.55961	6.12593	6.01309	-2.45917	1.88949e-15	3.79133e-14
NM_001530	chr14	61695513	61748258	+	3929	1	HIF1A|HIF-1-alpha|HIF-1A|HIF-1alpha|HIF1|HIF1-ALPHA|MOP1|PASD8|bHLHe78|-|14q23.2|protein-coding	12.2591	12.4574	12.9813	13.1186	0.732191	1.90624e-15	3.81983e-14
NM_012137	chr1	85318485	85465159	-	3931	1	DDAH1|DDAH|DDAH-1|DDAHI|HEL-S-16|-|1p22.3|protein-coding	11.4444	11.5557	10.717	10.8505	-0.777721	2.1356e-15	4.27375e-14
NM_001030006	chr17	35587322	35726411	+	5674	1	AP2B1|ADTB2|AP105B|AP2-BETA|CLAPB1|-|17q12|protein-coding	12.1016	12.1208	12.6668	12.7018	0.610089	2.15163e-15	4.30012e-14
NM_003104	chr15	45023195	45077185	+	4807	1	SORD|HEL-S-95n|RDH|SDH|SORD1|XDH|-|15q21.1|protein-coding	8.24334	8.27691	7.08344	7.12708	-1.6854	2.17828e-15	4.3476e-14
NM_014862	chr15	80404382	80597933	+	6502	1	ARNT2|WEDAS|bHLHe1|-|15q25.1|protein-coding	9.26619	9.20844	8.25006	8.25341	-1.23083	2.20243e-15	4.38999e-14
NM_014007	chr9	126805040	126838208	+	5933	1	ZBTB43|ZBTB22B|ZNF-X|ZNF297B|-|9q33.3|protein-coding	8.74813	8.68206	9.63163	9.63423	1.09889	2.32434e-15	4.62685e-14
NM_178014	chr6_GL000251v2_alt	2200091	2205157	+	2505.1	8	TUBB|CDCBM6|CSCSC1|M40|OK/SW-cl.56|TUBB1|TUBB5|-|6p21.33|protein-coding	10.3397	10.2584	9.51772	9.44536	-0.931974	2.40185e-15	4.77484e-14
NM_003183	chr2	9488486	9555830	-	4370	1	ADAM17|ADAM18|CD156B|CSVP|NISBD|NISBD1|TACE|-|2p25.1|protein-coding	9.5132	9.55569	10.2959	10.3978	0.924747	2.4504e-15	4.86492e-14
NM_001316320	chr1	11934717	11975537	+	3095	1	PLOD1|EDS6|EDSKCL1|LH|LH1|LLH|PLOD|-|1p36.22|protein-coding	11.8903	11.9434	12.5552	12.4771	0.639635	2.77629e-15	5.50465e-14
NM_001080533	chr12	120710458	120723640	+	4374	1	UNC119B|POC7B|-|12q24.31|protein-coding	9.71384	9.71263	8.77423	8.8523	-1.06939	2.85869e-15	5.66059e-14
NM_145697	chr1	163321954	163355759	+	1948	1	NUF2|CDCA1|CT106|NUF2R|-|1q23.3|protein-coding	6.48627	6.56639	5.20113	5.31113	-3.31986	2.89005e-15	5.71516e-14
NM_032727	chr10	103277138	103290346	+	3246	1	INA|NEF5|NF-66|TXBP-1|-|10q24.33|protein-coding	7.06996	7.29197	5.78446	5.95588	-2.59257	3.07841e-15	6.07966e-14
NM_001178083	chr11	44095678	44251981	+	10069	1	EXT2|SOTV|SSMS|-|11p11.2|protein-coding	10.9626	11.0247	11.633	11.6432	0.697487	3.11024e-15	6.13447e-14
NM_001308123	chr18	35332227	35344420	-	7543	1	ZNF24|KOX17|RSG-A|ZNF191|ZSCAN3|Zfp191|-|18q12.2|protein-coding	9.40983	9.43966	10.1876	10.364	0.975462	3.14476e-15	6.19444e-14
NM_002373	chr15	43517608	43531611	+	10258	1	MAP1A|MAP1L|MTAP1A|-|15q15.3|protein-coding	13.1445	13.1119	12.5181	12.6006	-0.602413	3.38666e-15	6.66221e-14
NM_015719	chr19	9959561	10010504	-	6138	1	COL5A3|-|-|19p13.2|protein-coding	9.4358	9.28905	10.261	10.1727	0.977323	3.42094e-15	6.72086e-14
NM_001160094	chr6	24667035	24705067	+	4387	1	ACOT13|HT012|PNAS-27|THEM2|-|6p22.3|protein-coding	8.63611	8.70478	9.58138	9.59688	1.10525	3.42908e-15	6.72806e-14
NM_152280	chr1	155859567	155885199	+	5176	1	SYT11|SYT12|sytXI|-|1q22|protein-coding	10.5214	10.4538	9.60857	9.75182	-0.909722	3.49051e-15	6.83967e-14
NM_004055	chr11	77066971	77126152	+	4349	1	CAPN5|ADNIV|HTRA3|VRNI|nCL-3|-|11q13.5|protein-coding	8.88039	8.9498	7.92788	7.66238	-1.45321	3.49989e-15	6.84914e-14
NM_015030	chr4	48497363	48780299	-	11640	1	FRYL|AF4p12|KIAA0826|MOR2|-|4p11|protein-coding	9.10333	9.17441	9.94368	10.0942	1.02465	3.55849e-15	6.95476e-14
NM_019063	chr2	42169353	42332548	+	5521	1	EML4|C2orf2|ELP120|EMAP-4|EMAPL4|ROPP120|-|2p21|protein-coding	9.38213	9.42837	8.35214	8.50645	-1.19385	3.67079e-15	7.16495e-14
NM_017654	chr7	93099518	93117979	-	6801	1	SAMD9|C7orf5|DRIF1|MIRAGE|NFTC|OEF1|OEF2|-|7q21.2|protein-coding	8.9849	9.05079	7.75961	8.04968	-1.42432	3.74417e-15	7.28504e-14
NM_002372	chr5	109689366	109869625	+	7090	1	MAN2A1|AMan II|GOLIM7|MANA2|MANII|-|5q21.3|protein-coding	10.0136	10.1427	9.0947	9.26843	-1.03587	3.73868e-15	7.28504e-14
NM_001909	chr11	1752755	1763927	-	2044	1	CTSD|CLN10|CPSD|HEL-S-130P|-|11p15.5|protein-coding	13.4723	13.4221	14.1193	13.963	0.628318	3.74684e-15	7.28504e-14
NM_181785	chr13	28700081	28719013	-	3336	1	SLC46A3|FKSG16|-|13q12.3|protein-coding	6.23006	6.21012	7.43482	7.47911	2.22836	4.07274e-15	7.90847e-14
NM_001024845	chr1	43996483	44031462	-	3190	1	SLC6A9|GCENSG|GLYT1|-|1p34.1|protein-coding	8.94619	8.49907	7.49269	7.48504	-1.69192	4.34529e-15	8.42684e-14
NM_183075	chr4	107931549	107953461	+	4761	1	CYP2U1|P450TEC|SPG49|SPG56|-|4q25|protein-coding	8.84655	8.89507	7.7261	7.88215	-1.39607	4.38609e-15	8.49501e-14
NM_004095	chr8	38030534	38060365	+	822	1	EIF4EBP1|4E-BP1|4EBP1|BP-1|PHAS-I|-|8p11.23|protein-coding	10.203	9.83527	9.0741	8.84845	-1.24288	4.41581e-15	8.54158e-14
NM_021960	chr1	150574558	150579610	-	3945	1	MCL1|BCL2L3|EAT|MCL1-ES|MCL1L|MCL1S|Mcl-1|TM|bcl2-L-3|mcl1/EAT|-|1q21.2|protein-coding	11.7807	11.8897	12.4139	12.5503	0.691127	4.52076e-15	8.73336e-14
NM_001318915	chr3	115802374	116445487	-	9474	1	LSAMP|IGLON3|LAMP|-|3q13.31|protein-coding	8.27563	8.34864	7.17368	7.18184	-1.63692	4.76513e-15	9.19365e-14
NM_014736	chr15	64364304	64381441	-	2126	1	PCLAF|KIAA0101|L5|NS5ATP9|OEATC|OEATC-1|OEATC1|PAF|PAF15|p15(PAF)|p15/PAF|p15PAF|-|15q22.31|protein-coding	6.50792	6.4808	5.28194	5.21083	-3.29318	4.82866e-15	9.30429e-14
NR_073375	chr3	127598411	127622435	+	3436	1	MCM2|BM28|CCNL1|CDCL1|D3S3194|DFNA70|MITOTIN|cdc19|-|3q21.3|protein-coding	8.65843	8.97473	7.67852	7.66732	-1.52754	5.26177e-15	1.01259e-13
NM_006733	chrX	101099809	101163673	+	3224	1	CENPI|CENP-I|FSHPRH1|LRPR1|-|Xq22.1|protein-coding	6.96588	6.98149	5.75635	5.69278	-2.64294	5.28892e-15	1.01522e-13
NM_001300958	chr1	32364633	32394441	-	5140	1	BSDC1|-|-|1p35.1|protein-coding	9.7791	9.84885	10.5681	10.574	0.850118	5.28478e-15	1.01522e-13
NM_002276	chr17	41523617	41528308	-	1382	1	KRT19|CK19|K19|K1CS|-|17q21.2|protein-coding	8.86378	8.93187	7.87452	7.85214	-1.34945	5.43521e-15	1.04197e-13
NM_003607	chr1	226989865	227318492	-	10835	1	CDC42BPA|MRCK|MRCKA|PK428|-|1q42.13|protein-coding	11.1482	11.087	10.3299	10.4617	-0.791976	5.49152e-15	1.05142e-13
NM_001042454	chr16	31472152	31477958	+	1792	1	TGFB1I1|ARA55|HIC-5|HIC5|TSC-5|-|16p11.2|protein-coding	10.893	10.8428	10.1392	9.79752	-0.987193	5.5855e-15	1.06806e-13
NM_000820	chr13	113820549	113864076	-	2491	1	GAS6|AXLLG|AXSF|-|13q34|protein-coding	13.4273	13.5262	12.9116	12.6797	-0.715939	5.7329e-15	1.09485e-13
NM_173505	chr18	23598926	23662911	-	3375	1	ANKRD29|-|-|18q11.2|protein-coding	8.96927	9.01821	7.99147	7.97046	-1.30293	6.03014e-15	1.15016e-13
NM_015529	chr6	132296055	132401475	-	2975	1	MOXD1|MOX|PRO5780|dJ248E1.1|-|6q23.2|protein-coding	8.43668	8.4908	7.17837	7.42125	-1.62806	6.05888e-15	1.15418e-13
NR_073040	chr10	5446551	5459056	+	3929	1	NET1|ARHGEF8|NET1A|-|10p15.1|protein-coding	9.28143	9.53801	8.2526	8.45226	-1.30127	6.39655e-15	1.21696e-13
NM_004339	chr21	44849598	44873690	-	2592	1	PTTG1IP|C21orf1|C21orf3|PBF|-|21q22.3|protein-coding	12.5641	12.5793	12.0176	11.9944	-0.602712	6.62441e-15	1.25872e-13
NM_001143678	chr6	134169256	134175714	-	2389	1	SGK1|SGK|-|6q23.2|protein-coding	7.78389	7.89245	8.98645	8.8222	1.39652	6.8454e-15	1.29907e-13
NM_014674	chr3	5187707	5219958	+	6099	1	EDEM1|EDEM|-|3p26.1|protein-coding	11.1213	10.9921	10.308	10.3626	-0.795953	7.25104e-15	1.37432e-13
NM_000671	chr4	99070979	99088788	-	2640	1	ADH5|ADH-3|ADHX|FALDH|FDH|GSH-FDH|GSNOR|HEL-S-60p|-|4q23|protein-coding	11.2244	11.3484	10.4852	10.6292	-0.796407	8.19894e-15	1.55202e-13
NM_001198696	chr10	70112267	70132934	-	3239	1	AIFM2|AMID|PRG3|-|10q22.1|protein-coding	9.0857	8.96133	8.06117	7.87974	-1.34943	8.5317e-15	1.61299e-13
NM_178169	chr12	64610495	64697564	+	3500	1	RASSF3|RASSF5|-|12q14.2|protein-coding	10.3539	10.4492	9.54481	9.65645	-0.907023	8.9933e-15	1.69812e-13
NM_001286706	chr13	38349851	38363002	+	3213	1	UFM1|BM-002|C13orf20|HLD14|-|13q13.3|protein-coding	10.5899	10.6954	9.66548	9.91697	-0.948984	9.26977e-15	1.74813e-13
NM_022149	chr3	184710364	184712064	-	1698	1	MAGEF1|MAGE-F1|-|3q27.1|protein-coding	8.72271	8.7342	9.63148	9.60771	1.06837	1.01092e-14	1.90404e-13
NM_014427	chr16	89575758	89597246	+	2648	1	CPNE7|-|-|16q24.3|protein-coding	9.36546	9.12122	8.2709	8.12035	-1.31426	1.02712e-14	1.93214e-13
NM_014286	chr9	130172404	130237303	+	5154	1	NCS1|FLUP|FREQ|-|9q34.11|protein-coding	10.8475	10.907	10.2022	10.0867	-0.81048	1.03069e-14	1.93644e-13
NM_001367549	chr3	194402678	194487002	-	7501	1	ATP13A3|AFURS1|-|3q29|protein-coding	11.5584	11.7156	10.8729	10.9945	-0.762529	1.12141e-14	2.10426e-13
NM_001352692	chr17	72645949	73092688	-	2857	1	SLC39A11|C17orf26|ZIP-11|ZIP11|-|17q24.3-q25.1|protein-coding	8.00255	7.9244	6.4825	6.85199	-2.01506	1.14529e-14	2.14638e-13
NM_001366737	chr5	75025347	75052558	-	5016	1	GCNT4|C2GNT3|LINC01336|-|5q13.3|protein-coding	7.45745	7.4897	5.97028	6.31871	-2.36578	1.19669e-14	2.23992e-13
NM_005853	chr16	54930865	54934483	+	2391	1	IRX5|HMMS|IRX-2a|IRXB2|-|16q12.2|protein-coding	8.96759	8.95286	7.90844	7.99176	-1.30453	1.22393e-14	2.28806e-13
NM_006667	chrX	119236285	119244466	+	1874	1	PGRMC1|Dap1|HPR6.6|IZA|MPR|-|Xq24|protein-coding	10.2741	10.3079	9.42241	9.54991	-0.915981	1.22749e-14	2.29187e-13
NM_032039	chr16	234821	266093	+	2891	1	FAM234A|C16orf9|ITFG3|gs19|-|16p13.3|protein-coding	10.5042	10.4299	11.3065	11.1121	0.816549	1.33965e-14	2.49819e-13
NM_001142864	chr16	88715338	88785220	-	8036	1	PIEZO1|DHS|FAM38A|LMPH3|LMPHM6|Mib|-|16q24.3|protein-coding	12.9784	12.9994	12.4288	12.1755	-0.722722	1.35342e-14	2.52075e-13
NM_016297	chr2	70258137	70281185	+	5331	1	PCYOX1|PCL1|-|2p13.3|protein-coding	11.5812	11.6968	12.2184	12.3596	0.696392	1.35802e-14	2.52619e-13
NM_201397	chr3	49357176	49358353	-	1175	1	GPX1|GPXD|GSHPX1|-|3p21.31|protein-coding	11.589	11.5101	12.2643	12.1198	0.689703	1.37002e-14	2.54536e-13
NM_003884	chr3	20040446	20154404	+	4390	1	KAT2B|CAF|P/CAF|PCAF|-|3p24.3|protein-coding	8.09633	8.13407	6.99217	6.9618	-1.70827	1.41215e-14	2.62041e-13
NM_007315	chr2	190969036	191014250	-	4281	1	STAT1|CANDF7|IMD31A|IMD31B|IMD31C|ISGF-3|STAT91|-|2q32.2|protein-coding	12.4304	12.5718	11.7668	11.9177	-0.702591	1.46429e-14	2.71381e-13
NM_001859	chr9	113221544	113264492	+	4755	1	SLC31A1|COPT1|CTR1|-|9q32|protein-coding	10.6018	10.429	11.2043	11.2787	0.791606	1.4663e-14	2.71418e-13
NM_001142651	chr5	172641263	172691530	+	6410	1	NEURL1B|NEURL3|RNF67B|hNeur2|neur2|-|5q35.1|protein-coding	6.48918	6.57502	5.29544	5.33289	-3.1196	1.5953e-14	2.94934e-13
NM_033505	chr2	26346143	26395885	+	8054	1	SELENOI|EPT1|SELI|SEPI|-|2p23.3|protein-coding	9.20645	9.34487	10.0605	10.2063	0.989365	1.60756e-14	2.96836e-13
NM_001362798	chr8	141128589	141195804	+	6872	1	DENND3|-|-|8q24.3|protein-coding	8.05846	8.04457	6.94776	6.85475	-1.75009	1.65564e-14	3.0534e-13
NM_005412	chr12	57229711	57234935	+	2143	1	SHMT2|GLYA|HEL-S-51e|SHMT|-|12q13.3|protein-coding	11.2717	11.155	10.5555	10.3487	-0.831146	1.67542e-14	3.0861e-13
NM_001193329	chr9	94759649	95087218	+	3118	1	AOPEP|AP-O|APO|C90RF3|C9orf3|ONPEP|-|9q22.32|protein-coding	7.23151	7.00643	8.23691	8.3562	1.70441	1.68167e-14	3.09382e-13
NM_012328	chr7	108569874	108574850	+	2404	1	DNAJB9|ERdj4|MDG-1|MDG1|MST049|MSTP049|-|7q31.1|14q24.2-q24.3|protein-coding	9.79091	9.71449	8.89687	8.87649	-1.02598	1.70817e-14	3.13873e-13
NM_001277	chr11	68052859	68121388	-	2700	1	CHKA|CHK|CK|CKI|EK|-|11q13.2|protein-coding	7.74864	7.64868	8.80649	8.70575	1.41032	1.73917e-14	3.1918e-13
NM_001320751	chrX	7147893	7354643	+	6583	1	STS|ARSC|ARSC1|ASC|ES|SSDD|XLI|-|Xp22.31|protein-coding	8.94478	8.97394	7.89926	8.00552	-1.29973	2.04407e-14	3.7468e-13
NM_003128	chr2	54456327	54671446	+	10173	1	SPTBN1|ELF|HEL102|SPTB2|betaSpII|-|2p16.2|protein-coding	12.5492	12.5462	11.8926	12.0151	-0.631724	2.05359e-14	3.75967e-13
NM_001290212	chr17	81637171	81648755	+	1865	1	TSPAN10|OCSP|-|17q25.3|protein-coding	7.92216	7.87784	6.68351	6.78709	-1.83725	2.15411e-14	3.93892e-13
NM_001195555	chr5	157785747	157859145	-	3992	1	CLINT1|CLINT|ENTH|EPN4|EPNR|-|5q33.3|protein-coding	10.3259	10.3503	10.979	11.1227	0.786746	2.23289e-14	4.07801e-13
NM_005436	chr10	59788748	59906556	-	5715	1	CCDC6|D10S170|H4|PTC|TPC|TST1|-|10q21.2|protein-coding	10.2259	10.2685	9.4112	9.50241	-0.902261	2.38094e-14	4.34312e-13
NM_173557	chr18	61808068	61893007	-	8740	1	RNF152|-|-|18q21.33|protein-coding	8.34629	8.48057	9.29836	9.49154	1.20832	2.41e-14	4.39081e-13
NM_005723	chr4	98470367	98658611	-	3337	1	TSPAN5|NET-4|NET4|TM4SF9|TSPAN-5|-|4q23|protein-coding	10.0526	10.2085	9.32298	9.27282	-0.960386	2.4946e-14	4.53946e-13
NR_033465	chr17	41825082	41836271	-	1638	1	NT5C3B|NT5C3L|cN-IIIB|-|17q21.2|protein-coding	8.69092	8.80801	7.76098	7.59291	-1.42797	2.4994e-14	4.54269e-13
NM_001128619	chr7	135926760	135977359	-	3776	1	LUZP6|MPD6|MTPNUT|-|7q33|protein-coding	12.3501	12.495	11.5737	11.821	-0.770905	2.53647e-14	4.60451e-13
NM_015213	chr11	9138826	9265350	-	4965	1	DENND5A|EIEE49|RAB6IP1|-|11p15.4|protein-coding	10.7091	10.8064	10.0521	10.0167	-0.805504	2.63881e-14	4.78452e-13
NM_000337	chr5	156326757	156767787	+	9778	1	SGCD|35DAG|CMD1L|DAGD|LGMDR6|SG-delta|SGCDP|SGD|-|5q33.2-q33.3|protein-coding	9.80225	9.99837	8.90549	9.06713	-1.07213	2.69075e-14	4.87281e-13
NM_018154	chr19	14119512	14136589	-	1683	1	ASF1B|CIA-II|-|19p13.12|protein-coding	6.55151	6.63854	5.34838	5.42019	-2.99602	2.87504e-14	5.20029e-13
NM_145808	chr7	135926760	135977359	-	3776	1	MTPN|GCDP|V-1|-|7q33|protein-coding	12.347	12.4921	11.5719	11.8193	-0.769552	2.90034e-14	5.23977e-13
NM_199040	chr12	93377925	93408146	+	9704	1	NUDT4|DIPP-2B|DIPP2|DIPP2alpha|DIPP2beta|HDCMB47P|NUDT4B|-|12q22|protein-coding	10.2786	10.2599	10.9132	11.0827	0.8066	2.91123e-14	5.25313e-13
NM_001351657	chr8	22367278	22422736	+	4947	1	SLC39A14|HCIN|HMNDYT2|LZT-Hs4|NET34|ZIP14|cig19|-|8p21.3|protein-coding	11.8143	11.6224	11.0631	10.9997	-0.746073	2.93973e-14	5.29508e-13
NM_001207051	chr2	121337776	121649462	-	7855	1	CLASP1|MAST1|-|2q14.2-q14.3|protein-coding	10.4356	10.2972	11.0308	11.1944	0.82029	2.94152e-14	5.29508e-13
NM_022111	chr1	35732112	35769978	-	8485	1	CLSPN|-|-|1p34.3|protein-coding	7.14525	7.26477	5.82361	6.05794	-2.44982	3.05344e-14	5.48998e-13
NM_003498	chr16	11668455	11679152	+	3260	1	SNN|-|-|16p13.13|protein-coding	9.14086	8.99983	8.11339	8.03738	-1.26857	3.11324e-14	5.59083e-13
NM_001202502	chr22	29554809	29581096	-	1923	1	NIPSNAP1|-|-|22q12.2|protein-coding	9.83115	9.84674	8.94947	9.03795	-0.992575	3.14049e-14	5.63305e-13
NM_003848	chr3	67374717	67654614	-	2341	1	SUCLG2|G-SCS|GBETA|GTPSCS|-|3p14.1|protein-coding	10.3242	10.4968	9.38054	9.65039	-1.01083	3.18972e-14	5.71454e-13
NM_001166691	chr6	80004605	80042527	+	2995	1	TTK|CT96|ESK|MPH1|MPS1|MPS1L1|PYT|-|6q14.1|protein-coding	6.5771	6.58458	5.42166	5.3057	-3.03155	3.30255e-14	5.90964e-13
NM_016547	chr1	1216908	1232067	-	2129	1	SDF4|Cab45|SDF-4|-|1p36.33|protein-coding	12.2146	12.2099	12.8503	12.7286	0.615206	3.33459e-14	5.95989e-13
NM_153687	chr12	98624249	98644788	-	2897	1	IKBIP|IKIP|-|12q23.1|protein-coding	9.59691	9.80544	10.4661	10.5684	0.917218	3.34909e-14	5.9787e-13
NM_001777	chr3	108043094	108091088	-	5333	1	CD47|IAP|MER6|OA3|-|3q13.12|protein-coding	10.553	10.5251	9.55129	9.82923	-0.948362	3.40254e-14	6.06692e-13
NM_001306080	chr13	75636330	75859866	+	7114	1	LMO7|FBX20|FBXO20|LMO7b|LOMP|-|13q22.2|protein-coding	11.9513	12.0495	11.1928	11.4093	-0.748289	3.41502e-14	6.08197e-13
NM_001040272	chr9	18474153	18910949	+	7739	1	ADAMTSL1|ADAMTSL-1|ADAMTSR1|C9orf94|PUNCTIN|-|9p22.2-p22.1|protein-coding	11.209	11.1914	10.5806	10.4715	-0.736911	3.71061e-14	6.60058e-13
NM_001136232	chr3	10300929	10321041	-	1458	1	SEC13|D3S1231E|SEC13L1|SEC13R|npp-20|-|3p25.3|protein-coding	10.947	11.0152	11.6115	11.5954	0.67393	3.80941e-14	6.76834e-13
NM_004263	chr2	74654247	74683841	+	6059	1	SEMA4F|M-SEMA|PRO2353|S4F|SEMAM|SEMAW|m-Sema-M|-|2p13.1|protein-coding	8.31451	8.3611	7.2504	7.25394	-1.55337	3.91157e-14	6.94165e-13
NM_021626	chr17	56978107	57006768	+	1930	1	SCPEP1|HSCP1|RISC|-|17q22|protein-coding	10.4184	10.3462	11.0305	11.1026	0.752221	3.93544e-14	6.97578e-13
NM_002267	chr13	49699321	49792682	-	4202	1	KPNA3|IPOA4|SRP1|SRP1gamma|SRP4|hSRP1|-|13q14.2|protein-coding	10.4436	10.527	9.59771	9.77882	-0.896508	4.14109e-14	7.33168e-13
NM_004414	chr21	34516443	34615113	-	2496	1	RCAN1|ADAPT78|CSP1|DSC1|DSCR1|MCIP1|RCN1|-|21q22.12|protein-coding	10.03	9.95723	8.96522	9.21995	-1.04274	4.20807e-14	7.44151e-13
NM_006442	chr11	65919426	65921563	+	813	1	DRAP1|NC2-alpha|-|11q13.1|protein-coding	12.4154	12.5321	11.8243	11.9143	-0.645376	4.23735e-14	7.48449e-13
NM_133468	chr7	33904915	34156427	+	5564	1	BMPER|CRIM3|CV-2|CV2|-|7p14.3|protein-coding	8.44522	8.53689	7.16987	7.48363	-1.61516	4.2592e-14	7.51427e-13
NM_006036	chr2	44317609	44360674	-	6874	1	PREPL|CMS22|-|2p21|protein-coding	10.9092	10.9853	10.0051	10.276	-0.88567	4.27185e-14	7.52777e-13
NM_001257118	chr11	105025510	105035144	-	1983	1	CASP1|ICE|IL1BC|P45|-|11q22.3|protein-coding	7.92234	8.05392	8.94899	9.0302	1.28958	4.49704e-14	7.91532e-13
NM_006405	chr14	24189152	24195441	-	2189	2	TM9SF1|HMP70|MP70|-|14q12|protein-coding	9.83892	9.87635	10.6076	10.5591	0.814408	4.5085e-14	7.92622e-13
NM_001423	chr12	13196726	13219941	+	5906	1	EMP1|CL-20|EMP-1|TMP|-|12p13.1|protein-coding	12.7868	12.9961	12.1233	12.2932	-0.727297	4.56749e-14	8.02055e-13
NM_002056	chr2	69319780	69387227	-	8590	1	GFPT1|CMS12|CMSTA1|GFA|GFAT|GFAT 1|GFAT1|GFAT1m|GFPT|GFPT1L|MSLG|-|2p13.3|protein-coding	11.5691	11.522	12.0941	12.2167	0.654693	4.81478e-14	8.44495e-13
NM_130809	chr5	127517640	127555085	+	4653	1	PRRC1|-|-|5q23.2|protein-coding	10.4335	10.4145	11.0486	11.1802	0.759806	4.8338e-14	8.46843e-13
NM_001884	chr5	83637805	83720855	-	4842	1	HAPLN1|CRT1|CRTL1|-|5q14.3|protein-coding	8.69933	8.79427	7.55501	7.78408	-1.43268	5.1303e-14	8.97743e-13
NM_001717	chr15	83255885	83284664	-	4571	1	BNC1|BNC|BSN1|HsT19447|-|15q25.2|protein-coding	8.90705	8.98624	7.98886	7.92086	-1.28194	5.18677e-14	9.06571e-13
NM_016368	chr19	18434388	18438133	-	2239	1	ISYNA1|INO1|INOS|IPS|IPS 1|IPS-1|-|19p13.11|protein-coding	8.32391	8.24823	9.44681	9.15917	1.27132	5.25806e-14	9.17964e-13
NM_014774	chr1	46675159	46719114	-	5804	1	EFCAB14|KIAA0494|-|1p33|protein-coding	10.8577	10.9198	11.4866	11.5582	0.688056	5.64671e-14	9.84673e-13
NM_001142418	chrX	103675498	103686818	-	2027	1	MORF4L2|MORFL2|MRGX|-|Xq22.2|protein-coding	11.5848	11.5671	10.9118	10.9923	-0.675648	5.83182e-14	1.01578e-12
NM_014875	chr1	200551500	200620751	-	7259	1	KIF14|MCPH20|MKS12|-|1q32.1|protein-coding	6.95769	7.07437	5.80468	5.83189	-2.47144	6.2087e-14	1.08017e-12
NM_001040455	chr11	117178743	117197442	+	4368	1	SIDT2|CGI-40|-|11q23.3|protein-coding	9.49501	9.30623	10.4037	10.1673	1.01236	6.22702e-14	1.08211e-12
NM_014654	chr1	30869466	30908758	-	5239	1	SDC3|SDCN|SYND3|-|1p35.2|protein-coding	10.9483	10.8619	10.2164	10.2184	-0.761706	6.65989e-14	1.15599e-12
NM_016548	chr9	86026146	86099558	-	3034	1	GOLM1|C9orf155|GOLPH2|GP73|HEL46|PSEC0257|bA379P1.3|-|9q21.33|protein-coding	9.715	9.75388	8.86047	8.91721	-1.00155	6.80104e-14	1.17913e-12
NM_001323684	chr20	347111	354862	+	2089	1	NRSN2|C20orf98|dJ1103G7.6|-|20p13|protein-coding	9.78996	9.76817	8.91766	8.96971	-0.985862	6.99389e-14	1.21117e-12
NM_006621	chr1	109984765	110023742	+	3924	1	AHCYL1|DCAL|IRBIT|PPP1R78|PRO0233|XPVKONA|-|1p13.3|protein-coding	10.4991	10.606	11.2099	11.2212	0.725091	7.1068e-14	1.22931e-12
NM_172037	chr8	73294602	73325281	+	3951	1	RDH10|SDR16C4|-|8q21.11|protein-coding	7.14088	7.23481	8.33534	8.23417	1.59161	7.51551e-14	1.29852e-12
NM_024077	chr9	89318500	89359663	+	3462	1	SECISBP2|SBP2|-|9q22.2|protein-coding	8.74299	8.81771	9.68756	9.60881	1.03755	7.72726e-14	1.33357e-12
NM_024629	chr4	184694086	184734096	-	2478	1	CENPU|CENP50|CENPU50|KLIP1|MLF1IP|PBIP1|-|4q35.1|protein-coding	6.77497	6.8029	5.61535	5.5932	-2.66681	7.87138e-14	1.35689e-12
NM_007285	chr16	75566379	75577881	+	968	1	GABARAPL2|ATG8|ATG8C|GATE-16|GATE16|GEF-2|GEF2|-|16q23.1|protein-coding	9.21355	9.37952	10.0804	10.1646	0.950443	8.06933e-14	1.38942e-12
NM_001364293	chr5	72848139	72916740	+	10831	1	TNPO1|IPO2|KPNB2|MIP|MIP1|TRN|-|5q13.2|protein-coding	11.5005	11.638	12.1468	12.2382	0.66695	8.13043e-14	1.39834e-12
NM_001135690	chr8	56440957	56446641	-	1245	1	PENK|PE|PENK-A|-|8q12.1|protein-coding	5.77806	5.85927	6.98147	7.03713	2.48145	8.98011e-14	1.54271e-12
NM_001143679	chr7	143263429	143269129	+	1217	1	GSTK1|GST|GST 13-13|GST13|GST13-13|GSTK1-1|hGSTK1|-|7q34|protein-coding	10.1365	10.1452	9.35623	9.38302	-0.886128	9.54608e-14	1.63807e-12
NM_133376	chr10	32900318	32957894	-	3768	1	ITGB1|CD29|FNRB|GPIIA|MDF2|MSK12|VLA-BETA|VLAB|-|10p11.22|protein-coding	15.9753	16.1217	15.3801	15.5388	-0.617782	9.81096e-14	1.68161e-12
NM_015040	chr2	208266255	208358746	+	9864	1	PIKFYVE|CFD|FAB1|HEL37|PIP5K|PIP5K3|ZFYVE29|-|2q34|protein-coding	10.1621	10.155	10.8054	10.892	0.765778	1.03355e-13	1.76949e-12
NM_002556	chr11	59574398	59615774	-	4697	1	OSBP|OSBP1|-|11q12.1|protein-coding	10.2986	10.3737	10.9846	11.0316	0.740466	1.07564e-13	1.83947e-12
NM_004823	chr19	38319845	38332076	+	5716	1	KCNK6|K2p6.1|KCNK8|TOSS|TWIK-2|TWIK2|-|19q13.2|protein-coding	7.18871	7.28418	8.3482	8.28369	1.55422	1.10593e-13	1.88912e-12
NM_001172774	chr19	32405770	32485890	+	5957	1	DPY19L3|-|-|19q13.11|protein-coding	8.63708	8.58556	9.45097	9.5483	1.07642	1.12972e-13	1.92757e-12
NM_032138	chr13	41189834	41194569	-	4733	1	KBTBD7|-|-|13q14.11|protein-coding	6.86873	7.03207	8.02713	8.13989	1.71551	1.13788e-13	1.93929e-12
NM_015922	chrX	152831063	152869729	+	1823	1	NSDHL|H105E3|SDR31E1|XAP104|-|Xq28|protein-coding	9.89406	9.97593	9.12031	9.1341	-0.942062	1.25727e-13	2.14034e-12
NM_001938	chr1	93345907	93369493	+	10119	1	DR1|NC2|NC2-BETA|NC2B|NCB2|-|1p22.1|protein-coding	10.1698	10.2391	9.43463	9.44512	-0.87528	1.27947e-13	2.17568e-12
NM_001142571	chr17	35092221	35119758	-	9912	1	RAD51D|BROVCA4|R51H3|RAD51L3|TRAD|-|17q12|protein-coding	8.37468	8.53607	7.43898	7.29751	-1.5215	1.30694e-13	2.21791e-12
NM_003469	chr2	223596940	223602361	-	2430	1	SCG2|CHGC|EM66|SN|SgII|-|2q36.1|protein-coding	6.00119	6.089	7.16657	7.29588	2.2816	1.30725e-13	2.21791e-12
NM_006401	chr9	97983341	98015942	+	1473	1	ANP32B|APRIL|PHAPI2|SSP29|-|9q22.33|protein-coding	10.9838	10.9681	10.2763	10.3429	-0.734663	1.31835e-13	2.23423e-12
NM_001135642	chr17	1494577	1516612	-	3080	1	INPP5K|MDCCAID|PPS|SKIP|-|17p13.3|protein-coding	8.12575	8.01891	9.00326	9.07814	1.23539	1.34016e-13	2.26863e-12
NM_001282382	chr5	160421910	160428744	+	1068	1	PTTG1|EAP1|HPTTG|PTTG|TUTR1|-|5q33.3|protein-coding	7.3418	7.29821	6.08603	6.20315	-2.1743	1.35202e-13	2.28613e-12
NM_021103	chr2	84905656	84906671	+	456	1	TMSB10|MIG12|TB10|-|2p11.2|protein-coding	14.3508	14.3619	13.8923	13.7846	-0.544183	1.37683e-13	2.32547e-12
NM_014283	chr1	172533150	172611833	+	5599	1	SUCO|C1orf9|CH1|OPT|SLP1|-|1q24.3|protein-coding	10.0707	10.0512	10.7321	10.7622	0.763655	1.42957e-13	2.41185e-12
NM_006417	chr1	78649831	78664073	+	1671	1	IFI44|MTAP44|TLDC5|p44|-|1p31.1|protein-coding	7.66319	7.85268	6.62846	6.56804	-1.89615	1.44245e-13	2.43085e-12
NM_015161	chr16	18791669	18801549	-	2270	1	ARL6IP1|AIP1|ARL6IP|ARMER|SPG61|-|16p12.3|protein-coding	10.6162	10.5811	9.81658	9.93118	-0.81128	1.49494e-13	2.51648e-12
NM_012316	chr1	32108056	32176563	+	7339	1	KPNA6|IPOA7|KPNA7|-|1p35.2|protein-coding	10.9006	10.8506	11.4547	11.5714	0.692841	1.60228e-13	2.69415e-12
NM_006825	chr12	106237881	106248020	-	3117	1	CKAP4|CLIMP-63|ERGIC-63|p63|-|12q23.3|protein-coding	13.1676	13.1713	13.6945	13.6464	0.529244	1.62052e-13	2.72179e-12
NM_001152	chrX	119468444	119471396	+	1301	1	SLC25A5|2F1|AAC2|ANT2|T2|T3|-|Xq24|protein-coding	11.2582	11.4202	10.6828	10.6549	-0.733282	1.68154e-13	2.82112e-12
NM_018718	chr7	130393771	130441016	-	6279	1	CEP41|JBTS15|TSGA14|-|7q32.2|protein-coding	7.54952	7.48143	6.34316	6.38869	-2.00209	1.69198e-13	2.83548e-12
NR_045406	chr14	61747039	61749089	-	2050	1	HIF1A-AS2|3'aHIF-1A|aHIF|-|14q23.2|ncRNA	9.99866	10.1937	10.784	10.9934	0.879748	1.71062e-13	2.86352e-12
NM_172070	chr2	169827508	170084129	+	7912	1	UBR3|ZNF650|-|2q31.1|protein-coding	9.62762	9.70298	10.3537	10.5489	0.891815	1.7452e-13	2.91818e-12
NM_001113378	chr15	89243963	89317131	+	4709	1	FANCI|KIAA1794|-|15q26.1|protein-coding	8.69622	8.73705	7.72821	7.7144	-1.32927	1.86973e-13	3.12293e-12
NM_006016	chr6	109366514	109382467	-	3012	1	CD164|DFNA66|MGC-24|MGC-24v|MUC-24|endolyn|-|6q21|protein-coding	12.0731	12.1956	11.44	11.5736	-0.672554	1.90492e-13	3.17817e-12
NM_001066	chr1	12166991	12209220	+	3675	1	TNFRSF1B|CD120b|TBPII|TNF-R-II|TNF-R75|TNFBR|TNFR1B|TNFR2|TNFR80|p75|p75TNFR|-|1p36.22|protein-coding	8.32193	8.45684	7.38489	7.04611	-1.65502	1.90737e-13	3.17874e-12
NM_014822	chr4	118722823	118836126	-	3993	1	SEC24D|CLCRP2|-|4q26|protein-coding	11.1463	11.3044	10.4873	10.5825	-0.757066	1.9106e-13	3.18061e-12
NM_018290	chr4	37826686	37862937	+	3195	1	PGM2|MSTP006|-|4p14|protein-coding	8.64711	8.78593	7.51297	7.767	-1.43739	1.94084e-13	3.22737e-12
NM_007282	chr3	149812688	149962138	+	2951	1	RNF13|EIEE73|RZF|-|3q25.1|protein-coding	8.85984	8.89569	9.65948	9.80375	1.01478	1.95516e-13	3.24759e-12
NM_000212	chr17	47253842	47312711	+	4877	1	ITGB3|BDPLT16|BDPLT2|CD61|GP3A|GPIIIa|GT|-|17q21.32|protein-coding	8.89648	8.98734	9.83178	9.73134	0.992349	2.00811e-13	3.33187e-12
NM_022080	chr20	23374519	23421519	-	3858	1	NAPB|SNAP-BETA|SNAPB|-|20p11.21|protein-coding	6.72362	6.48484	7.7206	7.88632	1.94011	2.02786e-13	3.36093e-12
NM_139280	chr17	39921043	39927601	-	2103	1	ORMDL3|-|-|17q21.1|protein-coding	9.37928	9.34373	10.1529	10.1049	0.882596	2.08619e-13	3.45381e-12
NM_004273	chr10	71964395	72013556	+	6927	1	CHST3|C6ST|C6ST1|HSD|-|10q22.1|protein-coding	9.86014	9.84048	9.04995	9.0449	-0.941626	2.13236e-13	3.52636e-12
NM_004177	chr11	59755376	59805878	+	6141	1	STX3|STX3A|-|11q12.1|protein-coding	9.10707	9.10763	9.99873	9.85619	0.959715	2.15705e-13	3.56327e-12
NM_000688	chr3	52198160	52214327	+	2361	1	ALAS1|ALAS|ALAS-H|ALAS3|ALASH|MIG4|-|3p21.2|protein-coding	9.71804	9.73996	10.4473	10.4438	0.808969	2.25754e-13	3.72519e-12
NM_001352900	chr17	68291495	68422731	+	4541	1	ARSG|USH4|-|17q24.2|protein-coding	9.18171	9.25504	9.96128	10.0883	0.936115	2.2963e-13	3.785e-12
NM_005480	chr12	49323255	49331731	+	2534	1	TROAP|TASTIN|-|12q13.12|protein-coding	6.21546	6.03695	4.9662	5.0005	-3.60715	2.36982e-13	3.90191e-12
NM_000943	chr5	123023250	123036725	-	1357	1	PPIC|CYPC|-|5q23.2|protein-coding	8.75248	8.80669	9.56576	9.76462	1.06119	2.374e-13	3.90267e-12
NM_000885	chr2	181457386	181538939	+	6750	1	ITGA4|CD49D|IA4|-|2q31.3|protein-coding	7.61467	7.78084	8.6811	8.7601	1.36784	2.37547e-13	3.90267e-12
NM_005751	chr7	91940875	92110673	+	12411	1	AKAP9|AKAP-9|AKAP350|AKAP450|CG-NAP|HYPERION|LQT11|MU-RMS-40.16A|PPP1R45|PRKA9|YOTIAO|-|7q21.2|protein-coding	9.34202	9.34884	10.0585	10.2651	0.942469	2.3938e-13	3.92849e-12
NM_003714	chr5	173314723	173329503	-	5337	1	STC2|STC-2|STCRP|-|5q35.2|protein-coding	12.7667	12.6508	12.1791	12.0473	-0.633365	2.4441e-13	4.00668e-12
NM_017510	chr5	177592203	177597242	+	2539	1	TMED9|GMP25|HSGP25L2G|p24a2|p24alpha2|p25|-|5q35.3|protein-coding	11.601	11.5715	12.1929	12.1152	0.608946	2.65092e-13	4.34099e-12
NM_001354956	chr5	142592178	142685680	-	3893	1	FGF1|AFGF|ECGF|ECGF-beta|ECGFA|ECGFB|FGF-1|FGF-alpha|FGFA|GLIO703|HBGF-1|HBGF1|-|5q31.3|protein-coding	7.4635	7.54722	6.3839	6.3418	-1.99288	2.79758e-13	4.57618e-12
NM_001985	chr19	51345169	51366388	-	864	1	ETFB|FP585|MADD|-|19q13.41|protein-coding	8.86929	9.01304	9.8905	9.72521	1.02379	2.87122e-13	4.69152e-12
NM_004163	chr18	54828477	54895516	+	6995	1	RAB27B|C25KG|-|18q21.2|protein-coding	8.21984	8.35973	9.16402	9.30229	1.17759	2.89708e-13	4.72865e-12
NM_001769	chr12	6200400	6238266	+	1215	1	CD9|BTCC-1|DRAP-27|MIC3|MRP-1|TSPAN-29|TSPAN29|-|12p13.31|protein-coding	11.3123	11.3444	10.731	10.6896	-0.673718	2.95802e-13	4.82289e-12
NR_123735	chr1	244653048	244709034	+	4086	1	DESI2|C1orf121|CGI-146|DESI|DESI1|DeSI-2|FAM152A|PNAS-4|PPPDE1|-|1q44|protein-coding	9.52334	9.61738	8.59603	8.76597	-1.06741	2.97967e-13	4.85293e-12
NM_007076	chr12	108515277	108521210	+	3250	1	FICD|HIP13|HYPE|UNQ3041|-|12q23.3|protein-coding	8.60502	8.48749	7.52886	7.5174	-1.40775	2.985e-13	4.85635e-12
NM_080792	chr20	1894742	1940592	+	4592	1	SIRPA|BIT|CD172A|MFR|MYD-1|P84|PTPNS1|SHPS1|SIRP|-|20p13|protein-coding	9.68899	9.73328	8.91611	8.84942	-0.981964	2.98944e-13	4.85833e-12
NM_003082	chr14	61762420	61796428	+	2581	1	SNAPC1|PTFgamma|SNAP43|-|14q23.2|protein-coding	8.15435	8.16351	9.01365	9.35396	1.30301	3.02746e-13	4.9148e-12
NM_001286520	chr6	44254101	44257528	-	2020	1	SLC35B2|PAPST1|SLL|UGTrel4|-|6p21.1|protein-coding	10.4353	10.3727	11.1135	11.0187	0.728423	3.27199e-13	5.30606e-12
NM_005737	chr2	234493041	234497049	-	4006	1	ARL4C|ARL7|LAK|-|2q37.1|protein-coding	11.0091	11.0868	10.4305	10.2508	-0.775422	3.37768e-13	5.47155e-12
NM_001256765	chr10	5952371	5977611	-	1790	1	IL15RA|CD215|-|10p15.1|protein-coding	4.89021	4.9242	6.00765	6.06849	3.88442	3.56556e-13	5.76969e-12
NM_007353	chr7	2728106	2844308	-	4362	1	GNA12|NNX3|RMP|gep|-|7p22.3-p22.2|protein-coding	10.9975	11.0808	10.4152	10.3353	-0.730303	3.58515e-13	5.79515e-12
NM_019112	chr19	1040103	1065571	+	6769	1	ABCA7|ABCA-SSN|ABCX|AD9|-|19p13.3|protein-coding	6.53556	6.21358	7.6636	7.56126	2.1022	3.6168e-13	5.84005e-12
NM_058172	chr4	79901146	80073229	-	8400	1	ANTXR2|CMG-2|CMG2|HFS|ISH|JHF|-|4q21.21|protein-coding	10.9814	10.989	10.2017	10.3743	-0.766285	3.68996e-13	5.95179e-12
NM_001444	chr8	81280536	81284775	+	670	1	FABP5|E-FABP|EFABP|KFABP|PA-FABP|PAFABP|-|8q21.13|protein-coding	7.76967	7.9541	6.63665	6.79572	-1.82015	3.74197e-13	6.02922e-12
NM_001297573	chr6	42224933	42452051	-	7624	1	TRERF1|BCAR2|HSA277276|RAPA|TREP132|TReP-132|dJ139D8.5|-|6p21.1|protein-coding	8.68734	8.61496	7.6236	7.68302	-1.34683	3.74601e-13	6.02927e-12
NM_014033	chr12	50925015	50932507	+	3112	1	METTL7A|AAM-B|AAMB|-|12q13.12|protein-coding	6.68242	6.61591	7.78513	7.74659	1.81832	3.79251e-13	6.0976e-12
NM_182920	chr3	64515655	64688000	-	7581	1	ADAMTS9|-|-|3p14.1|protein-coding	5.24383	5.38154	6.48468	6.45523	3.04073	4.15082e-13	6.66656e-12
NM_012081	chr5	95885098	95961851	-	5812	1	ELL2|MRCCAT1|-|5q15|protein-coding	10.2415	10.3166	10.9035	11.1706	0.842194	4.22095e-13	6.77198e-12
NM_000565	chr1	154405343	154469450	+	5752	1	IL6R|CD126|IL-6R-1|IL-6RA|IL6Q|IL6RA|IL6RQ|gp80|-|1q21.3|protein-coding	6.80859	6.99816	8.07018	7.97025	1.71047	4.32703e-13	6.93476e-12
NM_005734	chr11	33257381	33357022	+	7594	1	HIPK3|DYRK6|FIST3|PKY|YAK1|-|11p13|protein-coding	9.71455	9.79315	10.423	10.5785	0.843419	4.45608e-13	7.134e-12
NM_001142761	chr15	40382721	40394288	+	2022	1	KNSTRN|C15orf23|HSD11|SKAP|TRAF4AF1|-|15q15.1|protein-coding	7.41552	7.35781	6.24236	6.26385	-2.04602	4.52063e-13	7.22965e-12
NM_024818	chr3	132659497	132678107	+	3823	1	UBA5|EIEE44|SCAR24|THIFP1|UBE1DC1|-|3q22.1|protein-coding	9.0122	8.9175	9.74797	9.82867	0.970163	4.61473e-13	7.3723e-12
NM_004403	chr7	24698355	24757939	-	2402	1	GSDME|DFNA5|ICERE-1|-|7p15.3|protein-coding	10.4218	10.4274	9.75401	9.54913	-0.869351	4.67739e-13	7.46448e-12
NM_020199	chr5	133955510	133968625	-	2183	1	C5orf15|HTGN29|KCT2|-|5q31.1|protein-coding	9.82588	9.96877	10.5674	10.7989	0.882189	4.70344e-13	7.49809e-12
NM_030930	chr11	67991100	68004097	-	2281	1	UNC93B1|IIAE1|UNC93|UNC93B|Unc-93B1|-|11q13.2|protein-coding	9.00293	9.13106	8.10234	8.15459	-1.19335	4.86016e-13	7.73974e-12
NM_030806	chr1	184387029	184629019	+	10285	1	C1orf21|PIG13|-|1q25.3|protein-coding	9.51648	9.76511	8.79178	8.65339	-1.10201	5.12746e-13	8.15678e-12
NM_001286043	chr1	75724347	75763678	+	2706	1	ACADM|ACAD1|MCAD|MCADH|-|1p31.1|protein-coding	8.22202	8.29532	7.17989	7.23826	-1.5203	5.22576e-13	8.28762e-12
NM_014498	chr3	168008696	168095924	-	4285	1	GOLIM4|GIMPC|GOLPH4|GPP130|P138|-|3q26.2|protein-coding	10.392	10.5636	11.1243	11.2019	0.749756	5.21548e-13	8.28762e-12
NM_014938	chr12	122078756	122147342	+	7486	2	MLXIP|MIR|MONDOA|bHLHe36|-|12q24.31|protein-coding	9.60622	9.4515	10.447	10.2386	0.926984	5.22623e-13	8.28762e-12
NM_014585	chr2	189560590	189580811	-	3345	1	SLC40A1|FPN1|HFE4|IREG1|MST079|MSTP079|MTP1|SLC11A3|-|2q32.2|protein-coding	6.19502	6.25046	7.27983	7.47922	2.11484	5.72164e-13	9.06368e-12
NM_024090	chr4	110045846	110198615	-	6564	1	ELOVL6|FACE|FAE|LCE|-|4q25|protein-coding	9.71119	9.72113	8.84435	8.94695	-0.971708	6.15091e-13	9.73344e-12
NM_032476	chr21	34073578	34143030	+	926	1	MRPS6|C21orf101|MRP-S6|RPMS6|S6mt|-|21q22.11|protein-coding	8.43649	8.43891	7.46725	7.35714	-1.4328	6.18947e-13	9.78418e-12
NM_002314	chr7	74083804	74122525	+	3337	1	LIMK1|LIMK|LIMK-1|-|7q11.23|protein-coding	10.5042	10.5611	11.183	11.1404	0.689552	6.30983e-13	9.96398e-12
NM_006854	chr7	6461089	6484152	-	2779	1	KDELR2|ELP-1|ERD2.2|-|7p22.1|protein-coding	12.3118	12.3491	12.8159	12.9336	0.579345	6.67956e-13	1.05368e-11
NM_006609	chr2	127298669	127343229	-	10852	1	MAP3K2|MEKK2|MEKK2B|-|2q14.3|protein-coding	9.1966	9.32595	10.0081	10.0899	0.910685	6.80258e-13	1.07196e-11
NM_015231	chr11	47778083	47848544	-	5202	2	NUP160|NPHS19|-|11p11.2|protein-coding	8.81595	8.9027	7.87568	7.93093	-1.24866	6.86406e-13	1.08052e-11
NM_001363555	chr16	56625781	56627112	+	742	1	MT1E|MT-1E|MT-IE|MT1|MTD|-|16q13|protein-coding	9.33126	9.35632	10.2469	10.0416	0.925349	7.00603e-13	1.10171e-11
NM_018841	chr1	67701475	67833467	-	4389	1	GNG12|-|-|1p31.3|protein-coding	11.4885	11.6632	10.7367	10.9674	-0.78285	7.47731e-13	1.17459e-11
NM_024621	chr3	157259743	157499656	-	4296	1	VEPH1|MELT|VEPH|-|3q25.31-q25.32|protein-coding	9.24094	9.29969	8.40126	8.37826	-1.09028	7.52244e-13	1.18045e-11
NM_001349773	chr1	167936559	168075843	+	3552	1	DCAF6|1200006M05Rik|ARCAP|IQWD1|MSTP055|NRIP|PC326|-|1q24.2|protein-coding	9.99226	10.0147	10.6717	10.6775	0.749107	7.53582e-13	1.18132e-11
NM_001039966	chr7	1086807	1093815	+	2966	1	GPER1|CEPR|CMKRL2|DRY12|FEG-1|GPCR-Br|GPER|GPR30|LERGU|LERGU2|LyGPR|mER|-|7p22.3|protein-coding	6.48615	6.30708	5.30004	5.21508	-3.04408	7.99985e-13	1.25276e-11
NM_001098522	chr11	20363857	20383783	+	1681	1	HTATIP2|CC3|SDR44U1|TIP30|-|11p15.1|protein-coding	8.79461	8.76353	7.78115	7.85569	-1.26866	8.10762e-13	1.26831e-11
NM_001177382	chr4	15002481	15070151	+	4685	2	CPEB2|CPE-BP2|CPEB-2|hCPEB-2|-|4p15.32|protein-coding	10.9049	11.0005	10.2529	10.3257	-0.732432	8.13272e-13	1.27092e-11
NM_032412	chr5	140175188	140243789	+	785	1	CYSTM1|C5orf32|ORF1-FL49|-|5q31.3|protein-coding	9.00613	8.98503	8.03162	8.10889	-1.18474	8.35231e-13	1.30388e-11
NM_001386	chr8	26577945	26658175	+	4482	1	DPYSL2|CRMP-2|CRMP2|DHPRP2|DRP-2|DRP2|N2A3|ULIP-2|ULIP2|-|8p21.2|protein-coding	10.8831	10.8247	10.0362	10.2352	-0.792935	9.01555e-13	1.40596e-11
NM_003211	chr12	103965872	103988874	+	3171	1	TDG|hTDG|-|12q23.3|protein-coding	7.66733	7.50967	8.67138	8.54942	1.38857	9.03058e-13	1.40684e-11
NM_006670	chr6	82363206	82367416	+	3386	2	TPBG|5T4|5T4AG|M6P1|WAIF1|-|6q14.1|protein-coding	11.789	11.7422	11.2237	11.1403	-0.629171	9.08909e-13	1.4145e-11
NM_014220	chr3	149369022	149377649	-	1548	1	TM4SF1|H-L6|L6|M3S1|TAAL6|-|3q25.1|protein-coding	9.90378	10.0958	9.19394	9.19081	-0.940267	9.11443e-13	1.41697e-11
NM_006389	chr11	119044188	119057205	-	4570	2	HYOU1|GRP-170|Grp170|HSP12A|IMD59|ORP-150|ORP150|-|11q23.3|protein-coding	12.6948	12.3704	11.873	11.7743	-0.765781	9.27345e-13	1.44021e-11
NM_001130688	chr4	173331376	173334358	-	1460	1	HMGB2|HMG2|-|4q34.1|protein-coding	9.5234	9.46101	8.67926	8.61558	-1.02185	9.52403e-13	1.4776e-11
NM_030940	chr9	86264548	86282538	-	1959	1	ISCA1|HBLD2|ISA1|MMDS5|hIscA|-|9q21.33|protein-coding	7.82026	8.1359	8.92078	9.15172	1.35311	9.66472e-13	1.49788e-11
NM_005928	chr15	88898683	88913379	-	1926	1	MFGE8|BA46|EDIL1|HMFG|HsT19888|MFG-E8|MFGM|OAcGD3S|SED1|SPAG10|hP47|-|15q26.1|protein-coding	13.0036	12.9997	12.5186	12.3512	-0.5985	9.73771e-13	1.50764e-11
NM_023110	chr8	38411138	38468834	-	5881	1	FGFR1|BFGFR|CD331|CEK|ECCL|FGFBR|FGFR-1|FLG|FLT-2|FLT2|HBGFR|HH2|HRTFDS|KAL2|N-SAM|OGD|bFGF-R-1|-|8p11.23|protein-coding	12.317	12.3285	11.8209	11.7176	-0.590409	1.03479e-12	1.60046e-11
NM_032261	chr21_KI270872v1_alt	20597	45829	-	1147	2	SPATC1L|C21orf56|-|21q22.3|protein-coding	5.88198	6.11172	4.70457	4.62454	-5.85954	1.04523e-12	1.61329e-11
NM_024042	chr16	715118	719655	+	3316	1	METRN|C16orf23|c380A1.2|-|16p13.3|protein-coding	9.67147	9.45193	10.5887	10.2839	0.994692	1.04518e-12	1.61329e-11
NM_001346425	chr5	134114681	134148210	+	3368	1	TCF7|TCF-1|-|5q31.1|protein-coding	9.84366	9.93895	9.13101	9.07487	-0.921423	1.06144e-12	1.63665e-11
NM_173470	chrX	135960588	135974063	-	5214	1	MMGT1|EMC5|TMEM32|-|Xq26.3|protein-coding	9.28077	9.31443	10.0032	10.1385	0.894647	1.06375e-12	1.63853e-11
NM_001008707	chr14	99793413	99942058	+	4490	1	EML1|BH|ELP79|EMAP|EMAPL|HuEMAP|-|14q32.2|protein-coding	9.75359	9.7747	8.9332	9.0024	-0.939348	1.11414e-12	1.71439e-11
NM_001145671	chr4	185585444	185811104	-	4693	1	SORBS2|ARGBP2|PRO0618|-|4q35.1|protein-coding	7.62795	7.56778	8.56939	8.59881	1.34492	1.13706e-12	1.74787e-11
NM_001365586	chrY	14522616	14845653	+	7330	1	NLGN4Y|HNL4Y|-|Yq11.221|protein-coding	9.08542	9.22308	8.13033	8.30036	-1.17881	1.16295e-12	1.78584e-11
NM_001167856	chr12	123289109	123364847	-	11095	1	SBNO1|MOP3|Sno|-|12q24.31|protein-coding	9.74018	9.7658	10.4038	10.5431	0.814175	1.20658e-12	1.84906e-11
NM_017926	chr14	76151922	76214343	+	14009	1	GPATCH2L|C14orf118|-|14q24.3|protein-coding	9.20352	9.13065	9.90136	9.99837	0.911098	1.20614e-12	1.84906e-11
NM_005103	chr11	125442881	125496265	-	4571	1	FEZ1|UNC-76|-|11q24.2|protein-coding	9.42178	9.46641	8.59611	8.61151	-1.02086	1.3002e-12	1.99051e-11
NR_145477	chr18	23453287	23483140	+	3583	1	RIOK3|SUDD|-|18q11.2|protein-coding	9.7908	9.81934	10.4454	10.6633	0.846666	1.35758e-12	2.07625e-11
NM_198968	chr13	95578202	95644706	-	7466	1	DZIP1|DZIP|DZIPt1|-|13q32.1|protein-coding	9.62456	9.58575	8.83728	8.69725	-1.00064	1.37281e-12	2.0974e-11
NM_153607	chr5	173056352	173139282	+	7765	1	CREBRF|C5orf41|LRF|-|5q35.1|protein-coding	9.21034	9.36767	10.0307	10.1155	0.9043	1.40515e-12	2.14463e-11
NM_004307	chr4	40810027	41214542	-	8879	1	APBB2|FE65L|FE65L1|-|4p14-p13|protein-coding	10.0033	9.93526	9.1764	9.23239	-0.889023	1.4285e-12	2.17806e-11
NM_001011713	chr14	57390586	57415905	+	7592	1	NAA30|C14orf35|MAK3|Mak3p|NAT12|NAT12P|-|14q22.3|protein-coding	8.63692	8.71847	9.45215	9.64583	1.05376	1.52372e-12	2.32089e-11
NM_013386	chr1	108134043	108200343	-	4237	2	SLC25A24|APC1|SCAMC-1|SCAMC1|-|1p13.3|protein-coding	9.56038	9.68076	8.70974	8.84023	-1.01062	1.5429e-12	2.34773e-11
NM_001731	chr12	92140278	92145846	-	4625	1	BTG1|APRO2|-|12q21.33|protein-coding	10.9474	10.8674	11.475	11.5389	0.650117	1.55485e-12	2.36353e-11
NR_036501	chr7	32758286	32762924	+	4638	1	LINC00997|-|-|7p14.3|ncRNA	6.24041	6.2099	7.25309	7.4755	2.08739	1.59774e-12	2.42628e-11
NM_016399	chr12	120443964	120446384	-	1147	1	TRIAP1|HSPC132|MDM35|P53CSV|WF-1|-|12q24.31|protein-coding	8.73118	8.69933	9.49437	9.60887	1.00747	1.60725e-12	2.43826e-11
NM_017727	chr2	27032965	27041694	+	2959	1	TMEM214|-|-|2p23.3|protein-coding	10.6961	10.5745	11.3584	11.224	0.716294	1.63732e-12	2.48138e-11
NR_045768	chr2	175072259	175168203	-	4344	1	ATF2|CRE-BP1|CREB-2|CREB2|HB16|TREB7|-|2q31.1|protein-coding	9.44851	9.37007	8.48883	8.60711	-1.05033	1.70397e-12	2.57979e-11
NM_005184	chr19	46601330	46610782	+	2176	1	CALM3|CALM|CAM1|CAM2|CAMB|CaM|CaMIII|HEL-S-72|PHKD|PHKD3|-|19q13.32|protein-coding	11.8253	11.8557	11.2636	11.3041	-0.599481	1.73011e-12	2.61673e-11
NM_019058	chr10	72273924	72276036	+	1739	1	DDIT4|Dig2|REDD-1|REDD1|-|10q22.1|protein-coding	10.431	10.2473	9.63504	9.38265	-0.941068	1.76664e-12	2.6693e-11
NM_001103161	chr1	20719731	20732703	-	3886	1	SH2D5|-|-|1p36.12|protein-coding	9.17661	9.23155	8.38042	8.21549	-1.12734	1.76927e-12	2.67059e-11
NM_015331	chr1	160343383	160358949	+	2803	1	NCSTN|ATAG1874|-|1q23.2|protein-coding	11.7002	11.7091	12.2329	12.2296	0.563469	1.77242e-12	2.67266e-11
NM_014570	chr22	42796503	42857273	-	2709	1	ARFGAP3|ARFGAP1|-|22q13.2|protein-coding	9.80043	9.76957	10.439	10.522	0.783784	1.77689e-12	2.67671e-11
NM_005482	chr1	77088990	77219430	-	4587	1	PIGK|GPI8|-|1p31.1|protein-coding	9.59728	9.83871	10.4368	10.576	0.885321	1.7928e-12	2.69799e-11
NM_000599	chr2	216672105	216695549	-	6233	1	IGFBP5|IBP5|-|2q35|protein-coding	14.0474	14.2515	14.6854	14.7436	0.590798	1.82866e-12	2.7492e-11
NM_000478	chr1	21509423	21578410	+	2522	1	ALPL|AP-TNAP|APTNAP|HOPS|TNALP|TNAP|TNSALP|-|1p36.12|protein-coding	5.71129	5.80436	4.67584	4.64507	-4.58805	1.88279e-12	2.82776e-11
NM_014372	chr1	51236273	51273447	+	3069	1	RNF11|CGI-123|SID1669|-|1p32.3|protein-coding	11.1664	11.1964	10.4634	10.6098	-0.704372	1.91107e-12	2.86737e-11
NM_001369291	chr22	19479466	19520608	+	1865	1	CDC45|CDC45L|CDC45L2|MGORS7|PORC-PI-1|-|22q11.21|protein-coding	5.85766	5.80303	4.77521	4.74746	-4.03474	1.93993e-12	2.90777e-11
NM_006912	chr1	155897808	155911349	-	3382	1	RIT1|NS8|RIBB|RIT|ROC1|-|1q22|protein-coding	9.1908	9.24881	9.92884	10.0629	0.902208	1.9592e-12	2.93373e-11
NM_022835	chr19	39412669	39428415	+	8027	1	PLEKHG2|ARHGEF42|CLG|CTB-60E11.4|LDAMD|-|19q13.2|protein-coding	9.35602	9.2318	8.41287	8.43273	-1.07776	1.97459e-12	2.95383e-11
NM_001146334	chr7	45080437	45088969	-	4826	1	NACAD|-|-|7p13|protein-coding	7.94401	7.9451	6.90098	6.88376	-1.62708	1.97673e-12	2.9541e-11
NM_014824	chr11	72836745	73142318	-	4688	1	FCHSD2|NWK|NWK1|SH3MD3|-|11q13.4|protein-coding	9.33892	9.3905	8.53066	8.50468	-1.03715	1.98671e-12	2.96607e-11
NM_014463	chr3	14178817	14201122	+	3353	1	LSM3|SMX4|USS2|YLR438C|-|3p25.1|protein-coding	7.92529	8.04417	6.86949	6.96804	-1.6355	2.08661e-12	3.11213e-11
NM_001206602	chr2	174799314	174847618	-	2285	1	CHN1|ARHGAP2|CHN|DURS2|NC|RHOGAP2|-|2q31.1|protein-coding	10.04	10.1685	9.06012	9.38465	-1.00853	2.13918e-12	3.18737e-11
NM_031479	chr12	57455307	57458025	+	2456	1	INHBE|-|-|12q13.3|protein-coding	5.34533	5.30597	6.49136	6.3747	2.91752	2.18883e-12	3.25812e-11
NM_152495	chr1	224616317	224740554	+	2531	1	CNIH3|CNIH-3|-|1q42.12|protein-coding	9.8451	9.92169	9.12699	9.10056	-0.899614	2.22432e-12	3.30768e-11
NM_001135101	chr22	49918634	49927537	+	1562	1	CRELD2|-|-|22q13.33|protein-coding	10.7169	10.4914	9.91101	9.7721	-0.858415	2.31969e-12	3.44611e-11
NM_001127605	chr10	89213573	89251775	-	2513	1	LIPA|CESD|LAL|-|10q23.31|protein-coding	10.813	10.8603	11.3855	11.5224	0.672688	2.37126e-12	3.51923e-11
NM_003791	chr16	84053763	84116942	-	4352	1	MBTPS1|PCSK8|S1P|SEDKF|SKI-1|-|16q23.3-q24.1|protein-coding	10.9454	11.0248	11.6048	11.5407	0.636897	2.5197e-12	3.73585e-11
NM_003377	chr11	64234584	64239264	+	1796	1	VEGFB|VEGFL|VRF|-|11q13.1|protein-coding	11.4924	11.4656	10.9332	10.7668	-0.680411	2.54636e-12	3.77168e-11
NM_207368	chr17	81822361	81833291	-	1275	1	MCRIP1|FAM195B|GRAN2|MCRIP|-|17q25.3|protein-coding	10.4161	10.3799	9.74967	9.60013	-0.815634	2.6017e-12	3.84985e-11
NM_001001433	chr20	58651283	58679526	+	4926	1	STX16|SYN16|-|20q13.32|protein-coding	10.1527	9.8608	10.7536	10.8068	0.851072	2.617e-12	3.86868e-11
NM_001354703	chr3	133661998	133796641	+	21109	1	TF|HEL-S-71p|PRO1557|PRO2086|TFQTL1|-|3q22.1|protein-coding	4.69808	4.67927	5.92962	5.9909	5.71062	2.77414e-12	4.09696e-11
NM_001014796	chr1	162632464	162787405	+	10145	1	DDR2|MIG20a|NTRKR3|TKT|TYRO10|WRCN|-|1q23.3|protein-coding	13.1163	12.9881	12.3531	12.5483	-0.636117	2.82386e-12	4.1663e-11
NM_001128304	chr3	146192336	146251105	-	3345	1	PLSCR4|TRA1|-|3q24|protein-coding	8.03666	8.1961	8.99203	9.09095	1.17832	2.89645e-12	4.26922e-11
NM_001364867	chr1	158999976	159055150	+	3191	1	IFI16|IFNGIP1|PYHIN2|-|1q23.1|protein-coding	10.9918	10.9684	10.3313	10.3822	-0.686983	2.90799e-12	4.27784e-11
NM_001315537	chr12	21635342	21657855	-	1306	1	LDHB|HEL-S-281|LDH-B|LDH-H|LDHBD|TRG-5|-|12p12.1|protein-coding	11.9451	12.0244	11.2844	11.4611	-0.65534	2.90794e-12	4.27784e-11
NM_001320594	chr10	110007984	110135565	+	4449	1	ADD3|ADDL|CPSQ3|-|10q25.1-q25.2|protein-coding	11.018	11.1203	10.1681	10.4597	-0.823853	3.05819e-12	4.4944e-11
NM_000527	chr19	11089362	11133829	+	5263	1	LDLR|FH|FHC|LDLCQ2|-|19p13.2|protein-coding	12.4509	12.4371	12.9179	12.954	0.522206	3.22985e-12	4.74204e-11
NM_001975	chr12	6914580	6923697	+	2280	1	ENO2|HEL-S-279|NSE|-|12p13.31|protein-coding	10.0362	10.1165	9.3853	9.17699	-0.913036	3.24177e-12	4.75491e-11
NM_005899	chr17	43171214	43211688	+	4590	1	NBR1|1A1-3B|IAI3B|M17S2|MIG19|-|17q21.31|protein-coding	11.1888	11.1779	11.7061	11.7946	0.612567	3.37983e-12	4.95258e-11
NM_001370520	chr7	56011064	56051444	-	2377	1	PSPH|PSP|PSPHD|-|7p11.2|protein-coding	8.7889	8.64885	7.8111	7.69095	-1.29047	3.3868e-12	4.95797e-11
NM_001099640	chr17	55719627	55732081	-	2207	1	TMEM100|-|-|17q22|protein-coding	5.4244	5.57815	6.56508	6.68302	2.70198	3.44731e-12	5.04164e-11
NM_004636	chr3	50267558	50277171	+	2987	1	SEMA3B|LUCA-1|SEMA5|SEMAA|SemA|semaV|-|3p21.31|protein-coding	8.26474	8.17306	9.07447	9.14529	1.12333	3.51321e-12	5.13304e-11
NM_001207025	chr19	42086123	42132446	-	6888	1	POU2F2|OCT2|OTF2|Oct-2|-|19q13.2|protein-coding	9.38916	9.56748	8.60941	8.6436	-1.03465	3.74454e-12	5.46571e-11
NM_001170464	chr12	96278261	96400439	-	4546	1	CDK17|PCTAIRE2|PCTK2|-|12q23.1|protein-coding	9.39008	9.68585	8.68074	8.57562	-1.10529	3.88056e-12	5.65878e-11
NM_032242	chr3	126988594	127037392	+	9033	1	PLXNA1|NOV|NOVP|PLEXIN-A1|PLXN1|-|3q21.3|protein-coding	12.1733	12.1507	11.6643	11.5135	-0.611768	3.92372e-12	5.71376e-11
NR_024492	chr16	2638982	2646129	+	7147	1	FLJ42627|-|-|16p13.3|ncRNA	7.00553	7.06092	8.05815	8.06427	1.55133	3.92586e-12	5.71376e-11
NM_152857	chr6	159727500	159749421	+	1708	1	WTAP|Mum2|-|6q25.3|protein-coding	9.43678	9.54732	8.68628	8.64168	-1.00151	3.93226e-12	5.71754e-11
NM_006083	chr5	140647829	140662480	+	1883	1	IK|CSA2|RED|RER|-|5q31.3|protein-coding	9.96568	10.0286	10.6368	10.6746	0.735426	3.9391e-12	5.72196e-11
NM_014849	chr1	149903320	149917844	-	4361	1	SV2A|SV2|-|1q21.2|protein-coding	10.7007	10.5881	9.99816	9.93959	-0.75598	4.08464e-12	5.92765e-11
NM_006536	chr1	86424171	86456553	+	3919	1	CLCA2|CACC|CACC3|CLCRG2|CaCC-3|-|1p22.3|protein-coding	6.50257	6.68629	7.67214	7.69876	1.80526	4.09252e-12	5.93336e-11
NM_001330260	chr12	51591233	51812864	+	11530	1	SCN8A|BFIS5|CERIII|CIAT|EIEE13|MED|MYOCL2|NaCh6|Nav1.6|PN4|-|12q13.13|protein-coding	8.87513	8.62766	7.78257	7.7609	-1.30838	4.14055e-12	5.99722e-11
NM_020177	chr5	115520909	115544775	-	5691	1	FEM1C|EUROIMAGE686608|EUROIMAGE783647|FEM1A|-|5q22.3|protein-coding	9.30652	9.35028	8.50967	8.46905	-1.03056	4.31753e-12	6.24155e-11
NM_024420	chr1	186828900	186988981	+	2908	1	PLA2G4A|GURDP|PLA2G4|cPLA2|cPLA2-alpha|-|1q31.1|protein-coding	7.83506	8.11525	8.89398	9.03348	1.27027	4.31688e-12	6.24155e-11
NM_000188	chr10	69318847	69401881	+	3581	1	HK1|HK|HK1-ta|HK1-tb|HK1-tc|HKD|HKI|HMSNR|HXK1|RP79|hexokinase|-|10q22.1|protein-coding	12.0665	12.1946	11.5658	11.5791	-0.59954	4.45354e-12	6.43199e-11
NM_001258401	chr12	51391317	51515763	+	11704	1	SLC4A8|NBC3|NDCBE|-|12q13.13|protein-coding	7.87883	7.59216	6.667	6.58008	-1.82599	4.48042e-12	6.46461e-11
NM_032368	chr1	9926293	9943391	-	4979	1	LZIC|-|-|1p36.22|protein-coding	8.68221	8.81157	7.58535	7.8703	-1.34717	4.60789e-12	6.64216e-11
NM_057175	chr4	139301505	139391384	+	6152	1	NAA15|Ga19|MRD50|NARG1|NAT1P|NATH|TBDN|TBDN100|-|4q31.1|protein-coding	9.41979	9.55895	10.1678	10.3357	0.871818	4.71307e-12	6.78727e-11
NM_005915	chr2	135839626	135876443	-	3734	1	MCM6|MCG40308|Mis5|P105MCM|-|2q21.3|protein-coding	9.03472	9.17782	7.94608	8.27408	-1.25121	5.01928e-12	7.22133e-11
NM_012215	chr10	101784450	101818444	-	5156	1	OGA|MEA5|MGEA5|NCOAT|-|10q24.32|protein-coding	10.1375	10.036	10.6949	10.9162	0.801897	5.26118e-12	7.56213e-11
NM_130445	chr21	45405165	45513720	+	5354	1	COL18A1|KNO|KNO1|KS|-|21q22.3|protein-coding	12.1374	12.1143	11.6253	11.4423	-0.631355	5.30467e-12	7.61736e-11
NM_144617	chr19	35754566	35757029	-	1455	1	HSPB6|HEL55|Hsp20|PPP1R91|-|19q13.12|protein-coding	7.32654	7.32772	8.29917	8.32924	1.41176	5.56373e-12	7.98175e-11
NM_001317033	chr19	11145493	11155782	-	2396	1	SPC24|SPBC24|-|19p13.2|protein-coding	6.0475	5.9567	4.96763	4.94515	-3.40088	5.70134e-12	8.17137e-11
NM_003966	chr5	9035033	9546075	-	11730	1	SEMA5A|SEMAF|semF|-|5p15.31|protein-coding	11.8803	11.9554	11.3897	11.3494	-0.589878	5.71663e-12	8.18549e-11
NM_001321541	chr1	224183240	224193440	+	2090	1	DEGS1|DEGS|DEGS-1|DES1|Des-1|FADS7|HLD18|MIG15|MLD|-|1q42.11|protein-coding	11.0288	11.0987	11.593	11.7088	0.636052	5.80229e-12	8.30026e-11
NR_026550	chr1	167916675	167935996	-	2182	1	MPC2|BRP44|SLC54A2|-|1q24.2|protein-coding	9.67021	9.71138	10.3322	10.4469	0.791944	5.94786e-12	8.50042e-11
NM_001317907	chr8	25458931	25507917	+	3796	1	CDCA2|PPP1R81|Repo-Man|-|8p21.2|protein-coding	6.60685	6.53741	5.54242	5.37305	-2.69751	5.99869e-12	8.56493e-11
NM_001284259	chr10	89701590	89774943	+	6415	1	KIF20B|CT90|KRMP1|MPHOSPH1|MPP-1|MPP1|-|10q23.31|protein-coding	8.01596	8.14344	6.96685	7.10904	-1.56138	6.21642e-12	8.86738e-11
NM_001170937	chr16	31180110	31194871	+	5090	1	FUS|ALS6|ETM4|FUS1|HNRNPP2|POMP75|TLS|-|16p11.2|protein-coding	11.3156	11.2588	10.689	10.7147	-0.639192	6.65201e-12	9.47974e-11
NM_001364874	chr8	103140725	103230305	+	2916	1	BAALC|-|-|8q22.3|protein-coding	9.69906	9.90333	9.03311	8.93357	-0.965363	6.7129e-12	9.55747e-11
NM_001195056	chr12	57516588	57520517	-	1173	1	DDIT3|AltDDIT3|C/EBPzeta|CEBPZ|CHOP|CHOP-10|CHOP10|GADD153|-|12q13.3|protein-coding	10.4565	10.1787	9.58415	9.44444	-0.920605	6.80322e-12	9.67691e-11
NR_125394	chr15	79311062	79322847	+	1586	1	TMED3|C15orf22|P24B|p24g4|p24gamma4|p26|-|15q25.1|protein-coding	10.4089	10.4297	11.0511	11.0026	0.668809	6.8183e-12	9.6892e-11
NM_001162499	chr3	12796680	12834803	+	4556	1	CAND2|TIP120B|Tp120b|-|3p25.2|protein-coding	6.93255	6.99913	5.91846	5.82509	-2.25304	6.86436e-12	9.73627e-11
NM_016306	chr3	186570676	186585800	+	1679	1	DNAJB11|ABBP-2|ABBP2|DJ9|Dj-9|EDJ|ERdj3|ERj3|ERj3p|PKD6|PRO1080|UNQ537|-|3q27.3|protein-coding	10.8902	10.7827	10.1616	10.2196	-0.716938	6.85988e-12	9.73627e-11
NM_014501	chr19	55399745	55407788	-	2553	1	UBE2S|E2-EPF|E2EPF|EPF5|-|19q13.42|protein-coding	10.465	10.3185	9.72924	9.46781	-0.893788	7.19311e-12	1.0193e-10
NM_000387	chr3	48856926	48898882	-	1767	1	SLC25A20|CAC|CACT|-|3p21.31|protein-coding	7.08009	7.09099	8.11412	8.07592	1.51045	7.20196e-12	1.01959e-10
NM_020240	chr5	131264009	131394689	+	3648	1	CDC42SE2|SPEC2|-|5q31.1|protein-coding	8.68836	8.78754	7.82027	7.80077	-1.23057	7.21833e-12	1.02095e-10
NM_003549	chr3	50292832	50299405	-	1872	1	HYAL3|HYAL-3|LUCA-3|LUCA3|-|3p21.31|protein-coding	6.14222	6.09067	7.27353	7.14299	2.08485	7.2519e-12	1.02473e-10
NM_001160033	chr2	200526142	200584095	+	4524	1	SGO2|SGOL2|TRIPIN|-|2q33.1|protein-coding	7.5255	7.62364	6.51816	6.50416	-1.80409	7.28102e-12	1.02788e-10
NM_004766	chr3	139357406	139389647	-	3251	1	COPB2|MCPH19|beta'-COP|-|3q23|protein-coding	11.6632	11.7399	12.1948	12.3318	0.602298	7.35127e-12	1.03683e-10
NM_001102420	chr9	72351413	72365208	-	5832	1	ZFAND5|ZA20D2|ZFAND5A|ZNF216|-|9q21.13|protein-coding	11.4868	11.4637	11.9803	12.032	0.570193	7.75333e-12	1.09251e-10
NM_001358	chr4	24527475	24584554	-	2982	1	DHX15|DBP1|DDX15|HRH2|PRP43|PRPF43|PrPp43p|-|4p15.2|protein-coding	10.4936	10.6286	9.74186	9.92586	-0.814585	7.76139e-12	1.09262e-10
NM_000362	chr22	32800816	32863041	+	5479	1	TIMP3|HSMRK222|K222|K222TA2|SFD|-|22q12.3|protein-coding	12.2343	12.1843	11.6876	11.6967	-0.553861	7.86065e-12	1.10556e-10
NM_001098479	chr6_GL000256v2_alt	1029693	1033525	+	1412	7	HLA-F|CDA12|HLA-5.4|HLA-CDA12|HLAF|-|6p22.1|protein-coding	6.38377	6.26976	7.48938	7.34858	1.94942	8.28404e-12	1.16402e-10
NM_031844	chr1	244850297	244864543	-	6851	1	HNRNPU|EIEE54|GRIP120|HNRNPU-AS1|HNRPU|SAF-A|SAFA|U21.1|hnRNP U|pp120|-|1q44|protein-coding	12.6167	12.721	12.1127	12.177	-0.558157	8.33722e-12	1.1704e-10
NM_001350121	chr7	80742536	80919351	-	5243	1	SEMA3C|SEMAE|SemE|-|7q21.11|protein-coding	10.9983	11.1968	11.6777	11.7829	0.681139	8.39713e-12	1.17771e-10
NM_001242784	chr21	36748626	36966669	-	9214	1	HLCS|HCS|-|21q22.13|protein-coding	9.60937	9.50738	8.7651	8.75462	-0.960047	8.46033e-12	1.18547e-10
NR_033818	chr8	42271302	42332459	+	3971	1	IKBKB|IKK-beta|IKK2|IKKB|IMD15|IMD15A|IMD15B|NFKBIKB|-|8p11.21|protein-coding	9.50875	9.43485	8.62374	8.69684	-0.98272	8.63326e-12	1.20858e-10
NM_012291	chr12	53268299	53293643	+	6590	1	ESPL1|ESP1|SEPA|-|12q13.13|protein-coding	7.51703	7.46666	6.47621	6.36457	-1.85761	8.66462e-12	1.21184e-10
NM_030928	chr16	88803789	88809258	+	2652	1	CDT1|DUP|RIS2|-|16q24.3|protein-coding	7.51667	7.61517	6.56894	6.23892	-1.97	8.67568e-12	1.21225e-10
NM_001363611	chr19	10625553	10644557	+	3474	1	SLC44A2|CTL2|PP1292|-|19p13.2|protein-coding	12.1853	12.1719	11.6901	11.6177	-0.561333	8.68368e-12	1.21225e-10
NM_004528	chr1	165631234	165656135	+	1149	1	MGST3|GST-III|-|1q24.1|protein-coding	10.7953	10.7816	10.0831	10.2007	-0.716662	8.81505e-12	1.22945e-10
NM_001308054	chr14	24094311	24104125	+	2578	2	PCK2|PEPCK|PEPCK-M|PEPCK2|-|14q11.2-q12|protein-coding	9.96546	9.46833	8.80743	8.57886	-1.24178	8.82783e-12	1.23009e-10
NM_000692	chr9	38392702	38398660	+	3023	1	ALDH1B1|ALDH5|ALDHX|-|9p13.1|protein-coding	8.92639	9.07508	8.09845	8.11308	-1.14567	9.09955e-12	1.26678e-10
NM_001162383	chr1	155946854	155978547	-	4145	1	ARHGEF2|GEF|GEF-H1|GEFH1|LFP40|NEDMHM|P40|-|1q22|protein-coding	11.6296	11.4571	10.9726	10.8527	-0.685773	9.30331e-12	1.29395e-10
NM_018158	chr2	27663471	27694980	+	2954	1	SLC4A1AP|HLC3|-|2p23.3|protein-coding	8.73007	8.83682	9.58286	9.57561	0.953465	9.41954e-12	1.30891e-10
NM_018171	chr12	105173300	105236174	-	3148	1	APPL2|DIP13B|-|12q23.3|protein-coding	10.1727	10.2964	9.3995	9.57035	-0.854463	9.52549e-12	1.32241e-10
NM_001458	chr7	128830429	128859274	+	9088	1	FLNC|ABP-280|ABP280A|ABPA|ABPL|CMH26|FLN2|MFM5|MPD4|RCM5|-|7q32.1|protein-coding	12.825	12.883	12.3445	12.3802	-0.522309	9.61364e-12	1.33342e-10
NR_147942	chr13	110641417	110706116	-	2217	1	CARS2|COXPD27|cysRS|-|13q34|protein-coding	9.96838	10.0796	9.3268	9.22782	-0.863292	9.87033e-12	1.36776e-10
NM_201575	chr16	29871159	29899550	-	3785	1	SEZ6L2|BSRPA|PSK-1|-|16p11.2|protein-coding	10.0035	9.97975	10.7342	10.589	0.750282	1.00804e-11	1.39558e-10
NM_004911	chr7	149003062	149028505	-	2755	1	PDIA4|ERP70|ERP72|ERp-72|-|7q36.1|protein-coding	12.8905	12.7522	12.3279	12.2126	-0.586298	1.05858e-11	1.46421e-10
NM_144611	chr17	4143168	4157697	+	1992	1	CYB5D2|-|-|17p13.2|protein-coding	7.96468	8.1825	8.9812	9.00313	1.17334	1.07373e-11	1.48379e-10
NR_073366	chr2	182716257	182794463	+	20975	1	DNAJC10|ERdj5|JPDI|MTHr|PDIA19|-|2q32.1|protein-coding	11.415	11.467	10.7883	10.9094	-0.642414	1.12575e-11	1.55426e-10
NM_000127	chr8	117799365	118111819	-	3348	1	EXT1|EXT|LGCR|LGS|TRPS2|TTV|-|8q24.11|protein-coding	11.8052	11.8403	11.2885	11.2909	-0.57431	1.15342e-11	1.591e-10
NM_001282640	chr9	112040783	112175297	-	3060	1	SUSD1|-|-|9q31.3-q32|protein-coding	9.20931	9.23001	8.4002	8.37022	-1.03655	1.18586e-11	1.63425e-10
NM_001317896	chr4	39546336	39638865	-	6389	1	SMIM14|C4orf34|-|4p14|protein-coding	9.47298	9.46075	8.49833	8.72708	-1.0302	1.19368e-11	1.64352e-10
NM_002518	chr2	100820139	100996829	+	3997	1	NPAS2|MOP4|PASD4|bHLHe9|-|2q11.2|protein-coding	8.94838	8.90129	8.02694	8.06119	-1.13619	1.21955e-11	1.6776e-10
NM_005809	chr19	12796823	12801800	-	917	1	PRDX2|HEL-S-2a|NKEF-B|NKEFB|PRP|PRX2|PRXII|PTX1|TDPX1|TPX1|TSA|-|19p13.13|protein-coding	10.4546	10.4229	9.76598	9.79015	-0.74525	1.23745e-11	1.70067e-10
NR_160292	chr10	73785606	73801793	+	6108	1	ZSWIM8|KIAA0913|-|10q22.2|protein-coding	10.8614	10.7152	11.5003	11.3491	0.692162	1.24882e-11	1.71474e-10
NM_001100427	chr4	98261384	98443858	+	3730	1	RAP1GDS1|GDS1|SmgGDS|-|4q23|protein-coding	10.1554	10.1758	9.4448	9.4933	-0.797535	1.29079e-11	1.77074e-10
NR_038323	chr8	23336208	23366125	+	4371	1	LOC100507156|-|-|8p21.3|ncRNA	7.69362	7.64259	8.66743	8.55144	1.27682	1.29483e-11	1.77467e-10
NR_046478	chr7	30010587	30026702	-	5065	1	FKBP14|EDSKMH|EDSKSCL2|FKBP22|IPBP12|-|7p14.3|protein-coding	9.9564	10.0821	10.6469	10.7158	0.738031	1.29805e-11	1.77746e-10
NM_002745	chr22	21759658	21867680	-	5904	1	MAPK1|ERK|ERK-2|ERK2|ERT1|MAPK2|P42MAPK|PRKM1|PRKM2|p38|p40|p41|p41mapk|p42-MAPK|-|22q11.22|protein-coding	11.4548	11.4711	10.8722	10.9294	-0.61019	1.31143e-11	1.79415e-10
NM_001195683	chr1	91680343	91886151	-	6317	1	TGFBR3|BGCAN|betaglycan|-|1p22.1|protein-coding	10.1298	10.2225	9.45949	9.48523	-0.806141	1.36475e-11	1.86541e-10
NM_004939	chr2	15591868	15631101	+	2456	1	DDX1|DBP-RB|UKVH5d|-|2p24.3|protein-coding	10.3874	10.4849	11.0017	11.2348	0.753669	1.41785e-11	1.93622e-10
NM_006801	chr19	48382576	48391551	-	1542	1	KDELR1|ERD2|ERD2.1|HDEL|PM23|-|19q13.33|protein-coding	11.8489	11.7716	12.3503	12.3047	0.55213	1.50453e-11	2.05273e-10
NM_001317781	chr4	185204237	185363971	+	3302	1	SNX25|MSTP043|SBBI31|-|4q35.1|protein-coding	8.72405	8.77877	7.84989	7.84678	-1.19384	1.50718e-11	2.05448e-10
NM_016128	chr3	129249606	129277773	+	3052	1	COPG1|COPG|-|3q21.3|protein-coding	11.8388	11.8665	11.3069	11.3399	-0.569753	1.51894e-11	2.06864e-10
NM_005603	chr18	57646426	57803315	-	6128	1	ATP8B1|ATPIC|BRIC|FIC1|ICP1|PFIC|PFIC1|-|18q21.31|protein-coding	11.6589	11.7479	12.1952	12.2889	0.576539	1.54889e-11	2.10752e-10
NR_146625	chr9	63812941	63819029	+	4273	1	LINC00537|-|-|9q21.11|ncRNA	6.78655	6.78219	7.81061	7.80215	1.63315	1.55957e-11	2.12015e-10
NM_001128626	chr18	12446512	12658107	-	5619	1	SPIRE1|Spir-1|-|18p11.21|protein-coding	9.9915	9.90515	9.25621	9.15814	-0.861354	1.59351e-11	2.16432e-10
NM_003713	chr1	56494761	56579563	-	3265	1	PLPP3|Dri42|LPP3|PAP2B|PPAP2B|VCIP|-|1p32.2|protein-coding	9.2848	9.61491	10.4428	10.1917	0.985105	1.60501e-11	2.17798e-10
NM_000270	chr14	20469379	20478006	+	2413	1	PNP|NP|PRO1837|PUNP|-|14q11.2|protein-coding	9.22288	9.29001	8.45658	8.39488	-1.02747	1.6433e-11	2.22793e-10
NM_002573	chr19	42297035	42302624	-	1047	1	PAFAH1B3|PAFAHG|-|19q13.2|protein-coding	7.07558	6.92282	5.92718	5.92934	-2.1774	1.67194e-11	2.26472e-10
NM_014607	chr2	135741855	135785056	+	3756	1	UBXN4|UBXD2|UBXDC1|erasin|-|2q21.3|protein-coding	10.9948	11.1058	11.579	11.7004	0.638212	1.73961e-11	2.35426e-10
NM_138720	chr6	26158121	26171348	+	809	1	HIST1H2BD|H2B.1B|H2B/a|H2B/b|H2B/g|H2B/h|H2B/k|H2B/l|H2BFA|H2BFB|H2BFG|H2BFH|H2BFK|H2BFL|HIRIP2|HIST1H2BC|HIST1H2BE|HIST1H2BF|HIST1H2BG|HIST1H2BI|dJ221C16.6|-|6p22.2|protein-coding	6.2806	6.12701	7.22524	7.36289	2.01682	1.78132e-11	2.40854e-10
NM_001112706	chr7	12570720	12660181	+	9663	1	SCIN|-|-|7p21.3|protein-coding	8.61046	8.95345	7.61783	7.86554	-1.3834	1.82131e-11	2.4604e-10
NM_139125	chr3	187234082	187292022	-	4166	1	MASP1|3MC1|CRARF|CRARF1|MAP1|MASP|MASP3|MAp44|PRSS5|RaRF|-|3q27.3|protein-coding	10.1986	10.2572	10.8793	10.8153	0.686419	1.88404e-11	2.54286e-10
NM_001270623	chr12	59596029	59789840	+	11927	1	SLC16A7|MCT2|-|12q14.1|protein-coding	7.89943	8.20089	6.94661	7.03602	-1.60916	1.91323e-11	2.57995e-10
NM_002534	chr12	112906777	112918026	+	1620	1	OAS1|E18/E16|IFI-4|OIAS|OIASI|-|12q24.13|protein-coding	5.54793	5.68828	4.61828	4.58757	-4.45664	1.93269e-11	2.60386e-10
NM_005713	chr5	75368486	75511629	-	7992	1	CERT1|CERT|CERTL|COL4A3BP|GPBP|MRD34|STARD11|-|5q13.3|protein-coding	9.68684	9.70084	10.3132	10.4455	0.777625	1.9826e-11	2.6687e-10
NM_001349162	chr3	161083883	161105372	-	3876	1	B3GALNT1|B3GALT3|GLCT3|GLOB|Gb4Cer|P|P1|beta3Gal-T3|galT3|-|3q26.1|protein-coding	7.94466	8.10668	6.89448	7.07813	-1.57406	2.00151e-11	2.69176e-10
NM_001809	chr2	26786056	26794587	+	1380	1	CENPA|CENP-A|CenH3|-|2p23.3|protein-coding	6.26098	6.0744	5.12311	5.14012	-3.02794	2.00995e-11	2.70069e-10
NM_000418	chr16	27313974	27364778	+	3611	1	IL4R|CD124|IL-4RA|IL4RA|-|16p12.1|protein-coding	9.64036	9.55741	10.3832	10.2334	0.807759	2.02457e-11	2.71791e-10
NM_014400	chr19	43460787	43465608	-	1635	1	LYPD3|C4.4A|-|19q13.31|protein-coding	4.75787	4.78723	5.80986	5.74308	3.86974	2.08767e-11	2.80013e-10
NM_001302691	chr19	44905796	44909393	+	1175	1	APOE|AD2|APO-E|ApoE4|LDLCQ5|LPG|-|19q13.32|protein-coding	5.75988	6.13344	7.41021	6.98421	2.43576	2.12629e-11	2.84938e-10
NM_006218	chr3	179148357	179240093	+	9236	1	PIK3CA|CLAPO|CLOVE|CWS5|MCAP|MCM|MCMTC|PI3K|PI3K-alpha|p110-alpha|-|3q26.32|protein-coding	9.75611	9.73573	10.3517	10.5997	0.828696	2.21579e-11	2.96667e-10
NM_017637	chr9	16409503	16870670	-	12799	1	BNC2|BSN2|-|9p22.3-p22.2|protein-coding	8.31232	8.5241	7.48499	7.37742	-1.38451	2.25875e-11	3.02151e-10
NM_001256584	chr2	126655935	126696675	+	2060	1	GYPC|CD236|CD236R|GE|GE:GPC:GPD:GYPD|GPC|GPD|GYPD|PAS-2|PAS-2'|-|2q14.3|protein-coding	9.25116	9.07116	8.3509	8.20609	-1.10733	2.28014e-11	3.0474e-10
NM_001201483	chr1	8861000	8878686	-	3148	1	ENO1|ENO1L1|HEL-S-17|MPB1|NNE|PPH|-|1p36.23|protein-coding	13.7481	13.811	13.3148	13.3315	-0.481887	2.28372e-11	3.04949e-10
NM_001104587	chr17	35350310	35373621	-	5187	1	SLFN11|SLFN8/9|-|17q12|protein-coding	9.24442	9.20184	8.44376	8.33029	-1.03694	2.29309e-11	3.05928e-10
NM_015038	chr1	39409073	39416482	+	7407	1	KIAA0754|-|-|1p34.3|protein-coding	10.3516	10.3315	9.59531	9.72031	-0.773925	2.38486e-11	3.17889e-10
NM_001354006	chr21	43053191	43076943	-	2653	2	CBSL|CBS|-|21p12|protein-coding	7.97744	7.45722	6.52428	6.59183	-1.94311	2.42299e-11	3.22687e-10
NM_001394	chr8	29333064	29350684	-	5547	1	DUSP4|HVH2|MKP-2|MKP2|TYP|-|8p12|protein-coding	5.41422	5.30656	6.74339	6.26149	2.9362	2.43014e-11	3.23353e-10
NR_027038	chr3	152262616	152269626	-	6654	1	MBNL1-AS1|-|-|3q25.1|ncRNA	7.92202	8.17511	7.01412	7.0254	-1.55867	2.52846e-11	3.36137e-10
NM_001320298	chr21	43053191	43076861	-	2571	2	CBS|CBSL|HIP4|-|21q22.3|protein-coding	7.97127	7.44896	6.51154	6.5892	-1.94745	2.59089e-11	3.43548e-10
NM_001351054	chr4	153257379	153339317	+	6864	1	TRIM2|CMT2R|RNF86|-|4q31.3|protein-coding	9.55236	9.66159	8.72231	8.88367	-0.9594	2.59105e-11	3.43548e-10
NM_006370	chr14	67647086	67674632	-	5133	1	VTI1B|VTI1|VTI1-LIKE|VTI1L|VTI2|v-SNARE|vti1-rp1|-|14q24.1|protein-coding	10.392	10.3261	10.9852	10.9386	0.66424	2.58971e-11	3.43548e-10
NM_152705	chr13	27621892	27667411	+	1914	1	POLR1D|AC19|POLR1C|RPA16|RPA9|RPAC2|RPC16|RPO1-3|TCS2|-|13q12.2|protein-coding	9.29861	9.37722	8.56008	8.48991	-0.996302	2.59374e-11	3.43602e-10
NM_001130963	chr12	57055643	57078791	-	5606	1	NEMP1|TMEM194|TMEM194A|-|12q13.3|protein-coding	8.90196	8.86143	7.96677	8.04421	-1.13582	2.60203e-11	3.44397e-10
NM_001143998	chr17	77140969	77217099	+	5479	1	SEC14L1|PRELID4A|SEC14L|-|17q25.2-q25.3|protein-coding	10.0036	10.0422	10.623	10.6866	0.705747	2.6252e-11	3.47159e-10
NM_001008393	chr4	158666675	158671887	-	3362	1	C4orf46|RCDG1|-|4q32.1|protein-coding	7.36526	7.52374	6.38181	6.40579	-1.84697	2.63226e-11	3.47787e-10
NM_006479	chr12	4538890	4560047	+	2101	1	RAD51AP1|PIR51|-|12p13.32|protein-coding	5.86397	6.12504	4.9492	4.98248	-3.32397	2.65541e-11	3.50538e-10
NM_001533	chr19	38836388	38849977	-	2100	2	HNRNPL|HNRPL|P/OKcl.14|hnRNP-L|-|19q13.2|protein-coding	11.6038	11.6011	11.0976	10.9841	-0.606445	2.70172e-11	3.56338e-10
NM_002852	chr3	157436850	157443632	+	1878	1	PTX3|TNFAIP5|TSG-14|-|3q25.32|protein-coding	12.1293	12.1349	11.4525	11.6509	-0.618454	2.71881e-11	3.58279e-10
NM_003750	chr10	119033672	119080817	-	6633	1	EIF3A|EIF3|EIF3S10|P167|TIF32|eIF3-p170|eIF3-theta|p180|p185|-|10q26.11|protein-coding	12.911	12.9455	12.4252	12.4783	-0.505567	2.73399e-11	3.59964e-10
NM_145173	chr19	2714567	2721372	-	3374	1	DIRAS1|Di-Ras1|GBTS1|RIG|-|19p13.3|protein-coding	9.23006	9.12906	8.33824	8.35604	-1.04036	2.81934e-11	3.70876e-10
NM_199420	chr3	121431431	121545988	-	8725	1	POLQ|PRO0327|-|3q13.33|protein-coding	6.29918	6.3726	5.17127	5.35879	-2.87063	2.82865e-11	3.71637e-10
NM_014547	chr15	51829653	51915724	+	8219	1	TMOD3|UTMOD|-|15q21.2|protein-coding	10.2637	10.2677	9.57501	9.6167	-0.7622	2.83006e-11	3.71637e-10
NM_001025436	chr2	213284379	213317985	+	1263	1	SPAG16|PF20|WDR29|-|2q34|protein-coding	7.49172	7.51221	6.45963	6.48494	-1.77462	2.85794e-11	3.7497e-10
NM_003826	chr18	10526027	10552763	+	3544	1	NAPG|GAMMASNAP|-|18p11.22|protein-coding	8.46717	8.47474	9.22522	9.37372	1.02364	2.94833e-11	3.86493e-10
NM_001321501	chr2	109542799	109613966	-	4731	1	SEPTIN10|SEPT10|-|2q13|protein-coding	10.5517	10.6827	9.76891	10.0077	-0.811928	2.95364e-11	3.86852e-10
NM_019556	chrX	134887632	134915257	-	2340	1	MOSPD1|DJ473B4|-|Xq26.3|protein-coding	8.01248	7.93346	8.78002	9.00741	1.20012	2.98945e-11	3.91202e-10
NM_001353828	chr14	102228836	102305164	-	1929	1	MOK|RAGE|RAGE-1|RAGE1|STK30|-|14q32.31|protein-coding	9.07839	9.21201	8.2543	8.33334	-1.06825	3.01611e-11	3.94348e-10
NM_021203	chr3	133784023	133821492	+	2827	1	SRPRB|APMCF1|SR-beta|-|3q22.1|protein-coding	9.85686	9.85985	10.493	10.5017	0.718401	3.0569e-11	3.99334e-10
NM_001278639	chr22	20116104	20127355	+	1213	1	RANBP1|HTF9A|-|22q11.21|protein-coding	9.86492	10.0179	9.18282	9.21994	-0.862445	3.16385e-11	4.12947e-10
NM_021020	chr8	20246165	20303963	-	5700	1	LZTS1|F37|FEZ1|-|8p21.3|protein-coding	7.5559	7.65469	6.50471	6.62879	-1.74017	3.22495e-11	4.20558e-10
NM_003972	chr10	91923770	92031437	+	8321	1	BTAF1|MOT1|TAF(II)170|TAF172|TAFII170|-|10q23.32|protein-coding	8.74302	8.75086	9.48363	9.56257	0.935041	3.34746e-11	4.36156e-10
NM_198597	chr10	73744372	73772161	+	4420	1	SEC24C|-|-|10q22.2|protein-coding	10.7845	10.9394	11.433	11.4724	0.64017	3.39585e-11	4.42077e-10
NR_015389	chr18	5238100	5246506	+	3974	1	LINC00667|-|-|18p11.31|ncRNA	8.18509	8.1268	9.08551	8.95596	1.10325	3.43234e-11	4.46441e-10
NM_032043	chr17	61679186	61863559	-	8144	1	BRIP1|BACH1|FANCJ|OF|-|17q23.2|protein-coding	6.23205	6.52677	5.33251	5.30267	-2.79548	3.46097e-11	4.49777e-10
NM_030627	chr5	173888349	173961980	+	9406	1	CPEB4|CPE-BP4|hCPEB-4|-|5q35.2|protein-coding	9.07811	9.17902	9.79896	10.0271	0.920335	3.52341e-11	4.57497e-10
NM_001329784	chr3	123491555	123585053	-	4250	1	HACD2|PTPLB|-|3q21.1|protein-coding	8.45627	8.55313	7.59338	7.56211	-1.27484	3.55299e-11	4.6094e-10
NM_001079823	chr6	128883138	129516565	+	9617	1	LAMA2|LAMM|MDC1A|-|6q22.33|protein-coding	8.42849	8.4324	9.25038	9.23094	1.00435	3.60328e-11	4.67061e-10
NM_016451	chr11	14457503	14499858	-	3466	1	COPB1|COPB|-|11p15.2|protein-coding	11.5134	11.6109	12.0488	12.2153	0.612825	3.62928e-11	4.70026e-10
NM_015488	chr2	218270519	218346793	+	2975	1	PNKD|BRP17|DYT8|FKSG19|FPD1|KIPP1184|MR-1|MR-1S|MR1|PDC|PKND1|PNKD1|TAHCCP2|-|2q35|protein-coding	8.0596	7.90719	8.91921	8.83767	1.15984	3.73885e-11	4.838e-10
NM_001286416	chr21	44805617	44818129	-	1915	1	SUMO3|SMT3A|SMT3H1|SUMO-3|Smt3B|-|21q22.3|protein-coding	10.8025	10.8941	10.245	10.2289	-0.677314	3.77047e-11	4.87473e-10
NM_002105	chr11	119093875	119095467	-	1590	1	H2AFX|H2A.X|H2A/X|H2AX|-|11q23.3|protein-coding	9.65033	9.56985	8.89536	8.76669	-0.92908	3.89803e-11	5.03532e-10
NM_032737	chr19	2428166	2456959	-	4620	1	LMNB2|EPM9|LAMB2|LMN2|-|19p13.3|protein-coding	11.0654	11.164	10.5638	10.3728	-0.706176	3.9363e-11	5.0804e-10
NM_017542	chr1	166839475	166856346	+	5730	1	POGK|BASS2|KRBOX2|LST003|-|1q24.1|protein-coding	9.92391	9.99676	9.20113	9.2837	-0.833044	3.9971e-11	5.15318e-10
NM_001995	chr4	184755595	184825968	-	3689	1	ACSL1|ACS1|FACL1|FACL2|LACS|LACS1|LACS2|-|4q35.1|protein-coding	9.24888	9.28225	9.93644	10.0156	0.824629	3.99955e-11	5.15318e-10
NM_003670	chr3	4979437	4985323	+	3145	1	BHLHE40|BHLHB2|Clast5|DEC1|HLHB2|SHARP-2|SHARP2|STRA13|Stra14|-|3p26.1|protein-coding	10.5907	10.6374	11.1498	11.2445	0.638731	4.0502e-11	5.21398e-10
NR_148458	chr8	19817149	19852083	+	3001	1	INTS10|C8orf35|INT10|-|8p21.3|protein-coding	9.07133	9.30912	9.95443	9.96794	0.891552	4.09533e-11	5.26757e-10
NM_005857	chr1	40258236	40294180	+	2963	1	ZMPSTE24|FACE-1|FACE1|HGPS|PRO1|STE24|Ste24p|-|1p34.2|protein-coding	10.2583	10.3677	10.8818	11.2106	0.817327	4.12658e-11	5.30324e-10
NM_000899	chr12	88492793	88580471	-	5429	1	KITLG|DCUA|DFNA69|FPH2|FPHH|KL-1|Kitl|MGF|SCF|SF|SHEP7|SLF|-|12q21.32|protein-coding	10.3167	10.4552	10.9511	11.1955	0.760232	4.24182e-11	5.44669e-10
NM_025135	chr18	36297713	36780220	+	5106	1	FHOD3|FHOS2|Formactin2|-|18q12.2|protein-coding	9.96141	10.1064	9.36562	9.17156	-0.882245	4.27858e-11	5.48921e-10
NM_199054	chr19	2037471	2051244	-	3769	1	MKNK2|GPRK7|MNK2|-|19p13.3|protein-coding	10.8299	10.4795	11.5341	11.3165	0.831227	4.39637e-11	5.63552e-10
NM_001351370	chr3	183697818	183812625	+	6476	1	YEATS2|-|-|3q27.1|protein-coding	9.96526	10.0099	9.28928	9.28846	-0.809186	4.59302e-11	5.87854e-10
NM_003404	chr20	44885705	44908532	+	3106	1	YWHAB|GW128|HEL-S-1|HS1|KCIP-1|YWHAA|-|20q13.12|protein-coding	12.5379	12.5966	11.9182	12.1059	-0.588551	4.59377e-11	5.87854e-10
NM_001037663	chr2	206159594	206162929	+	873	2	EEF1B2|EEF1B|EEF1B1|EF1B|-|2q33.3|protein-coding	11.6378	11.6686	12.1191	12.2248	0.556537	4.94096e-11	6.31747e-10
NM_001262	chr1	50968695	50974634	+	2082	1	CDKN2C|INK4C|p18|p18-INK4C|-|1p32.3|protein-coding	7.30323	7.41935	6.31176	6.34534	-1.85459	4.97904e-11	6.36074e-10
NM_133494	chr1	198156998	198322418	+	4100	1	NEK7|-|-|1q31.3|protein-coding	9.83608	10.0687	8.90149	9.24079	-1.02068	5.03743e-11	6.42989e-10
NM_001537	chr16	83807978	83819737	+	8643	1	HSBP1|NPC-A-13|-|16q23.3|protein-coding	10.8857	10.9425	10.2383	10.3588	-0.678753	5.06121e-11	6.45476e-10
NM_018584	chr1	20482391	20486210	-	2322	1	CAMK2N1|PRO1489|-|1p36.12|protein-coding	10.1532	10.3525	9.55	9.53037	-0.815788	5.10374e-11	6.50349e-10
NM_001366214	chr3	197042560	197298135	-	5307	1	DLG1|DLGH1|SAP-97|SAP97|hdlg|-|3q29|protein-coding	10.168	10.2744	9.42897	9.58765	-0.812493	5.12572e-11	6.52597e-10
NM_001111	chr1	154582058	154608186	-	6592	1	ADAR|ADAR1|AGS6|DRADA|DSH|DSRAD|G1P1|IFI-4|IFI4|K88DSRBP|P136|-|1q21.3|protein-coding	12.088	12.1035	11.5511	11.6235	-0.544622	5.23252e-11	6.65631e-10
NM_173602	chr12	50504985	50748657	+	8665	1	DIP2B|-|-|12q13.12|protein-coding	9.25467	9.45224	10.0708	10.0989	0.839657	5.40198e-11	6.86608e-10
NM_005086	chr12	26195573	26234775	+	4526	1	SSPN|DAGA5|KRAG|NSPN|SPN1|SPN2|-|12p12.1|protein-coding	7.34615	7.21327	6.23538	6.2566	-1.90464	5.49168e-11	6.97421e-10
NM_015084	chr5	72219403	72320240	-	2757	1	MRPS27|MRP-S27|S27mt|-|5q13.2|protein-coding	9.93994	10.0614	9.30539	9.273	-0.824404	5.71062e-11	7.24613e-10
NM_006810	chr3	123067025	123162104	+	1825	1	PDIA5|PDIR|-|3q21.1|protein-coding	7.66056	7.59967	8.5872	8.50094	1.24949	5.75003e-11	7.28999e-10
NM_021629	chr3	179396088	179451470	-	6303	1	GNB4|CMTD1F|-|3q26.33|protein-coding	9.37497	9.59198	10.1616	10.2895	0.845603	5.8625e-11	7.42633e-10
NM_007236	chr15	41231268	41281885	+	3190	1	CHP1|CHP|SLC9A1BP|SPAX9|Sid470p|p22|p24|-|15q15.1|protein-coding	10.8041	10.7838	11.4146	11.3062	0.617998	6.04661e-11	7.6531e-10
NM_001080394	chr8	47260938	47736306	+	3603	1	SPIDR|KIAA0146|-|8q11.21|protein-coding	9.06172	8.97943	8.16412	8.20072	-1.06675	6.11546e-11	7.73375e-10
NM_198335	chr11	62624830	62646613	-	3873	1	GANAB|G2AN|GIIA|GLUII|PKD3|-|11q12.3|protein-coding	12.7707	12.7885	13.208	13.2664	0.484754	6.1957e-11	7.82864e-10
NR_026891	chr15	50348936	50354879	-	5943	1	GABPB1-IT1|-|-|15q21.2|ncRNA	6.54166	6.58027	7.63969	7.51391	1.72251	6.75531e-11	8.52858e-10
NM_006474	chr1	13583757	13617957	+	2804	1	PDPN|AGGRUS|GP36|GP40|Gp38|HT1A-1|OTS8|PA2.26|T1A|T1A-2|T1A2|TI1A|-|1p36.21|protein-coding	7.05963	7.03228	6.04623	5.98873	-2.03893	7.07734e-11	8.92765e-10
NR_157851	chr2	238844546	238847907	-	3361	1	LOC100287387|-|-|2q37.3|ncRNA	6.92729	7.02939	7.91895	8.00472	1.5105	7.10062e-11	8.94952e-10
NR_149032	chr8	53511781	53523965	-	5809	1	LOC100507516|-|-|8q11.23|ncRNA	7.73935	7.85085	8.63151	8.7641	1.20532	7.24191e-11	9.11996e-10
NM_033212	chr16	57512181	57536571	-	2421	1	CCDC102A|-|-|16q21|protein-coding	7.59575	7.5086	6.6092	6.25655	-1.89156	7.2876e-11	9.16983e-10
NM_024600	chr16	1533666	1555568	+	1828	1	TMEM204|C16orf30|CLP24|-|16p13.3|protein-coding	7.18905	7.12145	8.36586	8.01046	1.53257	7.31424e-11	9.19566e-10
NM_000086	chr16	28477279	28492082	-	1860	1	CLN3|BTN1|BTS|JNCL|-|16p12.1|protein-coding	9.72507	9.63637	8.96629	8.90961	-0.881489	7.47655e-11	9.38664e-10
NM_005791	chr2	71130634	71150101	+	2151	1	MPHOSPH10|CT90|MPP10|MPP10P|PPP1R106|-|2p13.3|protein-coding	8.46125	8.59278	9.29877	9.36392	0.986538	7.47862e-11	9.38664e-10
NM_001318852	chr16	1706183	1770317	+	5630	1	MAPK8IP3|JIP-3|JIP3|JSAP1|NEDBA|SYD2|syd|-|16p13.3|protein-coding	9.64182	9.35926	10.4032	10.1924	0.90348	7.55599e-11	9.47584e-10
NM_006511	chr1	15659713	15662030	+	2315	1	RSC1A1|RS1|-|1p36.21|protein-coding	7.10026	7.15279	8.06408	8.09976	1.42677	8.74123e-11	1.09531e-09
NM_001127649	chr22	18077990	18105396	+	18619	1	PEX26|PBD7A|PBD7B|PEX26M1T|Pex26pM1T|-|22q11.21|protein-coding	9.7705	9.79404	9.02858	9.09732	-0.845247	8.80859e-11	1.10283e-09
NM_014753	chr10	42782795	42834937	+	7734	1	BMS1|ACC|BMS1L|-|10q11.21|protein-coding	9.61033	9.695	10.2756	10.355	0.752432	8.88756e-11	1.11179e-09
NM_033390	chr11	110093392	110171841	+	8768	1	ZC3H12C|MCPIP3|-|11q22.3|protein-coding	8.8938	8.86495	9.63982	9.59784	0.881664	9.23138e-11	1.15385e-09
NM_001850	chr3	99638594	99799217	+	5570	1	COL8A1|C3orf7|-|3q12.1|protein-coding	10.0881	10.1337	10.7042	10.7217	0.670072	9.28564e-11	1.15966e-09
NM_152703	chr7	93130056	93148385	-	7143	1	SAMD9L|ATXPC|C7orf6|DRIF2|UEF1|-|7q21.2|protein-coding	9.52544	9.60797	8.74167	8.8597	-0.916842	9.36354e-11	1.16842e-09
NM_003262	chr3	169966807	169998373	+	6516	1	SEC62|Dtrp1|HTP1|TLOC1|TP-1|-|3q26.2|protein-coding	10.8923	11.0347	10.0093	10.3748	-0.840858	9.43746e-11	1.17667e-09
NM_017554	chr3	122680839	122730840	+	7675	1	PARP14|ARTD8|BAL2|PARP-14|pART8|-|3q21.1|protein-coding	10.2167	10.1819	9.39063	9.58858	-0.807748	9.60261e-11	1.19627e-09
NM_001111020	chr19	39445582	39476668	+	3644	1	SUPT5H|SPT5|SPT5H|Tat-CT1|-|19q13.2|protein-coding	10.8867	10.8051	11.4593	11.3608	0.613632	9.71014e-11	1.20867e-09
NM_020154	chr15	34084018	34101862	-	1061	1	EMC7|C11orf3|C15orf24|HT022|ORF1-FL1|-|15q14|protein-coding	9.80997	9.91154	10.4465	10.6234	0.759595	9.7952e-11	1.21825e-09
NM_007294	chr17	43044295	43125483	-	7182	1	BRCA1|BRCAI|BRCC1|BROVCA1|FANCS|IRIS|PNCA4|PPP1R53|PSCP|RNF53|-|17q21.31|protein-coding	7.51471	7.48111	6.53996	6.4355	-1.73627	9.84983e-11	1.22403e-09
NM_016174	chr9	128420857	128437346	+	2293	1	CERCAM|CEECAM1|GLT25D3|-|9q34.11|protein-coding	11.9762	11.9604	12.5452	12.4098	0.544856	1.00241e-10	1.24466e-09
NM_003474	chr10	126012391	126388477	-	7925	1	ADAM12|ADAM12-OT1|CAR10|MCMP|MCMPMltna|MLTN|MLTNA|-|10q26.2|protein-coding	9.89128	10.0593	9.27842	9.22756	-0.839652	1.03413e-10	1.28299e-09
NM_001282447	chr20	3667965	3682690	-	4099	1	ADAM33|C20orf153|DJ964F7.1|-|20p13|protein-coding	7.23786	7.10391	6.2141	5.99138	-2.03028	1.04328e-10	1.29327e-09
NM_033637	chr10	101354165	101557313	+	6007	1	BTRC|BETA-TRCP|FBW1A|FBXW1|FBXW1A|FWD1|bTrCP|bTrCP1|betaTrCP|-|10q24.32|protein-coding	8.73811	8.78548	9.48886	9.54328	0.908252	1.04573e-10	1.29524e-09
NM_001317040	chr3	32996608	33097230	-	2741	1	GLB1|EBP|ELNR1|MPS4B|-|3p22.3|protein-coding	10.4525	10.3759	11.0393	10.9645	0.64664	1.05074e-10	1.30037e-09
NM_033425	chr11	111977309	112022650	+	5478	1	DIXDC1|CCD1|-|11q23.1|protein-coding	7.55241	7.69386	8.51098	8.55504	1.2444	1.05367e-10	1.30293e-09
NM_001085459	chr11	57761802	57819540	+	6630	1	CTNND1|BCDS2|CAS|CTNND|P120CAS|P120CTN|p120|p120(CAS)|p120(CTN)|-|11q12.1|protein-coding	11.6063	11.6871	11.0376	11.1512	-0.596496	1.06723e-10	1.31861e-09
NM_002715	chr5	134194332	134226073	-	4573	1	PPP2CA|NEDLBA|PP2Ac|PP2CA|PP2Calpha|RP-C|-|5q31.1|protein-coding	10.6753	10.7381	10.0821	10.121	-0.673732	1.06979e-10	1.32069e-09
NM_001330692	chr1	151254734	151267460	+	1297	1	PSMD4|AF|AF-1|ASF|MCB1|Rpn10|S5A|pUB-R5|-|1q21.3|protein-coding	10.1654	10.2181	10.7689	10.804	0.659934	1.09718e-10	1.3534e-09
NR_138081	chr6	43021602	43029599	+	1245	1	RRP36|C6orf153|dJ20C7.4|-|6p21.1|protein-coding	9.35365	9.46688	8.66579	8.58905	-0.951985	1.10368e-10	1.3603e-09
NM_003170	chr17	28662205	28702679	+	6365	1	SUPT6H|SPT6|SPT6H|emb-5|-|17q11.2|protein-coding	11.0995	11.1456	11.6198	11.6747	0.567458	1.16653e-10	1.43658e-09
NM_000100	chr21	43773665	43776375	-	935	1	CSTB|CPI-B|CST6|EPM1|EPM1A|PME|STFB|ULD|-|21q22.3|protein-coding	11.4834	11.4514	10.8828	10.9675	-0.588285	1.19944e-10	1.47591e-09
NM_001349877	chr22	23145324	23165643	+	5181	1	RAB36|-|-|22q11.23|protein-coding	7.02029	6.92771	5.96892	5.94664	-2.06411	1.21774e-10	1.4972e-09
NM_001282578	chr20	50081124	50113150	-	2293	1	UBE2V1|CIR1|CROC-1|CROC1|UBE2V|UEV-1|UEV1|UEV1A|-|20q13.13|protein-coding	10.7768	10.9725	11.4222	11.5689	0.672995	1.2391e-10	1.52222e-09
NM_153240	chr3	132680609	132722409	-	5319	1	NPHP3|CFAP31|MKS7|NPH3|RHPD|RHPD1|SLSN3|-|3q22.1|protein-coding	9.04631	9.02588	8.26577	8.14772	-1.04994	1.24882e-10	1.53181e-09
NM_001267065	chr2	131104847	131149852	+	4322	1	PLEKHB2|EVT2|-|2q21.1|protein-coding	11.3596	11.3748	11.8373	11.9289	0.555941	1.24894e-10	1.53181e-09
NM_199203	chr20	50081124	50153798	-	2908	1	TMEM189-UBE2V1|CROC-1B|CROC1B|KUA-UEV|-|20q13.13|protein-coding	10.933	11.1265	11.5733	11.6843	0.646309	1.28232e-10	1.57147e-09
NM_001076785	chr16	68264526	68301819	+	6328	1	SLC7A6|LAT-2|LAT3|y+LAT-2|-|16q22.1|protein-coding	9.05214	9.29512	9.9135	9.94874	0.877174	1.28421e-10	1.5725e-09
NM_001256302	chr5	138506095	138543236	-	3868	1	ETF1|D5S1995|ERF|ERF1|RF1|SUP45L1|TB3-1|-|5q31.2|protein-coding	11.2813	11.4068	11.8389	11.9489	0.591596	1.28926e-10	1.57613e-09
NM_001193489	chr15	48988639	49046446	-	7038	1	SECISBP2L|SBP2L|SLAN|-|15q21.1|protein-coding	10.1939	10.4006	10.8813	11.0634	0.744441	1.28914e-10	1.57613e-09
NM_030752	chr6	159778498	159789602	-	2338	1	TCP1|CCT-alpha|CCT1|CCTa|D6S230E|TCP-1-alpha|-|6q25.3|protein-coding	11.545	11.5964	12.0315	12.1471	0.557146	1.29079e-10	1.57672e-09
NM_017947	chr18	36187497	36272157	+	6165	1	MOCOS|HMCS|MCS|MOS|-|18q12.2|protein-coding	9.09066	9.02405	8.29995	8.11587	-1.07152	1.29501e-10	1.58058e-09
NM_014255	chr12	56309844	56315988	-	1442	1	CNPY2|HP10390|MSAP|TMEM4|ZSIG9|-|12q13.3|protein-coding	9.51978	9.47179	10.1962	10.1282	0.763063	1.31634e-10	1.60531e-09
NM_001317163	chr9	120952336	121074865	-	5438	1	C5|C5D|C5a|C5b|CPAMD4|ECLZB|-|9q33.2|protein-coding	5.96735	5.77093	4.89873	4.91266	-3.27306	1.33323e-10	1.6246e-09
NM_016526	chr11	202924	207422	-	2951	1	BET1L|BET1L1|GOLIM3|GS15|HSPC197|-|11p15.5|protein-coding	9.77029	9.72087	10.4065	10.3583	0.719686	1.34804e-10	1.64131e-09
NM_016448	chr1	212035748	212105013	+	4392	1	DTL|CDT2|DCAF2|L2DTL|RAMP|-|1q32.3|protein-coding	6.58685	6.88891	5.54094	5.75689	-2.43965	1.43283e-10	1.74314e-09
NM_018092	chr16	47077703	47143945	-	7418	1	NETO2|BTCL2|NEOT2|-|16q12.1|protein-coding	7.62124	7.79607	6.77842	6.57822	-1.67502	1.43801e-10	1.74802e-09
NM_001271519	chr10	76884883	77637808	-	6145	1	KCNMA1|BKTM|CADEDS|KCa1.1|MaxiK|PNKD3|SAKCA|SLO|SLO-ALPHA|SLO1|bA205K10.1|hSlo|mSLO1|-|10q22.3|protein-coding	11.89	11.9111	11.3477	11.4315	-0.548965	1.45152e-10	1.76303e-09
NM_015948	chr6	8413067	8435567	-	2209	1	SLC35B3|C6orf196|CGI-19|PAPST2|-|6p24.3|protein-coding	8.4425	8.45305	7.42997	7.61625	-1.27845	1.4679e-10	1.78149e-09
NM_004089	chrX	107713222	107717062	-	1948	1	TSC22D3|DIP|DSIPI|GILZ|TSC-22R|-|Xq22.3|protein-coding	8.23166	7.99374	8.99123	8.98825	1.11314	1.47805e-10	1.79236e-09
NM_052905	chr2	152335174	152649826	+	5602	1	FMNL2|FHOD2|-|2q23.3|protein-coding	9.22427	9.43309	8.58001	8.32926	-1.07092	1.48934e-10	1.8046e-09
NM_001101	chr7	5527148	5530601	-	1804	1	ACTB|BRWS1|PS1TP5BP1|-|7p22.1|protein-coding	16.2659	16.378	15.911	15.8324	-0.472991	1.52082e-10	1.83977e-09
NM_170606	chr7	152134925	152436003	-	16799	1	KMT2C|HALR|KLEFS2|MLL3|-|7q36.1|protein-coding	10.1916	10.1256	10.7188	10.8117	0.673804	1.51982e-10	1.83977e-09
NM_001017995	chr5	172333499	172454525	-	7764	1	SH3PXD2B|FAD49|FTHS|HOFI|KIAA1295|TKS4|TSK4|-|5q35.1|protein-coding	10.5624	10.5088	9.94341	9.89271	-0.692696	1.53164e-10	1.85137e-09
NM_002808	chr3	184299241	184309050	+	2890	1	PSMD2|P97|RPN1|S2|TRAP2|-|3q27.1|protein-coding	11.9607	12.1152	12.5485	12.5538	0.544811	1.54549e-10	1.86662e-09
NM_032013	chr20	36651771	36746090	-	2953	1	NDRG3|-|-|20q11.23|protein-coding	9.22052	9.40408	8.25532	8.57157	-1.10008	1.58325e-10	1.91069e-09
NM_015966	chr20	35542078	35557634	+	1287	1	ERGIC3|C20orf47|C2orf47|CGI-54|Erv46|NY-BR-84|PRO0989|SDBCAG84|dJ477O4.2|-|20q11.22|protein-coding	11.0253	11.0721	11.5741	11.5639	0.563421	1.61751e-10	1.95048e-09
NM_004656	chr3	52401009	52410008	-	3580	1	BAP1|HUCEP-13|UCHL2|hucep-6|-|3p21.1|protein-coding	10.1378	10.1687	10.8369	10.6989	0.684819	1.62117e-10	1.95333e-09
NM_001199080	chr1	53062213	53085494	+	3233	1	PODN|PCAN|SLRR5A|-|1p32.3|protein-coding	6.87967	6.9384	5.74131	5.96903	-2.18756	1.64119e-10	1.97586e-09
NM_032303	chr9	112380108	112472405	+	3161	1	HSDL2|C9orf99|SDR13C1|-|9q32|protein-coding	9.04573	9.1694	9.7621	9.95968	0.8847	1.67066e-10	2.00973e-09
NM_006811	chr20	44497441	44522070	-	4384	1	SERINC3|AIGP1|DIFF33|SBBI99|TDE|TDE1|TMS-1|-|20q13.12|protein-coding	12.2397	12.2942	12.6978	12.8583	0.545449	1.71381e-10	2.05999e-09
NM_178581	chr20	31514410	31569567	+	1756	1	HM13|H13|IMP1|IMPAS|IMPAS-1|MSTP086|PSENL3|PSL3|SPP|SPPL1|-|20q11.21|protein-coding	11.4799	11.5131	12.032	11.9616	0.537752	1.72834e-10	2.07581e-09
NM_012477	chr2	74458438	74460881	+	1169	1	WBP1|WBP-1|-|2p13.1|protein-coding	8.48497	8.59305	9.29195	9.35024	0.959788	1.76785e-10	2.12156e-09
NR_037646	chr11	57712523	57819180	+	6230	1	TMX2-CTNND1|CAS|CTNND1|p120(cas)|p120(ctn)|-|11q12.1|ncRNA	11.6511	11.7326	11.0943	11.2055	-0.58479	1.78244e-10	2.13736e-09
NM_005121	chr17	61942605	62065278	-	10429	1	MED13|ARC250|DRIP250|HSPC221|THRAP1|TRAP240|-|17q23.2|protein-coding	9.86842	9.88145	10.4368	10.7174	0.795301	1.8184e-10	2.17874e-09
NM_003292	chr1	186311654	186375253	-	9581	1	TPR|-|-|1q31.1|protein-coding	10.9088	10.973	11.4299	11.6087	0.630222	1.82691e-10	2.18721e-09
NM_145167	chr1	160024953	160031990	-	7035	1	PIGM|GPI-MT-I|-|1q23.2|protein-coding	7.77462	7.85924	6.63448	6.92703	-1.63227	1.84588e-10	2.20816e-09
NM_020121	chr13	95801581	96053401	-	4808	1	UGGT2|HUGT2|UGCGL2|UGT2|-|13q32.1|protein-coding	9.15265	9.14163	9.78422	9.96123	0.850929	1.88012e-10	2.24733e-09
NM_001329868	chr2	157257705	157318489	+	10410	1	GALNT5|GALNAC-T5|GALNACT5|-|2q24.1|protein-coding	11.6698	11.8698	12.2713	12.4596	0.636231	1.90873e-10	2.27972e-09
NM_001099339	chr20	32702691	32744008	-	1897	1	COMMD7|C20orf92|dJ1085F17.3|-|20q11.21|protein-coding	9.60835	9.78497	8.95165	8.94975	-0.886218	1.92517e-10	2.29753e-09
NM_006243	chr1	212285410	212361853	+	3230	1	PPP2R5A|B56A|B56alpha|PR61A|-|1q32.3|protein-coding	8.81752	8.86766	9.60332	9.54965	0.878543	1.95821e-10	2.33511e-09
NM_002220	chr15	41493874	41503551	+	1816	1	ITPKA|IP3-3KA|IP3KA|-|15q15.1|protein-coding	7.80221	7.67487	6.83221	6.61147	-1.63616	2.00346e-10	2.38718e-09
NM_001366244	chr9	128255829	128275952	-	4275	1	GOLGA2|GM130|-|9q34.11|protein-coding	11.064	11.0986	11.6594	11.5625	0.574103	2.04912e-10	2.43965e-09
NM_000232	chr4	52020695	52038319	-	4271	1	SGCB|A3b|LGMD2E|LGMDR4|SGC|-|4q12|protein-coding	10.8836	10.929	11.3942	11.6192	0.656398	2.05184e-10	2.44096e-09
NM_020242	chr3	44761794	44853256	+	4723	2	KIF15|HKLP2|KLP2|KNSL7|NY-BR-62|-|3p21.31|protein-coding	6.23298	6.05737	5.21599	5.04271	-2.95692	2.16749e-10	2.57651e-09
NM_052844	chr9	128633661	128656850	-	1807	1	WDR34|DIC5|FAP133|SRTD11|bA216B9.3|-|9q34.11|protein-coding	9.07082	8.96158	8.21894	8.17793	-1.04075	2.18212e-10	2.59016e-09
NM_001183	chrX	154428677	154436516	+	2042	1	ATP6AP1|16A|ATP6IP1|ATP6S1|Ac45|CF2|VATPS1|XAP-3|XAP3|-|Xq28|protein-coding	11.5711	11.5368	12.1142	12.0075	0.544734	2.18242e-10	2.59016e-09
NM_017736	chr16	20733666	20741818	-	4349	1	THUMPD1|Tan1|-|16p12.3|protein-coding	9.19124	9.09712	9.78715	9.97226	0.861168	2.20047e-10	2.60953e-09
NM_001278171	chr10	38010675	38060087	+	6231	1	ZNF33A|KOX2|KOX31|KOX5|NF11A|ZNF11|ZNF11A|ZNF33|ZZAPK|-|10p11.1|protein-coding	8.34725	8.59142	9.21855	9.46118	1.07075	2.21579e-10	2.62562e-09
NM_001368273	chr9	92031147	92115413	-	2910	1	SPTLC1|HSAN1|HSN1|LBC1|LCB1|SPT1|SPTI|-|9q22.31|protein-coding	10.037	10.0557	10.5912	10.7817	0.71718	2.22671e-10	2.63649e-09
NM_017709	chr1	117606048	117628389	+	5650	1	TENT5C|FAM46C|-|1p12|protein-coding	7.95768	8.24042	8.94873	9.02823	1.13131	2.24847e-10	2.66016e-09
NM_001258460	chr7	56080283	56092996	-	2091	1	PHKG1|PHKG|-|7p11.2|protein-coding	8.18548	8.12785	9.02657	8.93344	1.05257	2.28029e-10	2.69569e-09
NM_001145427	chr5	54517759	54546586	+	5372	1	SNX18|SH3PX2|SH3PXD3B|SNAG1|-|5q11.2|protein-coding	11.2698	11.3661	10.7633	10.7797	-0.59625	2.33782e-10	2.76152e-09
NM_001099285	chr2	231708525	231713540	+	1200	1	PTMA|TMSA|-|2q37.1|protein-coding	12.6361	12.7043	12.191	12.2194	-0.495018	2.3436e-10	2.76575e-09
NM_182943	chr3	146069441	146161184	-	3726	1	PLOD2|BRKS2|LH2|TLH|-|3q24|protein-coding	11.6269	11.9762	13.0302	13.2774	1.43105	2.34507e-10	2.76575e-09
NM_005098	chr8	71841542	71844496	-	2054	1	MSC|ABF-1|ABF1|MYOR|bHLHa22|-|8q13.3|protein-coding	9.23106	9.16759	10.0958	9.82194	0.890618	2.35389e-10	2.77397e-09
NM_005398	chr10	91628442	91633071	-	2537	1	PPP1R3C|PPP1R5|PTG|-|10q23.32|protein-coding	8.62782	8.70085	7.72664	7.85534	-1.16557	2.39616e-10	2.82158e-09
NR_152822	chr15	41283990	41306533	+	9021	1	OIP5-AS1|cyrano|linc-OIP5|-|15q15.1|ncRNA	10.2101	10.1957	9.52528	9.58789	-0.737473	2.41669e-10	2.84353e-09
NM_006899	chr20	2658395	2664216	-	1528	1	IDH3B|RP46|-|20p13|protein-coding	9.15781	9.18573	9.86913	9.84766	0.802461	2.46622e-10	2.89954e-09
NM_014673	chr8	108443624	108489196	+	3514	1	EMC2|KIAA0103|TTC35|-|8q23.1|protein-coding	8.65134	8.57893	9.31107	9.50224	0.966468	2.48768e-10	2.92021e-09
NM_152727	chr16	57092583	57148369	+	2583	1	CPNE2|COPN2|CPN2|-|16q13|protein-coding	8.24919	8.15972	9.22593	8.9351	1.11716	2.48625e-10	2.92021e-09
NM_002358	chr4	120055623	120066848	-	5220	1	MAD2L1|HSMAD2|MAD2|-|4q27|protein-coding	7.40724	7.41732	6.36256	6.4794	-1.74161	2.5991e-10	3.04862e-09
NM_173542	chr12	113358587	113391629	+	4773	1	PLBD2|P76|-|12q24.13|protein-coding	12.3558	12.385	12.8043	12.8369	0.478323	2.65259e-10	3.10895e-09
NR_037148	chr9	111631352	111654351	+	2501	1	DNAJC25|bA16L21.2.1|-|9q31.3|protein-coding	7.78638	7.65498	8.63504	8.57063	1.18931	2.66528e-10	3.12138e-09
NM_153358	chr19	12610920	12633821	+	6446	1	ZNF791|-|-|19p13.13|protein-coding	8.09803	8.15277	8.91647	8.971	1.05079	2.69804e-10	3.1573e-09
NM_024105	chr22	49900229	49918438	-	5318	1	ALG12|CDG1G|ECM39|PP14673|hALG12|-|22q13.33|protein-coding	9.14262	9.05777	8.30643	8.30487	-0.999918	2.79535e-10	3.26862e-09
NM_015113	chr17	4004445	4143030	-	11409	1	ZZEF1|ZZZ4|-|17p13.2|protein-coding	9.88781	9.957	10.5594	10.5083	0.68608	2.80283e-10	3.27483e-09
NM_020935	chr2	218450251	218568351	-	7994	1	USP37|-|-|2q35|protein-coding	6.91837	7.14328	7.93594	8.10494	1.49743	2.82864e-10	3.30242e-09
NM_006717	chr9	88388444	88478694	+	4451	1	SPIN1|SPIN|TDRD24|-|9q22.1|protein-coding	11.2994	11.4106	10.7427	10.8425	-0.612483	2.8523e-10	3.32746e-09
NM_030790	chr16	47154392	47461063	-	3164	1	ITFG1|2310047C21Rik|CDA08|LNKN-1|TIP|-|16q12.1|protein-coding	10.5962	10.6898	11.1504	11.3334	0.657163	2.87167e-10	3.34746e-09
NM_031299	chr12	6848808	6851930	-	1800	1	CDCA3|GRCC8|TOME-1|-|12p13.31|protein-coding	6.64751	6.36523	5.44881	5.53185	-2.49005	2.8877e-10	3.36354e-09
NM_006371	chr3	33113958	33147773	+	6642	1	CRTAP|CASP|LEPREL3|OI7|P3H5|-|3p22.3|protein-coding	12.2946	12.3237	11.8628	11.808	-0.505869	3.0111e-10	3.50457e-09
NM_020782	chr12	27780233	27803040	+	6485	1	KLHL42|Ctb9|KLHDC5|-|12p11.22|protein-coding	8.83321	8.81949	7.94244	8.04172	-1.08631	3.11492e-10	3.6226e-09
NM_016006	chr3	43690938	43722725	+	5289	1	ABHD5|CGI58|IECN2|NCIE2|-|3p21.33|protein-coding	8.42171	8.71668	9.3785	9.42562	1.00765	3.13813e-10	3.64677e-09
NM_021149	chr16	84565598	84618078	-	1834	1	COTL1|CLP|-|16q24.1|protein-coding	12.1777	12.2734	11.7453	11.7296	-0.522824	3.15589e-10	3.66458e-09
NM_004596	chr19	40751203	40765389	+	1269	1	SNRPA|Mud1|U1-A|U1A|-|19q13.2|protein-coding	9.32082	9.2331	8.54973	8.44522	-0.959994	3.18237e-10	3.69116e-09
NM_001324087	chr10	75210154	75231448	+	1915	1	VDAC2|POR|-|10q22.2|protein-coding	10.9066	10.9824	11.4461	11.5037	0.575675	3.18368e-10	3.69116e-09
NM_005195	chr8	47736913	47738164	-	1249	1	CEBPD|C/EBP-delta|CELF|CRP3|NF-IL6-beta|-|8q11.21|protein-coding	9.60598	9.5031	10.4778	10.1451	0.871334	3.19449e-10	3.70084e-09
NM_198947	chr11	59107237	59127412	+	3500	1	FAM111B|CANP|POIKTMP|-|11q12.1|protein-coding	6.46551	6.81093	5.6283	5.57835	-2.40678	3.19762e-10	3.70161e-09
NM_005065	chr14	81471547	81533853	-	7896	1	SEL1L|Hrd3|PRO1063|SEL1-LIKE|SEL1L1|-|14q31.1|protein-coding	12.7125	12.5792	12.1003	12.1882	-0.535055	3.24823e-10	3.75731e-09
NM_001126118	chr17	7668402	7687550	-	2696	1	TP53|BCC7|BMFS5|LFS1|P53|TRP53|-|17p13.1|protein-coding	9.98208	9.80264	9.23136	9.07846	-0.861521	3.34028e-10	3.86082e-09
NM_138444	chr13	76880175	76886405	-	6228	1	KCTD12|C13orf2|PFET1|PFETIN|-|13q22.3|protein-coding	11.9611	12.1647	11.384	11.5576	-0.636359	3.49656e-10	4.03835e-09
NM_001490	chr9	76459182	76507416	+	5560	1	GCNT1|C2GNT|C2GNT-L|C2GNT1|G6NT|NACGT2|NAGCT2|-|9q21.13|protein-coding	8.30761	8.59185	7.48834	7.54123	-1.30602	3.53336e-10	4.07772e-09
NM_177401	chr19	1248553	1259143	+	3783	1	MIDN|-|-|19p13.3|protein-coding	10.4066	10.3587	11.0326	10.9017	0.64561	3.56735e-10	4.11379e-09
NM_001319984	chr3	10026437	10101932	+	5203	1	FANCD2|FA-D2|FA4|FACD|FAD|FAD2|FANCD|-|3p25.3|protein-coding	6.40907	6.61468	5.48977	5.54202	-2.41952	3.57754e-10	4.12239e-09
NM_001303269	chr4	56978640	57031162	+	4195	1	POLR2B|POL2RB|RPB2|hRPB140|-|4q12|protein-coding	10.9447	11.1189	11.5414	11.7304	0.654587	3.61555e-10	4.163e-09
NM_001281482	chr20	63272813	63289790	+	3473	1	ARFGAP1|ARF1GAP|HRIHFB2281|-|20q13.33|protein-coding	10.3854	10.1919	11.0502	10.8508	0.730317	3.6207e-10	4.16574e-09
NR_135599	chr2	8852690	9003684	-	7928	1	MBOAT2|LPAAT|LPCAT4|LPEAT|LPLAT 2|OACT2|-|2p25.1|protein-coding	9.00232	9.05191	8.25978	8.19392	-1.01407	3.68565e-10	4.23724e-09
NM_001282958	chr2	232550587	232583645	+	3614	1	EIF4E2|4E-LP|4EHP|EIF4EL3|IF4e|h4EHP|-|2q37.1|protein-coding	9.18098	9.15431	9.81028	9.90567	0.807272	3.73008e-10	4.28504e-09
NM_207342	chr7	22419444	22500282	-	1291	1	STEAP1B|-|-|7p15.3|protein-coding	8.52186	8.68928	7.62594	7.7894	-1.21171	3.73743e-10	4.29021e-09
NR_027329	chr7	1570073	1589625	+	5803	1	PSMG3-AS1|-|-|7p22.3|ncRNA	7.29783	7.20836	8.17579	8.16219	1.33708	3.87511e-10	4.44486e-09
NM_001031711	chr5	172834251	172952682	+	2890	1	ERGIC1|AMCN|ERGIC-32|ERGIC32|NET24|-|5q35.1|protein-coding	12.0698	12.1128	11.6284	11.5967	-0.51313	3.9445e-10	4.52101e-09
NM_002546	chr8	118923557	118951885	-	2080	1	TNFRSF11B|OCIF|OPG|PDB5|TR1|-|8q24.12|protein-coding	11.4819	11.8581	12.8365	12.9167	1.27214	3.96589e-10	4.54206e-09
NR_145424	chr1	155316854	155324176	-	1773	1	RUSC1-AS1|C1orf104|-|1q22|ncRNA	10.018	9.83348	9.20979	9.23075	-0.824858	3.98492e-10	4.56038e-09
NM_020422	chr16	21158674	21180616	+	1479.5	2	TMEM159|-|-|16p12.3|protein-coding	9.00396	9.11073	8.30044	8.19456	-1.02274	4.01165e-10	4.58748e-09
NR_036534	chr17	70166961	70169402	-	2441	1	KCNJ2-AS1|-|-|17q24.3|ncRNA	4.7885	4.73987	5.70909	5.65303	3.54346	4.22562e-10	4.8285e-09
NM_001305163	chr16	57186329	57240469	+	4085	1	RSPRY1|SEMDFA|-|16q13|protein-coding	9.20939	9.46023	8.53239	8.52641	-0.993579	4.45072e-10	5.08185e-09
NM_001184705	chr4	107989714	108035175	+	2022	1	HADH|HAD|HADH1|HADHSC|HCDH|HHF4|MSCHAD|SCHAD|-|4q25|protein-coding	8.68634	8.69029	7.8628	7.841	-1.11139	4.54692e-10	5.18776e-09
NM_022461	chr3	28321048	28348824	-	4392	1	AZI2|AZ2|NAP1|TILP|-|3p24.1|protein-coding	9.7732	9.85196	10.3785	10.527	0.723066	4.5575e-10	5.19589e-09
NM_006606	chr20	18486541	18497225	-	3835	1	RBBP9|BOG|RBBP10|-|20p11.23|protein-coding	8.01883	8.0749	7.06128	7.17622	-1.3875	4.57836e-10	5.21572e-09
NM_181696	chr1	45511035	45521938	-	1201	1	PRDX1|MSP23|NKEF-A|NKEFA|PAG|PAGA|PAGB|PRX1|PRXI|TDPX2|-|1p34.1|protein-coding	11.5309	11.5676	11.9933	12.2091	0.596267	4.61545e-10	5.254e-09
NM_003712	chr19	281044	291403	-	1270	1	PLPP2|LPP2|PAP-2c|PAP2-g|PPAP2C|-|19p13.3|protein-coding	7.26338	7.21456	6.33357	6.06764	-1.91523	4.6313e-10	5.26806e-09
NM_001363541	chr5	177456613	177473693	-	3063	1	DBN1|D0S117E|-|5q35.3|protein-coding	11.1377	11.0793	10.5536	10.5764	-0.596374	4.70612e-10	5.34913e-09
NM_005539	chr10	132537787	132783480	+	2982	1	INPP5A|5PTASE|-|10q26.3|protein-coding	7.86226	8.03029	8.83127	8.76078	1.11249	4.84778e-10	5.50598e-09
NM_006397	chr19	12806614	12813648	+	1132	1	RNASEH2A|AGS4|JUNB|RNASEHI|RNHIA|RNHL|THSD8|-|19p13.13|protein-coding	7.40695	7.38348	6.49369	6.29937	-1.75717	5.01334e-10	5.68973e-09
NM_198433	chr20	56369390	56392215	-	2453	1	AURKA|AIK|ARK1|AURA|BTAK|PPP1R47|STK15|STK6|STK7|-|20q13.2|protein-coding	7.74553	7.65553	6.44761	6.82446	-1.71896	5.12216e-10	5.80884e-09
NM_004990	chr12	57488068	57516652	+	2774	1	MARS|CMT2U|ILFS2|ILLD|METRS|MRS|MTRNS|SPG70|-|12q13.3|protein-coding	11.5515	11.3319	10.8929	10.8009	-0.650752	5.1303e-10	5.81369e-09
NM_001184702	chrX	2828822	2882820	+	3286	1	GYG2|GN-2|GN2|-|Xp22.33|protein-coding	7.38771	7.31263	6.38538	6.37776	-1.73159	5.16537e-10	5.84904e-09
NM_144628	chr20	435480	462533	-	4436	1	TBC1D20|C20orf140|WARBM4|-|20p13|protein-coding	10.2827	10.2226	10.9198	10.7765	0.660837	5.2465e-10	5.93644e-09
NM_012234	chr3	72374593	72446623	-	4551.5	2	RYBP|AAP1|APAP-1|DEDAF|YEAF1|-|3p13|protein-coding	9.69525	9.68868	9.0066	8.99266	-0.818872	5.47968e-10	6.19562e-09
NM_015691	chrX	10015755	10144478	+	6429	1	WWC3|BM042|-|Xp22.2|protein-coding	10.3116	10.3497	9.74514	9.67154	-0.704236	5.50074e-10	6.2101e-09
NM_001130006	chr16	11868128	11915956	-	7121	1	GSPT1|551G9.2|ETF3A|GST1|eRF3a|-|16p13.13|protein-coding	11.3182	11.4987	10.8231	10.8623	-0.617982	5.49753e-10	6.2101e-09
NM_014791	chr9	36572895	36677682	+	2432	1	MELK|HPK38|-|9p13.2|protein-coding	8.45931	8.63531	7.58597	7.7254	-1.21514	5.54959e-10	6.26056e-09
NM_025163	chr3	196946356	196968833	-	2684	1	PIGZ|GPI-MT-IV|PIG-Z|SMP3|-|3q29|protein-coding	6.11535	6.01046	6.97392	7.15951	1.98056	5.61797e-10	6.33295e-09
NM_014284	chr1	35557799	35566779	+	3689	1	NCDN|-|-|1p34.3|protein-coding	9.8013	9.69501	10.3752	10.3691	0.703785	5.80376e-10	6.53748e-09
NM_176787	chr18	62041164	62187056	-	7903	1	PIGN|MCAHS|MCAHS1|MCD4|MDC4|PIG-N|-|18q21.33|protein-coding	8.63902	8.92863	9.52362	9.65769	0.960075	6.22817e-10	7.0103e-09
NM_001350332	chr17	17843511	17972400	-	5804	1	TOM1L2|-|-|17p11.2|protein-coding	9.77995	9.75512	10.4093	10.348	0.690861	6.48943e-10	7.29891e-09
NM_004104	chr17	82078338	82098236	-	8419	1	FASN|FAS|OA-519|SDR27X1|-|17q25.3|protein-coding	13.9515	13.8178	14.495	14.2978	0.540712	6.60897e-10	7.42781e-09
NM_080593	chr6	27138293	27146858	-	835	1	HIST1H2BK|H2B/S|H2BFAiii|H2BFT|H2BK|-|6p22.1|protein-coding	8.94247	8.90317	9.61565	9.63165	0.833721	6.79113e-10	7.62684e-09
NM_002335	chr11	68312591	68449275	+	5152	1	LRP5|BMND1|EVR1|EVR4|HBM|LR3|LRP-5|LRP-7|LRP7|OPPG|OPS|OPTA1|PCLD4|VBCH2|-|11q13.2|protein-coding	9.98613	9.92668	9.34626	9.19117	-0.795302	6.80644e-10	7.63834e-09
NM_001174166	chr17	68267026	68291127	-	3809	1	SLC16A6|MCT6|MCT7|-|17q24.2|protein-coding	7.03759	7.11076	7.91342	8.11715	1.4278	6.89526e-10	7.73225e-09
NM_001318895	chr2	105357716	105399051	-	4683	1	FHL2|AAG11|DRAL|FHL-2|SLIM-3|SLIM3|-|2q12.2|protein-coding	11.0701	11.1182	10.4929	10.5903	-0.605456	6.90515e-10	7.73402e-09
NM_001139457	chrX	153700492	153724101	-	1814	1	BCAP31|6C6-AG|BAP31|CDM|DDCH|DXS1357E|-|Xq28|protein-coding	10.8628	10.9256	11.4053	11.4141	0.560208	6.90712e-10	7.73402e-09
NM_001290188	chr19	53866371	53876435	+	3099	1	MYADM|SB135|-|19q13.42|protein-coding	12.2789	12.3035	11.8333	11.8349	-0.488491	7.0053e-10	7.83812e-09
NM_004788	chr11	118359600	118399211	+	6087	1	UBE4A|E4|UBOX2|UFD2|-|11q23.3|protein-coding	9.99859	10.0123	10.5555	10.635	0.660122	7.01918e-10	7.84782e-09
NR_103451	chr9	134819415	134872618	-	863	1	LOC101448202|-|-|9q34.3|ncRNA	7.05117	7.05228	8.02051	7.92331	1.40357	7.06563e-10	7.89389e-09
NM_005399	chr1	147155106	147172470	-	5333	1	PRKAB2|-|-|1q21.1|protein-coding	9.13398	9.18821	9.7735	9.97176	0.835057	7.11079e-10	7.93844e-09
NM_005966	chr2	190649083	190692766	+	4496	1	NAB1|-|-|2q32.2|protein-coding	8.65608	8.73022	7.8784	7.84772	-1.10201	7.47553e-10	8.33946e-09
NM_002079	chr10	99396870	99430624	-	1967	1	GOT1|AST1|ASTQTL1|GIG18|cAspAT|cCAT|-|10q24.2|protein-coding	10.0443	9.74589	9.10348	9.17868	-0.889928	7.54797e-10	8.40327e-09
NM_001367824	chr19	7395145	7472478	+	5535	1	ARHGEF18|P114-RhoGEF|RP78|SA-RhoGEF|p114RhoGEF|-|19p13.2|protein-coding	10.0504	10.0768	9.4718	9.30537	-0.773955	7.54948e-10	8.40327e-09
NM_001146156	chr3	119821321	120094447	-	7730	1	GSK3B|-|-|3q13.33|protein-coding	10.5789	10.6449	11.1135	11.2056	0.600139	7.54471e-10	8.40327e-09
NM_004237	chr5	892884	918120	+	2416	1	TRIP13|16E1BP|MVA3|-|5p15.33|protein-coding	7.55429	7.54992	6.62846	6.58127	-1.5953	7.56689e-10	8.41642e-09
NM_001136195	chr19	12699201	12723932	-	4993	1	TNPO2|IPO3|KPNB2B|TRN2|-|19p13.13|protein-coding	10.4835	10.484	9.91902	9.85681	-0.668971	7.69004e-10	8.54708e-09
NM_001294335	chr1	31727117	31764340	-	5670	1	ADGRB2|BAI2|-|1p35.2|protein-coding	7.38326	7.27306	6.42254	6.26505	-1.76826	7.83045e-10	8.69671e-09
NM_001452	chr6	1389576	1395603	+	2447	1	FOXF2|FKHL6|FREAC-2|FREAC2|-|6p25.3|protein-coding	9.47474	9.45424	10.2226	10.0441	0.770602	7.91837e-10	8.78787e-09
NM_001370189	chr11	76657524	76669938	-	4268	1	LRRC32|D11S833E|GARP|-|11q13.5|protein-coding	6.78195	6.9414	5.87772	5.8921	-2.05317	8.06443e-10	8.94338e-09
NM_003380	chr10	17228241	17237593	+	2142	1	VIM|-|-|10p13|protein-coding	17.3477	17.3506	16.9885	16.8818	-0.432973	8.38484e-10	9.29187e-09
NM_001166	chr11	102347182	102378670	+	3785	1	BIRC2|API1|HIAP2|Hiap-2|MIHB|RNF48|c-IAP1|cIAP1|-|11q22.2|protein-coding	9.47935	9.59932	8.69958	8.87487	-0.900689	8.57505e-10	9.49566e-09
NM_173510	chr22	28772695	28789295	+	3957	1	CCDC117|dJ366L4.1|-|22q12.1|protein-coding	8.20688	8.39255	9.05507	9.15719	1.01231	8.74243e-10	9.67388e-09
NM_001431	chr6	130839348	131063245	-	4357	1	EPB41L2|4.1-G|4.1G|-|6q23.1-q23.2|protein-coding	9.62957	9.7614	10.2943	10.3651	0.718161	8.88801e-10	9.82774e-09
NM_001144927	chr17	42020090	42025638	+	2463	1	NKIRAS2|KBRAS2|kappaB-Ras2|-|17q21.2|protein-coding	9.21172	9.24883	9.98644	9.83782	0.796239	8.97719e-10	9.91907e-09
NM_001297707	chr1	200739572	200860703	+	7350	1	CAMSAP2|CAMSAP1L1|-|1q32.1|protein-coding	10.1683	10.1886	9.44889	9.60271	-0.743777	9.08365e-10	1.00293e-08
NR_046176	chr1	21440137	21485005	+	4383	1	NBPF3|AE2|-|1p36.12|protein-coding	8.05373	8.11143	7.23956	7.0937	-1.35544	9.10702e-10	1.00404e-08
NM_001350530	chr1	66924990	66988619	+	5549	1	MIER1|ER1|MI-ER1|-|1p31.3|protein-coding	9.4758	9.70655	8.75317	8.89178	-0.922146	9.10372e-10	1.00404e-08
NM_017636	chr19	49157792	49211836	+	4031	1	TRPM4|LTrpC4|PFHB1B|TRPM4B|hTRPM4|-|19q13.33|protein-coding	9.29247	9.13321	8.47033	8.40674	-0.963124	9.3386e-10	1.02882e-08
NM_053044	chr4	8269754	8307098	+	2528	1	HTRA3|Prsp|Tasp|-|4p16.1|protein-coding	6.53499	6.75359	7.61087	7.62386	1.61446	9.37346e-10	1.0319e-08
NM_003637	chr1	145891208	145910050	-	5098	1	ITGA10|PRO827|-|1q21.1|protein-coding	9.94737	9.98163	9.36821	9.15608	-0.809129	9.78446e-10	1.07636e-08
NM_000297	chr4	88007635	88077777	+	5072	1	PKD2|APKD2|PC2|PKD4|Pc-2|TRPP2|-|4q22.1|protein-coding	11.2553	11.1886	10.6478	10.7272	-0.584031	1.0447e-09	1.1484e-08
NM_001353526	chr18	58863483	58986480	+	6384	1	ZNF532|-|-|18q21.32|protein-coding	10.4276	10.4079	9.78258	9.85386	-0.675623	1.05208e-09	1.15567e-08
NM_052855	chr17	50693198	50707914	-	4159	1	ANKRD40|-|-|17q21.33|protein-coding	10.0981	10.0848	9.48293	9.4344	-0.726438	1.0539e-09	1.15683e-08
NR_037673	chr15	43791976	43802571	+	1770	1	SERF2-C15ORF63|C15orf63|HYPK|-|15q15.3|ncRNA	10.4269	10.4954	10.9861	11.0252	0.598949	1.07164e-09	1.17544e-08
NM_000332	chr6	16299112	16761490	-	10625	1	ATXN1|ATX1|D6S504E|SCA1|-|6p22.3|protein-coding	8.89887	8.82449	9.58544	9.54885	0.842857	1.07257e-09	1.17561e-08
NM_001202543	chr7	101816007	102258233	+	13740	1	CUX1|CASP|CDP|CDP/Cut|CDP1|COY1|CUTL1|CUX|Clox|Cux/CDP|GDDI|GOLIM6|Nbla10317|p100|p110|p200|p75|-|7q22.1|protein-coding	9.81677	9.97898	10.494	10.5417	0.694217	1.08038e-09	1.1833e-08
NR_073517	chr19	18153163	18170532	+	4013	1	PIK3R2|MPPH|MPPH1|P85B|p85|p85-BETA|-|19p13.11|protein-coding	10.8909	10.9503	10.4083	10.1446	-0.704209	1.09401e-09	1.19736e-08
NM_001278211	chr10	70298975	70382625	-	3122	1	LRRC20|-|-|10q22.1|protein-coding	7.02004	7.20527	6.18833	6.06707	-1.8961	1.13305e-09	1.23919e-08
NM_001040454	chr3	48625723	48633846	-	2709	1	SLC26A6|-|-|3p21.31|protein-coding	7.70029	7.52811	8.56015	8.43204	1.20873	1.13788e-09	1.24357e-08
NM_001365536	chr2	166195187	166375944	-	9721	1	SCN9A|ETHA|FEB3B|GEFSP7|HSAN2D|NE-NA|NENA|Nav1.7|PN1|SFNP|-|2q24.3|protein-coding	10.8597	10.6347	9.92293	10.1787	-0.774113	1.14449e-09	1.24989e-08
NM_001102445	chr1	163068606	163076802	+	3472	1	RGS4|RGP4|SCZD9|-|1q23.3|protein-coding	6.37616	6.55764	7.39621	7.47898	1.69442	1.16675e-09	1.27327e-08
NM_022157	chr1	38838200	38859772	-	2670	1	RRAGC|GTR2|RAGC|TIB929|-|1p34.3|protein-coding	10.9999	10.9895	10.4045	10.492	-0.600724	1.16886e-09	1.27465e-08
NM_001303245	chr3	141487027	141615356	+	5627	1	RASA2|GAP1M|-|3q23|protein-coding	8.07591	8.16498	8.84553	9.03229	1.05461	1.17853e-09	1.28427e-08
NM_153260	chr15	42537829	42548793	-	7089	1	LRRC57|-|-|15q15.2|protein-coding	7.8578	8.12872	8.83557	8.86725	1.10932	1.20198e-09	1.30887e-08
NM_005704	chr1	29236522	29326800	+	5570	1	PTPRU|FMI|PCP-2|PTP|PTP-J|PTP-PI|PTP-RO|PTPPSI|PTPRO|PTPU2|R-PTP-PSI|R-PTP-U|hPTP-J|-|1p35.3|protein-coding	8.30813	8.53621	9.41239	9.12915	1.05415	1.2068e-09	1.31317e-08
NM_007210	chr12	51351252	51391406	-	5293	1	GALNT6|GALNAC-T6|GalNAcT6|-|12q13.13|protein-coding	10.0829	10.1477	9.52496	9.41419	-0.73936	1.20776e-09	1.31327e-08
NM_014371	chr19	15380050	15418988	-	2062	1	AKAP8L|HA95|HAP95|NAKAP|NAKAP95|-|19p13.12|protein-coding	8.82046	8.82439	9.49051	9.56497	0.847072	1.26865e-09	1.37848e-08
NM_144641	chr3	52245759	52250599	+	2219	1	PPM1M|PP2C-eta|PP2CE|PP2Ceta|-|3p21.2|protein-coding	8.63353	8.51608	7.79977	7.6092	-1.17505	1.27841e-09	1.38808e-08
NM_016589	chr3	119498547	119525090	+	2370	1	TIMMDC1|C3orf1|MC1DN31|-|3q13.33|protein-coding	9.54684	9.4857	10.1436	10.1412	0.71621	1.28071e-09	1.38958e-08
NM_138389	chr4	38867806	38945739	+	4043	1	FAM114A1|Noxp20|-|4p14|protein-coding	11.7477	11.8398	12.2974	12.2381	0.506592	1.28852e-09	1.39704e-08
NM_207015	chr3	174859334	175810548	+	9791	1	NAALADL2|-|-|3q26.31|protein-coding	7.73246	7.86746	6.85407	6.89412	-1.46479	1.29354e-09	1.40148e-08
NM_001010866	chr1	9588911	9604949	+	3849	1	TMEM201|Ima1|NET5|SAMP1|-|1p36.22|protein-coding	7.71566	7.72224	6.8428	6.73735	-1.49442	1.32388e-09	1.43228e-08
NM_006231	chr12	132623762	132687524	-	7954	1	POLE|CRCS12|FILS|IMAGEI|POLE1|-|12q24.33|protein-coding	8.71806	8.81547	8.0047	7.87886	-1.08144	1.3231e-09	1.43228e-08
NM_004460	chr2	162170684	162243445	-	2668	1	FAP|DPPIV|FAPA|FAPalpha|SIMP|-|2q24.2|protein-coding	9.82205	9.99433	10.4633	10.7141	0.766206	1.33053e-09	1.43844e-08
NM_003247	chr6	169215780	169254114	-	5856	1	THBS2|TSP2|-|6q27|protein-coding	12.4094	12.4788	12.8582	12.9173	0.470989	1.35743e-09	1.46647e-08
NM_001271749	chr19	47332175	47347329	+	6716	1	C5AR2|C5L2|GPF77|GPR77|-|19q13.32|protein-coding	5.88044	5.94808	6.80969	6.94565	2.0226	1.3908e-09	1.50145e-08
NM_020158	chr19	41386374	41397359	-	990	1	EXOSC5|RRP41B|RRP46|Rrp46p|hRrp46p|p12B|-|19q13.2|protein-coding	6.31103	6.1833	5.32193	5.30976	-2.51696	1.41518e-09	1.52667e-08
NM_014294	chr8	70573218	70608416	-	3043	1	TRAM1|PNAS8|TRAM|TRAMP|-|8q13.3|protein-coding	12.5417	12.6635	13.0185	13.2135	0.546433	1.45181e-09	1.56507e-08
NM_001318944	chr10	69124178	69174412	+	4321	1	VPS26A|HB58|Hbeta58|PEP8A|VPS26|-|10q22.1|protein-coding	10.4011	10.5038	9.82338	9.87952	-0.676902	1.52187e-09	1.63942e-08
NM_016075	chr13	52412606	52450634	-	4409	1	VPS36|C13orf9|CGI-145|EAP45|-|13q14.3|protein-coding	8.74397	8.80982	9.42766	9.57837	0.876315	1.53439e-09	1.65172e-08
NM_001351410	chr9	110873263	111038470	-	3960	1	LPAR1|EDG2|GPR26|Gpcr26|LPA1|Mrec1.3|VZG1|edg-2|rec.1.3|vzg-1|-|9q31.3|protein-coding	12.71	12.8167	12.128	12.3396	-0.559817	1.57037e-09	1.68803e-08
NM_003321	chr16	28842411	28846348	-	1999	1	TUFM|COXPD4|EF-TuMT|EFTU|P43|-|16p11.2|protein-coding	10.9423	10.986	11.5141	11.4304	0.55219	1.57007e-09	1.68803e-08
NM_001366936	chr9	69709527	69760011	-	10169	1	PTAR1|-|-|9q21.12|protein-coding	9.92729	9.98199	9.23874	9.3538	-0.762121	1.59545e-09	1.71377e-08
NM_004830	chr6	131586732	131628242	-	5216	1	MED23|ARC130|CRSP130|CRSP133|CRSP3|DRIP130|MRT18|SUR-2|SUR2|-|6q23.2|protein-coding	9.25594	9.32485	9.87123	10.1294	0.828589	1.60242e-09	1.72003e-08
NM_001199383	chr5	159157409	159209553	-	3602	1	RNF145|-|-|5q33.3|protein-coding	10.2375	10.4175	10.8622	11.0161	0.674691	1.61004e-09	1.72697e-08
NM_003034	chr12	22193391	22334714	-	9707	1	ST8SIA1|GD3S|SIAT8|SIAT8-A|SIAT8A|ST8SiaI|-|12p12.1|protein-coding	5.32683	5.37512	4.52701	4.478	-4.01322	1.63581e-09	1.75336e-08
NM_001271779	chr3	64010549	64023606	-	1624	1	PSMD6|Rpn7|S10|SGA-113M|p42A|p44S10|-|3p14.1|protein-coding	9.74343	9.71728	10.3002	10.3627	0.680855	1.66438e-09	1.78272e-08
NM_016395	chr15	65530463	65578347	+	3213	1	HACD3|B-IND1|BIND1|HSPC121|PTPLAD1|-|15q22.31|protein-coding	10.2001	10.4086	9.56793	9.70167	-0.762499	1.67358e-09	1.7913e-08
NM_001165	chr11	102317484	102339403	+	6866	1	BIRC3|AIP1|API2|CIAP2|HAIP1|HIAP1|IAP-1|MALT2|MIHC|RNF49|c-IAP2|-|11q22.2|protein-coding	7.89014	8.08551	7.1284	6.98456	-1.41133	1.69301e-09	1.81081e-08
NR_027157	chr12	98512973	98516226	-	3159	1	TMPO-AS1|-|-|12q23.1|ncRNA	6.89096	6.96036	6.03129	5.88485	-1.97448	1.73203e-09	1.85123e-08
NM_001288951	chr2	46941224	47076123	+	5144	1	TTC7A|GIDID|MINAT|TTC7|-|2p21|protein-coding	8.6224	8.54612	9.42093	9.25204	0.923056	1.73961e-09	1.85801e-08
NM_014315	chr14	49768153	49786385	+	4954	1	KLHDC2|HCLP-1|HCLP1|LCP|-|14q21.3|protein-coding	9.40301	9.42691	9.99248	10.1354	0.749157	1.81624e-09	1.93711e-08
NM_004148	chr9	93121496	93134251	-	1231	1	NINJ1|NIN1|NINJURIN|-|9q22.31|protein-coding	9.47933	9.28385	10.1103	10.015	0.780536	1.81585e-09	1.93711e-08
NM_022066	chr17	76389456	76453152	-	5357	1	UBE2O|E2-230K|-|17q25.1|protein-coding	8.93061	8.81372	9.73057	9.50345	0.892004	1.87401e-09	1.99731e-08
NM_015341	chr2	96335766	96377091	+	6010	1	NCAPH|BRRN1|CAP-H|CAPH|MCPH23|-|2q11.2|protein-coding	6.42309	6.29809	5.3837	5.46513	-2.39741	1.93813e-09	2.06418e-08
NM_080546	chr9	105244651	105397346	+	10464	1	SLC44A1|CD92|CDW92|CHTL1|CTL1|-|9q31.1-q31.2|protein-coding	9.97912	10.2601	9.29517	9.47835	-0.846402	1.94502e-09	2.07005e-08
NM_001350571	chr13	100603626	100674795	-	4062	1	TMTC4|-|-|13q32.3|protein-coding	9.05119	9.16356	8.36689	8.32812	-0.953428	1.97477e-09	2.10024e-08
NM_024908	chr15	43827002	43868412	+	3917	1	WDR76|CDW14|-|15q15.3|protein-coding	6.64768	6.90826	5.83782	5.7707	-2.11231	2.02831e-09	2.15565e-08
NM_001330479	chr2	32165864	32224379	+	5359	1	SLC30A6|MST103|MSTP103|ZNT6|-|2p22.3|protein-coding	8.97624	8.96856	9.59057	9.75153	0.830823	2.04454e-09	2.17137e-08
NM_014584	chr14	52639915	52695558	-	5121	1	ERO1A|ERO1-L|ERO1-L-alpha|ERO1-alpha|ERO1L|ERO1LA|Ero1alpha|-|14q22.1|protein-coding	10.6575	10.7183	9.99998	10.1743	-0.666443	2.15179e-09	2.28366e-08
NM_001163257	chrX	153764196	153779346	+	6338	1	PLXNB3|PLEXB3|PLEXR|PLXN6|-|Xq28|protein-coding	9.79642	9.50908	8.97346	8.71506	-0.96425	2.16123e-09	2.29206e-08
NM_005401	chr1	214348702	214551602	-	13337	1	PTPN14|CATLPH|PEZ|PTP36|-|1q32.3-q41|protein-coding	11.4223	11.4656	10.8863	10.9828	-0.552387	2.22171e-09	2.35455e-08
NM_002629	chr10	97426191	97433444	+	1796	1	PGAM1|HEL-S-35|PGAM-B|PGAMA|-|10q24.1|protein-coding	11.8663	11.9278	12.3224	12.3796	0.484798	2.22459e-09	2.35594e-08
NM_012096	chr3	57227729	57273470	+	6044	1	APPL1|APPL|DIP13alpha|MODY14|-|3p14.3|protein-coding	9.41053	9.55249	8.63919	8.82658	-0.901062	2.26482e-09	2.39686e-08
NM_001286432	chr6	111299031	111483715	-	10928	1	REV3L|POLZ|REV3|-|6q21|protein-coding	10.0625	10.0346	10.5904	10.6352	0.630014	2.27505e-09	2.40599e-08
NM_001256281	chr17	28714284	28717868	-	1732	1	RAB34|NARR|RAB39|RAH|-|17q11.2|protein-coding	10.801	10.8858	10.3358	10.1991	-0.635601	2.28485e-09	2.41466e-08
NM_145061	chr13	21153595	21176552	-	2858	1	SKA3|C13orf3|RAMA1|-|13q12.11|protein-coding	5.79772	5.93724	4.90407	5.0234	-2.96708	2.39803e-09	2.53249e-08
NR_136689	chr16	19501693	19522098	-	2933	1	GDE1|363E6.2|MIR16|-|16p12.3|protein-coding	10.3516	10.4944	10.9344	11.0672	0.636114	2.40169e-09	2.53458e-08
NM_001318502	chr9	136428619	136439845	-	3402	1	INPP5E|CORS1|CPD4|JBTS1|MORMS|PPI5PIV|pharbin|-|9q34.3|protein-coding	8.43209	8.37603	7.63752	7.40187	-1.2242	2.41709e-09	2.54904e-08
NM_000694	chr11	68010327	68029276	+	2799	1	ALDH3B1|ALDH4|ALDH7|-|11q13.2|protein-coding	10.2583	10.1882	9.62588	9.6091	-0.690684	2.4376e-09	2.56887e-08
NM_007033	chr1	2391841	2405436	+	3019	1	RER1|-|-|1p36.32|protein-coding	10.9653	10.9988	11.4752	11.4665	0.530377	2.46851e-09	2.59962e-08
NM_003816	chr8	38996973	39105260	+	2902.5	2	ADAM9|CORD9|MCMP|MDC9|Mltng|-|8p11.22|protein-coding	12.9122	13.0328	12.3933	12.5596	-0.524968	2.47431e-09	2.6039e-08
NM_001288976	chr22	41621295	41664041	+	2172	1	XRCC6|CTC75|CTCBF|G22P1|KU70|ML8|TLAA|-|22q13.2|protein-coding	11.8408	11.8798	12.3083	12.2992	0.473748	2.48082e-09	2.60894e-08
NM_003100	chr5	122775080	122834541	+	6460	1	SNX2|TRG-9|-|5q23.2|protein-coding	9.93245	9.94018	9.14588	9.35727	-0.790753	2.48967e-09	2.61642e-08
NM_001136575	chr2	210431249	210476775	-	4496	1	LANCL1|GPR69A|p40|-|2q34|protein-coding	9.50224	9.57025	10.0878	10.3223	0.769196	2.52722e-09	2.65402e-08
NM_001017420	chr8	27774554	27805289	+	3714	1	ESCO2|2410004I17Rik|EFO2|EFO2p|RBS|hEFO2|-|8p21.1|protein-coding	5.6899	5.79619	4.89023	4.85059	-3.06234	2.53702e-09	2.66246e-08
NM_000693	chr15	100879831	100916625	+	3453	1	ALDH1A3|ALDH1A6|ALDH6|MCOP8|RALDH3|-|15q26.3|protein-coding	11.1283	11.1233	11.5879	11.6232	0.518974	2.55197e-09	2.67627e-08
NM_006317	chr5	17217631	17276834	+	1803	1	BASP1|CAP-23|CAP23|NAP-22|NAP22|-|5p15.1|protein-coding	11.9303	12.0422	11.451	11.5389	-0.527949	2.66759e-09	2.79558e-08
NM_001039140	chr20	3753508	3767753	-	1319	1	C20orf27|-|-|20p13|protein-coding	8.95617	8.83447	8.14901	8.06996	-1.01346	2.69302e-09	2.82027e-08
NM_002254	chr2	25926598	25982497	-	5332	1	KIF3C|-|-|2p23.3|protein-coding	9.58159	9.74669	8.95804	8.98114	-0.825682	2.71377e-09	2.84002e-08
NM_007106	chr13	29764371	29850617	-	4310	1	UBL3|HCG-1|PNSC1|-|13q12.3|protein-coding	10.0466	10.2896	9.25136	9.55992	-0.869976	2.72731e-09	2.85221e-08
NM_001002814	chr8	37858618	37899497	-	8177	1	RAB11FIP1|NOEL1A|RCP|rab11-FIP1|-|8p11.23|protein-coding	8.54185	8.59903	7.75806	7.75674	-1.0984	2.73808e-09	2.86148e-08
NM_014291	chr22	37807905	37816899	+	1493	1	GCAT|KBL|-|22q13.1|protein-coding	7.65402	7.52506	8.48093	8.39627	1.17338	2.75963e-09	2.882e-08
NM_014729	chr8	58805412	59119147	-	4065	1	TOX|TOX1|-|8q12.1|protein-coding	6.95677	6.91446	6.06093	5.89183	-1.94566	2.78524e-09	2.90673e-08
NM_033518	chrX	48458544	48470260	-	1971	1	SLC38A5|JM24|SN2|SNAT5|pp7194|-|Xp11.23|protein-coding	8.72498	8.65324	7.91271	7.86506	-1.06157	2.81003e-09	2.92906e-08
NM_006759	chr2	63841880	63891562	+	2156	1	UGP2|UDPG|UDPGP|UDPGP2|UGP1|UGPP1|UGPP2|pHC379|-|2p15|protein-coding	10.6469	10.6321	10.0571	10.1074	-0.621327	2.81053e-09	2.92906e-08
NM_025239	chr9	5510531	5571282	+	2423	1	PDCD1LG2|B7DC|Btdc|CD273|PD-L2|PDCD1L2|PDL2|bA574F11.2|-|9p24.1|protein-coding	8.92837	9.18567	8.07559	8.33079	-1.08019	2.97928e-09	3.10278e-08
NM_001144950	chr19	55488436	55519099	+	4961	1	SSC5D|S5D-SRCRB|-|19q13.42|protein-coding	8.20021	8.16169	7.34636	7.30168	-1.24176	2.99291e-09	3.11482e-08
NM_000629	chr21	33324970	33359864	+	6062	1	IFNAR1|AVP|IFN-alpha-REC|IFNAR|IFNBR|IFRC|-|21q22.11|protein-coding	10.1261	10.1334	10.647	10.7265	0.620606	3.10214e-09	3.22627e-08
NM_000551	chr3	10141635	10153670	+	4555	1	VHL|HRCA1|RCA1|VHL1|pVHL|-|3p25.3|protein-coding	9.31637	9.28481	8.60758	8.56773	-0.873854	3.12172e-09	3.24439e-08
NM_001695	chr8	103021083	103073051	+	5620	1	ATP6V1C1|ATP6C|ATP6D|VATC|Vma5|-|8q22.3|protein-coding	10.4837	10.5768	11.0485	11.069	0.57982	3.13958e-09	3.2607e-08
NM_031942	chr2	173354872	173368993	+	2762	1	CDCA7|ICF3|JPO1|-|2q31.1|protein-coding	5.84611	6.35122	5.0806	5.16687	-2.88414	3.20623e-09	3.32762e-08
NM_002422	chr11	102835801	102843609	-	1810	1	MMP3|CHDS6|MMP-3|SL-1|STMY|STMY1|STR1|-|11q22.2|protein-coding	6.67318	6.88655	7.73785	7.6867	1.50428	3.28473e-09	3.40675e-08
NR_147128	chr12	6452042	6462316	+	2005	1	TAPBPL|TAPBP-R|TAPBPR|-|12p13.31|protein-coding	7.9045	7.80046	8.61414	8.71896	1.08392	3.40026e-09	3.52414e-08
NM_032815	chr16	28950997	28966446	+	3848	1	NFATC2IP|ESC2|NIP45|RAD60|-|16p11.2|protein-coding	8.92908	8.98523	8.1988	8.20081	-0.966711	3.43972e-09	3.56258e-08
NM_001330295	chr12	56416363	56449426	-	5124	1	TIMELESS|TIM|TIM1|hTIM|-|12q13.3|protein-coding	8.26697	8.21289	7.46859	7.14953	-1.32371	3.45132e-09	3.57214e-08
NM_002857	chr1	160276809	160285151	-	3659	1	PEX19|D1S2223E|HK33|PBD12A|PMP1|PMPI|PXF|PXMP1|-|1q23.2|protein-coding	9.32528	9.50158	10.0429	10.0848	0.746525	3.46793e-09	3.58686e-08
NM_000917	chr10	73007222	73096974	-	2829	1	P4HA1|P4HA|-|10q22.1|protein-coding	10.1091	10.2595	10.695	10.9879	0.734976	3.5173e-09	3.63543e-08
NM_030579	chr16	69424595	69466264	+	4279	1	CYB5B|CYB5-M|CYPB5M|OMB5|-|16q22.1|protein-coding	10.4904	10.4902	9.6769	9.96726	-0.743185	3.55599e-09	3.6729e-08
NM_015210	chr18	8717381	8832778	+	6064	1	MTCL1|CCDC165|KIAA0802|SOGA2|-|18p11.22|protein-coding	9.78375	9.66745	9.02898	9.08393	-0.790544	3.57335e-09	3.6883e-08
NM_006495	chr17	31303770	31314054	-	1933	1	EVI2B|CD361|D17S376|EVDB|-|17q11.2|protein-coding	6.82807	6.86573	5.8431	5.97172	-1.96631	3.59574e-09	3.70841e-08
NM_001693	chr8	20197381	20221696	+	2840	1	ATP6V1B2|ATP6B1B2|ATP6B2|DOOD|HO57|VATB|VPP3|Vma2|ZLS2|-|8p21.3|protein-coding	10.4517	10.6743	11.1314	11.151	0.629411	3.59776e-09	3.70841e-08
NM_025147	chr2	197453423	197475309	+	2233	1	COQ10B|-|-|2q33.1|protein-coding	9.03038	9.13662	9.67769	9.90748	0.837751	3.614e-09	3.72259e-08
NM_181659	chr20	47501887	47656870	+	7934	1	NCOA3|ACTR|AIB-1|AIB1|CAGH16|CTG26|KAT13B|RAC3|SRC-3|SRC3|TNRC14|TNRC16|TRAM-1|bHLHe42|pCIP|-|20q13.12|protein-coding	9.60528	9.50581	10.1279	10.2324	0.712955	3.62951e-09	3.73601e-08
NM_002167	chr1	23557926	23559501	-	945	2	ID3|HEIR-1|bHLHb25|-|1p36.12|protein-coding	6.81083	6.6962	7.64939	7.67896	1.48597	3.80721e-09	3.91625e-08
NM_001355256	chr9	134025481	134031587	+	5677	1	BRD3OS|LINC00094|LP2477|NCRNA00094|-|9q34.2|protein-coding	9.47209	9.442	8.69703	8.81602	-0.844367	3.90027e-09	4.00923e-08
NR_027032	chr12	57726240	57728356	+	1529	1	AGAP2-AS1|PUNISHER|-|12q14.1|ncRNA	9.23133	9.10267	8.45262	8.40196	-0.922527	3.99753e-09	4.1064e-08
NM_032199	chr10	61901699	62096944	+	7480	1	ARID5B|DESRT|MRF-2|MRF2|-|10q21.2|protein-coding	10.171	10.2656	10.7251	10.8457	0.629772	4.00747e-09	4.11381e-08
NM_005052	chr17	82031678	82034204	+	1030	1	RAC3|-|-|17q25.3|protein-coding	7.01882	6.80527	5.93522	6.00068	-1.94155	4.017e-09	4.12078e-08
NM_018984	chr12	108778191	108857583	-	13017	1	SSH1|SSH1L|-|12q24.11|protein-coding	11.4456	11.5106	11.9045	12.0063	0.513476	4.05856e-09	4.16058e-08
NM_001848	chr21	45981749	46005049	+	4188	1	COL6A1|BTHLM1|OPLL|UCHMD1|-|21q22.3|protein-coding	16.1949	16.2161	15.8504	15.6649	-0.46668	4.15885e-09	4.26048e-08
NM_015836	chr1	119031216	119140672	-	2798	1	WARS2|NEMMLAS|TrpRS|mtTrpRS|-|1p12|protein-coding	7.56874	7.52305	6.64488	6.64576	-1.51284	4.41225e-09	4.51701e-08
NM_006331	chr12	6970913	6979936	+	4865	1	EMG1|C2F|Grcc2f|NEP1|-|12p13.31|protein-coding	9.35042	9.49392	10.0668	10.0428	0.727064	4.63141e-09	4.73814e-08
NM_001320034	chr19	35000323	35026469	+	2626	1	GRAMD1A|KIAA1533|-|19q13.11|protein-coding	9.69768	9.70973	9.09892	8.97149	-0.787107	4.74429e-09	4.85033e-08
NM_006084	chr14	24161265	24166565	+	1615	2	IRF9|IRF-9|ISGF3|ISGF3G|p48|-|14q12|protein-coding	9.45425	9.39431	8.75065	8.71994	-0.83421	4.88914e-09	4.99502e-08
NM_015051	chr9	99979188	100099000	-	4791	1	ERP44|PDIA10|TXNDC4|-|9q31.1|protein-coding	9.62786	9.6328	10.2126	10.2254	0.670602	4.93049e-09	5.03385e-08
NM_030571	chr5	142108779	142154440	+	3564	1	NDFIP1|N4WBP5|-|5q31.3|protein-coding	11.1652	11.1949	11.6077	11.75	0.540636	5.01364e-09	5.11527e-08
NM_001318202	chr16	67229389	67247481	-	3865	1	FHOD1|FHOS|-|16q22.1|protein-coding	9.34962	9.55206	10.1688	10.0545	0.756793	5.05372e-09	5.15267e-08
NM_001077207	chr4	82818509	82891153	-	4269	1	SEC31A|ABP125|ABP130|HSPC275|HSPC334|SEC31L1|-|4q21.22|protein-coding	12.4762	12.4967	12.8858	12.9101	0.436769	5.09669e-09	5.19296e-08
NM_001002296	chr8	41490582	41510980	+	2092	1	GOLGA7|GCP16|GOLGA3AP1|GOLGA7A|HSPC041|-|8p11.21|protein-coding	9.53336	9.59965	8.88001	8.91124	-0.801283	5.19603e-09	5.2906e-08
NM_001317917	chr8	123768439	123815450	+	5508	1	FAM91A1|-|-|8q24.13|protein-coding	10.697	10.8269	10.0902	10.2531	-0.654244	5.25192e-09	5.34389e-08
NR_003573	chr9	33624225	33625534	+	1309	1	ANXA2P2|ANX2L2|ANX2P2|LPC2B|-|9p13.3|pseudo	10.3271	10.409	9.66718	9.83781	-0.693496	5.38136e-09	5.4719e-08
NM_020368	chr4	70688532	70690551	+	2017	1	UTP3|CRL1|CRLZ1|SAS10|-|4q13.3|protein-coding	9.04292	9.14947	9.72205	9.78599	0.773575	5.4507e-09	5.53866e-08
NM_005639	chr12	78864774	79452008	+	4692	1	SYT1|BAGOS|P65|SVP65|SYT|-|12q21.2|protein-coding	6.72642	6.68062	5.55661	5.85984	-2.19429	5.52398e-09	5.60934e-08
NM_138420	chr14	104937253	104978374	-	18326	1	AHNAK2|C14orf78|-|14q32.33|protein-coding	11.4273	11.3421	10.9312	10.7826	-0.572591	5.54497e-09	5.62685e-08
NM_001278260	chr16	8852942	8869012	-	2827	1	CARHSP1|CRHSP-24|CRHSP24|CSDC1|-|16p13.2|protein-coding	8.55574	8.5066	7.79053	7.62219	-1.11755	5.60616e-09	5.68511e-08
NM_003390	chr11	9573670	9589985	+	3575	1	WEE1|WEE1A|WEE1hu|-|11p15.4|protein-coding	8.74167	8.56875	7.76118	7.90688	-1.09729	5.61211e-09	5.68731e-08
NM_017758	chr17	18183828	18209953	+	3152	1	ALKBH5|ABH5|OFOXD|OFOXD1|-|17p11.2|17p11.2|protein-coding	10.6333	10.544	11.1497	11.0735	0.572604	5.73986e-09	5.81287e-08
NM_004696	chr1	110362857	110391026	-	2556	1	SLC16A4|MCT4|MCT5|-|1p13.3|protein-coding	7.61749	7.88872	8.53811	8.69679	1.15843	5.83813e-09	5.90841e-08
NM_198066	chr14	52775193	52791607	-	3859	1	GNPNAT1|GNA1|GNPNAT|Gpnat1|-|14q22.1|protein-coding	9.10815	9.32827	9.87423	9.91612	0.784592	5.86656e-09	5.93319e-08
NR_148691	chrX	55717749	55758774	+	2422	1	RRAGB|RAGB|bA465E19.1|-|Xp11.21|protein-coding	7.88462	7.83193	8.63682	8.65442	1.05034	5.91576e-09	5.97893e-08
NM_003842	chr8	23020136	23069031	-	3984	1	TNFRSF10B|CD262|DR5|KILLER|KILLER/DR5|TRAIL-R2|TRAILR2|TRICK2|TRICK2A|TRICK2B|TRICKB|ZTNFR9|-|8p21.3|protein-coding	11.7725	11.5687	12.179	12.178	0.539331	6.07103e-09	6.13174e-08
NM_005955	chr1	37809575	37859592	-	7923	1	MTF1|MTF-1|ZRF|-|1p34.3|protein-coding	8.46802	8.47275	9.21836	9.15454	0.889595	6.11077e-09	6.16773e-08
NM_021005	chr15	96330700	96340256	+	5280	1	NR2F2|ARP-1|ARP1|CHTD4|COUPTF2|COUPTFB|COUPTFII|NF-E3|SVP40|TFCOUP2|-|15q26.2|protein-coding	10.1026	10.0982	9.47928	9.52291	-0.687228	6.1849e-09	6.23838e-08
NM_001289136	chr4	20251905	20620561	+	7991	1	SLIT2|SLIL3|Slit-2|-|4p15.31|protein-coding	11.5678	11.7361	11.1105	11.17	-0.555181	6.5687e-09	6.62106e-08
NM_015001	chr1	15847707	15940456	+	12368	1	SPEN|HIAA0929|MINT|RBM15C|SHARP|-|1p36.21-p36.13|protein-coding	10.1056	9.97718	10.6511	10.5776	0.638184	6.57711e-09	6.6251e-08
NM_145728	chr15	99105080	99135593	+	7347	1	SYNM|DMN|SYN|-|15q26.3|protein-coding	8.97064	9.1867	9.75995	9.76794	0.80215	6.62506e-09	6.66893e-08
NM_003641	chr11	314040	315272	+	664	1	IFITM1|9-27|CD225|DSPA2a|IFI17|LEU13|-|11p15.5|protein-coding	10.0349	10.0659	9.49344	9.35429	-0.718732	6.66021e-09	6.69984e-08
NR_152406	chr9	120843075	120854373	+	5221	1	CUTALP|PSMD5-AS1|-|9q33.2|pseudo	7.69624	7.65366	8.48301	8.47449	1.10203	6.69275e-09	6.72807e-08
NM_001040158	chr5	135334381	135399238	-	1910	1	H2AFY|H2A.y|H2A/y|H2AF12M|MACROH2A1.1|mH2A1|macroH2A1.2|-|5q31.1|protein-coding	10.2471	10.2267	10.7423	10.7969	0.590862	6.81639e-09	6.84779e-08
NM_001126	chr1	244408494	244451909	-	2540	1	ADSS|ADEH|ADSS 2|ADSS2|-|1q44|protein-coding	10.3556	10.5091	9.79114	9.87754	-0.674916	6.86503e-09	6.89205e-08
NM_004481	chr1	230067238	230282122	+	4405	1	GALNT2|GalNAc-T2|-|1q42.13|protein-coding	11.4731	11.5169	11.9702	11.9236	0.485666	6.89677e-09	6.9193e-08
NM_018288	chr6	169703902	169724500	-	2153	1	PHF10|BAF45A|XAP135|-|6q27|protein-coding	8.08391	8.19917	8.85734	8.95751	0.985151	6.91346e-09	6.93142e-08
NM_001031835	chr16	47461331	47701523	+	5537	1	PHKB|-|-|16q12.1|protein-coding	9.91714	10.1285	10.6348	10.6088	0.665392	7.17131e-09	7.18516e-08
NM_001277813	chr8	63168553	63212788	+	5303	1	YTHDF3|-|-|8q12.3|protein-coding	10.1212	10.3107	10.7272	10.9608	0.698021	7.25971e-09	7.26889e-08
NM_001349451	chr3	9397615	9478145	+	7199	1	SETD5|-|-|3p25.3|protein-coding	10.174	10.0544	10.6551	10.6886	0.619161	7.36073e-09	7.36513e-08
NM_017839	chr16	55509072	55586666	+	5297	1	LPCAT2|AGPAT11|AYTL1|LysoPAFAT|-|16q12.2|protein-coding	8.99141	9.15031	9.6587	9.93103	0.856396	7.50518e-09	7.50468e-08
NM_001321358	chr2	27428631	27442257	+	2182	1	NRBP1|BCON3|MADM|MUDPNP|NRBP|-|2p23.3|protein-coding	10.6722	10.6739	11.1896	11.1475	0.542174	7.54665e-09	7.53786e-08
NM_001083893	chr14	30893804	31026379	-	4175	1	STRN3|PPP2R6B|S/G2NA|SG2NA|-|14q12|protein-coding	9.2414	9.28769	9.86474	9.91145	0.725895	7.54838e-09	7.53786e-08
NM_018465	chr9	5357971	5437925	-	973	1	PLGRKT|AD025|C9orf46|MDS030|PLG-RKT|Plg-R(KT)|-|9p24.1|protein-coding	6.92353	6.97642	6.09841	5.94737	-1.863	7.69705e-09	7.68123e-08
NM_016491	chr1	54200167	54218383	+	1474	1	MRPL37|L2mt|L37mt|MRP-L2|MRP-L37|MRPL2|RPML2|-|1p32.3|protein-coding	9.97085	10.0321	9.36051	9.41727	-0.707029	7.73754e-09	7.7114e-08
NM_175876	chr1	231332753	231337852	-	5097	1	EXOC8|EXO84|Exo84p|SEC84|-|1q42.2|protein-coding	8.26818	8.23115	9.00359	8.9684	0.936039	7.73531e-09	7.7114e-08
NM_001330063	chr17	4163823	4263979	-	7477	1	ANKFY1|ANKHZN|BTBD23|ZFYVE14|-|17p13.2|protein-coding	10.5298	10.547	9.93285	10.026	-0.625359	7.80322e-09	7.77172e-08
NM_022489	chr14	104689618	104722535	+	7599	1	INF2|C14orf151|C14orf173|CMTDIE|FSGS5|pp9484|-|14q32.33|protein-coding	11.7347	11.7021	11.2973	11.1242	-0.544933	7.8125e-09	7.77582e-08
NM_001323282	chr20	36996351	37095997	-	5798	1	RBL1|CP107|PRB1|p107|-|20q11.23|protein-coding	7.28929	7.49094	6.38859	6.53296	-1.6334	7.96684e-09	7.91895e-08
NM_003748	chr1	18871430	18902555	-	3122	1	ALDH4A1|ALDH4|P5CD|P5CDh|-|1p36.13|protein-coding	8.93796	8.79372	9.5976	9.51183	0.821876	7.9632e-09	7.91895e-08
NM_152490	chr1	235447190	235504452	-	4705	2	B3GALNT2|B3GalNAc-T2|MDDGA11|-|1q42.3|protein-coding	8.34162	8.32549	9.01956	9.10692	0.919623	8.13908e-09	8.08482e-08
NM_001363413	chr7	156677791	156893183	-	8125	1	LMBR1|ACHP|C7orf2|DIF14|LSS|PPD2|THYP|TPT|ZRS|-|7q36.3|protein-coding	9.30721	9.43904	8.67276	8.67889	-0.84951	8.25961e-09	8.19913e-08
NM_004168	chr5	218320	257082	+	2676	1	SDHA|CMD1GG|FP|PGL5|SDH1|SDH2|SDHF|-|5p15.33|protein-coding	10.4968	10.5554	11.036	11.0288	0.556111	8.75248e-09	8.68267e-08
NM_178126	chr17	42579515	42609374	-	3738	1	RETREG3|FAM134C|-|17q21.2|protein-coding	8.9881	8.95783	9.57861	9.68867	0.785472	8.89217e-09	8.81543e-08
NM_005347	chr9	125234853	125241343	-	3911	1	HSPA5|BIP|GRP78|HEL-S-89n|MIF2|-|9q33.3|protein-coding	15.7871	15.4281	14.6088	14.5721	-1.08039	9.24706e-09	9.16122e-08
NM_031922	chr6	138904015	138988261	-	3994	1	REPS1|NBIA7|RALBP1|-|6q24.1|protein-coding	8.54538	8.47022	7.69604	7.73418	-1.081	9.46995e-09	9.37587e-08
NM_001282739	chr22	30694874	30907813	+	4242	1	OSBP2|HLM|ORP-4|ORP4|OSBPL1|OSBPL4|-|22q12.2|protein-coding	7.79814	7.71821	6.96474	6.71522	-1.45205	9.4872e-09	9.38678e-08
NM_006328	chr11	66616630	66629926	+	5354	1	RBM14|COAA|PSP2|SIP|SYTIP1|TMEM137|-|11q13.2|protein-coding	8.94113	9.06191	9.69067	9.63248	0.781702	9.5069e-09	9.40009e-08
NM_138392	chr19	40576873	40591397	+	2321	1	SHKBP1|PP203|Sb1|-|19q13.2|protein-coding	9.83907	9.8482	9.26367	9.16314	-0.734166	9.94483e-09	9.82248e-08
NM_004394	chr5	10679230	10761234	-	2295	1	DAP|-|-|5p15.2|protein-coding	12.5028	12.5432	12.9597	12.9062	0.435191	9.94715e-09	9.82248e-08
NM_018215	chr19	46466503	46471563	-	3679	1	PNMA8A|PNMAL1|-|19q13.32|protein-coding	8.4767	8.37377	7.59042	7.64878	-1.11497	1.00812e-08	9.94832e-08
NM_001366624	chr13	76992081	77005117	+	5279	1	CLN5|-|-|13q22.3|protein-coding	8.57669	8.62995	7.83692	7.81419	-1.04303	1.01316e-08	9.99153e-08
NM_001127370	chr7	21900899	21945899	-	2924	1	CDCA7L|JPO2|R1|RAM2|-|7p15.3|protein-coding	6.41096	6.49897	5.62504	5.36422	-2.3351	1.01553e-08	1.00083e-07
NM_002945	chr17	1830005	1900082	+	4828	1	RPA1|HSSB|MST075|REPA1|RF-A|RP-A|RPA70|-|17p13.3|protein-coding	10.1916	10.2484	9.60183	9.66917	-0.665247	1.02469e-08	1.0092e-07
NM_020183	chr12	27332836	27425813	+	7410	1	ARNTL2|BMAL2|CLIF|MOP9|PASD9|bHLHe6|-|12p11.23|protein-coding	10.0377	10.3433	9.466	9.55766	-0.783861	1.07117e-08	1.05429e-07
NM_018457	chr12	53441734	53446638	+	1099	1	PRR13|TXR1|-|12q13.13|protein-coding	10.5889	10.6423	10.0282	10.1091	-0.60999	1.07491e-08	1.05728e-07
NM_004589	chr17	10672474	10697533	-	9569	1	SCO1|SCOD1|-|17p13.1|protein-coding	8.66788	8.70072	9.29673	9.48666	0.863573	1.07751e-08	1.05914e-07
NM_018184	chr3	5122292	5180911	+	2924	1	ARL8B|ARL10C|Gie1|-|3p26.1|protein-coding	10.7574	10.8021	11.2281	11.3259	0.543051	1.09228e-08	1.07296e-07
NM_007283	chr3	127689062	127822882	-	4632	1	MGLL|HU-K5|HUK5|MAGL|MGL|-|3q21.3|protein-coding	12.0463	12.2504	11.699	11.5304	-0.572526	1.09786e-08	1.07773e-07
NM_001301078	chr19	46838136	46850846	-	855	1	AP2S1|AP17|CLAPS2|FBH3|FBHOk|HHC3|-|19q13.32|protein-coding	10.8032	10.7889	11.3046	11.2528	0.526407	1.18153e-08	1.15912e-07
NM_018120	chr8	65602458	65634177	-	2991	1	ARMC1|Arcp|-|8q13.1|protein-coding	8.77831	8.78708	7.86878	8.10393	-1.0348	1.18776e-08	1.16447e-07
NM_080927	chr3	98795941	98901695	-	6110	1	DCBLD2|CLCP1|ESDN|-|3q12.1|3|protein-coding	12.0775	12.3121	12.6587	12.7561	0.541103	1.2028e-08	1.17844e-07
NM_007192	chr14	21351476	21384019	-	4405	1	SUPT16H|CDC68|FACTP140|SPT16|SPT16/CDC68|-|14q11.2|protein-coding	10.6014	10.7261	9.91884	10.1664	-0.687937	1.2525e-08	1.22635e-07
NM_004468	chr1	37996770	38005514	-	1648	1	FHL3|SLIM2|-|1p34.3|protein-coding	8.53497	8.66465	7.87394	7.71744	-1.07804	1.2644e-08	1.23719e-07
NM_153208	chr16	19716456	19858467	+	3470	1	IQCK|-|-|16p12.3|protein-coding	7.36685	7.40016	8.17381	8.23287	1.18249	1.27543e-08	1.24717e-07
NM_018000	chr2	215942584	216013551	-	3141	1	MREG|DSU|WDT2|-|2q35|protein-coding	6.19226	6.09686	5.27146	5.29014	-2.40643	1.31793e-08	1.28789e-07
NM_005775	chr8	22551927	22575788	+	3204	1	SORBS3|SCAM-1|SCAM1|SH3D4|-|8p21.3|protein-coding	11.1724	11.1807	10.7337	10.5707	-0.570583	1.33343e-08	1.30219e-07
NM_015179	chr10	97356701	97401340	-	4360	1	RRP12|KIAA0690|-|10q24.1|protein-coding	8.54061	8.55244	9.27368	9.2044	0.854808	1.35137e-08	1.31885e-07
NM_015944	chr16	2520371	2531417	+	3250	1	AMDHD2|CGI-14|-|16p13.3|protein-coding	10.0382	9.85632	9.37147	9.17564	-0.781119	1.35685e-08	1.32334e-07
NM_020123	chr10	96518110	96587012	-	6083	1	TM9SF3|EP70-P-iso|SMBP|-|10q24.1|protein-coding	11.9896	12.0489	12.4032	12.6386	0.53972	1.36268e-08	1.32817e-07
NM_144573	chr1	77888515	77943893	+	3374	1	NEXN|CMH20|NELIN|-|1p31.1|protein-coding	10.5897	10.7532	10.0585	10.1471	-0.635038	1.37604e-08	1.33954e-07
NM_001748	chr1	223712539	223776018	+	3343	1	CAPN2|CANP2|CANPL2|CANPml|mCANP|-|1q41|protein-coding	13.3812	13.4917	13.023	13.0306	-0.43407	1.37613e-08	1.33954e-07
NM_001270896	chr1	36136572	36149486	-	1520	1	TRAPPC3|BET3|-|1p34.3|protein-coding	9.52287	9.57682	8.89891	8.90012	-0.777195	1.39072e-08	1.35287e-07
NM_001105562	chr1	10032958	10181238	+	5874	1	UBE4B|E4|HDNB1|UBOX3|UFD2|UFD2A|-|1p36.22|protein-coding	10.1535	10.0858	10.6693	10.6381	0.594369	1.44547e-08	1.40522e-07
NM_173614	chr16	18499924	18562112	+	4220	3	NOMO2|Nomo|PM5|-|16p12.3|protein-coding	9.79069	9.76748	10.4154	10.2916	0.650982	1.44899e-08	1.40773e-07
NM_203349	chr15	48823741	48963919	-	5013	1	SHC4|RaLP|SHCD|-|15q21.1|protein-coding	6.06647	5.92006	6.87923	6.92912	1.8659	1.47033e-08	1.42754e-07
NM_015344	chr8	30095408	30108524	+	3157	1	LEPROTL1|HSPC112|Vps55|my047|-|8p12|protein-coding	9.07199	9.16187	8.29352	8.4682	-0.918058	1.47409e-08	1.43027e-07
NM_001136557	chr9	130053906	130140164	+	6851	1	GPR107|GCDRP|LUSTR1|bA138E2.2|-|9q34.11|protein-coding	11.2248	11.1475	11.6256	11.6773	0.502031	1.53237e-08	1.48586e-07
NM_001172745	chr20	18507940	18561415	+	3329	1	SEC23B|CDA-II|CDAII|CDAN2|CWS7|HEMPAS|hSec23B|-|20p11.23|protein-coding	9.53307	9.59763	8.87368	8.95007	-0.77961	1.54678e-08	1.49887e-07
NM_005207	chr22	20917407	20953747	+	5337	1	CRKL|-|-|22q11.21|protein-coding	10.0079	10.0337	10.5167	10.6176	0.612141	1.61251e-08	1.56156e-07
NR_034053	chr7	128954180	129055173	-	4549	1	TNPO3|IPO12|LGMD1F|LGMDD2|MTR10A|TRN-SR|TRN-SR2|TRNSR|-|7q32.1|protein-coding	10.0783	10.0712	9.4172	9.53524	-0.68622	1.64558e-08	1.59256e-07
NM_144999	chr17	82023305	82031151	+	2679	1	LRRC45|-|-|17q25.3|protein-coding	8.04283	7.82609	7.08248	7.06634	-1.31775	1.68028e-08	1.6251e-07
NM_020904	chr19	48837097	48868617	-	3051	1	PLEKHA4|PEPP1|-|19q13.33|protein-coding	9.4703	9.34882	8.71681	8.75288	-0.819252	1.68803e-08	1.63155e-07
NM_001547	chr10	89302046	89309271	+	3389	1	IFIT2|G10P2|GARG-39|IFI-54|IFI-54K|IFI54|IFIT-2|ISG-54 K|ISG-54K|ISG54|P54|cig42|-|10q23.31|protein-coding	8.54177	8.64685	7.55431	7.90054	-1.1546	1.72555e-08	1.66674e-07
NM_001354509	chr15	25333728	25439024	-	9020	1	UBE3A|ANCR|AS|E6-AP|EPVE6AP|HPVE6A|-|15q11.2|protein-coding	10.1182	10.2649	10.6943	10.8056	0.619578	1.72929e-08	1.66928e-07
NM_001031804	chr16	79593838	79600737	-	6897	1	MAF|AYGRP|CCA4|CTRCT21|c-MAF|-|16q23.2|protein-coding	7.24976	7.07151	6.21983	6.30589	-1.68672	1.76775e-08	1.70531e-07
NM_022365	chr10	21756548	22003730	-	2086	1	DNAJC1|DNAJL1|ERdj1|HTJ1|MTJ1|-|10p12.31|protein-coding	8.7758	8.71379	9.41605	9.40383	0.804778	1.77658e-08	1.71273e-07
NM_018212	chr1	225486830	225653123	-	13075	1	ENAH|ENA|MENA|NDPP1|-|1q42.12|protein-coding	11.1143	11.2611	10.5962	10.7191	-0.580027	1.7836e-08	1.7184e-07
NM_001914	chr18	74250846	74291963	-	3247	1	CYB5A|CYB5|MCB5|METAG|-|18q22.3|protein-coding	7.88409	7.90892	6.96083	7.12089	-1.31047	1.81415e-08	1.74672e-07
NM_007350	chr12	76025447	76031776	-	5909	1	PHLDA1|DT1P1B11|PHRIP|TDAG51|-|12q21.2|protein-coding	13.153	13.2197	12.753	12.8128	-0.427271	1.82284e-08	1.75396e-07
NM_006227	chr20	45898622	45912155	-	1871	1	PLTP|BPIFE|HDLCQ9|-|20q13.12|protein-coding	10.7162	10.682	10.2245	10.0704	-0.61105	1.84332e-08	1.7714e-07
NM_000126	chr15	76215353	76311469	-	2275	1	ETFA|EMA|GA2|MADD|-|15q24.2-q24.3|protein-coding	9.47274	9.44468	10.0302	10.0594	0.674171	1.8432e-08	1.7714e-07
NM_016551	chr12	26971584	27014384	-	4296	1	TM7SF3|-|-|12p11.23|protein-coding	10.3316	10.504	9.73222	9.88907	-0.684737	1.84451e-08	1.77141e-07
NM_130386	chr18	316737	500701	-	5712	1	COLEC12|CLP1|NSR2|SCARA4|SRCL|-|18p11.32|protein-coding	11.5011	11.5803	11.0112	11.1105	-0.519297	1.89518e-08	1.81891e-07
NM_198976	chr20	58981256	58995113	+	2220	1	NELFCD|HSPC130|NELF-C|NELF-D|TH1|TH1L|-|20q13.32|protein-coding	9.09934	9.1114	8.4292	8.38425	-0.873334	1.92293e-08	1.84437e-07
NM_006024	chr7	27740095	27829767	+	3471	1	TAX1BP1|CALCOCO3|T6BP|TXBP151|-|7p15.2|protein-coding	10.7807	10.8225	11.234	11.3625	0.542777	1.92829e-08	1.84834e-07
NM_032552	chr9	121567102	121785530	+	5452	1	DAB2IP|AF9Q34|AIP-1|AIP1|DIP1/2|-|9q33.2|protein-coding	9.94944	10.1028	9.46724	9.08472	-0.852758	1.95068e-08	1.86861e-07
NM_001322941	chr6	116370947	116444861	+	10609	1	DSE|DS-epi1|DSEP|DSEPI|EDSMC2|SART-2|SART2|-|6q22.1|protein-coding	10.4209	10.5616	11.0341	10.9902	0.571452	2.00265e-08	1.91717e-07
NR_026892	chr4	7754090	7778927	+	6792	1	AFAP1-AS1|AFAP1-AS|AFAP1AS|-|4p16.1|ncRNA	8.20994	8.16429	7.3921	7.36965	-1.16294	2.04194e-08	1.95354e-07
NM_001271904	chr14	96364736	96387290	+	2653	1	GSKIP|C14orf129|HSPC210|-|14q32.2|protein-coding	8.74944	8.88006	7.74779	8.14268	-1.11774	2.04894e-08	1.95899e-07
NM_018509	chr17	50381238	50397523	-	2871	1	LRRC59|PRO1855|p34|-|17q21.33|protein-coding	11.4498	11.5246	11.9121	11.948	0.475587	2.07987e-08	1.9873e-07
NR_073506	chr3	119428949	119463615	-	4952	1	TMEM39A|-|-|3q13.33|protein-coding	8.87521	8.91848	9.4898	9.61726	0.786676	2.09266e-08	1.99825e-07
NM_058219	chr16	70246778	70251940	-	5160	1	EXOSC6|EAP4|MTR3|Mtr3p|hMtr3p|p11|-|16q22.1|protein-coding	9.95846	9.85485	9.32461	9.26775	-0.71011	2.1481e-08	2.04989e-07
NR_132768	chr10	32901334	32901472	-	138	1	SNORA86|-|-|10p11.22|snoRNA	11.4765	11.6858	10.8698	11.1209	-0.632417	2.18717e-08	2.08585e-07
NR_046262	chr5	36871361	36876694	-	5333	1	NIPBL-DT|NIPBL-AS|NIPBL-AS1|-|5p13.2|ncRNA	6.22873	6.30767	7.09363	7.21358	1.67033	2.19212e-08	2.08924e-07
NM_001364611	chr5	180233143	180292083	-	5117	1	MAPK9|JNK-55|JNK2|JNK2A|JNK2ALPHA|JNK2B|JNK2BETA|PRKM9|SAPK|SAPK1a|p54a|p54aSAPK|-|5q35.3|protein-coding	9.43766	9.50348	8.70637	8.87515	-0.816077	2.21632e-08	2.11098e-07
NM_004126	chr7	93921735	93928610	+	3015	1	GNG11|GNGT11|-|7q21.3|protein-coding	10.5433	10.7613	11.174	11.2172	0.590218	2.25182e-08	2.14343e-07
NM_001205019	chrX	30653359	30731460	+	4554	1	GK|GK1|GKD|-|Xp21.2|protein-coding	8.03238	8.36003	8.95217	9.04428	1.01036	2.30062e-08	2.1885e-07
NM_177559	chr20	472498	543790	-	12968	1	CSNK2A1|CK2A1|CKII|Cka1|Cka2|OCNDS|-|20p13|protein-coding	10.4899	10.494	10.9532	11.0252	0.547317	2.31151e-08	2.19747e-07
NM_031412	chr12	10212877	10223125	+	1874	1	GABARAPL1|APG8-LIKE|APG8L|ATG8|ATG8B|ATG8L|GEC1|-|12p13.2|protein-coding	9.434	9.27509	9.9289	10.0351	0.723012	2.34503e-08	2.22678e-07
NM_001363818	chr5	79976716	79991265	-	7923	1	MTX3|-|-|5q14.1|protein-coding	8.65413	8.66657	9.25908	9.44858	0.849233	2.3453e-08	2.22678e-07
NM_001305424	chr1	240091883	240475185	+	6418	1	FMN2|-|-|1q43|protein-coding	9.33793	9.40327	8.69212	8.72204	-0.806331	2.34736e-08	2.22733e-07
NM_024595	chr1	38991276	39006059	+	2681	1	AKIRIN1|C1orf108|STRF2|-|1p34.3|protein-coding	9.21563	9.38879	9.89397	9.97011	0.729067	2.35181e-08	2.23014e-07
NM_182688	chr21	44768580	44801820	-	3473	1	UBE2G2|UBC7|-|21q22.3|protein-coding	9.79094	9.82173	10.3812	10.3316	0.621884	2.37938e-08	2.25487e-07
NM_001145337	chr12	68809024	68850684	+	12224	1	MDM2|ACTFS|HDMX|hdm2|-|12q15|protein-coding	11.5293	11.5839	11.9489	12.0842	0.495079	2.40684e-08	2.27945e-07
NM_015139	chr1	66999350	67054148	-	6179	1	SLC35D1|SHNKND|UGTREL7|-|1p31.3|protein-coding	9.19524	9.26275	9.78844	9.9121	0.726247	2.42091e-08	2.29134e-07
NM_033546	chr18	3262113	3278284	+	1000	1	MYL12B|MLC-B|MRLC2|-|18p11.31|protein-coding	11.9963	12.096	12.428	12.6331	0.519454	2.47429e-08	2.34039e-07
NM_015149	chr1	183636109	183928543	+	5067	1	RGL1|RGL|-|1q25.3|protein-coding	8.88284	9.05136	9.60921	9.63672	0.777283	2.48255e-08	2.34673e-07
NM_013236	chr22	45671834	45845307	+	3280	1	ATXN10|E46L|HUMEEP|SCA10|-|22q13.31|protein-coding	10.3743	10.6241	11.0509	11.0798	0.616293	2.4956e-08	2.35758e-07
NM_001194	chr19	589881	617159	+	3410	1	HCN2|BCNG-2|BCNG2|HAC-1|-|19p13.3|protein-coding	6.93718	6.82263	7.88394	7.63998	1.40899	2.52398e-08	2.38289e-07
NM_004457	chr2	222861036	222944638	+	5557	1	ACSL3|ACS3|FACL3|LACS 3|LACS3|PRO2194|-|2q36.1|protein-coding	11.7007	11.6687	12.0658	12.2438	0.50624	2.53389e-08	2.39076e-07
NM_006302	chr2	74461057	74465382	-	2861	1	MOGS|CDG2B|CWH41|DER7|GCS1|-|2p13.1|protein-coding	10.2368	10.1512	10.7797	10.6765	0.593428	2.53612e-08	2.39136e-07
NM_019554	chr1	153543621	153545806	-	556	1	S100A4|18A2|42A|CAPL|FSP1|MTS1|P9KA|PEL98|-|1q21.3|protein-coding	5.94103	6.01847	5.06561	5.19554	-2.55281	2.63556e-08	2.48357e-07
NR_051984	chr15	90966369	90988624	+	1524	1	PRC1-AS1|-|-|15q26.1|ncRNA	5.91158	5.94047	5.07479	5.12338	-2.54904	2.64821e-08	2.49393e-07
NM_003999	chr5	38846012	38935641	+	5506	1	OSMR|IL-31R-beta|IL-31RB|OSMRB|PLCA1|-|5p13.1|protein-coding	11.2271	11.2687	10.8035	10.7387	-0.5197	2.76251e-08	2.59994e-07
NM_001888	chr16	21258521	21303062	-	1470	2	CRYM|DFNA40|THBP|-|16p12.2|protein-coding	5.07049	5.12099	4.35503	4.36282	-3.93821	2.77238e-08	2.60597e-07
NM_003035	chr1	47250139	47314147	-	4997	1	STIL|MCPH7|SIL|-|1p33|protein-coding	6.93509	7.00481	6.08858	6.10694	-1.73416	2.77101e-08	2.60597e-07
NM_032336	chr8	41529261	41545028	+	3758	1	GINS4|SLD5|-|8p11.21|protein-coding	6.85032	6.84028	5.8832	6.03309	-1.83979	2.77816e-08	2.60977e-07
NM_002633	chr1	63593411	63660245	+	2324	1	PGM1|CDG1T|GSD14|-|1p31.3|protein-coding	10.1127	10.0384	10.6322	10.5797	0.591552	2.83688e-08	2.66327e-07
NM_018085	chr1	201829157	201884290	+	11389	1	IPO9|Imp9|-|1q32.1|protein-coding	10.2255	10.2571	9.71139	9.65093	-0.636122	2.83973e-08	2.66429e-07
NM_001256849	chr19	50384323	50418018	+	3438	1	POLD1|CDC2|CRCS10|MDPL|POLD|-|19q13.33|protein-coding	8.10632	8.20809	7.43019	7.05126	-1.31533	2.87586e-08	2.6965e-07
NM_006612	chr17	4997950	5028401	+	7892	1	KIF1C|LTXS1|SATX2|SAX2|SPAX2|SPG58|-|17p13.2|protein-coding	12.7322	12.7636	12.3841	12.2601	-0.45099	2.88189e-08	2.70047e-07
NM_001351834	chr11	108223067	108369102	+	12937	1	ATM|AT1|ATA|ATC|ATD|ATDC|ATE|TEL1|TELO1|-|11q22.3|protein-coding	10.4363	10.3878	10.865	10.9905	0.569566	2.95134e-08	2.76383e-07
NM_001531	chr1	181033425	181061938	+	7851	1	MR1|HLALS|-|1q25.3|protein-coding	9.28988	9.40121	8.6301	8.71417	-0.820737	3.14278e-08	2.94128e-07
NM_001130042	chr1	74705488	74733408	-	2291	1	CRYZ|-|-|1p31.1|protein-coding	8.7411	8.7805	7.85159	8.10477	-1.01799	3.16736e-08	2.96243e-07
NR_036444	chr16	86487668	86508860	-	2669	1	FENDRR|FOXF1-AS1|FOXF1AS1|TCONS_00024240|lincFOXF1|onco-lncRNA-21|-|16q24.1|ncRNA	9.10193	8.93656	9.62352	9.72546	0.77223	3.18326e-08	2.97546e-07
NM_001128933	chr4	118888854	119044009	+	15411	1	SYNPO2|-|-|4q26|protein-coding	10.3495	10.5311	9.78827	9.91532	-0.663907	3.19623e-08	2.98573e-07
NM_018639	chr12	118032691	118061211	-	2872	1	WSB2|SBA2|-|12q24.23|protein-coding	10.2234	10.3113	10.7806	10.7781	0.567058	3.20796e-08	2.99483e-07
NM_020704	chr7	129434432	129488398	+	5092	1	STRIP2|FAM40B|FAR11B|-|7q32.1|protein-coding	7.31087	7.35801	6.34607	6.54882	-1.56734	3.4144e-08	3.18558e-07
NM_024874	chr1	35433492	35557403	-	4754	1	KIAA0319L|AAVR|AAVRL|-|1p34.3|protein-coding	10.0951	10.0809	10.652	10.5716	0.585235	3.43691e-08	3.20459e-07
NM_020921	chr14	50719763	50831121	-	10260	1	NIN|SCKL7|-|14q22.1|protein-coding	11.2614	11.374	10.7894	10.8703	-0.531684	3.44429e-08	3.20948e-07
NM_014631	chr10	103594027	103855406	-	11231	1	SH3PXD2A|FISH|SH3MD1|TKS5|-|10q24.33|protein-coding	11.7057	11.698	11.2938	11.2193	-0.479879	3.46084e-08	3.2229e-07
NR_144643	chr10	48446036	48605073	-	3186	1	ARHGAP22|RhoGAP2|RhoGap22|-|10q11.22-q11.23|protein-coding	11.3619	11.4872	10.9864	10.6827	-0.633322	3.481e-08	3.23834e-07
NM_001122956	chr7	44044702	44069456	+	9881	1	DBNL|ABP1|HIP-55|HIP55|SH3P7|-|7p13|protein-coding	10.9468	10.9454	10.4734	10.444	-0.536562	3.4823e-08	3.23834e-07
NM_014184	chr1	224356879	224379451	+	4088	1	CNIH4|CNIH-4|CNIH2|HSPC163|-|1q42.11|protein-coding	8.79298	8.91823	9.4504	9.5914	0.798731	3.48387e-08	3.23834e-07
NM_001042522	chr19	38390200	38399883	+	5067	1	SPRED3|Eve-3|spred-3|-|19q13.2|protein-coding	7.59117	7.57359	6.73906	6.74297	-1.39113	3.49408e-08	3.24583e-07
NM_015172	chr1	171485530	171593511	+	10345	1	PRRC2C|BAT2-iso|BAT2D1|BAT2L2|XTP2|-|1q24.3|protein-coding	11.6835	11.7135	12.0784	12.199	0.472759	3.49669e-08	3.24624e-07
NM_001024	chr20	62387103	62388520	+	350	1	RPS21|HLDF|S21|-|20q13.33|protein-coding	10.3894	10.416	11.0033	10.8452	0.577816	3.52467e-08	3.2702e-07
NM_001161581	chr3	52075226	52154423	-	1994	1	POC1A|PIX2|SOFT|WDR51A|-|3p21.2|protein-coding	6.79556	6.67527	5.87419	5.86323	-1.87364	3.55158e-08	3.29315e-07
NM_001792	chr18	27950966	28177130	-	3998	1	CDH2|CD325|CDHN|CDw325|NCAD|-|18q12.1|protein-coding	8.09362	8.18063	7.34889	7.32444	-1.16517	3.62601e-08	3.36009e-07
NM_138287	chr3	122564338	122575202	+	5760	1	DTX3L|BBAP|RNF143|-|3q21.1|protein-coding	10.0417	10.1889	9.51534	9.54084	-0.674396	3.64222e-08	3.37303e-07
NM_020861	chr6	151364115	151391559	-	3098	1	ZBTB2|ZNF437|-|6q25.1|protein-coding	8.34693	8.20187	7.5569	7.30861	-1.18956	3.652e-08	3.38001e-07
NM_006923	chr17	28648346	28661906	-	1304	1	SDF2|-|-|17q11.2|protein-coding	8.84009	8.77498	9.37986	9.59915	0.824646	3.69598e-08	3.41861e-07
NM_001243925	chr3	50617151	50649291	+	2524	1	MAPKAPK3|3PK|MAPKAP-K3|MAPKAP3|MAPKAPK-3|MDPT3|MK-3|-|3p21.2|protein-coding	10.0558	10.0472	9.46672	9.49622	-0.655206	3.73314e-08	3.45086e-07
NM_001083961	chr19	36054897	36105108	+	4693	1	WDR62|C19orf14|MCPH2|-|19q13.12|protein-coding	6.54144	6.32323	5.62842	5.33742	-2.32195	3.73859e-08	3.45378e-07
NM_018248	chr4	177309874	177362936	+	2351	1	NEIL3|FGP2|FPG2|NEI3|ZGRF3|hFPG2|hNEI3|-|4q34.3|protein-coding	5.22616	5.26049	4.49845	4.50773	-3.44907	3.85356e-08	3.55563e-07
NM_001288571	chr1	201134771	201154555	-	1658	1	TMEM9|DERM4|TMEM9A|-|1q32.1|protein-coding	9.35412	9.33446	8.75562	8.54095	-0.842774	3.85315e-08	3.55563e-07
NM_016535	chr19	55643649	55645623	+	1193	1	ZNF581|HSPC189|-|19q13.42|protein-coding	8.62314	8.46231	7.83558	7.6798	-1.06287	3.96172e-08	3.65094e-07
NM_001330206	chr17	39728500	39730563	-	1512	1	MIEN1|C17orf37|C35|ORB3|RDX12|XTP4|-|17q12|protein-coding	9.32315	9.37475	8.76092	8.52781	-0.852055	3.95933e-08	3.65094e-07
NR_146314	chr22	26450883	26483863	-	5215	1	HPS4|BLOC3S2|LE|-|22q12.1|protein-coding	9.25005	9.12569	8.53662	8.46572	-0.852138	3.9672e-08	3.65376e-07
NM_006887	chr2	43222402	43226606	-	3689	1	ZFP36L2|BRF2|ERF-2|ERF2|RNF162C|TIS11D|-|2p21|protein-coding	11.3271	11.3655	10.929	10.7811	-0.5323	3.98039e-08	3.66366e-07
NM_001136262	chr12	74537835	74545430	+	7593	1	ATXN7L3B|lnc-SCA7|-|12q21.1|protein-coding	9.96614	9.98523	10.535	10.472	0.592481	4.00054e-08	3.67996e-07
NM_013253	chr11	11962996	12009370	-	2736	1	DKK3|REIC|RIG|-|11p15.3|protein-coding	13.6583	13.7071	14.0743	14.0315	0.39018	4.03273e-08	3.70731e-07
NM_001304420	chr3	57757256	57930016	+	5487	1	SLMAP|SLAP|-|3p14.3|protein-coding	9.54221	9.49827	10.0896	10.0846	0.649806	4.06886e-08	3.73824e-07
NM_016307	chr9	129665647	129722672	+	1297	1	PRRX2|PMX2|PRX2|-|9q34.11|protein-coding	9.72155	9.79822	9.20841	9.03488	-0.746133	4.10314e-08	3.76743e-07
NM_012392	chr1	31629866	31644876	-	1607	1	PEF1|ABP32|PEF1A|-|1p35.2|protein-coding	9.47798	9.56964	8.84574	8.91975	-0.767559	4.15703e-08	3.81459e-07
NR_130978	chr16	68539291	68567131	+	4669	1	ZFP90|FIK|NK10|ZNF756|zfp-90|-|16q22.1|protein-coding	8.6765	8.88381	7.95872	8.07833	-0.997443	4.16671e-08	3.81881e-07
NM_001750	chr5	96662376	96774681	+	4454	1	CAST|BS-17|PLACK|-|5q15|protein-coding	12.1718	12.2601	11.7716	11.8111	-0.454568	4.16519e-08	3.81881e-07
NM_014874	chr1	11980181	12013515	+	4656	1	MFN2|CMT2A|CMT2A2|CMT2A2A|CMT2A2B|CPRP1|HMSN6A|HSG|MARF|-|1p36.22|protein-coding	10.836	10.8955	11.3496	11.3089	0.504629	4.1813e-08	3.82985e-07
NM_004578	chr1	229271111	229305893	+	2976	1	RAB4A|HRES-1|HRES-1/RAB4|HRES1|RAB4|-|1q42.13|protein-coding	8.83774	8.86565	8.12882	8.15264	-0.917375	4.1952e-08	3.84024e-07
NM_015221	chr10	99875577	100009947	-	6409	1	DNMBP|ARHGEF36|CTRCT48|TUBA|-|10q24.2|protein-coding	9.77262	9.73881	9.16785	9.14013	-0.706314	4.20512e-08	3.84698e-07
NM_022121	chr6	138088505	138107419	-	4193	1	PERP|KCP1|KRTCAP1|PIGPC1|THW|dJ496H19.1|-|6q23.3|protein-coding	11.2573	11.3354	10.8127	10.8438	-0.510357	4.23743e-08	3.87183e-07
NM_014829	chr5	134758779	134831121	+	5646	1	DDX46|PRPF5|Prp5|-|5q31.1|protein-coding	9.36393	9.36578	9.89436	10.0273	0.69135	4.23719e-08	3.87183e-07
NM_198526	chr15	90001324	90082191	+	4669	1	ZNF710|-|-|15q26.1|protein-coding	8.19811	8.24497	7.47896	7.38127	-1.13077	4.28202e-08	3.9102e-07
NM_001100624	chr16	81006498	81031485	+	4631	1	CENPN|BM039|C16orf60|CENP-N|ICEN32|-|16q23.2|protein-coding	8.02515	8.22962	7.33686	7.27888	-1.20005	4.3283e-08	3.95006e-07
NM_016084	chr17	17494439	17496395	-	1742	1	RASD1|AGS1|DEXRAS1|MGC:26290|-|17p11.2|protein-coding	5.417	5.27053	6.4477	6.05435	2.45075	4.35171e-08	3.96902e-07
NM_006729	chrX	96684842	97604996	+	9173	1	DIAPH2|DIA|DIA2|DRF2|POF|POF2|POF2A|-|Xq21.33|protein-coding	8.96321	9.14907	8.19892	8.415	-0.94213	4.57698e-08	4.17195e-07
NM_006848	chr11	65890673	65891635	+	960	1	CCDC85B|DIPA|-|11q13.1|protein-coding	11.5839	11.4668	11.1052	10.859	-0.584155	4.61036e-08	4.19984e-07
NM_020117	chr5	146113034	146182650	-	4726	1	LARS|HSPC192|ILFS1|LARS1|LEURS|LEUS|LFIS|LRS|PIG44|RNTLS|hr025Cl|-|5q32|protein-coding	10.894	10.9064	10.3215	10.4566	-0.562232	4.61536e-08	4.20185e-07
NM_020412	chr18	11851413	11854444	+	3029	1	CHMP1B|C10orf2|C18-ORF2|C18orf2|CHMP1.5|Vps46-2|Vps46B|hVps46-2|-|18p11.21|protein-coding	9.6608	9.53859	10.1775	10.1647	0.650028	4.66035e-08	4.23768e-07
NM_080670	chr5	140564565	140569104	+	2928	1	SLC35A4|-|-|5q31.3|protein-coding	9.66572	9.70186	10.3276	10.1796	0.650101	4.65897e-08	4.23768e-07
NM_002461	chr16	88651940	88663091	-	1787	1	MVD|FP17780|MDDase|MPD|POROK7|-|16q24.2|protein-coding	11.5137	11.4855	11.0955	10.9225	-0.528787	4.68521e-08	4.25771e-07
NM_182757	chr6	18387350	18468874	+	5026	1	RNF144B|IBRDC2|PIR2|bA528A10.3|p53RFP|-|6p22.3|protein-coding	7.04864	7.03447	7.87648	7.83845	1.26324	4.70119e-08	4.26965e-07
NM_001028	chr11	119015718	119018343	-	475	2	RPS25|S25|-|11q23.3|protein-coding	11.9429	11.956	12.3693	12.3351	0.430121	4.79741e-08	4.35441e-07
NM_016097	chr18	47152835	47176364	-	3673	1	IER3IP1|HSPC039|MEDS|PRO2309|-|18q21.1|protein-coding	9.16448	9.25273	9.7599	9.88462	0.718387	4.80377e-08	4.35756e-07
NM_001286613	chr6	109444063	109465968	-	3653	1	MICAL1|MICAL|MICAL-1|NICAL|-|6q21|protein-coding	9.65298	9.40671	8.88862	8.8127	-0.820514	4.83465e-08	4.3803e-07
NM_021019	chr12	56158359	56161579	+	699	1	MYL6|ESMLC|LC17|LC17-GI|LC17-NM|LC17A|LC17B|MLC-3|MLC1SM|MLC3NM|MLC3SM|-|12q13.2|protein-coding	13.6538	13.7326	13.2554	13.3437	-0.415389	4.83356e-08	4.3803e-07
NM_001134493	chr6	41787443	41789896	+	849	1	TOMM6|OBTP|TOM6|-|6p21.1|protein-coding	9.43658	9.51205	10.0379	10.0537	0.65715	4.8933e-08	4.43076e-07
NM_014264	chr4	127880893	127899222	+	3818	1	PLK4|MCCRP2|SAK|STK18|-|4q28.1|protein-coding	6.29966	6.47438	5.45101	5.5875	-2.1532	4.98677e-08	4.51268e-07
NM_001278529	chr14	21070304	21090247	+	5893	1	ARHGEF40|SOLO|-|14q11.2|protein-coding	10.2903	10.3368	9.81635	9.6968	-0.628875	5.02243e-08	4.54222e-07
NM_030674	chr12	46183063	46269043	-	8078	1	SLC38A1|ATA1|NAT2|SAT1|SNAT1|-|12q13.11|protein-coding	11.4936	11.3574	10.8816	10.99	-0.533016	5.04238e-08	4.55752e-07
NM_005645	chr1	109064140	109076003	-	808	1	TAF13|MRT60|TAF(II)18|TAF2K|TAFII-18|TAFII18|-|1p13.3|protein-coding	8.74203	8.91413	9.43312	9.56109	0.803249	5.09943e-08	4.60632e-07
NM_006186	chr2	156324437	156332721	-	3462	1	NR4A2|HZF-3|NOT|NURR1|RNR1|TINUR|-|2q24.1|protein-coding	5.17564	5.04563	6.06157	5.85118	2.6038	5.11939e-08	4.62158e-07
NM_017425	chr11	124673844	124694791	+	930	1	SPA17|CT22|SP17|SP17-1|-|11q24.2|protein-coding	5.46654	5.56076	4.70978	4.77417	-2.98398	5.12615e-08	4.62491e-07
NM_004586	chrX	20149911	20266909	-	7963	1	RPS6KA3|CLS|HU-3|ISPK-1|MAPKAPK1B|MRX19|RSK|RSK2|S6K-alpha3|p90-RSK2|pp90RSK2|-|Xp22.12|protein-coding	10.2078	10.281	9.56111	9.74922	-0.666902	5.29357e-08	4.7731e-07
NM_016613	chr4	158124474	158172373	-	4745	1	GASK1B|AD021|AD036|C4orf18|ENED|FAM198B|-|4q32.1|protein-coding	6.67647	6.80655	7.51633	7.67286	1.41288	5.51142e-08	4.96655e-07
NM_020755	chr6	122443351	122471807	-	3113	1	SERINC1|TDE1L|TDE2|TMS-2|TMS2|-|6q22.31|protein-coding	12.2621	12.2761	12.6219	12.8732	0.514705	5.52776e-08	4.97829e-07
NM_001364564	chr14	21521081	21526346	-	4856	1	SALL2|COLB|HSAL2|Sal-2|ZNF795|p150(Sal2)|-|14q11.2|protein-coding	7.03933	7.15042	6.23537	6.24559	-1.62721	5.55155e-08	4.99502e-07
NM_001001710	chr9	137243599	137247751	-	1082	1	FAM166A|HSD46|-|9q34.3|protein-coding	7.68258	7.75841	6.93209	6.85324	-1.31975	5.55298e-08	4.99502e-07
NM_001130	chr19	3052910	3062495	-	1789	1	TLE5|AES|AES-1|AES-2|ESP1|GRG|GRG5|Grg-5|-|19p13.3|protein-coding	12.4139	12.465	12.0639	11.9984	-0.435038	5.61062e-08	5.04386e-07
NM_001287757	chr4	51843000	51916837	+	4524	1	DCUN1D4|-|-|4q12|protein-coding	9.04128	9.00469	8.26211	8.38992	-0.878465	5.63684e-08	5.0644e-07
NM_054027	chr5	14704800	14871778	-	8193	1	ANKH|ANK|CCAL2|CMDJ|CPPDD|HANK|MANK|SLC62A1|-|5p15.2|protein-coding	9.59212	9.61322	9.03063	8.92788	-0.739418	5.64972e-08	5.07295e-07
NM_001370299	chr12	47076449	47079959	-	3217	1	AMIGO2|ALI1|AMIGO-2|DEGA|-|12q13.11|protein-coding	9.66814	9.89269	10.3301	10.4191	0.667696	5.66799e-08	5.08632e-07
NM_001856	chr1	31652264	31704017	-	5344	1	COL16A1|447AA|FP1572|-|1p35.2|protein-coding	10.726	10.6384	10.2127	10.0989	-0.585155	5.73792e-08	5.14601e-07
NM_020814	chr2	216257865	216372483	-	4897	1	MARCH4|MARCH-IV|RNF174|-|2q35|protein-coding	9.24463	9.34507	8.58717	8.67464	-0.812652	5.81909e-08	5.21261e-07
NM_004711	chr22	39349991	39385575	+	4377	1	SYNGR1|-|-|22q13.1|protein-coding	7.81665	7.60538	8.52743	8.46516	1.06491	5.81912e-08	5.21261e-07
NM_004759	chr1	206684905	206734281	+	3616	1	MAPKAPK2|MAPKAP-K2|MK-2|MK2|-|1q32.1|protein-coding	10.8608	10.9294	11.4377	11.3089	0.521555	5.89728e-08	5.27949e-07
NM_006111	chr18	49782164	49813533	-	2914	1	ACAA2|DSAEC|-|18q21.1|protein-coding	8.83074	9.03346	9.54639	9.63542	0.782269	5.91433e-08	5.2916e-07
NM_032373	chr10	91220663	91284337	+	7137	1	PCGF5|RNF159|-|10q23.32|protein-coding	9.41514	9.57737	8.70395	8.9142	-0.823546	5.9819e-08	5.34888e-07
NM_001320240	chr16	67723070	67806560	-	5679	1	RANBP10|-|-|16q22.1|protein-coding	8.44531	8.4296	9.14657	9.07666	0.84275	6.17372e-08	5.51712e-07
NM_001831	chr8	27596917	27614700	-	2738	1	CLU|AAG4|APO-J|APOJ|CLI|CLU1|CLU2|KUB1|NA1/NA2|SGP-2|SGP2|SP-40|TRPM-2|TRPM2|-|8p21.1|protein-coding	12.0237	12.0949	11.6767	11.5534	-0.47508	6.20491e-08	5.5417e-07
NM_173208	chr18	3449651	3458408	+	1869	1	TGIF1|HPE4|TGIF|-|18p11.31|protein-coding	9.09132	8.9114	8.30384	8.28766	-0.897898	6.26838e-08	5.59507e-07
NM_002802	chr14	90256553	90275429	+	4377	1	PSMC1|P26S4|S4|p56|-|14q32.11|protein-coding	10.3955	10.366	10.8112	11.0093	0.587785	6.29488e-08	5.61539e-07
NM_001127695	chr20	45890144	45898819	+	3077	1	CTSA|GLB2|GSL|NGBE|PPCA|PPGB|-|20q13.12|protein-coding	12.7462	12.7766	13.2552	13.1004	0.443303	6.35389e-08	5.66468e-07
NM_001353230	chr17	17212213	17237168	-	3932	1	FLCN|BHD|DENND8B|FLCL|-|17p11.2|protein-coding	9.47054	9.37312	8.81692	8.73756	-0.779369	6.41207e-08	5.71316e-07
NM_001142648	chr10	70147289	70170514	-	5962	1	SAR1A|SAR1|SARA1|Sara|masra2|-|10q22.1|protein-coding	11.2649	11.322	11.6771	11.9375	0.559969	6.4643e-08	5.75629e-07
NM_007118	chr5	14143342	14510204	+	11401	1	TRIO|ARHGEF23|MEBAS|MRD44|tgat|-|5p15.2|protein-coding	12.2965	12.3933	11.9313	11.9321	-0.441896	6.54942e-08	5.82864e-07
NM_017750	chr2	85341955	85354528	-	3128	1	RETSAT|-|-|2p11.2|protein-coding	10.2225	10.2124	10.6888	10.7445	0.554625	6.597e-08	5.86751e-07
NM_016607	chrX	101623130	101627841	+	3388	1	ARMCX3|ALEX3|GASP6|dJ545K15.2|-|Xq22.1|protein-coding	10.6374	10.6756	11.0797	11.2024	0.53168	6.63047e-08	5.89379e-07
NM_001366195	chr1	161707229	161714352	+	2095	1	FCRLA|FCRL|FCRL1|FCRLM1|FCRLX|FCRLb|FCRLc1|FCRLc2|FCRLd|FCRLe|FCRX|FREB|-|1q23.3|protein-coding	4.98233	5.01893	5.88747	5.70942	2.65519	6.72775e-08	5.97674e-07
NM_005932	chr13	23730189	23889400	-	2360	1	MIPEP|COXPD31|HMIP|MIP|-|13q12.12|protein-coding	8.32109	8.42535	7.61557	7.60898	-1.05859	6.82755e-08	6.06174e-07
NM_001316341	chr17	67337916	67366577	-	4625	1	PSMD12|Rpn5|STISS|p55|-|17q24.2|protein-coding	9.54524	9.59077	10.0519	10.3043	0.703239	6.83149e-08	6.06174e-07
NM_005006	chr2	206114817	206159444	-	11639	2	NDUFS1|CI-75Kd|CI-75k|MC1DN5|PRO1304|-|2q33.3|protein-coding	10.4785	10.5609	10.9647	11.0573	0.540337	6.95941e-08	6.1716e-07
NM_006133	chr11	61680391	61747001	+	5777	1	DAGLA|C11orf11|DAGL(ALPHA)|DAGLALPHA|NSDDR|-|11q12.2|protein-coding	6.60635	6.79711	5.91606	5.5923	-2.06388	7.04847e-08	6.2469e-07
NM_001165258	chr6	10722915	10731129	+	1179	2	TMEM14C|C6orf53|HSPC194|MSTP073|NET26|bA421M1.6|-|6p24.2|protein-coding	10.5974	10.6611	11.0975	11.0996	0.514074	7.05893e-08	6.25249e-07
NM_001260512	chr12	16347643	16364410	+	1064	1	MGST1|GST12|MGST|MGST-I|-|12p12.3|protein-coding	10.703	10.7577	10.2374	10.231	-0.550734	7.10386e-08	6.28858e-07
NM_022754	chr5	175478560	175529741	+	4052	1	SFXN1|SLC56A1|TCC|-|5q35.2|protein-coding	9.01449	9.11056	8.36987	8.39569	-0.854108	7.13682e-08	6.31405e-07
NM_006380	chr17	60443158	60526242	-	6477	1	APPBP2|APP-BP2|HS.84084|PAT1|-|17q23.2|protein-coding	9.69971	9.7696	10.2276	10.3537	0.631721	7.15252e-08	6.32422e-07
NM_032532	chr6	159169400	159272108	+	6523	1	FNDC1|AGS8|FNDC2|MEL4B3|bA243O10.1|dJ322A24.1|-|6q25.3|protein-coding	6.46983	6.36476	7.31661	7.22167	1.54012	7.167e-08	6.33331e-07
NM_148894	chr4	13568740	13627725	-	10537	1	BOD1L1|BOD1L|FAM44A|-|4p15.33|protein-coding	10.1788	10.0904	9.53561	9.60953	-0.643385	7.18318e-08	6.34388e-07
NM_016230	chr6	83859689	83967423	+	9187	1	CYB5R4|NCB5OR|cb5/cb5R|dJ676J13.1|-|6q14.2|protein-coding	8.39435	8.44457	9.08707	9.09286	0.839614	7.27887e-08	6.42461e-07
NM_006828	chr6	100508195	100881329	-	8066	1	ASCC3|ASC1p200|HELIC1|RNAH|-|6q16.3|protein-coding	10.7601	10.8996	11.2745	11.3566	0.528137	7.33681e-08	6.47196e-07
NM_181598	chr14	50560025	50633066	+	2615	1	ATL1|AD-FSP|FSP1|GBP3|HSN1D|SPG3|SPG3A|atlastin1|-|14q22.1|protein-coding	7.82789	8.04043	7.13076	7.0952	-1.252	7.34357e-08	6.47413e-07
NM_014296	chr3	15206246	15252916	+	4325	1	CAPN7|CALPAIN7|PALBH|-|3p25.1|protein-coding	8.66544	8.58363	9.25893	9.29754	0.800268	7.42227e-08	6.53968e-07
NM_001370339	chr13	30456704	30465936	-	5604	1	HMGB1|HMG-1|HMG1|HMG3|SBP-1|-|13q12.3|protein-coding	10.8154	11.0147	10.0764	10.441	-0.715618	7.43142e-08	6.54391e-07
NM_001164760	chr7	549198	727281	-	2459	1	PRKAR1B|PRKAR1|-|7p22.3|protein-coding	7.39594	7.33289	6.58724	6.44202	-1.48599	7.47404e-08	6.57759e-07
NM_006909	chr5	80960363	81230162	+	8453	1	RASGRF2|GRF2|RAS-GRF2|-|5q14.1|protein-coding	9.70106	9.48111	8.96035	8.92417	-0.778478	7.54198e-08	6.6335e-07
NM_012154	chr8	140520156	140635633	-	14574	1	AGO2|CASC7|EIF2C2|LINC00980|PPD|Q10|-|8q24.3|protein-coding	9.65893	9.79747	10.2848	10.2801	0.627329	7.6195e-08	6.69778e-07
NM_007355	chr6	44247101	44253883	+	2541	1	HSP90AB1|D6S182|HSP84|HSP90B|HSPC2|HSPCB|-|6p21.1|protein-coding	13.7162	13.8645	14.1458	14.3031	0.457565	7.68304e-08	6.74968e-07
NM_203422	chr11	62686406	62689530	-	2208	1	LRRN4CL|-|-|11q12.3|protein-coding	8.63272	8.46687	7.85799	7.71084	-1.03452	7.71885e-08	6.77718e-07
NR_038951	chr1	111739841	111747798	+	2128	1	INKA2-AS1|FAM212B-AS1|-|1p13.2|ncRNA	4.96191	4.81688	5.69714	5.69458	2.84215	7.74576e-08	6.79685e-07
NM_001330069	chr14	29576481	29927847	-	3834	1	PRKD1|CHDED|PKC-MU|PKCM|PKD|PRKCM|-|14q12|protein-coding	8.90237	8.92772	8.18986	8.25723	-0.883792	7.79496e-08	6.83603e-07
NM_004441	chr3	134795260	135260465	+	4654	1	EPHB1|ELK|EPHT2|Hek6|NET|-|3q22.2|protein-coding	5.92006	5.94908	6.70121	6.875	1.81831	7.83717e-08	6.86905e-07
NM_018362	chr11	27494418	27506769	-	4835	1	LIN7C|LIN-7-C|LIN-7C|MALS-3|MALS3|VELI3|-|11p14.1|protein-coding	8.50169	8.67246	7.65005	7.92074	-1.07217	7.90144e-08	6.92135e-07
NM_001040108	chr14	75013764	75051532	-	7881	1	MLH3|HNPCC7|-|14q24.3|protein-coding	8.1249	8.26772	7.35459	7.46047	-1.13435	8.00379e-08	7.00692e-07
NM_138578	chr20	31664458	31722868	-	2569	1	BCL2L1|BCL-XL/S|BCL2L|BCLX|Bcl-X|PPP1R52|-|20q11.21|protein-coding	10.9556	10.8711	11.394	11.348	0.496784	8.01773e-08	7.01505e-07
NM_001039590	chrX	41085445	41236579	+	12544	1	USP9X|DFFRX|FAF|FAM|MRX99|MRXS99F|-|Xp11.4|protein-coding	11.4995	11.4587	11.8585	11.9726	0.469944	8.11163e-08	7.09308e-07
NM_001256486	chr3	121663201	121749741	-	11177	1	GOLGB1|GCP|GCP372|GOLIM1|-|3q13.33|protein-coding	10.9771	11.0363	11.4041	11.5613	0.51843	8.15628e-08	7.12798e-07
NM_001236	chr21	36135079	36146562	+	993	1	CBR3|HEL-S-25|SDR21C2|hCBR3|-|21q22.12|protein-coding	7.31329	7.44372	6.60006	6.44591	-1.49116	8.23492e-08	7.19253e-07
NM_003601	chr4	143513702	143557486	+	7658	1	SMARCA5|ISWI|SNF2H|WCRF135|hISWI|hSNF2H|-|4q31.21|protein-coding	10.5111	10.644	11.0044	11.2582	0.611649	8.35813e-08	7.29591e-07
NM_001128303	chr13	43879178	43893932	+	4361	1	LACC1|C13orf31|FAMIN|-|13q14.11|protein-coding	8.85402	9.03029	8.1774	8.27891	-0.912714	8.46294e-08	7.38312e-07
NM_012134	chr1	201896456	201946548	-	3922	1	LMOD1|1D|64kD|D1|SM-LMOD|SMLMOD|-|1q32.1|protein-coding	8.6154	8.63136	7.92084	7.88393	-0.960468	8.49774e-08	7.40918e-07
NM_001102654	chr12	5432108	5495299	+	1337	1	NTF3|HDNF|NGF-2|NGF2|NT-3|NT3|-|12p13.31|protein-coding	6.719	6.70646	5.79177	5.93102	-1.84301	8.51573e-08	7.42057e-07
NM_001286353	chr1	113979391	113982254	+	1956	1	OLFML3|HNOEL-iso|OLF44|-|1p13.2|protein-coding	10.3662	10.4906	9.90375	9.88468	-0.602149	8.60706e-08	7.49581e-07
NM_001033503	chr5	134601149	134632828	-	6626	1	SAR1B|ANDD|CMRD|GTBPB|SARA2|-|5q31.1|protein-coding	9.50292	9.62333	10.0623	10.2514	0.68133	8.68872e-08	7.56255e-07
NM_001009954	chrX	72204665	72239027	-	4331	1	ERCC6L|PICH|RAD26L|-|Xq13.1|protein-coding	5.53614	5.71778	4.81781	4.88222	-2.79296	8.81065e-08	7.66425e-07
NM_001127228	chr17	48070059	48101478	-	2175	1	CBX1|CBX|HP1-BETA|HP1Hs-beta|HP1Hsbeta|M31|MOD1|p25beta|-|17q21.32|protein-coding	9.77452	9.93408	9.2634	9.24946	-0.698677	9.33331e-08	8.11421e-07
NM_001655	chr11	118572409	118603032	+	3981	1	ARCN1|COPD|SRMMD|-|11q23.3|protein-coding	11.8101	11.9038	11.3823	11.4584	-0.469887	9.4998e-08	8.25419e-07
NM_138927	chr21	33543038	33577514	+	8412	1	SON|BASS1|C21orf50|DBP-5|NREBP|SON3|TOKIMS|-|21q22.11|protein-coding	11.8694	11.8563	12.246	12.2724	0.423582	9.52921e-08	8.27496e-07
NM_001199917	chr6	83164874	83193900	-	6190	1	PGM3|AGM1|IMD23|PAGM|PGM 3|-|6q14.1|protein-coding	10.13	10.1035	10.6104	10.6199	0.555622	9.55081e-08	8.28893e-07
NM_001627	chr3	105366909	105576900	+	4683	1	ALCAM|CD166|MEMD|-|3q13.11|protein-coding	11.9136	12.0901	11.3393	11.5962	-0.569977	9.67978e-08	8.39603e-07
NM_053275	chr12	120196700	120201211	-	1254	1	RPLP0|L10E|LP0|P0|PRLP0|RPP0|-|12q24.23|protein-coding	14.0554	14.0396	14.4331	14.3713	0.37365	9.95265e-08	8.62773e-07
NM_001365932	chr3	173397744	174294372	+	16597	1	NLGN1|NL1|-|3q26.31|protein-coding	8.38981	8.63291	7.70467	7.77838	-1.0523	1.01045e-07	8.75429e-07
NM_000202	chrX	149476988	149505306	-	7569	1	IDS|MPS2|SIDS|-|Xq28|protein-coding	10.8383	10.8078	10.3307	10.3558	-0.530713	1.03849e-07	8.99207e-07
NM_001320905	chr2	241675749	241686815	-	1158	1	DTYMK|CDC8|PP3731|TMPK|TYMK|-|2q37.3|protein-coding	8.53132	8.50183	7.83549	7.72263	-0.99792	1.04482e-07	9.04166e-07
NM_025235	chr10	91798426	91865475	+	6213	1	TNKS2|ARTD6|PARP-5b|PARP-5c|PARP5B|PARP5C|TANK2|TNKL|pART6|-|10q23.32|protein-coding	10.2461	10.3808	9.67001	9.82036	-0.642788	1.0504e-07	9.08479e-07
NM_001031690	chr7	143353400	143362713	-	4334	1	FAM131B|-|-|7q34|protein-coding	5.97525	5.99012	5.09819	5.24116	-2.40776	1.05419e-07	9.11226e-07
NM_001136258	chr4	107824565	107915047	+	6138	1	SGMS2|SMS2|-|4q25|protein-coding	8.90399	9.05985	8.25832	8.31833	-0.881566	1.05755e-07	9.13606e-07
NM_001369506	chr6	149317712	149411607	+	4502	1	TAB2|CHTD2|MAP3K7IP2|TAB-2|-|6q25.1|protein-coding	10.1274	10.2366	9.61201	9.65105	-0.628333	1.0609e-07	9.15974e-07
NM_003901	chr10	70815948	70881175	+	5752	1	SGPL1|NPHS14|S1PL|SPL|-|10q22.1|protein-coding	9.07557	8.97856	9.59939	9.67632	0.722673	1.06296e-07	9.1723e-07
NM_022918	chr11	87037934	87328824	+	8963	1	TMEM135|PMP52|-|11q14.2|protein-coding	7.81485	7.95725	8.55164	8.71348	0.997198	1.06667e-07	9.19902e-07
NM_001363227	chr8	43140464	43202854	+	5292	1	HGSNAT|HGNAT|MPS3C|RP73|TMEM76|-|8p11.21-p11.1|protein-coding	10.6217	10.6106	10.0854	10.1474	-0.557021	1.07066e-07	9.22812e-07
NM_004654	chrY	12701231	12860839	+	9988	1	USP9Y|DFFRY|SPGFY2|-|Yq11.221|protein-coding	9.71698	9.73449	10.1967	10.3744	0.638041	1.07577e-07	9.26688e-07
NM_021826	chr20	3146519	3159865	-	2838	1	FASTKD5|dJ1187M17.5|-|20p13|protein-coding	7.47759	7.43499	8.14807	8.3161	1.11124	1.11244e-07	9.57726e-07
NM_003881	chr20	44714844	44727812	+	1799	1	CCN5|CT58|CTGF-L|WISP2|-|20q13.12|protein-coding	5.30133	5.11587	4.44201	4.52434	-3.41894	1.12027e-07	9.63922e-07
NM_001318217	chr16	67227130	67229278	+	885	1	TMEM208|HSPC171|-|16q22.1|protein-coding	8.74082	8.59135	9.26966	9.38867	0.806942	1.13732e-07	9.78034e-07
NM_198580	chr19	17470524	17506168	+	3500	1	SLC27A1|ACSVL5|FATP|FATP-1|FATP1|-|19p13.11|protein-coding	8.97279	8.82652	8.24835	8.14268	-0.904057	1.14101e-07	9.80645e-07
NR_028138	chr12	89708955	89711952	+	2997	1	ATP2B1-AS1|LINC00936|-|12q21.33|ncRNA	5.3692	5.32337	6.15154	6.15619	2.22275	1.14432e-07	9.82702e-07
NM_006472	chr1	145992442	145996579	-	2888	1	TXNIP|ARRDC6|EST01027|HHCPA78|THIF|VDUP1|-|1q21.1|protein-coding	6.52047	6.51798	9.40352	11.425	5.33134	1.14471e-07	9.82702e-07
NM_016270	chr19	16324826	16328662	+	2792	1	KLF2|LKLF|-|19p13.11|protein-coding	7.26193	7.17774	8.16699	7.90656	1.22384	1.14538e-07	9.82713e-07
NR_133925	chr9	132670035	132694955	+	9075	1	GTF3C4|KAT12|TF3C-delta|TFIII90|TFIIIC290|TFIIIC90|TFIIICDELTA|-|9q34.13|protein-coding	8.91918	8.96853	9.57636	9.52599	0.725281	1.15259e-07	9.88338e-07
NM_001345965	chr5	55256055	55307694	-	4722	1	DHX29|DDX29|-|5q11.2|protein-coding	9.24313	9.35188	9.84417	9.91701	0.677895	1.15964e-07	9.9382e-07
NM_015154	chr15	80975752	80989819	-	4195	1	MESD|BOCA|MESDC2|-|15q25.1|protein-coding	9.99473	10.0957	9.48194	9.49089	-0.643019	1.16099e-07	9.94411e-07
NM_005999	chr1	231528669	231566523	+	2625	1	TSNAX|C3PO|TRAX|-|1q42.2|protein-coding	8.95843	9.0797	9.54592	9.81724	0.790414	1.16474e-07	9.97048e-07
NM_001407	chr3	48636463	48662886	-	11896	1	CELSR3|ADGRC3|CDHF11|EGFL1|FMI1|HFMI1|MEGF2|RESDA1|-|3p21.31|protein-coding	6.84696	6.59359	7.61257	7.54936	1.41491	1.17566e-07	1.00583e-06
NM_007347	chr15	50908683	51005895	+	6720	1	AP4E1|CPSQ4|SPG51|STUT1|-|15q21.2|protein-coding	8.66587	8.70489	9.2207	9.59025	0.889137	1.18248e-07	1.01108e-06
NM_001500	chr6	1623806	2245605	-	1652	1	GMDS|GMD|SDR3E1|-|6p25.3|protein-coding	7.38323	7.41872	6.65887	6.42186	-1.48204	1.18329e-07	1.01121e-06
NM_001330557	chr18	5392276	5544339	-	4380	1	EPB41L3|4.1B|DAL-1|DAL1|-|18p11.31|protein-coding	8.66678	8.73017	8.03194	7.93894	-0.938165	1.18645e-07	1.01333e-06
NM_152713	chr11	125592852	125623070	+	4460	1	STT3A|ITM1|STT3-A|TMC|-|11q24.2|protein-coding	11.7951	11.7561	12.1375	12.2523	0.44955	1.1882e-07	1.01425e-06
NM_001366643	chr13	21140546	21149097	+	2467	1	SAP18|2HOR0202|SAP18P|-|13q12.11|protein-coding	10.2018	10.3393	10.7213	10.8825	0.589615	1.18975e-07	1.015e-06
NM_002061	chr1	93885200	93909430	-	4873	1	GCLM|GLCLR|-|1p22.1|protein-coding	9.19153	9.14072	9.6982	9.82921	0.702127	1.20377e-07	1.02638e-06
NM_003145	chr1	156009048	156020951	-	1101	1	SSR2|HSD25|TLAP|TRAP-BETA|TRAPB|-|1q22|protein-coding	10.9287	10.94	11.3528	11.3936	0.47723	1.22967e-07	1.04786e-06
NM_005720	chr7	99374730	99394816	+	1499	1	ARPC1B|ARC41|PLTEID|p40-ARC|p41-ARC|-|7q22.1|protein-coding	12.1037	12.1646	11.766	11.6511	-0.454616	1.24373e-07	1.05925e-06
NM_001321566	chr4	113451032	113761738	-	5703	1	CAMK2D|CAMKD|-|4q26|protein-coding	11.2137	11.3286	10.8095	10.8107	-0.503537	1.25065e-07	1.06454e-06
NM_001316919	chr17	18781314	18806713	+	2979	1	TVP23B|CGI-148|FAM18B|FAM18B1|NPD008|YDR084C|-|17p11.2|protein-coding	9.25301	9.51791	9.95272	10.0887	0.7283	1.26741e-07	1.07819e-06
NM_015392	chr9	137039463	137046177	-	1464	1	NPDC1|CAB|CAB-|CAB-1|CAB1|NPDC-1|-|9q34.3|protein-coding	9.57695	9.42481	8.94589	8.62416	-0.850993	1.27988e-07	1.08757e-06
NM_001324309	chr1	6590724	6602869	-	4933	1	KLHL21|-|-|1p36.31|protein-coding	10.4509	10.3381	11.0669	10.8197	0.609656	1.27939e-07	1.08757e-06
NM_001034914	chr2	95346658	95386077	+	3073	1	KCNIP3|CSEN|DREAM|KCHIP3|-|2q11.1|protein-coding	6.03897	5.80708	5.08096	5.16129	-2.45509	1.3206e-07	1.12154e-06
NM_030567	chr5	177446814	177456286	+	1455	1	PRR7|-|-|5q35.3|protein-coding	6.61602	6.60995	5.82508	5.74838	-1.85309	1.35311e-07	1.1485e-06
NM_024408	chr1	119911553	120069662	-	11389	1	NOTCH2|AGS2|HJCYS|hN2|-|1p12|protein-coding	13.1146	13.1114	12.7253	12.7672	-0.388314	1.36892e-07	1.16127e-06
NM_014708	chr12	122527249	122626396	+	6908	1	KNTC1|ROD|-|12q24.31|protein-coding	7.60661	7.67936	6.8253	6.85637	-1.30128	1.38353e-07	1.173e-06
NM_001363672	chr12	100573684	100628288	+	5679	1	GAS2L3|G2L3|-|12q23.1|protein-coding	7.58712	7.69891	6.88495	6.76918	-1.32296	1.38468e-07	1.17332e-06
NR_015384	chr11	19710934	19714672	-	3738	1	LOC100126784|-|-|11p15.1|ncRNA	7.84878	7.79403	7.11846	6.77101	-1.34839	1.38613e-07	1.17389e-06
NM_001024210	chr1	153618800	153634361	-	1158	1	S100A13|-|-|1q21.3|protein-coding	10.1107	10.1756	10.6245	10.6511	0.551079	1.38849e-07	1.17522e-06
NM_004419	chr10	110497907	110511531	+	2469	1	DUSP5|DUSP|HVH3|-|10q25.2|protein-coding	9.45892	9.47536	8.92536	8.66592	-0.800103	1.40373e-07	1.18745e-06
NM_001135651	chr2	37099210	37156980	-	9956	1	EIF2AK2|EIF2AK1|PKR|PPP1R83|PRKR|-|2p22.2|protein-coding	10.604	10.7539	10.0558	10.2184	-0.602453	1.41916e-07	1.19983e-06
NM_001366198	chr18	63970081	63989374	+	3390	1	SERPINB8|C18orf53|CAP2|PI-8|PI8|PSS5|-|18q22.1|protein-coding	9.22588	9.33528	8.55518	8.69318	-0.803212	1.42143e-07	1.20107e-06
NM_004068	chr3	184174855	184184091	+	1917	1	AP2M1|AP50|CLAPM1|mu2|-|3q27.1|protein-coding	12.2778	12.3551	12.7169	12.6893	0.41075	1.44144e-07	1.21729e-06
NM_032217	chr4	73073376	73258798	-	10761	1	ANKRD17|GTAR|MASK2|NY-BR-16|-|4q13.3|protein-coding	10.7848	10.8828	11.2562	11.3335	0.502161	1.45025e-07	1.22405e-06
NM_032038	chr16	28974778	28984543	+	2191	1	SPNS1|HSpin1|LAT|PP2030|SLC62A1|SPIN1|SPINL|nrs|-|16p11.2|protein-coding	10.2576	10.2255	10.8647	10.666	0.584956	1.45683e-07	1.22892e-06
NM_001540	chr7	76302673	76304292	+	772	1	HSPB1|CMT2F|HEL-S-102|HMN2B|HS.76067|HSP27|HSP28|Hsp25|SRP27|-|7q11.23|protein-coding	12.0138	11.9017	11.5772	11.4295	-0.487238	1.49142e-07	1.25739e-06
NM_004529	chr9	20341669	20622499	-	6711	1	MLLT3|AF9|YEATS3|-|9p21.3|protein-coding	8.29549	8.27461	7.47308	7.59266	-1.05944	1.50257e-07	1.26608e-06
NM_017590	chr22	41301525	41360147	+	5881	1	ZC3H7B|ROXAN1|RoXaN|-|22q13.2|protein-coding	12.3433	12.2927	12.7669	12.663	0.422736	1.50438e-07	1.2669e-06
NM_007217	chr3	167683298	167734892	-	2122	1	PDCD10|CCM3|TFAR15|-|3q26.1|protein-coding	8.6962	8.75855	7.92611	8.09266	-0.939287	1.51338e-07	1.27376e-06
NM_032709	chr10	98383568	98415182	-	2005	1	PYROXD2|C10orf33|FP3420|YUEF|-|10q24.2|protein-coding	7.06211	7.02369	6.25182	6.18644	-1.5864	1.5341e-07	1.29048e-06
NM_022763	chr3	172039578	172401669	+	8003	1	FNDC3B|FAD104|PRO4979|YVTM2421|-|3q26.31|protein-coding	11.4114	11.4068	11.7761	11.9132	0.470365	1.53671e-07	1.29196e-06
NM_006459	chr10	100150094	100186029	-	3474	1	ERLIN1|C10orf69|Erlin-1|KE04|KEO4|SPFH1|SPG62|-|10q24.31|protein-coding	10.1575	10.2633	9.69006	9.6518	-0.614396	1.56472e-07	1.31476e-06
NM_001144996	chr12	55684570	55707904	-	4109	1	ITGA7|-|-|12q13.2|protein-coding	7.6572	7.48718	6.75767	6.76224	-1.34691	1.56819e-07	1.31695e-06
NM_020949	chr3	170459549	170586075	-	10129	1	SLC7A14|PPP1R142|-|3q26.2|protein-coding	6.19071	6.25814	5.31508	5.48206	-2.17575	1.57598e-07	1.32275e-06
NM_001130823	chr19	10133346	10194953	-	5231	1	DNMT1|ADCADN|AIM|CXXC9|DNMT|HSN1E|MCMT|m.HsaI|-|19p13.2|protein-coding	10.2363	10.3667	9.79149	9.73472	-0.610537	1.62212e-07	1.36071e-06
NM_030816	chr1	70258999	70354722	-	5643	1	ANKRD13C|dJ677H15.3|-|1p31.1|protein-coding	8.65951	8.68245	9.27582	9.32002	0.766655	1.62632e-07	1.36348e-06
NM_024955	chr22	36487191	36507040	-	4991	1	FOXRED2|ERFAD|-|22q12.3|protein-coding	9.16233	9.20867	8.58486	8.49241	-0.798794	1.65734e-07	1.38872e-06
NM_005560	chr20	62309065	62367312	-	11344	1	LAMA5|-|-|20q13.33|protein-coding	6.63133	6.3703	7.5998	7.22859	1.597	1.67607e-07	1.40362e-06
NM_001001933	chr1	75128434	75161533	+	2361	1	LHX8|LHX7|-|1p31.1|protein-coding	8.11891	8.00717	8.80092	8.72865	0.914579	1.68457e-07	1.40996e-06
NM_006145	chr19	14514769	14518397	-	2237	1	DNAJB1|HSPF1|Hdj1|Hsp40|RSPH16B|Sis1|-|19p13.12|protein-coding	11.1576	11.1372	10.7225	10.6722	-0.491975	1.69555e-07	1.41837e-06
NM_001174128	chr12	50985992	51026384	-	4109	1	SLC11A2|AHMIO1|DCT1|DMT1|NRAMP2|-|12q13.12|protein-coding	10.0162	10.0616	10.578	10.5039	0.562486	1.70799e-07	1.42798e-06
NM_206825	chr3	52685920	52694494	+	2122	1	GNL3|C77032|E2IG3|NNP47|NS|-|3p21.1|protein-coding	9.52814	9.5579	10.0734	10.0879	0.616605	1.74188e-07	1.4555e-06
NM_002430	chr22	27748277	27801756	-	7810	1	MN1|MGCR|MGCR1|MGCR1-PEN|dJ353E16.2|-|22q12.1|protein-coding	7.33561	7.23254	8.2007	7.96302	1.18039	1.74575e-07	1.45792e-06
NR_015433	chr4	6674075	6676047	+	1685	1	LOC93622|-|-|4p16.1|pseudo	7.32958	7.21914	8.05466	8.03845	1.14051	1.74929e-07	1.46007e-06
NM_012233	chr2	135052292	135170709	+	4864	1	RAB3GAP1|P130|RAB3GAP|RAB3GAP130|WARBM1|-|2q21.3|protein-coding	10.3938	10.4449	9.85403	9.94983	-0.581554	1.76064e-07	1.46873e-06
NM_001127258	chr14	99645110	99680569	+	7379	1	HHIPL1|KIAA1822|UNQ9245|-|14q32.2|protein-coding	9.88191	9.75387	9.29772	9.11419	-0.713151	1.76856e-07	1.47452e-06
NM_007219	chr20	3927314	4015558	-	7609	1	RNF24|G1L|-|20p13|protein-coding	9.73216	9.663	9.14846	9.07461	-0.690477	1.79229e-07	1.49347e-06
NM_019593	chr20	5544399	5611006	-	5452	1	GPCPD1|EDI3|GDE5|GDPD6|PREI4|-|20p12.3|protein-coding	8.69736	8.71102	9.26701	9.41171	0.775775	1.82203e-07	1.51742e-06
NM_003732	chr5	140547662	140549575	+	687	1	EIF4EBP3|4E-BP3|4EBP3|-|5q31.3|protein-coding	6.46706	6.24676	5.47787	5.58419	-2.06362	1.85232e-07	1.54179e-06
NM_001099678	chr3	120324509	120349354	-	7912	1	LRRC58|-|-|3q13.33|protein-coding	9.29157	9.48184	9.89049	10.1549	0.737769	1.8564e-07	1.54434e-06
NM_001173425	chr9	114402080	114505473	-	4053	1	WHRN|CIP98|DFNB31|PDZD7B|USH2D|WI|-|9q32|protein-coding	6.37967	6.21737	7.2079	7.07478	1.57887	1.85993e-07	1.54641e-06
NM_052911	chr18	21529284	21600704	-	4474	1	ESCO1|A930014I12Rik|CTF|ECO1|EFO1|ESO1|-|18q11.2|protein-coding	7.84964	7.91829	8.5515	8.64032	0.953908	1.87175e-07	1.55538e-06
NM_152692	chrX	120625674	120630150	-	1899	1	C1GALT1C1|C1GALT2|C38H2-L1|COSMC|HSPC067|MST143|TNPS|-|Xq24|protein-coding	8.03528	8.16202	8.74018	8.86148	0.912918	1.88911e-07	1.56894e-06
NM_020701	chr3	129127415	129161063	-	3599	1	ISY1|FSAP33|-|3q21.3|protein-coding	8.72075	8.67377	9.29104	9.35122	0.760508	1.92822e-07	1.60054e-06
NM_017872	chr5	157731420	157741449	+	2877	1	THG1L|ICF45|IHG-1|hTHG1|-|5q33.3|protein-coding	7.737	7.80205	7.02166	6.94222	-1.23634	1.94402e-07	1.61277e-06
NM_001037165	chr7	4682295	4771442	+	11183	1	FOXK1|FOXK1L|-|7p22.1|protein-coding	10.5317	10.5578	11.022	10.9813	0.502327	1.95521e-07	1.62116e-06
NM_001369089	chr10	72096032	72215956	-	2772	1	ASCC1|ASC1p50|CGI-18|SMABF2|p50|-|10q22.1|protein-coding	8.01069	7.86314	7.05052	7.22548	-1.20935	1.95787e-07	1.62247e-06
NM_002271	chr13	97953675	98024296	+	5971	1	IPO5|IMB3|KPNB3|Pse1|RANBP5|imp5|-|13q32.2|protein-coding	11.9924	12.104	11.5774	11.6667	-0.457274	1.97156e-07	1.63291e-06
NM_001311313	chr5	76716126	76735770	+	3844	1	F2R|CF2R|HTR|PAR-1|PAR1|TR|-|5q13.3|protein-coding	11.9647	12.0443	12.3762	12.4226	0.420953	1.97588e-07	1.63559e-06
NM_001281723	chr3	15601352	15653714	+	10227	1	BTD|-|-|3p25.1|protein-coding	8.37434	8.43438	8.98716	9.1666	0.846751	2.0408e-07	1.6884e-06
NM_152295	chr5	33440776	33468091	+	2845	1	TARS|ThrRS|-|5p13.3|protein-coding	11.3314	11.3667	10.8669	10.9483	-0.479625	2.0449e-07	1.69087e-06
NM_174907	chr3	72996811	73069198	+	4946	1	PPP4R2|PP4R2|-|3p13|protein-coding	9.67888	9.76212	10.1707	10.4642	0.68474	2.06832e-07	1.70929e-06
NM_001271893	chr2	238848085	238910534	+	1338	1	TWIST2|AMS|BBRSAY|DERMO1|FFDD3|SETLSS|bHLHa39|-|2q37.3|protein-coding	9.64644	9.67832	9.11427	9.0443	-0.688019	2.08354e-07	1.72092e-06
NM_201559	chr6	108559825	108684774	+	7312	1	FOXO3|AF6q21|FKHRL1|FKHRL1P2|FOXO2|FOXO3A|-|6q21|protein-coding	9.63362	9.56249	10.1274	10.1371	0.609673	2.08649e-07	1.72241e-06
NM_005908	chr4	102630770	102760968	-	3982	1	MANBA|MANB1|-|4q24|protein-coding	9.65774	9.66957	10.1876	10.1846	0.595297	2.10113e-07	1.73355e-06
NM_206876	chr2	28751748	28802940	+	4770	1	PPP1CB|HEL-S-80p|NSLH2|PP-1B|PP1B|PP1beta|PPP1CD|-|2p23.2|protein-coding	11.0905	11.2551	10.5928	10.7453	-0.55105	2.13187e-07	1.75795e-06
NM_001136473	chr16	11547722	11586950	-	2562	1	LITAF|PIG7|SIMPLE|TP53I7|-|16p13.13|protein-coding	10.7001	10.725	11.1387	11.1746	0.485755	2.14252e-07	1.76576e-06
NM_005336	chr2	241227264	241315842	-	6489	1	HDLBP|HBP|PRO2900|VGL|-|2q37.3|protein-coding	13.9315	13.8998	14.2901	14.2347	0.365313	2.15259e-07	1.77308e-06
NM_005441	chr21	36385392	36419015	+	4450	1	CHAF1B|CAF-1|CAF-IP60|CAF1|CAF1A|CAF1P60|MPHOSPH7|MPP7|-|21q22.12-q22.13|protein-coding	6.36641	6.51371	5.63854	5.62146	-1.94609	2.15479e-07	1.77393e-06
NM_018169	chr12	31959415	31993107	+	6226	1	RESF1|C12orf35|GET|KIAA1551|UTA2-1|-|12p11.21|protein-coding	7.92238	7.96088	8.58412	8.71027	0.938928	2.17088e-07	1.7862e-06
NM_022766	chr22	46684410	46738252	-	4427	1	CERK|LK4|dA59H18.2|dA59H18.3|hCERK|-|22q13.31|protein-coding	9.56786	9.68304	10.1664	10.1605	0.61317	2.20153e-07	1.81042e-06
NM_012449	chr7	90154469	90164827	+	1212	1	STEAP1|PRSS24|STEAP|-|7q21.13|protein-coding	9.31481	9.43962	8.75145	8.76055	-0.754233	2.21465e-07	1.81958e-06
NM_000255	chr6	49430360	49463253	-	3796	1	MMUT|MCM|MUT|-|6p12.3|protein-coding	9.3851	9.44976	9.91971	10.0345	0.647441	2.21507e-07	1.81958e-06
NM_001271428	chr1	19215661	19251524	-	6611	1	EMC1|CAVIPMR|KIAA0090|-|1p36.13|protein-coding	10.8204	10.7963	11.2382	11.2507	0.475469	2.24404e-07	1.84236e-06
NM_004631	chr1	53242370	53328070	-	7677	1	LRP8|APOER2|HSZ75190|LRP-8|MCI1|-|1p32.3|protein-coding	9.34587	9.41893	8.82883	8.65853	-0.77073	2.26286e-07	1.8568e-06
NM_000901	chr4	148078764	148442414	-	5781	1	NR3C2|MCR|MLR|MR|NR3C2VIT|-|4q31.23|protein-coding	4.99108	4.95712	4.31651	4.30574	-3.63271	2.27139e-07	1.86279e-06
NM_021962	chr17_KI270910v1_alt	42766	140753	-	5204.7	3	ABR|MDB|-|17p13.3|protein-coding	5.57073	5.68442	6.38529	6.49691	1.96739	2.31262e-07	1.89557e-06
NM_004343	chr19	12938600	12944490	+	1900	1	CALR|CRT|HEL-S-99n|RO|SSA|cC1qR|-|19p13.13|protein-coding	15.2386	15.106	14.8254	14.7836	-0.387973	2.31429e-07	1.8959e-06
NM_001370528	chr3	64092236	64268173	-	9655	1	PRICKLE2|EPM5|-|3p14.1|protein-coding	7.84155	7.9838	8.60287	8.64269	0.945245	2.34918e-07	1.92344e-06
NM_080664	chr14	31446036	31457506	-	2708	1	DTD2|ATD|C14orf126|-|14q12|protein-coding	7.15064	7.30506	6.32812	6.47144	-1.50542	2.36816e-07	1.93792e-06
NM_005746	chr7	106248298	106284983	-	4347	1	NAMPT|1110035O14Rik|PBEF|PBEF1|VF|VISFATIN|-|7q22.3|protein-coding	9.75723	9.961	10.3979	10.4119	0.611645	2.38964e-07	1.95444e-06
NM_001366783	chr1	86346837	86396323	-	7509	1	ODF2L|-|-|1p22.3|protein-coding	8.6421	8.65233	7.72571	8.03973	-1.00445	2.50041e-07	2.04392e-06
NR_102338	chr8	103398638	103415335	-	3220	1	SLC25A32|MFT|MFTC|RREI|-|8q22.3|protein-coding	9.01456	9.16797	9.68331	9.68538	0.698163	2.51386e-07	2.0538e-06
NM_001289864	chr1	7784187	7845177	+	6595	1	PER3|FASPS3|GIG13|-|1p36.23|protein-coding	7.9396	7.80954	7.13361	7.06244	-1.19222	2.5218e-07	2.05917e-06
NM_001316332	chr17	21284711	21315215	+	2349	1	MAP2K3|MAPKK3|MEK3|MKK3|PRKMK3|SAPKK-2|SAPKK2|-|17p11.2|protein-coding	10.3985	10.4742	9.93428	9.9355	-0.563971	2.5576e-07	2.08727e-06
NM_020440	chr1	116909916	116990352	+	6302	1	PTGFRN|CD315|CD9P-1|EWI-F|FPRP|SMAP-6|-|1p13.1|protein-coding	6.89717	6.79858	7.6571	7.62044	1.28337	2.58662e-07	2.10982e-06
NM_002817	chr11	236976	252984	+	1574	1	PSMD13|HSPC027|Rpn9|S11|p40.5|-|11p15.5|protein-coding	9.97846	10.0398	10.4629	10.5635	0.565509	2.59904e-07	2.1188e-06
NR_163437	chr5	180494379	180578357	+	6309	1	CNOT6|CCR4|Ccr4a|-|5q35.3|protein-coding	7.9787	8.16235	8.69486	8.89317	0.943279	2.60099e-07	2.11924e-06
NM_006571	chr8	30156369	30183639	+	1045	1	DCTN6|WS-3|WS3|p27|-|8p12|protein-coding	8.37606	8.48382	8.99962	9.22	0.854186	2.6342e-07	2.14514e-06
NM_004838	chr19	18929203	18941217	-	1548	1	HOMER3|HOMER-3|VESL3|-|19p13.11|protein-coding	9.94587	10.0386	9.49957	9.33889	-0.658457	2.63858e-07	2.14754e-06
NM_001363860	chr19	39433137	39435949	-	720	1	RPS16|S16|-|19q13.2|protein-coding	12.4502	12.4616	12.8087	12.8291	0.385505	2.64835e-07	2.15433e-06
NM_001080424	chr17	7839917	7854790	+	6670	1	KDM6B|JMJD3|-|17p13.1|protein-coding	8.63314	8.46038	9.31265	9.12771	0.830699	2.77898e-07	2.25937e-06
NM_004064	chr12	12717270	12722382	+	2517	1	CDKN1B|CDKN4|KIP1|MEN1B|MEN4|P27KIP1|-|12p13.1|protein-coding	9.20094	9.35719	9.85451	9.85258	0.667364	2.78102e-07	2.25981e-06
NM_014608	chr15	22867053	22980368	-	4723	2	CYFIP1|P140SRA-1|SHYC|SRA-1|SRA1|-|15q11.2|protein-coding	10.7171	10.6313	10.0835	10.2421	-0.567677	2.82001e-07	2.29025e-06
NM_004431	chr1	16124337	16156069	-	3927	1	EPHA2|ARCC2|CTPA|CTPP1|CTRCT6|ECK|-|1p36.13|protein-coding	9.88952	9.74884	9.28505	9.19585	-0.677198	2.84683e-07	2.30954e-06
NM_020762	chr12	63844700	64162217	+	22896	1	SRGAP1|ARHGAP13|NMTC2|-|12q14.2|protein-coding	10.5566	10.585	10.0795	10.0973	-0.53873	2.84563e-07	2.30954e-06
NR_133659	chr6	149963943	149973715	+	4554	1	ULBP1|N2DL-1|NKG2DL1|RAET1I|-|6q25.1|protein-coding	7.10171	6.96964	6.10387	6.298	-1.60806	2.84924e-07	2.31025e-06
NM_203301	chr14	39396373	39432500	-	5143	1	FBXO33|BMND12|Fbx33|c14_5247|-|14q21.1|protein-coding	8.39844	8.42467	7.72306	7.67404	-0.981091	2.89818e-07	2.3474e-06
NM_170711	chr19	1407586	1435683	+	2258	1	DAZAP1|-|-|19p13.3|protein-coding	10.5311	10.4969	10.0793	9.8868	-0.591022	2.89765e-07	2.3474e-06
NM_000958	chr5	40679915	40693735	+	3426	1	PTGER4|EP4|EP4R|-|5p13.1|protein-coding	6.51006	6.55842	5.74386	5.72991	-1.83716	2.92304e-07	2.36626e-06
NM_002660	chr20	41137543	41177626	+	7058	1	PLCG1|NCKAP3|PLC-II|PLC1|PLC148|PLCgamma1|-|20q12|protein-coding	10.282	10.4391	9.80809	9.85717	-0.597776	2.95308e-07	2.3893e-06
NM_002380	chr8	97869064	98036723	+	4111	1	MATN2|-|-|8q22.1-q22.2|protein-coding	9.21581	9.26359	8.6115	8.63066	-0.759999	3.00729e-07	2.43185e-06
NM_004346	chr4	184627696	184649447	-	2635	1	CASP3|CPP32|CPP32B|SCA-1|-|4q35.1|protein-coding	8.05923	8.40025	7.32142	7.51219	-1.17104	3.10486e-07	2.5094e-06
NM_002764	chrX	107628424	107651026	+	2147	1	PRPS1|ARTS|CMTX5|DFN2|DFNX1|PPRibP|PRS-I|PRSI|-|Xq22.3|protein-coding	8.48588	8.46337	7.74952	7.7932	-0.957831	3.11083e-07	2.51227e-06
NM_001244944	chr7	90211740	90237683	+	6976	1	STEAP2|IPCA1|PCANAP1|PUMPCn|STAMP1|STMP|-|7q21.13|protein-coding	8.59182	8.80949	8.02008	7.95774	-0.941397	3.11174e-07	2.51227e-06
NM_000521	chr5	74685233	74721288	+	1796	1	HEXB|ENC-1AS|HEL-248|HEL-S-111|-|5q13.3|protein-coding	12.0413	12.0892	12.4165	12.4782	0.407537	3.1677e-07	2.55607e-06
NM_181671	chr17	67377281	67697256	+	6348	1	PITPNC1|M-RDGB-beta|MRDGBbeta|RDGB-BETA|RDGBB|RDGBB1|-|17q24.2|protein-coding	8.26834	8.51335	9.16126	9.01234	0.869391	3.20007e-07	2.5808e-06
NM_005012	chr1	63774017	64181496	+	5845	1	ROR1|NTRKR1|dJ537F10.1|-|1p31.3|protein-coding	8.22177	8.24891	7.50908	7.50994	-1.03114	3.22583e-07	2.60019e-06
NM_004125	chr9	111631334	111670226	+	1492	1	DNAJC25-GNG10|-|-|9q31.3|protein-coding	9.37151	9.50552	9.93416	10.0837	0.658441	3.23253e-07	2.60419e-06
NM_002582	chr16	14435701	14630260	-	3045	2	PARN|DAN|DKCB6|PFBMFT4|-|16p13.12|protein-coding	6.34422	6.9129	5.7577	5.71599	-2.04642	3.23853e-07	2.60763e-06
NM_017798	chr20	63195430	63216131	-	3190	1	YTHDF1|C20orf21|-|20q13.33|protein-coding	9.62146	9.6523	10.1583	10.1509	0.590931	3.24906e-07	2.61471e-06
NM_001128219	chr3	11556069	11643915	-	3768	1	VGLL4|VGL-4|-|3p25.3-p25.2|protein-coding	9.71413	9.7131	9.18291	9.11007	-0.666172	3.25346e-07	2.61686e-06
NM_001318098	chr5	138285269	138338341	-	2253	1	CDC25C|CDC25|PPP1R60|-|5q31.2|protein-coding	4.79661	4.80848	4.17722	4.14607	-4.09355	3.30065e-07	2.65292e-06
NM_001254738	chr2	150468193	150487695	-	2800	1	RND3|ARHE|Rho8|RhoE|memB|-|2q23.3|protein-coding	12.7899	12.9273	13.2357	13.252	0.406156	3.30182e-07	2.65292e-06
NM_001282907	chr21	29056322	29073797	-	2297	1	CCT8|C21orf112|Cctq|D21S246|PRED71|-|21q21.3|protein-coding	11.1669	11.323	11.637	11.7791	0.499625	3.35447e-07	2.69378e-06
NM_000474	chr7	19115468	19117636	-	1626	1	TWIST1|ACS3|BPES2|BPES3|CRS|CRS1|CSO|SCS|SWCOS|TWIST|bHLHa38|-|7p21.1|protein-coding	8.19923	8.24289	7.57887	7.25147	-1.13611	3.39972e-07	2.7272e-06
NM_032167	chr16	11976734	12574287	+	8150	1	SNX29|A-388D4.1|RUNDC2A|-|16p13.13-p13.12|protein-coding	9.53713	9.64964	10.1277	10.1232	0.607688	3.39953e-07	2.7272e-06
NR_033932	chr5	98769618	98773084	-	2028	1	RGMB-AS1|-|-|5q15|ncRNA	9.64422	9.71805	9.14481	9.06613	-0.67823	3.41244e-07	2.73595e-06
NM_016410	chr9	33265049	33282070	+	1891	1	CHMP5|C9orf83|CGI-34|HSPC177|PNAS-2|SNF7DC2|Vps60|-|9p13.3|protein-coding	9.89749	10.023	10.4029	10.5984	0.608837	3.433e-07	2.75097e-06
NM_173084	chr3	160435503	160449786	-	3819	1	TRIM59|IFT80L|MRF1|RNF104|TRIM57|TSBF1|-|3q25.33|protein-coding	7.58205	7.49189	6.69072	6.80445	-1.3125	3.53321e-07	2.82976e-06
NM_032861	chr6	158109519	158168262	-	3917	1	SERAC1|-|-|6q25.3|protein-coding	7.21027	7.36982	6.36316	6.56235	-1.47242	3.59509e-07	2.87779e-06
NM_006364	chr14	39031919	39103235	-	3821	1	SEC23A|CLSD|hSec23A|-|14q21.1|protein-coding	11.472	11.5941	11.9014	12.0425	0.471984	3.61647e-07	2.89337e-06
NM_001354459	chr8	38263132	38269224	-	2182	1	PLPP5|DPPL1|HTPAP|PPAPDC1B|-|8p11.23|protein-coding	7.79364	7.79618	8.50911	8.4757	0.948273	3.63531e-07	2.90689e-06
NM_005524	chr3	194136148	194138732	+	1569	1	HES1|HES-1|HHL|HRY|bHLHb39|-|3q29|protein-coding	5.01817	4.78507	5.73892	5.68956	2.80462	3.65592e-07	2.92182e-06
NM_001317963	chr12	107685732	107713162	+	2627	1	PWP1|IEF-SSP-9502|-|12q23.3|protein-coding	9.6905	9.84704	8.99276	9.26316	-0.746506	3.66178e-07	2.92496e-06
NM_003838	chr1	74198212	74208702	+	4716	1	FPGT|GFPP|-|1p31.1|protein-coding	7.77877	7.69639	6.94131	6.99692	-1.21541	3.67449e-07	2.93355e-06
NR_033759	chr11	118401389	118409847	+	1387	1	ATP5MG|ATP5JG|ATP5L|-|11q23.3|protein-coding	9.72451	9.69827	10.2128	10.2285	0.578717	3.67694e-07	2.93395e-06
NM_001016	chr6	132814569	132817564	+	495	1	RPS12|S12|-|6q23.2|protein-coding	12.1298	12.037	12.4326	12.5351	0.426697	3.68141e-07	2.93596e-06
NM_001078171	chrX	135032355	135033545	+	1188	1	RTL8C|CXX1|FAM127A|MAR8C|MART8C|Mar8|Mart8|SIRH5|-|Xq26.3|protein-coding	11.5795	11.5671	12.1524	11.9136	0.498857	3.69576e-07	2.94584e-06
NM_017912	chr4	88378739	88443097	+	3864	1	HERC6|-|-|4q22.1|protein-coding	7.81253	7.75279	6.79971	7.10895	-1.2858	3.69834e-07	2.94634e-06
NR_135831	chr15	100913204	100919283	-	4171	1	LOC101927751|-|-|15q26.3|ncRNA	9.71937	9.62691	10.1745	10.2162	0.593367	3.73653e-07	2.97519e-06
NM_012216	chrX	107825866	107931637	+	7321	1	MID2|FXY2|MRX101|RNF60|TRIM1|-|Xq22.3|protein-coding	7.67694	7.64531	8.39614	8.34779	0.986308	3.78132e-07	3.00878e-06
NM_001400	chr1	101236749	101241520	+	3046	1	S1PR1|CD363|CHEDG1|D1S3362|ECGF1|EDG-1|EDG1|S1P1|-|1p21.2|protein-coding	7.35197	7.18637	7.98428	8.09086	1.13466	3.78271e-07	3.00878e-06
NR_147239	chr9	96500113	96619843	-	5731	1	CDC14B|CDC14B3|Cdc14B1|Cdc14B2|hCDC14B|-|9q22.32-q22.33|protein-coding	8.75656	8.72391	9.32298	9.36254	0.732344	3.7938e-07	3.016e-06
NM_001044385	chr2	201620186	201643503	-	5385	1	TMEM237|ALS2CR4|JBTS14|-|2q33.1|protein-coding	8.16875	8.23643	8.79876	8.94945	0.865262	3.97489e-07	3.1583e-06
NM_000123	chr13	102845841	102876001	+	4068	1	ERCC5|COFS3|ERCC5-201|ERCM2|UVDR|XPG|XPGC|-|13q33.1|protein-coding	9.35222	9.26241	9.82222	9.9078	0.647968	3.99939e-07	3.17609e-06
NM_006555	chr7	44200978	44214294	+	2758	1	YKT6|-|-|7p13|protein-coding	11.0819	11.0749	11.6021	11.4416	0.483009	4.07731e-07	3.23626e-06
NM_152243	chr22	37560480	37569403	+	2141	1	CDC42EP1|BORG5|CEP1|MSE55|-|22q13.1|protein-coding	9.40153	9.22451	8.75602	8.54861	-0.80552	4.08094e-07	3.23743e-06
NM_002154	chr5	133052013	133106449	+	4753	1	HSPA4|APG-2|HEL-S-5a|HS24/P52|HSPH2|RY|hsp70|hsp70RY|-|5q31.1|protein-coding	11.6236	11.75	12.0555	12.1648	0.453338	4.08627e-07	3.23995e-06
NM_014302	chr7	54752254	54759211	-	418	1	SEC61G|SSS1|-|7p11.2|protein-coding	9.56041	9.55223	9.99078	10.3996	0.746623	4.09601e-07	3.24596e-06
NM_005654	chr5	93583222	93594609	+	3836	1	NR2F1|BBOAS|BBSOAS|COUP-TFI|COUPTF1|EAR-3|EAR3|ERBAL3|SVP44|TCFCOUP1|TFCOUP1|-|5q15|protein-coding	7.74422	7.96066	8.57517	8.56695	0.961083	4.13329e-07	3.27378e-06
NM_024617	chr9	86287733	86354410	-	5574	1	TUT7|PAPD6|TENT3B|ZCCHC6|-|9q21.33|protein-coding	9.13071	9.21735	9.70912	9.7677	0.662651	4.141e-07	3.27817e-06
NM_001003940	chr15	40087891	40108879	-	4684	1	BMF|-|-|15q15.1|protein-coding	7.6799	7.47734	8.30179	8.34339	1.0355	4.19807e-07	3.32159e-06
NM_014720	chr10	103967140	104029233	+	7806	1	SLK|LOSK|STK2|bA16H23.1|se20-9|-|10q24.33-q25.1|protein-coding	10.0897	10.263	10.6728	10.6822	0.555178	4.21829e-07	3.33584e-06
NM_003656	chr3	9757347	9769947	-	1439	1	CAMK1|CAMKI|-|3p25.3|protein-coding	8.25835	8.38973	7.5429	7.64949	-1.01813	4.23097e-07	3.34411e-06
NM_020859	chr4	76435229	76783252	+	10877	1	SHROOM3|APXL3|MSTP013|SHRM|ShrmL|-|4q21.1|protein-coding	9.29355	9.41788	8.38467	8.81837	-0.899893	4.2434e-07	3.35218e-06
NM_023009	chr1	32333839	32336233	-	1542	1	MARCKSL1|F52|MACMARCKS|MLP|MLP1|MRP|-|1p35.1|protein-coding	8.46951	8.61825	7.90246	7.74684	-0.967836	4.28674e-07	3.38464e-06
NM_001272069	chr3	111979026	111993368	+	2648	1	ABHD10|-|-|3q13.2|protein-coding	8.19499	8.22747	7.36469	7.56204	-1.06321	4.37218e-07	3.45028e-06
NM_016289	chr2	230712842	230821075	+	3818	1	CAB39|CGI-66|MO25|-|2q37.1|protein-coding	10.2346	10.3712	9.75926	9.80924	-0.588302	4.43968e-07	3.50172e-06
NM_002237	chr20	51003656	51023107	-	2184	1	KCNG1|K13|KCNG|KV6.1|kH2|-|20q13.13|protein-coding	8.49866	8.4028	7.8323	7.38548	-1.13098	4.47431e-07	3.52718e-06
NM_001363851	chr17	46923117	46942020	+	4378	1	GOSR2|Bos1|EPM6|GS27|-|17q21.32|protein-coding	9.58461	9.55247	10.0755	10.099	0.594016	4.5079e-07	3.5518e-06
NM_001172624	chr15	73052484	73305206	+	7025	1	NEO1|IGDCC2|NGN|NTN1R2|-|15q24.1|protein-coding	11.0762	11.025	10.5303	10.6523	-0.502921	4.5306e-07	3.56507e-06
NM_002228	chr1	58780791	58784047	-	3254	1	JUN|AP-1|AP1|c-Jun|p39|-|1p32.1|protein-coding	11.5449	11.5385	11.1746	11.0478	-0.464248	4.5308e-07	3.56507e-06
NM_024089	chr13	102784281	102798976	-	2017	1	POGLUT2|EP58|ERp58|KDEL1|KDELC1|-|13q33.1|protein-coding	6.93228	6.89978	7.65095	7.71261	1.22892	4.53185e-07	3.56507e-06
NM_014206	chr11	61788949	61792599	-	572	1	TMEM258|C11orf10|Kud|Kuduk|-|11q12.2|protein-coding	8.73617	8.60324	9.23143	9.37265	0.771795	4.55313e-07	3.57994e-06
NM_001105207	chr6	112107931	112254567	-	7183	1	LAMA4|CMD1JJ|LAMA3|LAMA4*-1|-|6q21|protein-coding	11.944	12.0245	12.335	12.4136	0.41635	4.58143e-07	3.60031e-06
NM_020524	chr1	154944083	154956099	-	3191	1	PBXIP1|HPIP|-|1q21.3|protein-coding	10.4115	10.4049	10.847	10.8705	0.497372	4.60413e-07	3.61626e-06
NM_002954	chr2	55232405	55235853	+	1060	1	RPS27A|CEP80|HEL112|S27A|UBA80|UBC|UBCEP1|UBCEP80|-|2p16.1|protein-coding	12.0334	11.964	12.3315	12.5044	0.449417	4.66285e-07	3.66047e-06
NM_002130	chr5	43287470	43313412	-	5279	1	HMGCS1|HMGCS|-|5p12|protein-coding	12.0716	12.2265	11.5771	11.7843	-0.499657	4.67017e-07	3.66431e-06
NM_015114	chr12	132725505	132761832	-	4573	1	ANKLE2|KIAA0692|LEMD7|Lem4|MCPH16|-|12q24.33|protein-coding	10.0332	9.95396	10.4222	10.6042	0.58453	4.70205e-07	3.6874e-06
NM_182705	chr17	439980	445940	-	3752.5	2	RFLNB|CFM1|FAM101B|-|17p13.3|protein-coding	9.88282	10.1286	9.42951	9.42737	-0.671114	4.70456e-07	3.68745e-06
NM_006047	chr20	35648925	35664900	-	6641	1	RBM12|HRIHFB2091|SCZD19|SWAN|-|20q11.22|protein-coding	9.76105	9.95471	10.3468	10.4429	0.603104	4.74689e-07	3.71868e-06
NM_031442	chrX	34627075	34657285	-	4035	1	TMEM47|BCMP1|TM4SF10|VAB-9|-|Xp21.1|protein-coding	11.2283	11.4555	10.746	10.9179	-0.557014	4.75583e-07	3.72375e-06
NM_001142478	chr5	111728802	111757729	-	2589	1	NREP|C5orf13|D4S114|P311|PRO1873|PTZ17|SEZ17|-|5q22.1|protein-coding	9.16213	9.28549	8.48044	8.66945	-0.796669	4.81907e-07	3.77131e-06
NM_199511	chr3	112604386	112641143	-	4702	1	CCDC80|CL2|DRO1|SSG1|URB|okuribin|-|3q13.2|protein-coding	11.0747	11.1424	10.6503	10.6887	-0.48081	4.87756e-07	3.8151e-06
NM_001319238	chr1	203795537	203854128	+	5271	1	ZC3H11A|ZC3HDC11A|-|1q32.1|protein-coding	10.6259	10.7071	11.0967	11.1174	0.48214	4.89532e-07	3.82699e-06
NM_005438	chr11	65892049	65900388	-	1696	1	FOSL1|FRA|FRA1|fra-1|-|11q13.1|protein-coding	11.5561	11.6593	11.1931	11.1892	-0.450984	4.89954e-07	3.82831e-06
NM_015702	chr2	149569637	149587775	-	1382	1	MMADHC|C2orf25|CL25022|cblD|-|2q23.2|protein-coding	9.87726	10.0146	10.4069	10.5122	0.576607	4.91332e-07	3.83708e-06
NM_033360	chr12	25205246	25250929	-	5422	1	KRAS|C-K-RAS|CFC2|K-RAS2A|K-RAS2B|K-RAS4A|K-RAS4B|K-Ras|KI-RAS|KRAS1|KRAS2|NS|NS3|RALD|RASK2|c-Ki-ras2|-|12p12.1|protein-coding	9.38129	9.55322	9.93285	10.2349	0.715173	4.99244e-07	3.89685e-06
NM_015570	chr7	69598475	70793506	+	7448	1	AUTS2|FBRSL2|MRD26|-|7q11.22|protein-coding	7.87879	7.79031	7.09824	7.06911	-1.16004	5.1323e-07	4.00394e-06
NM_001368145	chr5	167573659	168264157	+	9488	1	TENM2|ODZ2|TEN-M2|TNM2|ten-2|-|5q34|protein-coding	5.36785	5.33861	4.65267	4.68096	-2.81599	5.22339e-07	4.07289e-06
NM_003254	chrX	47582436	47586789	+	761	1	TIMP1|CLGI|EPA|EPO|HCI|TIMP|TIMP-1|-|Xp11.3|protein-coding	13.7975	13.8058	13.4973	13.2916	-0.425489	5.31562e-07	4.14266e-06
NM_014737	chr20	4780023	4823608	-	5376	1	RASSF2|CENP-34|RASFADIN|-|20p13|protein-coding	7.74682	7.53753	6.86115	6.86875	-1.2645	5.43126e-07	4.23059e-06
NM_001173977	chr6	25279374	25620530	+	5428	1	CARMIL1|CARMIL|CARMIL1a|LRRC16|LRRC16A|dJ501N12.1|dJ501N12.5|-|6p22.2|protein-coding	8.37537	8.43158	7.60801	7.76887	-0.982566	5.44408e-07	4.23838e-06
NM_001363819	chrX	41334166	41350287	+	5967	1	DDX3X|CAP-Rf|DBX|DDX14|DDX3|HLP2|MRX102|-|Xp11.4|protein-coding	11.812	11.8686	12.1839	12.2779	0.418246	5.57052e-07	4.33458e-06
NM_053056	chr11	69641105	69654474	+	4282	1	CCND1|BCL1|D11S287E|PRAD1|U21B31|-|11q13.3|protein-coding	15.3447	15.5151	14.9877	15.0964	-0.408926	5.68733e-07	4.42318e-06
NM_001042550	chr9	104094627	104141419	+	5944	1	SMC2|CAP-E|CAPE|SMC-2|SMC2L1|-|9q31.1|protein-coding	8.81677	8.97488	8.22695	8.24933	-0.843733	5.69349e-07	4.42569e-06
NM_021111	chr9	36036913	36124455	+	4389	1	RECK|ST15|-|9p13.3|protein-coding	9.69642	9.78057	10.2005	10.3065	0.585218	5.78058e-07	4.49106e-06
NM_030771	chr11	27338512	27363215	-	1444	1	CCDC34|L15|NY-REN-41|RAMA3|-|11p14.1|protein-coding	6.51519	6.63006	5.7408	5.82929	-1.78281	5.78658e-07	4.49341e-06
NM_001013627	chrX	71911088	72143574	+	3669	1	NHSL2|-|-|Xq13.1|protein-coding	6.39148	6.28564	5.61672	5.48825	-1.95343	5.80049e-07	4.50189e-06
NM_004661	chr5	138187650	138213323	-	3115	1	CDC23|ANAPC8|APC8|CUT23|-|5q31.2|protein-coding	8.17422	8.22972	8.84127	8.8566	0.833029	5.90354e-07	4.57951e-06
NM_203330	chr11	33703010	33736479	-	7772	1	CD59|16.3A5|1F5|EJ16|EJ30|EL32|G344|HRF-20|HRF20|MAC-IP|MACIF|MEM43|MIC11|MIN1|MIN2|MIN3|MIRL|MSK21|p18-20|-|11p13|protein-coding	13.6229	13.8313	14.0798	14.2389	0.453703	5.93396e-07	4.60073e-06
NM_014321	chr16	46689659	46698394	+	1606	1	ORC6|ORC6L|-|16q11.2|protein-coding	6.46949	6.65649	5.7475	5.79815	-1.8003	5.96205e-07	4.62013e-06
NM_005192	chr14	54397007	54420216	+	829	1	CDKN3|CDI1|CIP2|KAP|KAP1|-|14q22.2|protein-coding	6.0646	6.01057	5.27895	5.29761	-2.12678	6.00927e-07	4.65432e-06
NM_006947	chr4	56467617	56503681	+	3834	1	SRP72|BMFF|BMFS1|HEL103|-|4q12|protein-coding	10.6871	10.7228	11.1291	11.1359	0.467721	6.03388e-07	4.67098e-06
NM_015530	chr2	170929253	170967130	+	2435	1	GORASP2|GOLPH6|GRASP55|GRS2|p59|-|2q31.1|protein-coding	10.6778	10.766	11.1376	11.1802	0.477379	6.0908e-07	4.71262e-06
NM_152718	chr11	61258286	61295316	-	3514	1	VWCE|URG11|VWC1|-|11q12.2|protein-coding	7.83076	7.71523	7.0755	6.93932	-1.1979	6.12877e-07	4.73956e-06
NM_152729	chr6	116100853	116249497	+	6905	1	NT5DC1|C6orf200|LP2642|NT5C2L1|-|6q22.1|protein-coding	8.00489	8.19227	8.6919	8.91535	0.918136	6.24421e-07	4.82636e-06
NM_178448	chr9	137062127	137070557	-	3806	1	SAPCD2|C9orf140|p42.3|-|9q34.3|protein-coding	6.78914	7.00769	6.09752	6.1048	-1.611	6.2637e-07	4.83894e-06
NM_138348	chr5	14664718	14699850	+	7960	1	OTULIN|AIPDS|FAM105B|GUM|-|5p15.2|protein-coding	8.4272	8.51533	9.05764	9.13701	0.781827	6.27183e-07	4.84273e-06
NM_001798	chr12	55966830	55972789	+	2231	1	CDK2|CDKN2|p33(CDK2)|-|12q13.2|protein-coding	8.0165	8.14775	7.37376	7.32581	-1.07246	6.28132e-07	4.84757e-06
NM_001170755	chr1	144421386	144459464	-	4778	1	NBPF15|AB14|AG3|NBPF16|-|1q21.1|protein-coding	9.0475	8.92081	8.2629	8.40064	-0.825924	6.35504e-07	4.90194e-06
NM_001172	chr14	67619920	67651705	+	1898	1	ARG2|-|-|14q24.1|protein-coding	8.72452	8.45154	9.24381	9.25661	0.803591	6.3635e-07	4.90595e-06
NM_016458	chr8	144137774	144140851	+	2526	1	HGH1|BRP16|BRP16L|C8orf30A|C8orf30B|FAM203A|FAM203B|-|8q24.3|protein-coding	8.89498	8.81184	8.26784	8.10415	-0.856129	6.43247e-07	4.95659e-06
NM_006820	chr1	78620448	78646145	+	5818	1	IFI44L|C1orf29|GS3686|-|1p31.1|protein-coding	7.34092	7.20806	6.56891	6.36337	-1.43971	6.49878e-07	5.00384e-06
NM_181453	chr2	108449206	108509415	+	6884	1	GCC2|GCC185|RANBP2L4|REN53|-|2q12.3|protein-coding	9.27915	9.38908	9.81028	9.99632	0.663336	6.50084e-07	5.00384e-06
NM_004588	chr11	118162806	118176639	-	4931	1	SCN2B|ATFB14|-|11q23.3|protein-coding	5.77438	5.67169	6.5498	6.46584	1.83101	6.50376e-07	5.00384e-06
NM_001164213	chr13	46553170	46753040	+	4687	1	LRCH1|CHDC1|NP81|-|13q14.13-q14.2|protein-coding	8.14425	8.06406	7.2664	7.45268	-1.08181	6.54401e-07	5.02966e-06
NM_030777	chr20	46709649	46736346	+	4219	1	SLC2A10|ATORS|ATS|GLUT10|-|20q13.12|protein-coding	9.86944	9.80724	9.36714	9.10142	-0.696821	6.544e-07	5.02966e-06
NM_001012754	chr13	39038456	39050107	+	3400	1	NHLRC3|-|-|13q13.3|protein-coding	8.06128	7.97459	8.73484	8.64405	0.88406	6.55432e-07	5.03502e-06
NR_146210	chr1	213051233	213274774	+	5886	1	RPS6KC1|RPK118|RSKL1|S6K-delta-1|S6PKh1|humS6PKh1|-|1q32.3|protein-coding	8.81874	8.88626	9.3534	9.59106	0.750844	6.5752e-07	5.04848e-06
NM_002396	chr18	50879118	50954255	+	9011	1	ME2|ODS1|-|18q21.2|protein-coding	9.40834	9.37871	8.69463	8.87371	-0.733997	6.58968e-07	5.05702e-06
NR_045721	chr9	137086985	137109183	+	2824	1	MAN1B1|ERMAN1|ERManI|MANA-ER|MRT15|-|9q34.3|protein-coding	10.7377	10.6708	11.1947	11.0974	0.483541	6.65996e-07	5.10835e-06
NM_006765	chr8	15540263	15766638	+	3684	1	TUSC3|D8S1992|M33|MRT22|MRT7|MagT2|N33|OST3A|SLC58A2|-|8p22|protein-coding	10.6856	10.7102	10.1569	10.2862	-0.527679	6.7033e-07	5.13897e-06
NM_014393	chr8	73549602	73746927	-	4136	1	STAU2|39K2|39K3|-|8q21.11|protein-coding	8.49449	8.66856	7.77266	7.96168	-0.955766	6.78918e-07	5.20216e-06
NR_073093	chr6	166364920	166383013	-	1200	1	MPC1|BRP44L|CGI-129|MPYCD|SLC54A1|-|6q27|protein-coding	7.62424	7.66322	8.28786	8.40668	0.981498	6.84568e-07	5.24278e-06
NM_001330229	chr17	42833397	42843760	+	3435	1	PSME3|HEL-S-283|Ki|PA28-gamma|PA28G|PA28gamma|REG-GAMMA|-|17q21.31|protein-coding	10.3113	10.3874	10.7615	10.871	0.517209	6.88335e-07	5.26895e-06
NM_003272	chr1	236142539	236208907	+	2024	1	GPR137B|TM7SF1|-|1q42.3|protein-coding	7.93313	8.28498	8.77192	8.9364	0.952006	7.05962e-07	5.40113e-06
NM_015278	chr6	148342838	148552044	+	7438	1	SASH1|CAPOK|DUH1|SH3D6A|dJ323M4.1|-|6q24.3-q25.1|protein-coding	10.8898	10.953	11.311	11.3738	0.458078	7.11456e-07	5.4404e-06
NM_181351	chr11	112961420	113278436	+	5798	1	NCAM1|CD56|MSK39|NCAM|-|11q23.2|protein-coding	7.42866	7.35086	6.62416	6.62508	-1.32146	7.20832e-07	5.5093e-06
NR_046177	chr18	35041413	35143468	+	4308	1	MAPRE2|CSCSC2|EB1|EB2|RP1|-|18q12.1-q12.2|protein-coding	8.6199	8.67262	7.75449	8.06798	-0.9639	7.29165e-07	5.57015e-06
NM_020754	chr3	119294383	119420714	+	9293	1	ARHGAP31|AOS1|CDGAP|-|3q13.32-q13.33|protein-coding	8.76371	8.78539	8.04587	8.18151	-0.856997	7.36614e-07	5.6242e-06
NM_002872	chr22	37225270	37244269	-	1463	1	RAC2|EN-7|Gx|HSPC022|p21-Rac2|-|22q13.1|protein-coding	8.00656	8.09013	7.39092	7.21343	-1.09469	7.37941e-07	5.63148e-06
NM_004866	chr5	78360617	78480739	+	6132	1	SCAMP1|SCAMP|SCAMP37|-|5q14.1|protein-coding	9.50644	9.62386	8.9527	9.02593	-0.68595	7.4112e-07	5.65287e-06
NM_001306196	chr15	52547045	52569030	-	5417	1	ARPP19|ARPP-16|ARPP-19|ARPP16|ENSAL|-|15q21.2|protein-coding	10.7268	10.9165	10.2146	10.3941	-0.572406	7.5877e-07	5.78456e-06
NM_016095	chr16	85676198	85688954	-	2621	1	GINS2|HSPC037|PSF2|Pfs2|-|16q24.1|protein-coding	5.83699	5.92718	5.18621	5.09538	-2.26312	7.60834e-07	5.79736e-06
NM_003344	chr7	129830733	129952960	-	5152	1	UBE2H|E2-20K|GID3|UBC8|UBCH|UBCH2|-|7q32.2|protein-coding	11.5494	11.5306	11.91	11.9304	0.408296	7.70332e-07	5.86677e-06
NM_002898	chr12	56521820	56596192	+	8471	1	RBMS2|SCR3|-|12q13.3|protein-coding	10.8294	10.9486	10.2944	10.4875	-0.547162	7.81049e-07	5.94538e-06
NM_014713	chr2	20032650	20051628	-	1356	1	LAPTM4A|HUMORF13|LAPTM4|MBNT|Mtrp|-|2p24.1|protein-coding	12.4539	12.3901	12.7467	12.8362	0.392648	7.83247e-07	5.95909e-06
NR_152610	chrX	63426558	63561095	-	3120	1	LINC01278|-|-|Xq11.1|ncRNA	7.6627	7.64726	8.3715	8.32144	0.962599	8.02104e-07	6.09948e-06
NM_001099270	chr9	126860639	126885877	+	6585	1	ZBTB34|ZNF918|-|9q33.3|protein-coding	7.48652	7.46536	8.13696	8.23779	1.02105	8.04643e-07	6.1157e-06
NR_136536	chr2	24049741	24063680	+	1120	1	FKBP1B|FKBP12.6|FKBP1L|OTK4|PKBP1L|PPIase|-|2p23.3|protein-coding	6.10841	5.97458	6.84646	6.81135	1.62345	8.10389e-07	6.15626e-06
NM_002631	chr1	10399064	10420511	+	2253	1	PGD|6PGD|-|1p36.22|protein-coding	11.9105	11.8658	11.5151	11.4952	-0.411816	8.15536e-07	6.19223e-06
NR_148030	chr13	100089093	100530434	+	2542	1	PCCA|-|-|13q32.3|protein-coding	7.59683	7.8022	8.33796	8.51679	1.0006	8.24135e-07	6.25437e-06
NM_032840	chr12	53064316	53079390	-	2889	1	SPRYD3|-|-|12q13.13|protein-coding	9.62997	9.7453	10.1766	10.2173	0.579002	8.33579e-07	6.32284e-06
NM_005629	chrX	153687926	153696587	+	3915	1	SLC6A8|CCDS1|CRT|CRTR|CT1|CTR5|-|Xq28|protein-coding	9.23897	9.24835	8.72223	8.4898	-0.7763	8.48874e-07	6.43562e-06
NM_020806	chr14	66507407	67181808	+	4277	1	GPHN|GEPH|GPH|GPHRYN|HKPX1|MOCODC|-|14q23.3-q24.1|protein-coding	6.99324	6.99149	7.81525	7.66867	1.18725	8.51991e-07	6.456e-06
NM_001042603	chr12	280057	389320	-	10671	1	KDM5A|RBBP-2|RBBP2|RBP2|-|12p13.33|protein-coding	9.67185	9.5927	10.108	10.1777	0.582232	8.5316e-07	6.4616e-06
NM_032227	chrX	110003114	110177788	+	5561	1	TMEM164|bB360B22.3|-|Xq23|protein-coding	8.14813	8.27259	8.8342	8.87926	0.830404	8.71386e-07	6.59632e-06
NM_182919	chr19	4815924	4831742	-	2718	1	TICAM1|IIAE6|MyD88-3|PRVTIRB|TICAM-1|TRIF|-|19p13.3|protein-coding	8.86931	8.8009	8.26984	8.04338	-0.869137	8.83542e-07	6.68256e-06
NM_032376	chr17	44011188	44014963	-	1519	1	TMEM101|-|-|17q21.31|protein-coding	8.74837	8.82048	9.35464	9.37748	0.704951	8.83667e-07	6.68256e-06
NM_002037	chr6	111660332	111873452	-	3612	1	FYN|SLK|SYN|p59-FYN|-|6q21|protein-coding	9.31159	9.30567	8.65981	8.77093	-0.721884	8.85594e-07	6.69377e-06
NM_001349097	chr3	172750726	172821474	+	4694	1	ECT2|ARHGEF31|-|3q26.31|protein-coding	8.99964	9.03223	8.22674	8.47562	-0.831168	8.97524e-07	6.78054e-06
NR_034009	chr20	43457896	43464243	+	4614	1	SRSF6|B52|HEL-S-91|SFRS6|SRP55|-|20q13.11|protein-coding	10.3734	10.157	9.65083	9.78767	-0.623361	8.99442e-07	6.79162e-06
NM_001005751	chr10	50067954	50133509	+	4609	1	WASHC2A|FAM21A|FAM21B|bA56A21.1|bA98I6.1|-|10q11.23|protein-coding	10.6719	10.7166	11.0963	11.1422	0.465245	9.12976e-07	6.89036e-06
NM_001321874	chr7	18495749	18668843	+	4400	1	HDAC9|HD7|HD7b|HD9|HDAC|HDAC7|HDAC7B|HDAC9B|HDAC9FL|HDRP|MITR|-|7p21.1|protein-coding	8.87306	8.95644	8.18252	8.34524	-0.827946	9.19703e-07	6.93765e-06
NM_000118	chr9	127815012	127854773	-	3185	1	ENG|END|HHT1|ORW1|-|9q34.11|protein-coding	11.339	11.4117	11.0121	10.8091	-0.501259	9.23855e-07	6.96548e-06
NM_018418	chr14	88385657	88438460	+	1986	1	SPATA7|HEL-S-296|HSD-3.1|HSD3|LCA3|-|14q31.3|protein-coding	7.10139	7.06988	6.32521	6.31717	-1.44204	9.3765e-07	7.06594e-06
NM_153253	chr11	65640121	65650920	+	3612	1	SIPA1|SPA1|-|11q13.1|protein-coding	8.89883	8.9452	8.3438	8.22604	-0.80953	9.3876e-07	7.07077e-06
NM_024586	chr1	51617092	51789219	+	3634	1	OSBPL9|ORP-9|ORP9|-|1p32.3|protein-coding	9.63282	9.62997	10.0883	10.1879	0.57951	9.45278e-07	7.1163e-06
[truncated: 26,257 more rows]

## Sheet: p<0.05
Transcript/RepeatID (cmd=analyzeRepeats.pl rna hg38 -strand both -count exons -d KY453e_TagDir/ KY453f_TagDir KY453c_TagDir/ KY453d_TagDir -noadj -condenseGenes) (cmd=getDiffExpression.pl condenseGenes_raw-Genes_20220204_si4_MXRA5.txt control control si4 si4)	chr	start	end	strand	Length	Copies	Annotation/Divergence	KY453e_TagDir/ (15137230.5 total)	KY453f_TagDir (13552252.5 total)	KY453c_TagDir/ (15679980.5 total)	KY453d_TagDir (15093839.0 total)	control vs. si4 Log2 Fold Change	control vs. si4 p-value	control vs. si4 adj. p-value
NR_046262	chr5	36871361	36876694	-	5333	1	NIPBL-DT|NIPBL-AS|NIPBL-AS1|-|5p13.2|ncRNA	6.22873	6.30767	7.09363	7.21358	1.67033	2.19212e-08	2.08924e-07
NM_001369506	chr6	149317712	149411607	+	4502	1	TAB2|CHTD2|MAP3K7IP2|TAB-2|-|6q25.1|protein-coding	10.1274	10.2366	9.61201	9.65105	-0.628333	1.0609e-07	9.15974e-07
NM_019593	chr20	5544399	5611006	-	5452	1	GPCPD1|EDI3|GDE5|GDPD6|PREI4|-|20p12.3|protein-coding	8.69736	8.71102	9.26701	9.41171	0.775775	1.82203e-07	1.51742e-06
NM_001262	chr1	50968695	50974634	+	2082	1	CDKN2C|INK4C|p18|p18-INK4C|-|1p32.3|protein-coding	7.30323	7.41935	6.31176	6.34534	-1.85459	4.97904e-11	6.36074e-10
NM_001271010	chr11	128693916	128813267	+	4140	1	FLI1|BDPLT21|EWSR2|SIC-1|-|11q24.3|protein-coding	7.76779	7.84072	7.29345	7.26903	-0.796151	0.000417282	0.00185789
NM_031922	chr6	138904015	138988261	-	3994	1	REPS1|NBIA7|RALBP1|-|6q24.1|protein-coding	8.54538	8.47022	7.69604	7.73418	-1.081	9.46995e-09	9.37587e-08
NM_005876	chr2	219434843	219493629	+	10739	1	SPEG|APEG-1|APEG1|BPEG|CNM5|MYLK6|SPEGalpha|SPEGbeta|-|2q35|protein-coding	8.75754	8.49557	7.20708	7.29648	-1.913	2.39265e-20	7.24486e-19
NM_022736	chr3	158802054	158829716	+	2213	1	MFSD1|SMAP4|-|3q25.32|protein-coding	10.8945	10.9546	11.5889	11.6792	0.769239	3.78456e-17	8.84376e-16
NM_014740	chr17	80134370	80147128	-	2509	1	EIF4A3|DDX48|Fal1|MUK34|NMP265|NUK34|RCPS|eIF-4A-III|eIF4A-III|eIF4AIII|-|17q25.3|protein-coding	9.26071	9.42177	9.63994	9.64384	0.350367	0.0084403	0.0264401
NM_002047	chr7	30594878	30634032	+	2417	1	GARS|CMT2D|DSMAV|GlyRS|HMN5|SMAD1|-|7p14.3|protein-coding	12.4852	12.3158	11.4609	11.5073	-0.9833	7.52967e-28	3.63962e-26
NR_038280	chr1	23760382	23778297	-	1080	1	ELOA-AS1|TCEB3-AS1|-|1p36.11|ncRNA	7.04158	6.90022	7.56858	7.66845	1.03868	3.01296e-05	0.000172207
NM_021637	chrX	101078879	101096366	+	2034	1	TMEM35A|TMEM35|-|Xq22.1|protein-coding	7.55048	7.55672	7.01425	7.01239	-0.872379	0.000346216	0.00156839
NM_001363851	chr17	46923117	46942020	+	4378	1	GOSR2|Bos1|EPM6|GS27|-|17q21.32|protein-coding	9.58461	9.55247	10.0755	10.099	0.594016	4.5079e-07	3.5518e-06
NM_001933	chr14	74881916	74903742	+	2795	1	DLST|DLTS|-|14q24.3|protein-coding	10.6031	10.6781	10.8416	10.8956	0.250671	0.0110703	0.0334465
NM_001099678	chr3	120324509	120349354	-	7912	1	LRRC58|-|-|3q13.33|protein-coding	9.29157	9.48184	9.89049	10.1549	0.737769	1.8564e-07	1.54434e-06
NM_015532	chr15	57706714	57717557	+	4108	1	POLR2M|GCOM1|GRINL1A|Gdown|Gdown1|-|15q21.3|protein-coding	9.69063	9.80248	9.35976	9.33216	-0.468195	0.000276498	0.00128151
NM_005347	chr9	125234853	125241343	-	3911	1	HSPA5|BIP|GRP78|HEL-S-89n|MIF2|-|9q33.3|protein-coding	15.7871	15.4281	14.6088	14.5721	-1.08039	9.24706e-09	9.16122e-08
NM_015365	chrX	110194186	110318085	-	5342	1	AMMECR1|AMMERC1|MFHIEN|-|Xq23|protein-coding	7.68967	7.77326	8.89105	9.02279	1.60588	1.67468e-19	4.71951e-18
NM_001330182	chr14	64945816	64972336	-	3647	1	RAB15|-|-|14q23.3|protein-coding	7.07575	7.06219	6.73604	6.57212	-0.745174	0.00914542	0.0283014
NM_031301	chr15	63277605	63309126	+	4130	1	APH1B|APH-1B|PRO1328|PSFL|TAAV688|-|15q22.2|protein-coding	8.98391	9.01598	8.47811	8.61432	-0.565534	0.00035986	0.00162093
NM_016101	chr16	69339772	69343106	+	2048	1	NIP7|CGI-37|HSPC031|KD93|-|16q22.1|protein-coding	8.56928	8.59569	8.92888	9.00146	0.479646	0.00216281	0.00807247
NM_001136156	chr19	32345610	32387667	+	7707	1	ZNF507|-|-|19q13.11|protein-coding	8.53574	8.63187	9.0991	9.33491	0.786034	1.12719e-06	8.38095e-06
NM_002439	chr5	80654652	80876815	+	4417	1	MSH3|DUP|FAP4|MRP1|-|5q14.1|protein-coding	8.10669	8.16296	8.51951	8.48345	0.487047	0.00626594	0.0204902
NM_032890	chr1	222815039	223005995	+	4962	1	DISP1|DISPA|-|1q41|protein-coding	6.86096	6.80308	6.37191	6.24229	-1.03501	0.000933753	0.00383517
NR_046408	chr17	82716706	82728013	+	1943	1	FN3KRP|FN3KL|-|17q25.3|protein-coding	8.76731	8.87092	8.37235	8.42517	-0.53676	0.00114539	0.00459042
NM_001258249	chrY	13248379	13480670	-	6785	1	UTY|KDM6AL|KDM6C|UTY1|-|Yq11.221|protein-coding	6.94506	7.07403	7.56292	7.54993	0.88272	0.000361472	0.00162673
NM_058216	chr17	58692602	58735611	+	2551	1	RAD51C|BROVCA3|FANCO|R51H3|RAD51L2|-|17q22|protein-coding	7.34449	7.3871	6.91534	7.00354	-0.676675	0.00818087	0.0257345
NM_012137	chr1	85318485	85465159	-	3931	1	DDAH1|DDAH|DDAH-1|DDAHI|HEL-S-16|-|1p22.3|protein-coding	11.4444	11.5557	10.717	10.8505	-0.777721	2.1356e-15	4.27375e-14
NM_001193523	chr16	67529389	67546786	+	4453	1	RIPOR1|FAM65A|-|16q22.1|protein-coding	11.16	11.2321	10.9695	10.7455	-0.364254	0.00057816	0.0024909
NM_147188	chr15	75903878	75942511	+	10698	1	FBXO22|FBX22|FISTC1|-|15q24.2|protein-coding	8.98251	8.97914	9.47416	9.61928	0.676697	1.2967e-06	9.57041e-06
NR_038422	chr19	9835207	9849689	+	1168	1	PIN1|DOD|UBL5|-|19p13.2|protein-coding	9.71837	9.70916	9.42305	9.43217	-0.33356	0.00771138	0.024519
NM_178169	chr12	64610495	64697564	+	3500	1	RASSF3|RASSF5|-|12q14.2|protein-coding	10.3539	10.4492	9.54481	9.65645	-0.907023	8.9933e-15	1.69812e-13
NM_017637	chr9	16409503	16870670	-	12799	1	BNC2|BSN2|-|9p22.3-p22.2|protein-coding	8.31232	8.5241	7.48499	7.37742	-1.38451	2.25875e-11	3.02151e-10
NM_030940	chr9	86264548	86282538	-	1959	1	ISCA1|HBLD2|ISA1|MMDS5|hIscA|-|9q21.33|protein-coding	7.82026	8.1359	8.92078	9.15172	1.35311	9.66472e-13	1.49788e-11
NM_021961	chr11	12674421	12944737	+	9402	1	TEAD1|AA|NTEF-1|REF1|TCF-13|TCF13|TEAD-1|TEF-1|-|11p15.3|protein-coding	11.621	11.6783	11.401	11.4576	-0.237431	0.0061608	0.0201991
NM_006371	chr3	33113958	33147773	+	6642	1	CRTAP|CASP|LEPREL3|OI7|P3H5|-|3p22.3|protein-coding	12.2946	12.3237	11.8628	11.808	-0.505869	3.0111e-10	3.50457e-09
NR_045697	chr3	64067964	64103131	+	6502	1	PRICKLE2-AS1|-|-|3p14.1|ncRNA	6.79977	6.72644	7.27195	7.2634	0.873791	0.00111691	0.0044882
NM_053043	chr7	155644661	155781480	+	10148	1	RBM33|PRR8|-|7q36.3|protein-coding	9.04415	8.93565	9.23969	9.40558	0.401629	0.00643068	0.0209652
NM_018381	chr19	10086317	10093243	+	1918	1	SHFL|C19orf66|IRAV|RyDEN|SFL|-|19p13.2|protein-coding	9.16736	9.02906	8.60159	8.6849	-0.56529	0.000280889	0.00130104
NM_012385	chr16	28532708	28538974	-	5286	1	NUPR1|COM1|P8|-|16p11.2|protein-coding	11.6652	11.4112	11.1296	11.1028	-0.463589	9.19805e-06	5.89027e-05
NM_000396	chr1	150796208	150808260	-	1619	1	CTSK|CTS02|CTSO|CTSO1|CTSO2|PKND|PYCD|-|1q21.3|protein-coding	14.1553	14.1842	12.7546	12.7215	-1.5108	5.04656e-100	3.03782e-97
NM_138493	chr6	37482938	37499893	-	566	1	CCDC167|C6orf129|HSPC265|-|6p21.2|protein-coding	6.981	7.04135	6.60276	6.64609	-0.71023	0.0128447	0.0377908
NM_012429	chr22	30397018	30425303	+	4193	1	SEC14L2|C22orf6|SPF|TAP|TAP1|-|22q12.2|protein-coding	7.48029	7.75872	8.72313	8.93403	1.60627	5.95023e-16	1.24888e-14
NR_125373	chr10	88932684	88939974	+	2038	1	ACTA2-AS1|UC001kfo|ZXF1|uc001kfo.1|-|10q23.31|ncRNA	10.1128	10.3508	8.85617	8.74727	-1.6638	2.55556e-33	1.71209e-31
NM_080593	chr6	27138293	27146858	-	835	1	HIST1H2BK|H2B/S|H2BFAiii|H2BFT|H2BK|-|6p22.1|protein-coding	8.94247	8.90317	9.61565	9.63165	0.833721	6.79113e-10	7.62684e-09
NM_007109	chr6	31158589	31164215	+	3237.9	7	TCF19|SC1|TCF-19|-|6p21.33|protein-coding	5.37926	5.45858	5.0475	4.92393	-1.51454	0.00271331	0.00984657
NR_103451	chr9	134819415	134872618	-	863	1	LOC101448202|-|-|9q34.3|ncRNA	7.05117	7.05228	8.02051	7.92331	1.40357	7.06563e-10	7.89389e-09
NM_001320778	chr15	74843730	74873365	-	2570	1	SCAMP2|-|-|15q24.1|protein-coding	9.93459	9.89733	10.2546	10.1191	0.308572	0.00797935	0.0252113
NM_022451	chr10	94333226	94362939	-	3432	1	NOC3L|AD24|C10orf117|FAD24|-|10q23.33|protein-coding	8.47094	8.65803	7.87675	8.20258	-0.686457	0.000627051	0.00268082
NM_152406	chr5	149271859	149343635	+	6001	1	AFAP1L1|-|-|5q32|protein-coding	6.7049	6.83504	6.35125	6.28098	-0.908232	0.00401523	0.0138845
NM_001184889	chr15	22838641	22868384	+	3465	1	NIPA2|SLC57A2|-|15q11.2|protein-coding	10.1161	10.1362	9.68162	9.68531	-0.504925	1.185e-05	7.39974e-05
NM_001352510	chr21	45512565	45542440	-	4987	1	SLC19A1|CHMD|FOLT|IFC-1|IFC1|REFC|RFC|RFC1|-|21q22.3|protein-coding	9.36162	9.30953	9.02346	8.87782	-0.461688	0.00140134	0.00549042
NM_005389	chr6	149749695	149811421	+	1724	1	PCMT1|PIMT|-|6q25.1|protein-coding	9.87463	9.99935	10.2967	10.38	0.451928	7.99238e-05	0.00041734
NM_017631	chr4	168216294	168318752	-	5975	1	DDX60|-|-|4q32.3|protein-coding	8.69698	8.69142	8.25417	8.22955	-0.587308	0.000524309	0.00228193
NR_026891	chr15	50348936	50354879	-	5943	1	GABPB1-IT1|-|-|15q21.2|ncRNA	6.54166	6.58027	7.63969	7.51391	1.72251	6.75531e-11	8.52858e-10
NM_032043	chr17	61679186	61863559	-	8144	1	BRIP1|BACH1|FANCJ|OF|-|17q23.2|protein-coding	6.23205	6.52677	5.33251	5.30267	-2.79548	3.46097e-11	4.49777e-10
NM_024299	chr20	63520765	63522206	+	821	1	PPDPF|C20orf149|dJ697K14.9|exdpf|-|20q13.33|protein-coding	12.4609	12.3315	12.1687	11.8454	-0.406531	0.000170148	0.00082652
NM_007019	chr20	45812644	45816952	+	769	1	UBE2C|UBCH10|dJ447F3.2|-|20q13.12|protein-coding	7.46191	7.32659	5.9082	5.87877	-2.85452	1.50082e-20	4.66649e-19
NR_137630	chr14	24214310	24232385	-	603	2	NEDD8-MDP1|-|-|14q12|protein-coding	9.0592	9.13541	9.35863	9.38985	0.331167	0.0164286	0.0465338
NM_025010	chr3	47282944	47346816	+	4610	1	KLHL18|-|-|3p21.31|protein-coding	8.51403	8.72325	8.22935	8.25909	-0.494946	0.00581581	0.019185
NM_001039479	chr14	74661256	74713080	-	5395	1	AREL1|FIEL1|KIAA0317|-|14q24.3|protein-coding	8.95478	9.19839	10.511	10.5639	1.66235	4.72167e-39	4.10731e-37
NM_006377	chr9	35162009	35405338	+	6315	1	UNC13B|MUNC13|UNC13|Unc13h2|-|9p13.3|protein-coding	9.67467	9.76742	10.0374	9.95531	0.315465	0.00865628	0.0269986
NM_001663	chr14	49893082	49897054	+	3871	1	ARF6|-|-|14q21.3|protein-coding	11.7111	11.76	11.4116	11.4791	-0.312265	0.000292239	0.00134944
NM_001304	chr17	30378927	30469989	+	9349	1	CPD|GP180|-|17q11.2|protein-coding	11.3027	11.3517	12.0601	12.1627	0.843051	2.29145e-22	8.11389e-21
NM_031479	chr12	57455307	57458025	+	2456	1	INHBE|-|-|12q13.3|protein-coding	5.34533	5.30597	6.49136	6.3747	2.91752	2.18883e-12	3.25812e-11
NM_053044	chr4	8269754	8307098	+	2528	1	HTRA3|Prsp|Tasp|-|4p16.1|protein-coding	6.53499	6.75359	7.61087	7.62386	1.61446	9.37346e-10	1.0319e-08
NM_001080395	chr17	81117296	81166221	-	5444	1	AATK|AATYK|AATYK1|LMR1|LMTK1|PPP1R77|p35BP|-|17q25.3|protein-coding	4.65654	4.50166	4.26803	4.29245	-1.6166	0.0141848	0.0410828
NM_023009	chr1	32333839	32336233	-	1542	1	MARCKSL1|F52|MACMARCKS|MLP|MLP1|MRP|-|1p35.1|protein-coding	8.46951	8.61825	7.90246	7.74684	-0.967836	4.28674e-07	3.38464e-06
NM_014786	chr11	73308276	73369388	+	8140	1	ARHGEF17|P164RHOGEF|RHOGEF17|TEM4|p164-RhoGEF|-|11q13.4|protein-coding	10.9612	10.9342	10.8019	10.6277	-0.252289	0.0144482	0.0417333
NM_001282766	chr9	37485935	37503697	+	1947	1	POLR1E|PAF53|PRAF1|-|9p13.2|protein-coding	8.35962	8.28739	7.90337	7.89527	-0.581859	0.00211997	0.00793815
NM_015527	chr16	30357102	30370494	-	3569	1	TBC1D10B|EPI64B|FP2461|-|16p11.2|protein-coding	10.3165	10.2894	9.88816	9.71571	-0.563499	1.81449e-06	1.31091e-05
NM_014344	chr11	35618460	35620865	+	2403	1	FJX1|-|-|11p13|protein-coding	9.2918	9.30963	9.1291	8.753	-0.416977	0.0116783	0.0349674
NM_024617	chr9	86287733	86354410	-	5574	1	TUT7|PAPD6|TENT3B|ZCCHC6|-|9q21.33|protein-coding	9.13071	9.21735	9.70912	9.7677	0.662651	4.141e-07	3.27817e-06
NM_001010972	chr7	143381345	143391111	+	2213	2	ZYX|ESP-2|HED-2|-|7q34|protein-coding	13.0883	13.1746	11.8845	11.6063	-1.46625	6.51522e-50	9.24977e-48
NM_001025436	chr2	213284379	213317985	+	1263	1	SPAG16|PF20|WDR29|-|2q34|protein-coding	7.49172	7.51221	6.45963	6.48494	-1.77462	2.85794e-11	3.7497e-10
NM_004618	chr17	18271429	18314994	-	6574	2	TOP3A|MGRISCE2|PEOB5|TOP3|ZGRF7|-|17p11.2|protein-coding	8.4635	8.46296	8.93872	8.84307	0.542577	0.000769539	0.00322405
NM_080742	chr6	70856679	70957060	-	6581	1	B3GAT2|GLCATS|-|6q13|protein-coding	8.66669	8.84675	8.2959	8.38933	-0.534365	0.00199269	0.0075158
NM_001278716	chr6	98868535	98947946	-	8046	1	FBXL4|FBL4|FBL5|MTDPS13|-|6q16.1-q16.2|protein-coding	8.03965	8.21458	8.48745	8.63821	0.575504	0.0018791	0.00712844
NM_052947	chr18	58481250	58629091	-	7419	1	ALPK2|HAK|-|18q21.31-q21.32|protein-coding	8.38753	8.21025	7.80495	7.88971	-0.626159	0.00150413	0.00583244
NM_016107	chr5	32354350	32444740	-	4695	1	ZFR|SPG71|ZFR1|-|5p13.3|protein-coding	10.6588	10.7003	10.8593	11.0512	0.306068	0.00369264	0.0129054
NM_004523	chr10	92593130	92655395	+	4992	1	KIF11|EG5|HKSP|KNSL1|MCLMR|TRIP5|-|10q23.33|protein-coding	8.12141	8.11927	6.74529	6.82298	-2.03658	5.10335e-19	1.37143e-17
NR_135657	chr17	5111935	5114382	+	473	1	LOC101928000|-|-|17p13.2|ncRNA	3.14237	2.96617	2.82168	2.87425	-3.36603	0.0112278	0.0338611
NM_000712	chr7	43758680	43807342	+	1064	1	BLVRA|BLVR|BVR|BVRA|-|7p13|protein-coding	9.14166	9.29896	8.76896	8.70686	-0.591787	9.65543e-05	0.000494907
NM_000485	chr16	88809339	88811928	-	924	1	APRT|AMP|APRTD|-|16q24.3|protein-coding	10.2634	10.2056	9.96546	9.73136	-0.431446	0.000513961	0.00224386
NM_014999	chr12	71754863	71800286	+	15549	1	RAB21|-|-|12q21.1|protein-coding	9.82099	9.91422	10.0479	10.203	0.294599	0.0145048	0.0418566
NM_006409	chr7	99325898	99366262	+	1570	1	ARPC1A|Arc40|HEL-68|HEL-S-307|SOP2Hs|SOP2L|-|7q22.1|protein-coding	10.6488	10.7169	11.0422	11.1104	0.431077	8.25636e-06	5.32576e-05
NM_001318739	chr11	103050686	103092160	-	12768	1	DCUN1D5|SCCRO5|-|11q22.3|protein-coding	8.45914	8.51077	8.92956	8.91732	0.553256	0.00049198	0.00215603
NM_001034173	chr12	105019790	105084458	-	7403	1	ALDH1L2|mtFDH|-|12q23.3|protein-coding	10.9461	10.6629	10.2639	10.3181	-0.577082	1.28102e-06	9.45934e-06
NM_015342	chr5	65563296	65587549	+	2096	1	PPWD1|-|-|5q12.3|protein-coding	7.65846	7.91272	8.21867	8.3751	0.703117	0.000698293	0.00295518
NM_020133	chr6	161129970	161274061	-	7909	1	AGPAT4|1-AGPAT4|LPAAT-delta|dJ473J16.2|-|6q26|protein-coding	7.24852	7.32049	6.76514	6.68967	-0.965102	0.000331004	0.00150811
NM_145049	chr5	159263290	159286034	+	2164	1	UBLCP1|CPUB1|-|5q33.3|protein-coding	9.19025	9.4105	9.76568	9.96114	0.65461	3.67406e-06	2.52585e-05
NM_152753	chr6	35213956	35253079	+	7795	1	SCUBE3|CEGF3|-|6p21.31|protein-coding	5.04415	5.12943	4.68803	4.54528	-2.00268	0.000672332	0.00285736
NM_031459	chr1	28259518	28282491	+	3450	2	SESN2|HI95|SES2|SEST2|-|1p35.3|protein-coding	10.7979	10.506	9.42983	9.32582	-1.44655	2.24994e-28	1.1439e-26
NM_005399	chr1	147155106	147172470	-	5333	1	PRKAB2|-|-|1q21.1|protein-coding	9.13398	9.18821	9.7735	9.97176	0.835057	7.11079e-10	7.93844e-09
NM_001901	chr6	131948177	131951372	-	2330	1	CCN2|CTGF|HCS24|IGFBP8|NOV2|-|6q23.2|protein-coding	11.3716	11.6091	12.2849	12.2821	0.844506	1.91766e-18	4.89365e-17
NM_018688	chr8	22620431	22669121	-	1812	1	BIN3|-|-|8p21.3|protein-coding	7.95772	8.05792	7.46147	7.39691	-0.848385	7.82017e-05	0.000408773
NM_001258277	chr6	130366281	130443065	+	2962	1	TMEM200A|KIAA1913|TTMA|TTMC|-|6q23.1|protein-coding	10.0439	10.2371	9.5773	9.82038	-0.500633	0.000193725	0.000928757
NM_015313	chr11	120336413	120489937	+	10283	1	ARHGEF12|LARG|PRO2792|-|11q23.3|protein-coding	12.0871	12.0649	11.8026	11.9304	-0.222815	0.00924542	0.0285719
NM_016133	chr2	118088471	118110997	+	3554	1	INSIG2|INSIG-2|-|2q14.1-q14.2|protein-coding	8.36021	8.4527	8.92256	9.14455	0.793444	2.28238e-06	1.61864e-05
NM_001349451	chr3	9397615	9478145	+	7199	1	SETD5|-|-|3p25.3|protein-coding	10.174	10.0544	10.6551	10.6886	0.619161	7.36073e-09	7.36513e-08
NM_152243	chr22	37560480	37569403	+	2141	1	CDC42EP1|BORG5|CEP1|MSE55|-|22q13.1|protein-coding	9.40153	9.22451	8.75602	8.54861	-0.80552	4.08094e-07	3.23743e-06
NM_177400	chr10	132783181	132786147	-	2763	1	NKX6-2|GTX|NKX6.2|NKX6B|SPAX8|-|10q26.3|protein-coding	5.09298	5.1767	5.60296	5.44886	1.29951	0.00714221	0.0229273
NM_012104	chr11	117285686	117316256	-	5836	1	BACE1|ASP2|BACE|HSPC104|-|11q23.3|protein-coding	11.0257	11.1409	10.0492	10.063	-1.13548	2.05687e-28	1.04928e-26
NM_001146254	chr19	13931187	13953392	-	3297	1	PODNL1|SLRR5B|-|19p13.12|protein-coding	5.17261	5.08704	5.57635	5.56705	1.44862	0.0023388	0.00866483
NM_001278158	chr16	3112579	3120517	+	2302	1	ZNF205|RhitH|ZNF210|Zfp13|-|16p13.3|protein-coding	7.85577	7.89906	7.49075	7.24159	-0.754004	0.00105929	0.00428759
NM_016006	chr3	43690938	43722725	+	5289	1	ABHD5|CGI58|IECN2|NCIE2|-|3p21.33|protein-coding	8.42171	8.71668	9.3785	9.42562	1.00765	3.13813e-10	3.64677e-09
NM_006827	chr14	75131469	75176612	-	4102	1	TMED10|P24(DELTA)|S31I125|S31III125|TMP21|Tmp-21-I|p23|p24d1|-|14q24.3|protein-coding	12.4787	12.4902	11.7089	11.8243	-0.765154	2.87485e-20	8.63544e-19
NM_001302691	chr19	44905796	44909393	+	1175	1	APOE|AD2|APO-E|ApoE4|LDLCQ5|LPG|-|19q13.32|protein-coding	5.75988	6.13344	7.41021	6.98421	2.43576	2.12629e-11	2.84938e-10
NM_001366214	chr3	197042560	197298135	-	5307	1	DLG1|DLGH1|SAP-97|SAP97|hdlg|-|3q29|protein-coding	10.168	10.2744	9.42897	9.58765	-0.812493	5.12572e-11	6.52597e-10
NM_173469	chr15	75843447	75901072	+	2947	1	UBE2Q2|-|-|15q24.2|protein-coding	9.96071	10.0115	10.3069	10.4658	0.452465	8.26728e-05	0.000429756
NM_001284388	chr10	102152176	102163871	+	3952	1	NOLC1|NOPP130|NOPP140|NS5ATP13|P130|-|10q24.32|protein-coding	9.61944	9.7339	10.8833	10.9362	1.37533	4.27493e-37	3.45878e-35
NM_001320924	chr17	7856681	7857891	-	881	1	NAA38|LSMD1|MAK31|PFAAP2|-|17p13.1|protein-coding	8.28979	8.2143	7.81642	7.66603	-0.709502	0.00038479	0.00172291
NM_024086	chr17	2416054	2511888	-	5724	1	METTL16|METT10D|-|17p13.3|protein-coding	8.76681	8.85744	8.39955	8.49418	-0.46455	0.0048275	0.0163183
NM_020803	chr4	87160104	87220618	-	5618	1	KLHL8|-|-|4q22.1|protein-coding	7.24755	7.46165	7.96029	8.17228	1.04396	4.63597e-06	3.12995e-05
NM_001288738	chr9	128203379	128255244	+	3873	1	DNM1|DNM|EIEE31|-|9q34.11|protein-coding	7.45672	7.26767	6.9793	6.82982	-0.770005	0.00390157	0.0135443
NR_160905	chr22	41688937	41698136	+	5012	1	C22orf46|-|-|22q13.2|pseudo	8.36356	8.38641	8.05299	8.01425	-0.46053	0.012203	0.0362245
NR_136689	chr16	19501693	19522098	-	2933	1	GDE1|363E6.2|MIR16|-|16p12.3|protein-coding	10.3516	10.4944	10.9344	11.0672	0.636114	2.40169e-09	2.53458e-08
NM_001320267	chr21	25724480	25735654	-	1810	1	ATP5PF|ATP5|ATP5A|ATP5J|ATPM|CF6|F6|-|21q21.3|protein-coding	9.58538	9.48449	9.74039	9.95878	0.366971	0.00606238	0.0199111
NM_001014432	chr14	104769350	104795743	-	2840	1	AKT1|AKT|CWS6|PKB|PKB-ALPHA|PRKBA|RAC|RAC-ALPHA|-|14q32.33|protein-coding	11.073	11.1381	9.58082	9.45244	-1.76559	2.96006e-60	6.10218e-58
NM_001278167	chr20	33358839	33401569	-	2111	1	CDK5RAP1|C20orf34|C42|CGI-05|HSPC167|-|20q11.21|protein-coding	7.63017	7.62771	7.977	7.97263	0.500962	0.0159373	0.0453126
NM_001078166	chr17	58000919	58007246	-	5538	1	SRSF1|ASF|SF2|SF2p33|SFRS1|SRp30a|-|17q22|protein-coding	11.2957	11.3187	10.8357	11.0113	-0.414565	2.75851e-05	0.000159236
NM_032409	chr1	20633458	20651511	+	2647	1	PINK1|BRPK|PARK6|-|1p36.12|protein-coding	10.1943	10.2044	10.6305	10.5599	0.441662	2.4673e-05	0.000143972
NM_002296	chr1	225401502	225428038	-	3732	1	LBR|C14SR|DHCR14B|LMN2R|PHA|PHASK|TDRD18|-|1q42.12|protein-coding	8.61808	8.86162	7.0951	7.44448	-1.99917	2.99855e-20	8.98908e-19
NM_021202	chr20	34704344	34713436	+	4120	1	TP53INP2|C20orf110|DOR|PIG-U|PIGU|PINH|dJ1181N3.1|-|20q11.22|protein-coding	10.0599	10.072	10.8713	10.9962	0.963158	4.80284e-20	1.41721e-18
NM_002802	chr14	90256553	90275429	+	4377	1	PSMC1|P26S4|S4|p56|-|14q32.11|protein-coding	10.3955	10.366	10.8112	11.0093	0.587785	6.29488e-08	5.61539e-07
NM_004317	chr19	12737497	12748323	+	1266	1	GET3|ARSA-I|ARSA1|ASNA-I|ASNA1|TRC40|-|19p13.13|protein-coding	10.3766	10.3403	10.1424	10.0903	-0.271464	0.011932	0.0355645
NM_001547	chr10	89302046	89309271	+	3389	1	IFIT2|G10P2|GARG-39|IFI-54|IFI-54K|IFI54|IFIT-2|ISG-54 K|ISG-54K|ISG54|P54|cig42|-|10q23.31|protein-coding	8.54177	8.64685	7.55431	7.90054	-1.1546	1.72555e-08	1.66674e-07
NM_001144967	chr18	58044226	58401539	+	8600	1	NEDD4L|NEDD4-2|NEDD4.2|PVNH7|RSP5|hNEDD4-2|-|18q21.31|protein-coding	8.8787	9.09576	9.43435	9.50319	0.572176	9.26003e-05	0.000476751
NM_001345880	chr4	17800655	17810757	-	4697	1	DCAF16|C4orf30|-|4p15.31|protein-coding	8.36396	8.45635	8.91421	8.9176	0.640444	7.32516e-05	0.000385577
NM_003266	chr9	117704403	117724735	+	12791	1	TLR4|ARMD10|CD284|TLR-4|TOLL|-|9q33.1|protein-coding	7.6315	7.41722	7.83375	8.01854	0.585844	0.00974326	0.0299543
NR_028408	chr12	45725720	45727921	-	2201	1	LINC00938|-|-|12q12|ncRNA	6.20218	6.13884	6.67369	6.69104	1.06561	0.00107385	0.00433718
NM_004758	chr17	58301231	58328795	-	7664	1	TSPOAP1|BZRAP1|PBR-IP|PRAX-1|PRAX1|RIM-BP1|RIMBP1|-|17q22|protein-coding	4.75766	4.68658	4.25703	4.23155	-2.65368	8.57616e-05	0.000444431
NM_001100624	chr16	81006498	81031485	+	4631	1	CENPN|BM039|C16orf60|CENP-N|ICEN32|-|16q23.2|protein-coding	8.02515	8.22962	7.33686	7.27888	-1.20005	4.3283e-08	3.95006e-07
NM_031904	chr11	65386637	65413524	+	3671	1	FRMD8|FKSG44|iTAP|-|11q13.1|protein-coding	9.44998	9.30994	9.94626	9.80142	0.572595	1.40277e-05	8.60894e-05
NM_001281513	chr2	26244939	26290465	+	2061	1	HADHB|ECHB|MSTP029|MTPB|TP-BETA|-|2p23.3|protein-coding	10.7752	10.8928	11.1493	11.2864	0.41939	3.0826e-05	0.00017592
NM_004450	chr14	69380128	69398299	-	785	1	ERH|DROER|-|14q24.1|protein-coding	9.66651	9.63903	8.51916	8.60036	-1.31411	9.93699e-21	3.16156e-19
NM_014501	chr19	55399745	55407788	-	2553	1	UBE2S|E2-EPF|E2EPF|EPF5|-|19q13.42|protein-coding	10.465	10.3185	9.72924	9.46781	-0.893788	7.19311e-12	1.0193e-10
NM_001280559	chr1	150218417	150236112	-	3395	1	ANP32E|LANP-L|LANPL|-|1q21.2|protein-coding	9.51109	9.61544	9.12174	9.257	-0.440866	0.0013341	0.00525849
NM_001313959	chr4	87006988	87141054	+	9387	1	AFF1|AF4|MLLT2|PBM1|-|4q21.3-q22.1|protein-coding	9.20181	9.26339	9.62893	9.69454	0.504811	0.00011445	0.000578555
NM_002957	chr9	134326455	134440585	+	5525	1	RXRA|NR2B1|-|9q34.2|protein-coding	9.84203	9.79037	10.0792	10.0601	0.288133	0.0123093	0.036494
NM_001615	chr2	73893008	73919864	+	1489	1	ACTG2|ACT|ACTA3|ACTE|ACTL3|ACTSG|VSCM|-|2p13.1|protein-coding	7.5646	7.77864	5.6168	5.75425	-3.765	4.97917e-31	2.97347e-29
NM_014729	chr8	58805412	59119147	-	4065	1	TOX|TOX1|-|8q12.1|protein-coding	6.95677	6.91446	6.06093	5.89183	-1.94566	2.78524e-09	2.90673e-08
NM_003425	chr19	43912624	43935282	-	3914	1	ZNF45|KOX5|ZNF13|-|19q13.31|protein-coding	7.46146	7.65995	7.0464	6.95166	-0.909926	0.0003169	0.00144867
NM_153695	chr9	96385943	96418370	-	3678	1	ZNF367|AFF29|CDC14B|ZFF29|-|9q22.32|9q22.32|protein-coding	7.11818	7.46697	5.61144	5.75585	-3.24371	1.12155e-20	3.5384e-19
NM_002373	chr15	43517608	43531611	+	10258	1	MAP1A|MAP1L|MTAP1A|-|15q15.3|protein-coding	13.1445	13.1119	12.5181	12.6006	-0.602413	3.38666e-15	6.66221e-14
NM_001363309	chr1	109279554	109283168	-	1810	1	PSRC1|DDA3|FP3214|-|1p13.3|protein-coding	6.51985	6.5194	5.95364	6.1851	-0.96589	0.0060345	0.0198282
NM_001006933	chrX	103607906	103609927	+	1120	1	TCEAL3|WEX8|-|Xq22.2|protein-coding	9.70563	9.68272	9.40601	9.29584	-0.399871	0.00198615	0.00749487
NM_018320	chr11	71929046	71997597	+	2271	1	RNF121|-|-|11q13.4|protein-coding	7.49018	7.53291	8.08894	8.00381	0.777791	0.000219728	0.00104345
NM_001319137	chr15	78921750	78945098	-	2163	1	CTSH|ACC-4|ACC-5|ACC4|ACC5|CPSB|-|15q25.1|protein-coding	4.98308	4.73701	4.43992	4.54128	-1.73909	0.00546842	0.0181946
NM_031463	chr16	84122143	84145177	-	3638	1	HSDL1|SDR12C3|-|16q24.1|protein-coding	8.82119	8.85876	9.2045	9.16397	0.420705	0.00390783	0.013563
NM_004965	chr21	39342315	39349088	-	1263	1	HMGN1|HMG14|-|21q22.2|protein-coding	10.9549	11.0813	10.5652	10.5833	-0.488537	1.03232e-06	7.73291e-06
NM_013342	chr19_GL949748v2_alt	81433	90168	-	1197	10	TFPT|FB1|INO80F|amida|-|19q13.42|protein-coding	4.07335	3.99926	4.52612	4.4586	3.04199	0.00010589	0.000539451
NM_001144958	chr12	3615328	3753109	-	2682	1	CRACR2A|EFCAB4B|-|12p13.32|protein-coding	6.45143	6.42859	5.8813	5.87361	-1.2882	0.000273572	0.00126998
NM_152754	chr7	84995556	85121931	-	6239	1	SEMA3D|Sema-Z2|coll-2|-|7q21.11|protein-coding	5.20399	5.40896	4.66652	4.80611	-2.24154	6.98645e-05	0.000369817
NM_020696	chr3	44748744	44761619	-	5074	2	KIAA1143|-|-|3p21.31|protein-coding	9.02319	9.05829	9.22211	9.52977	0.412159	0.00815042	0.0256441
NM_001145856	chr4	2818170	2841096	+	9158	1	SH3BP2|3BP-2|3BP2|CRBM|CRPM|RES4-23|-|4p16.3|protein-coding	8.65062	8.61622	8.25801	8.2229	-0.512777	0.00277085	0.0100261
NM_003341	chr3	23805955	23891640	+	1775	1	UBE2E1|UBCH6|-|3p24.2|protein-coding	10.1209	10.1591	9.5837	9.86998	-0.46212	0.000439245	0.00194475
NM_144570	chr16	1678279	1702086	+	3688	1	JPT2|C16orf34|HN1L|L11|-|16p13.3|protein-coding	10.2463	10.2186	9.95047	9.95282	-0.317444	0.00411392	0.0141671
NM_000254	chr1	236795281	236903981	+	10523	1	MTR|HMAG|MS|cblG|-|1q43|protein-coding	9.70835	9.77752	10.0284	10.094	0.363415	0.00199563	0.00752311
NM_018984	chr12	108778191	108857583	-	13017	1	SSH1|SSH1L|-|12q24.11|protein-coding	11.4456	11.5106	11.9045	12.0063	0.513476	4.05856e-09	4.16058e-08
NM_003054	chr10	117241114	117279430	+	3813	1	SLC18A2|PKDYS2|SVAT|SVMT|VAT2|VMAT2|-|10q25.3|protein-coding	5.36217	5.41998	5.04986	5.05326	-1.17903	0.0160042	0.0454857
NM_014077	chr19	16185410	16192046	+	1457	1	FAM32A|OTAG-12|OTAG12|-|19p13.11|protein-coding	10.12	10.1958	9.66129	9.7638	-0.506477	1.79086e-05	0.000107117
NM_016352	chr7	130293134	130324180	+	2804	1	CPA4|CPA3|-|7q32.2|protein-coding	4.81964	5.01479	5.29842	5.26399	1.33302	0.0129694	0.0381279
NM_181468	chr20	35278906	35284717	-	1251	1	EIF6|CAB|EIF3A|ITGB4BP|b(2)gcn|eIF-6|p27(BBP)|p27BBP|-|20q11.22|protein-coding	10.8668	10.8245	10.5329	10.4733	-0.377537	0.000140531	0.000695904
NM_001042522	chr19	38390200	38399883	+	5067	1	SPRED3|Eve-3|spred-3|-|19q13.2|protein-coding	7.59117	7.57359	6.73906	6.74297	-1.39113	3.49408e-08	3.24583e-07
NM_005504	chr12	24810024	24949101	-	9301	1	BCAT1|BCATC|BCT1|ECA39|MECA39|PNAS121|PP18|-|12p12.1|protein-coding	11.8677	11.8773	10.4712	10.6803	-1.40038	1.86072e-45	2.10541e-43
NM_000386	chr17	30248203	30291944	-	2293	1	BLMH|BH|BMH|-|17q11.2|protein-coding	8.16521	8.22055	8.55873	8.82651	0.659558	0.000339778	0.00154294
NR_073501	chr1	16367242	16398145	+	3546	1	SZRD1|C1orf144|-|1p36.13|protein-coding	11.5257	11.5793	11.2754	11.3063	-0.282825	0.00118882	0.00474239
NM_001014446	chr4	48885019	48906774	-	1100	1	OCIAD2|-|-|4p11|protein-coding	7.75646	7.94005	7.51787	7.4153	-0.569926	0.0112632	0.0339338
NM_199420	chr3	121431431	121545988	-	8725	1	POLQ|PRO0327|-|3q13.33|protein-coding	6.29918	6.3726	5.17127	5.35879	-2.87063	2.82865e-11	3.71637e-10
NM_144611	chr17	4143168	4157697	+	1992	1	CYB5D2|-|-|17p13.2|protein-coding	7.96468	8.1825	8.9812	9.00313	1.17334	1.07373e-11	1.48379e-10
NM_006292	chr11	18480311	18526942	-	1522	1	TSG101|TSG10|VPS23|-|11p15.1|protein-coding	9.29894	9.45244	9.6489	9.76826	0.388268	0.00373477	0.0130224
NM_007096	chr9	36190921	36212059	+	1159	1	CLTA|LCA|-|9p13.3|protein-coding	11.7988	11.8094	11.5239	11.4811	-0.324175	0.000110501	0.000560095
NM_020759	chr15	42575606	42720998	+	15602	1	STARD9|KIF16A|-|15q15.2|protein-coding	7.8443	7.76223	7.28477	7.24711	-0.820047	0.000293211	0.00135271
NM_001003819	chr11	5596637	5644395	+	3460	1	TRIM6-TRIM34|IFP1|RNF21|RNF89|TRIM34|TRIM6|-|11p15.4|protein-coding	6.99973	6.95799	6.23914	6.36077	-1.30634	1.72799e-05	0.000103733
NM_002745	chr22	21759658	21867680	-	5904	1	MAPK1|ERK|ERK-2|ERK2|ERT1|MAPK2|P42MAPK|PRKM1|PRKM2|p38|p40|p41|p41mapk|p42-MAPK|-|22q11.22|protein-coding	11.4548	11.4711	10.8722	10.9294	-0.61019	1.31143e-11	1.79415e-10
NM_001129728	chr16	67279147	67289500	+	4543	1	PLEKHG4|ARHGEF44|PRTPHN1|SCA4|-|16q22.1|protein-coding	9.80102	9.66005	8.41036	8.08859	-1.78047	4.5625e-28	2.27354e-26
NM_024621	chr3	157259743	157499656	-	4296	1	VEPH1|MELT|VEPH|-|3q25.31-q25.32|protein-coding	9.24094	9.29969	8.40126	8.37826	-1.09028	7.52244e-13	1.18045e-11
NR_130151	chr22	39529093	39532748	-	906	1	RPS19BP1|AROS|S19BP|-|22q13.1|protein-coding	9.27664	9.2508	9.74045	9.53939	0.446729	0.00117606	0.0046983
NM_004060	chr5	163437595	163445016	+	2435	1	CCNG1|CCNG|-|5q34|protein-coding	11.7797	11.8697	10.1574	10.1861	-1.79855	1.06625e-82	4.45722e-80
NM_001367624	chr16	88427471	88440751	+	13278	1	ZNF469|BCS|BCS1|-|16q24.2|protein-coding	9.6363	9.41624	10.0115	9.73567	0.40353	0.00539833	0.0179813
NM_001025108	chr2	99545419	100105583	-	9929	1	AFF3|LAF4|MLLT2-like|-|2q11.2|protein-coding	7.60982	7.5089	6.30478	6.1432	-2.34243	9.98967e-17	2.24046e-15
NM_005098	chr8	71841542	71844496	-	2054	1	MSC|ABF-1|ABF1|MYOR|bHLHa22|-|8q13.3|protein-coding	9.23106	9.16759	10.0958	9.82194	0.890618	2.35389e-10	2.77397e-09
NM_001254738	chr2	150468193	150487695	-	2800	1	RND3|ARHE|Rho8|RhoE|memB|-|2q23.3|protein-coding	12.7899	12.9273	13.2357	13.252	0.406156	3.30182e-07	2.65292e-06
NM_183422	chr13	44432143	44576330	-	5956	1	TSC22D1|Ptg-2|TGFB1I4|TSC22|-|13q14.11|protein-coding	10.9684	11.0201	11.363	11.44	0.442695	1.37696e-06	1.0128e-05
NM_014663	chr1	43650149	43705518	+	4462	1	KDM4A|JHDM3A|JMJD2|JMJD2A|TDRD14A|-|1p34.2-p34.1|protein-coding	9.72893	9.6912	9.35991	9.40719	-0.381316	0.00260768	0.00951805
NM_001122659	chr13	77895487	77918831	-	4291	1	EDNRB|ABCDS|ET-B|ET-BR|ETB|ETB1|ETBR|ETRB|HSCR|HSCR2|WS4A|-|13q22.3|protein-coding	1.75665	1.75814	1.81882	1.92518	5.27249	0.0117945	0.0352384
NM_001127370	chr7	21900899	21945899	-	2924	1	CDCA7L|JPO2|R1|RAM2|-|7p15.3|protein-coding	6.41096	6.49897	5.62504	5.36422	-2.3351	1.01553e-08	1.00083e-07
NM_022166	chr16	17101769	17470960	-	9955.5	2	XYLT1|DBQD2|PXYLT1|XT-I|XT1|XTI|XYLTI|xylT-I|-|16p12.3|protein-coding	9.84013	9.75449	8.81374	8.72455	-1.21879	3.75547e-19	1.02757e-17
NM_014872	chr9	37438103	37465450	-	4685	1	ZBTB5|-|-|9p13.2|protein-coding	7.2093	7.37597	7.93465	7.8662	0.912078	5.64259e-05	0.000304465
NM_001278689	chr3	68975225	69013684	-	4423	1	EOGT|AER61|AOS4|C3orf64|EOGT1|-|3p14.1|protein-coding	8.6618	8.847	8.29034	8.35996	-0.555122	0.0013306	0.00524608
NM_001533	chr19	38836388	38849977	-	2100	2	HNRNPL|HNRPL|P/OKcl.14|hnRNP-L|-|19q13.2|protein-coding	11.6038	11.6011	11.0976	10.9841	-0.606445	2.70172e-11	3.56338e-10
NM_000982	chr13	27251555	27256565	-	559	2	RPL21|HYPT12|L21|-|13q12.2|protein-coding	11.9943	12.0883	12.272	12.4112	0.32155	0.000233395	0.00110174
NM_203304	chr19	1554669	1568058	-	2847	1	MEX3D|MEX-3D|MEX3|OK/SW-cl.4|RKHD1|RNF193|TINO|-|19p13.3|protein-coding	9.41468	9.59438	9.15018	8.84115	-0.598481	0.000159216	0.000778219
NM_004514	chr17	82519732	82604602	+	5232	1	FOXK2|ILF|ILF-1|ILF1|nGTBP|-|17q25.3|protein-coding	10.246	10.3262	10.0188	9.9052	-0.364307	0.00142652	0.00557748
NM_004871	chr17	30477408	30527592	+	5982	1	GOSR1|GOLIM2|GOS-28|GOS28|GOS28/P28|GS28|P28|-|17q11.2|protein-coding	9.49756	9.41324	9.86925	9.86353	0.474689	0.000127217	0.0006352
NM_001786	chr10	60778478	60794852	+	1879	1	CDK1|CDC2|CDC28A|P34CDC2|-|10q21.2|protein-coding	7.74699	7.55969	5.9692	5.82943	-3.18737	4.65838e-26	2.02029e-24
NM_002577	chr3	196739857	196832647	+	6122	1	PAK2|PAK65|PAKgamma|-|3q29|protein-coding	10.9778	11.0549	10.6294	10.7213	-0.37346	0.00015238	0.000748911
NM_001024845	chr1	43996483	44031462	-	3190	1	SLC6A9|GCENSG|GLYT1|-|1p34.1|protein-coding	8.94619	8.49907	7.49269	7.48504	-1.69192	4.34529e-15	8.42684e-14
NM_001316320	chr1	11934717	11975537	+	3095	1	PLOD1|EDS6|EDSKCL1|LH|LH1|LLH|PLOD|-|1p36.22|protein-coding	11.8903	11.9434	12.5552	12.4771	0.639635	2.77629e-15	5.50465e-14
NM_001080416	chr8	66562175	66613218	-	5143	1	MYBL1|A-MYB|AMYB|-|8q13.1|protein-coding	7.99827	7.95405	7.16556	7.41149	-1.01473	8.67197e-06	5.56997e-05
NM_004267	chr3	143119771	143124014	+	4138	1	CHST2|C6ST|GST-2|GST2|Gn6ST-1|HEL-S-75|glcNAc6ST-1|-|3q24|protein-coding	7.36315	7.3775	8.1641	7.84502	0.950351	4.10862e-05	0.000227989
NM_001367562	chr7	75915155	75986855	+	2534	1	POR|CPR|CYPOR|P450R|-|7q11.23|protein-coding	10.1591	9.94313	10.5412	10.3377	0.434274	0.000552877	0.00239363
NM_001999	chr5	128257909	128538245	-	10860	1	FBN2|CCA|DA9|EOMD|-|5q23.3|protein-coding	11.1328	10.7293	9.85855	9.83671	-1.22119	1.58295e-19	4.48622e-18
NM_015511	chr20	36236417	36256941	+	2759	1	AAR2|C20orf4|CGI-23|-|20q11.23|protein-coding	8.8273	8.79457	9.17084	9.1012	0.398858	0.00703536	0.0226519
NM_001370520	chr7	56011064	56051444	-	2377	1	PSPH|PSP|PSPHD|-|7p11.2|protein-coding	8.7889	8.64885	7.8111	7.69095	-1.29047	3.3868e-12	4.95797e-11
NM_212482	chr2	215360451	215436068	-	8756	1	FN1|CIG|ED-B|FINC|FN|FNZ|GFND|GFND2|LETS|MSF|SMDCF|-|2q35|protein-coding	18.4142	18.3958	18.1365	18.1773	-0.259879	8.28027e-05	0.000430283
NM_002117	chr6_GL000251v2_alt	2749675	2753018	-	1523	7	HLA-C|D6S204|HLA-JY3|HLAC|HLC-C|MHC|PSORS1|-|6p21.33|protein-coding	13.1727	13.1815	14.464	14.2657	1.25565	5.43928e-51	8.52663e-49
NM_006449	chr2	37641882	37672199	-	5711	1	CDC42EP3|BORG2|CEP3|UB1|-|2p22.2|protein-coding	11.5197	11.5186	10.3063	10.4074	-1.26753	1.02437e-40	9.69544e-39
NM_001017926	chr8	123248450	123274487	-	5195	1	ZHX1|-|-|8q24.13|protein-coding	9.51704	9.73986	9.04994	9.39136	-0.472092	0.00298195	0.0106922
NM_001367773	chr7	158730997	158829509	-	5877	1	ESYT2|CHR2SYT|E-Syt2|FAM62B|-|7q36.3|protein-coding	11.4826	11.5483	11.8087	11.8701	0.348388	4.74873e-05	0.000260721
NM_014755	chr2	64631621	64653913	-	5545	1	SERTAD2|Sei-2|TRIP-Br2|TRIPBR2|-|2p14|protein-coding	10.7328	10.8359	9.76266	9.87019	-1.08027	9.21457e-23	3.30955e-21
NM_016147	chr11	74171289	74254703	+	2471	1	PPME1|ABDH19|PME-1|-|11q13.4|protein-coding	9.00998	9.14116	9.50656	9.43078	0.468232	0.000806611	0.00335601
NM_005667	chr2	86603398	86623865	-	3476	1	RNF103|HKF-1|KF-1|KF1|ZFP-103|ZFP103|-|2p11.2|protein-coding	8.72358	8.6239	9.17163	9.18945	0.621686	3.56198e-05	0.00020039
NM_001261445	chr12	104287032	104350307	+	3915	1	TXNRD1|GRIM-12|TR|TR1|TRXR1|TXNR|-|12q23.3|protein-coding	13.1036	13.0107	13.9652	14.1456	1.0554	1.11851e-35	8.29182e-34
NM_020199	chr5	133955510	133968625	-	2183	1	C5orf15|HTGN29|KCT2|-|5q31.1|protein-coding	9.82588	9.96877	10.5674	10.7989	0.882189	4.70344e-13	7.49809e-12
NM_182688	chr21	44768580	44801820	-	3473	1	UBE2G2|UBC7|-|21q22.3|protein-coding	9.79094	9.82173	10.3812	10.3316	0.621884	2.37938e-08	2.25487e-07
NM_152624	chr5	112976798	113022195	+	10097	1	DCP2|NUDT20|-|5q22.2|protein-coding	7.47756	7.57689	8.7359	8.67693	1.59772	1.96989e-17	4.69807e-16
NM_175866	chr1	162497818	162529631	+	8514	1	UHMK1|KIS|KIST|P-CIP2|-|1q23.3|protein-coding	10.434	10.5564	9.99929	10.3187	-0.36653	0.00452589	0.0154095
NR_046176	chr1	21440137	21485005	+	4383	1	NBPF3|AE2|-|1p36.12|protein-coding	8.05373	8.11143	7.23956	7.0937	-1.35544	9.10702e-10	1.00404e-08
NM_001099642	chr16	71281393	71289402	-	4919.5	2	CMTR2|AFT|FTSJD1|HMTr2|MTr2|-|16q22.2|protein-coding	8.63533	8.54509	7.99558	8.11553	-0.707699	8.75574e-05	0.000452957
NM_004261	chr1	86862445	86914126	-	1535	1	SELENOF|SEP15|-|1p22.3|protein-coding	10.7305	10.6726	10.241	10.3478	-0.451204	1.69925e-05	0.000102288
NM_001330354	chr2	98608548	98618514	+	1278	1	UNC50|GMH1|HSD23|PDLs22|UNCL|URP|-|2q11.2|protein-coding	8.59619	8.68804	9.11884	9.016	0.528573	0.000661632	0.00281746
NM_005415	chr2	112645939	112663823	+	3282	1	SLC20A1|GLVR1|Glvr-1|PIT1|PiT-1|-|2q14.1|protein-coding	12.6715	12.87	11.4877	11.7124	-1.24694	1.48266e-34	1.05747e-32
NM_001568	chr8	108201216	108248717	-	2007	1	EIF3E|EIF3-P48|EIF3S6|INT6|eIF3-p46|-|8q23.1|protein-coding	11.4886	11.5763	11.1614	11.2288	-0.365055	5.54764e-05	0.000300095
NR_036462	chr1	10430747	10442815	+	1426	1	CENPS|APITD1|CENP-S|FAAP16|MHF1|-|1p36.22|protein-coding	6.54771	6.55502	6.20982	6.07361	-0.871178	0.00977545	0.0300349
NM_002111	chr4	3074681	3243960	+	13406	1	HTT|HD|IT15|LOMARS|-|4p16.3|protein-coding	10.357	10.277	10.566	10.5557	0.270297	0.0094797	0.0292097
NM_015662	chr2	27444377	27489743	-	5345	1	IFT172|BBS20|NPHP17|RP71|SLB|SRTD10|osm-1|wim|-|2p23.3|protein-coding	8.35862	8.20946	7.86535	7.95747	-0.514337	0.00826978	0.025987
NM_001082578	chr22	35738736	36028824	-	6917.5	2	RBFOX2|FOX2|Fox-2|HNRBP2|HRNBP2|RBM9|RTA|dJ106I20.3|fxh|-|22q12.3|protein-coding	8.0132	8.31669	8.73599	8.4538	0.56477	0.00510523	0.0171607
NM_001142651	chr5	172641263	172691530	+	6410	1	NEURL1B|NEURL3|RNF67B|hNeur2|neur2|-|5q35.1|protein-coding	6.48918	6.57502	5.29544	5.33289	-3.1196	1.5953e-14	2.94934e-13
NM_016141	chr3	32525975	32570858	-	2469	1	DYNC1LI1|DLC-A|DNCLI1|LIC1|-|3p22.3|protein-coding	9.80385	9.96637	10.1504	10.2481	0.354593	0.00308638	0.0110273
NM_024109	chr16	8621698	8649639	+	4946	1	METTL22|C16orf68|-|16p13.2|protein-coding	7.83578	8.00211	8.3365	8.21017	0.486551	0.0136496	0.0397931
NM_020360	chr17	7389728	7394525	-	1741	2	PLSCR3|-|-|17p13.1|protein-coding	10.1275	10.0328	8.81361	8.78689	-1.49706	5.5642e-31	3.29668e-29
NM_012112	chr20	31739290	31801800	+	3453	1	TPX2|C20orf1|C20orf2|DIL-2|DIL2|FLS353|GD:C20orf1|HCA519|HCTP4|REPP86|p100|-|20q11.21|protein-coding	9.688	9.79466	8.54144	8.5178	-1.45227	5.17419e-25	2.09318e-23
NM_001143852	chr12	109900274	109918069	+	3081	1	TCHP|TpMs|-|12q24.11|protein-coding	8.27608	8.21728	7.67113	7.76292	-0.740018	0.000182377	0.000881654
NM_031218	chr19	19900946	19935575	+	2757	1	ZNF93|HPF34|HTF34|TF34|ZNF505|-|19p12|protein-coding	5.44989	5.61539	5.10359	4.97827	-1.65476	0.000861975	0.00356664
NM_001040458	chr5	96774484	96807945	-	4820	1	ERAP1|A-LAP|ALAP|APPILS|ARTS-1|ARTS1|ERAAP|ERAAP1|PILS-AP|PILSAP|-|5q15|protein-coding	10.6436	10.681	9.7899	9.89069	-0.919366	2.69061e-17	6.35651e-16
NM_144617	chr19	35754566	35757029	-	1455	1	HSPB6|HEL55|Hsp20|PPP1R91|-|19q13.12|protein-coding	7.32654	7.32772	8.29917	8.32924	1.41176	5.56373e-12	7.98175e-11
NM_001303232	chr1	186296273	186314565	+	4910	1	PRG4|CACP|HAPO|JCAP|MSF|SZP|-|1q31.1|protein-coding	5.68556	5.6391	6.17753	6.3573	1.50951	0.000102429	0.000523061
NM_016297	chr2	70258137	70281185	+	5331	1	PCYOX1|PCL1|-|2p13.3|protein-coding	11.5812	11.6968	12.2184	12.3596	0.696392	1.35802e-14	2.52619e-13
NM_001017995	chr5	172333499	172454525	-	7764	1	SH3PXD2B|FAD49|FTHS|HOFI|KIAA1295|TKS4|TSK4|-|5q35.1|protein-coding	10.5624	10.5088	9.94341	9.89271	-0.692696	1.53164e-10	1.85137e-09
NM_173510	chr22	28772695	28789295	+	3957	1	CCDC117|dJ366L4.1|-|22q12.1|protein-coding	8.20688	8.39255	9.05507	9.15719	1.01231	8.74243e-10	9.67388e-09
NM_016021	chr6	89326625	89352722	-	4154	1	UBE2J1|CGI-76|HSPC153|HSPC205|HSU93243|NCUBE-1|NCUBE1|UBC6|UBC6E|Ubc6p|-|6q15|protein-coding	9.57025	9.62956	7.67684	7.56869	-2.4688	6.57299e-54	1.16373e-51
NM_001173454	chrX	19343893	19361707	+	3472	1	PDHA1|PDHA|PDHAD|PDHCE1A|PHE1A|-|Xp22.12|protein-coding	9.76189	9.9454	9.45492	9.51696	-0.428155	0.00100108	0.00408052
NM_004346	chr4	184627696	184649447	-	2635	1	CASP3|CPP32|CPP32B|SCA-1|-|4q35.1|protein-coding	8.05923	8.40025	7.32142	7.51219	-1.17104	3.10486e-07	2.5094e-06
NM_018477	chr14	58200149	58235635	+	2392	1	ACTR10|ACTR11|Arp10|Arp11|HARP11|-|14q23.1|protein-coding	9.78595	9.86413	10.1463	10.2378	0.41696	0.00032554	0.00148411
NM_001321566	chr4	113451032	113761738	-	5703	1	CAMK2D|CAMKD|-|4q26|protein-coding	11.2137	11.3286	10.8095	10.8107	-0.503537	1.25065e-07	1.06454e-06
NM_005895	chr12	132768914	132828389	-	8908	1	GOLGA3|GCP170|MEA-2|-|12q24.33|protein-coding	11.5086	11.443	11.8983	11.7596	0.381258	2.63401e-05	0.000152635
NM_001142935	chr5	177305499	177311898	-	2262	1	MXD3|BHLHC13|MAD3|MYX|-|5q35.3|protein-coding	9.48771	9.64226	9.96231	9.94085	0.443241	0.00037446	0.00168116
NM_001343	chr5	39371677	39424980	-	4328	1	DAB2|DOC-2|DOC2|-|5p13.1|protein-coding	12.2381	12.2702	12.534	12.6352	0.352531	1.16656e-05	7.30264e-05
NM_001077198	chr2	219219380	219229636	-	3752	1	ATG9A|APG9L1|MGD3208|mATG9|-|2q35|protein-coding	9.98169	9.85096	10.7356	10.7265	0.906944	6.41425e-17	1.46922e-15
NM_021214	chr15	80695310	80755621	+	2356	1	ABHD17C|FAM108C1|-|15q25.1|protein-coding	7.78375	7.56305	7.12903	7.13752	-0.855787	0.000427893	0.00189896
NM_003368	chr1	62437049	62451804	+	3591	1	USP1|UBP|-|1p31.3|protein-coding	9.10871	9.20594	8.56847	8.72425	-0.628081	5.38175e-05	0.000292066
NM_002814	chrX	108084207	108091542	-	1463	1	PSMD10|dJ889N15.2|p28|p28(GANK)|-|Xq22.3|protein-coding	9.08856	9.04565	9.3323	9.55359	0.453453	0.0019162	0.0072564
NM_005228	chr7	55019017	55211628	+	9875	1	EGFR|ERBB|ERBB1|HER1|NISBD2|PIG61|mENA|-|7p11.2|protein-coding	11.4912	11.5026	9.94981	10.0049	-1.66554	1.01428e-67	2.54399e-65
NM_020189	chr8	109334347	109345954	+	2894	1	ENY2|DC6|Sus1|e(y)2|-|8q23.1|protein-coding	8.40712	8.41622	8.68014	8.8593	0.461795	0.00652314	0.0212115
NM_004153	chr1	52372829	52404423	-	3102	1	ORC1|HSORC1|ORC1L|PARC1|-|1p32.3|protein-coding	4.47936	4.88017	4.33015	4.22589	-2.1493	0.00250767	0.00920436
NM_018714	chr17	73193055	73208506	+	2997	1	COG1|CDG2G|LDLB|-|17q25.1|protein-coding	9.2863	9.19358	9.54487	9.51599	0.341901	0.0103294	0.0315822
NM_001352079	chr12	28190456	28550166	+	2698	1	CCDC91|HSD8|p56|-|12p11.22|protein-coding	8.5226	8.54214	8.77144	8.91536	0.396417	0.0151972	0.0435457
NM_198282	chr5	139475533	139482758	-	2161	1	TMEM173|ERIS|MITA|MPYS|NET23|SAVI|STING|STING-beta|hMITA|hSTING|-|5q31.2|protein-coding	10.2896	10.113	9.91273	9.9447	-0.31252	0.00843944	0.0264401
NM_017643	chr17	51177425	51260049	-	5346	1	MBTD1|SA49P01|-|17q21.33|protein-coding	6.67372	6.93382	7.18733	7.28563	0.739748	0.00849898	0.0265851
NM_000660	chr19	41330323	41353922	-	2771	1	TGFB1|CED|DPD1|IBDIMDE|LAP|TGFB|TGFbeta|-|19q13.2|protein-coding	11.124	11.1936	12.253	12.0026	1.04757	7.24704e-25	2.89286e-23
NM_015853	chr11	62676500	62679073	-	1297	1	UBXN1|2B28|SAKS1|UBXD10|-|11q12.3|protein-coding	10.3903	10.3343	10.0483	10.04	-0.358024	0.000970334	0.00396917
NM_005792	chr16	82148162	82170224	-	1094	1	MPHOSPH6|MPP|MPP-6|MPP6|-|16q23.3|protein-coding	8.3574	8.36881	7.81374	7.82499	-0.745921	8.09756e-05	0.000421807
NM_003098	chr20	33407957	33443892	-	2330	1	SNTA1|LQT12|SNT1|TACIP1|dJ1187J4.5|-|20q11.21|protein-coding	8.82615	8.92427	8.57162	8.29363	-0.551477	0.00167072	0.00642049
NM_014615	chr16	85613322	85676200	+	7367	1	GSE1|CRHSP24|KIAA0182|-|16q24.1|protein-coding	9.70455	9.68201	9.30714	9.29218	-0.461113	0.00030079	0.00138385
NM_015076	chr6	110609978	110815469	-	6384	1	CDK19|CDC2L6|CDK11|bA346C16.3|-|6q21|protein-coding	8.74662	8.60917	8.1455	7.92885	-0.838839	6.17589e-06	4.07457e-05
NM_001162429	chr3	33798571	33869707	+	5942	1	PDCD6IP|AIP1|ALIX|DRIP4|HP95|-|3p22.3|protein-coding	11.3775	11.3806	11.5769	11.7403	0.303918	0.00109342	0.00440089
NM_006573	chr13	108269629	108308484	+	2663	1	TNFSF13B|BAFF|BLYS|CD257|DTL|TALL-1|TALL1|THANK|TNFSF20|TNLG7A|ZTNF4|-|13q33.3|protein-coding	3.71566	3.65426	3.40314	3.40689	-2.92277	0.00264138	0.00961075
NR_046312	chr22	30368811	30377905	-	7603	1	KIAA1656|-|-|22q12.2|ncRNA	5.83913	5.74663	6.22105	6.31088	1.14299	0.00238217	0.00880601
NM_020675	chr2	168870891	168890430	-	1333.5	2	SPC25|AD024|SPBC25|hSpc25|-|2q24.3|protein-coding	2.65849	2.75007	2.50016	2.50121	-6.19452	0.000693677	0.0029406
NM_001312	chr14	105474821	105480162	+	1168	1	CRIP2|CRIP|CRP2|ESP1|-|14q32.33|protein-coding	5.06618	5.11792	4.73296	4.78822	-1.34103	0.0139231	0.0404339
NM_005438	chr11	65892049	65900388	-	1696	1	FOSL1|FRA|FRA1|fra-1|-|11q13.1|protein-coding	11.5561	11.6593	11.1931	11.1892	-0.450984	4.89954e-07	3.82831e-06
NM_007040	chr19	41264372	41307787	+	3908	1	HNRNPUL1|E1B-AP5|E1BAP5|HNRPUL1|-|19q13.2|protein-coding	11.9641	12.0392	12.2543	12.2906	0.288875	0.000358706	0.00161622
NM_015323	chr6	96521806	96555275	+	4204	1	UFL1|KIAA0776|Maxer|NLBP|RCAD|-|6q16.1|protein-coding	9.38502	9.36055	9.7803	10.0271	0.621484	4.84119e-06	3.26265e-05
NM_020844	chr8	12945673	13029775	+	9586	2	TRMT9B|C8orf79|KIAA1456|TRM9L|hTRM9L|-|8p22|protein-coding	5.97946	6.14243	5.4905	5.49895	-1.52146	0.000205324	0.000979992
NM_022061	chr11	6680385	6683340	-	2300	1	MRPL17|L17mt|LIP2|MRP-L17|MRP-L26|RPL17L|RPML26|-|11p15.4|protein-coding	9.03521	9.02163	9.3377	9.33988	0.372881	0.00714817	0.0229415
NM_152490	chr1	235447190	235504452	-	4705	2	B3GALNT2|B3GalNAc-T2|MDDGA11|-|1q42.3|protein-coding	8.34162	8.32549	9.01956	9.10692	0.919623	8.13908e-09	8.08482e-08
NM_001289146	chr20	833715	846277	+	1800	1	FAM110A|C20orf55|F10|bA371L19.3|-|20p13|protein-coding	5.51523	5.46976	4.98604	4.81622	-2.09394	6.34001e-05	0.000337761
NM_025246	chr3	136819126	136855888	+	1945	1	SLC35G2|TMEM22|-|3q22.3|protein-coding	7.88626	7.93719	8.47146	8.73165	0.929268	1.36251e-06	1.00266e-05
NM_021948	chr1	156642117	156659528	+	3281	1	BCAN|BEHAB|CSPG7|-|1q23.1|protein-coding	2.47938	2.48194	2.69804	2.65113	6.04737	0.000968839	0.0039652
NM_021643	chr2	12716872	12742732	+	4401	1	TRIB2|C5FW|GS3955|TRB2|-|2p24.3|protein-coding	9.39121	9.46007	9.14789	9.14639	-0.331884	0.0144937	0.0418326
NM_018128	chr17	2322688	2337384	-	4863	1	TSR1|-|-|17p13.3|protein-coding	9.93993	10.1521	10.4634	10.4785	0.472331	5.08521e-05	0.000277072
NM_002106	chr4	99948089	99950275	-	858	1	H2AFZ|H2A.Z-1|H2A.z|H2A/z|H2AZ|-|4q23|protein-coding	10.2897	10.2701	9.33132	9.45933	-1.00947	3.45287e-17	8.10644e-16
NM_001201334	chr2	75662706	75710915	-	4494	1	GCFC2|C2orf3|DNABF|GCF|TCF9|-|2p12|protein-coding	7.33172	7.60504	6.90996	6.91967	-0.923818	0.000469116	0.00206667
NM_016199	chr19	2321521	2328586	-	485	1	LSM7|YNL147W|-|19p13.3|protein-coding	8.82856	8.7227	9.111	9.03387	0.364501	0.0166031	0.0469397
NM_001256530	chr22	43151935	43163242	+	1070	1	TSPO|BPBS|BZRP|DBI|IBP|MBR|PBR|PBS|PKBS|PTBR|mDRC|pk18|-|22q13.2|protein-coding	11.6524	11.4987	11.4485	11.1758	-0.279447	0.0109912	0.0332544
NM_020141	chr1	109090764	109096934	+	2764	1	TMEM167B|AD-020|C1orf119|-|1p13.3|protein-coding	9.78435	9.73034	9.99682	10.0798	0.320756	0.00653118	0.0212285
NM_025081	chr14	24399003	24419283	+	7624	1	NYNRIN|CGIN1|KIAA1305|-|14q12|protein-coding	8.88174	8.72414	9.20863	9.12419	0.44195	0.00371427	0.0129659
NM_024328	chr14	23556271	23560271	+	2607	1	THTPA|THTP|THTPASE|-|14q11.2|protein-coding	7.84662	7.6492	7.18706	7.31678	-0.766201	0.00124255	0.00493772
NM_003922	chr15	63608618	63833948	-	15117	1	HERC1|MDFPMR|p532|p619|-|15q22.31|protein-coding	9.9195	9.89066	10.2885	10.4009	0.496673	1.10166e-05	6.93095e-05
NM_005885	chr5	10353695	10440388	+	9613	1	MARCH6|DOA10|MARCH-VI|RNF176|TEB4|-|5p15.2|protein-coding	10.6682	10.6843	10.3572	10.4402	-0.306862	0.00270304	0.00981376
NM_005544	chr2	226731317	226798790	-	8732	1	IRS1|HIRS-1|-|2q36.3|protein-coding	11.2029	11.1957	11.6249	11.5329	0.41133	3.98602e-06	2.72044e-05
NM_001127582	chr12	6650301	6663119	-	1652	1	ING4|my036|p29ING4|-|12p13.31|protein-coding	7.61878	7.6133	7.2537	7.13226	-0.662039	0.00536057	0.0178832
NM_001130100	chr16	57758217	57802491	-	3337	1	KIFC3|-|-|16q21|protein-coding	9.91072	10.085	9.7804	9.59546	-0.353498	0.00681658	0.0220324
NM_001037335	chr20	63558086	63574239	-	9980	1	HELZ2|PDIP-1|PRIC285|-|20q13.33|protein-coding	9.62319	9.5188	9.08448	8.8007	-0.740436	1.07666e-06	8.04104e-06
NM_018457	chr12	53441734	53446638	+	1099	1	PRR13|TXR1|-|12q13.13|protein-coding	10.5889	10.6423	10.0282	10.1091	-0.60999	1.07491e-08	1.05728e-07
NM_001367580	chr7	6161781	6272624	-	5387	1	CYTH3|ARNO3|GRP1|PSCD3|cytohesin-3|-|7p22.1|protein-coding	10.6454	10.5857	9.46439	9.62343	-1.20591	2.02473e-25	8.39397e-24
NM_017752	chrX	106802673	106876147	+	5703	1	TBC1D8B|GRAMD8B|-|Xq22.3|protein-coding	7.97107	8.0769	8.30691	8.49621	0.512654	0.007414	0.0236936
NM_001039966	chr7	1086807	1093815	+	2966	1	GPER1|CEPR|CMKRL2|DRY12|FEG-1|GPCR-Br|GPER|GPR30|LERGU|LERGU2|LyGPR|mER|-|7p22.3|protein-coding	6.48615	6.30708	5.30004	5.21508	-3.04408	7.99985e-13	1.25276e-11
NR_003249	chr4	82422564	82430225	-	4236	1	HNRNPDL|HNRNP|HNRPDL|JKTBP|JKTBP2|LGMD1G|LGMDD3|laAUF1|-|4q21.22|protein-coding	10.6928	10.8434	10.1915	10.395	-0.523998	5.6021e-06	3.73366e-05
NM_032806	chr3	43079234	43106079	-	2543	1	POMGNT2|AGO61|C3orf39|GTDC2|MDDGA8|MDDGC8|-|3p22.1|protein-coding	7.56352	7.61753	6.26092	6.36476	-2.20943	4.53936e-16	9.62152e-15
NM_001301268	chr15	40323692	40326715	+	3021	1	INAFM2|LINC00984|OGU1|-|15q15.1|protein-coding	8.83368	8.7999	9.8441	10.0501	1.33336	1.03831e-21	3.51135e-20
NM_006136	chr7	116862587	116922049	+	5056	1	CAPZA2|CAPPA2|CAPZ|-|7q31.2|protein-coding	10.8891	11.0691	10.5604	10.6746	-0.398568	0.000198833	0.000951426
NM_001033030	chr3	138608771	138633371	+	1447	1	FAIM|FAIM1|-|3q22.3|protein-coding	6.20429	6.29009	5.79064	5.90243	-0.957437	0.0102538	0.0313716
NM_001324353	chr10	43556345	43574616	-	2170	1	ZNF239|HOK-2|MOK2|-|10q11.21|protein-coding	6.21756	6.22948	5.58024	5.62821	-1.56374	5.15732e-05	0.000280392
NM_000930	chr8	42174718	42207565	-	3046	1	PLAT|T-PA|TPA|-|8p11.21|protein-coding	10.1288	10.3062	11.2586	11.3945	1.21593	1.00153e-29	5.48075e-28
NM_001355256	chr9	134025481	134031587	+	5677	1	BRD3OS|LINC00094|LP2477|NCRNA00094|-|9q34.2|protein-coding	9.47209	9.442	8.69703	8.81602	-0.844367	3.90027e-09	4.00923e-08
NM_001860	chr9	113151007	113164140	+	1717	1	SLC31A2|COPT2|CTR2|hCTR2|-|9q32|protein-coding	8.19754	8.17226	7.7561	7.70224	-0.639895	0.00123538	0.00491181
NM_001625	chr1	33007986	33036883	-	5962	1	AK2|ADK2|-|1p35.1|protein-coding	10.2819	10.1948	10.4372	10.5314	0.274054	0.0114432	0.0343866
NM_001199219	chr7	30752135	30757602	+	2551	1	INMT|TEMT|-|7p14.3|protein-coding	3.79532	3.80714	4.15633	4.26256	3.37253	0.000133376	0.00066419
NM_004445	chr7_KI270803v1_alt	878132	894135	+	3976	2	EPHB6|HEP|-|7q34|protein-coding	4.82894	4.83623	4.41049	4.32242	-2.35226	0.000254224	0.0011911
NM_005904	chr18	48919853	48950711	-	3081	1	SMAD7|CRCS3|MADH7|MADH8|-|18q21.1|protein-coding	8.45865	8.50276	9.06111	9.06981	0.731251	2.47129e-06	1.73868e-05
NR_144939	chr11	130875871	130916487	-	6151	1	SNX19|CHET8|-|11q24.3-q25|protein-coding	11.1206	11.0011	11.2976	11.2697	0.240352	0.0104628	0.0319057
NM_006420	chr20	48921711	49036693	+	8990	1	ARFGEF2|BIG2|PVNH2|dJ1164I10.1|-|20q13.13|protein-coding	10.7323	10.7133	10.4123	10.5036	-0.292267	0.00404871	0.013981
NM_030919	chr20	38926417	38953106	+	2364	1	FAM83D|C20orf129|CHICA|dJ616B8.3|-|20q11.23|protein-coding	6.85233	6.75792	5.43816	5.35265	-3.34467	5.96223e-18	1.47333e-16
NM_007289	chr3	155080011	155183729	+	5964	1	MME|CALLA|CD10|CMT2T|NEP|SCA43|SFE|-|3q25.2|protein-coding	13.161	13.29	12.089	12.1009	-1.20101	3.49252e-50	5.10282e-48
NM_001303062	chr7	44577895	44582231	-	2510	1	TMED4|ERS25|GMP25iso|HNLF|p24a3|p24alpha3|-|7p13|protein-coding	10.115	10.1139	10.5952	10.5369	0.504721	1.70406e-06	1.23706e-05
NM_001101676	chr8	118189468	118621963	-	8868	1	SAMD12|-|-|8q24.11-q24.12|protein-coding	5.02452	4.97776	4.46492	4.40658	-2.73391	1.26347e-05	7.83433e-05
NR_044995	chr13	113815610	113842841	+	890	1	GAS6-AS1|-|-|13q34|ncRNA	9.29005	9.40136	8.8183	8.72857	-0.694089	2.27124e-06	1.6115e-05
NM_001184825	chr19	42866464	42879713	-	2054	1	PSG1|B1G1|CD66f|DHFRP2|FL-NCA-1/2|PBG1|PS-beta-C/D|PS-beta-G-1|PSBG-1|PSBG1|PSG95|PSGGA|PSGIIA|SP1|-|19q13.2|protein-coding	5.10366	5.41226	5.67014	5.75656	1.35464	0.00593396	0.0195191
NR_125398	chr3	128489203	128503207	+	2355	1	GATA2-AS1|-|-|3q21.3|ncRNA	4.03917	4.10794	4.27724	4.53059	2.06702	0.00552681	0.0183524
NM_012293	chr2	1631887	1744515	-	6792	1	PXDN|ASGD7|COPOA|D2S448|D2S448E|MG50|PRG2|PXN|VPO|-|2p25.3|protein-coding	13.1333	13.01	10.2422	10.2784	-3.01149	3.19727e-263	1.20289e-259
NM_152362	chr19	4639516	4655568	+	3812	1	TNFAIP8L1|TIPE1|-|19p13.3|protein-coding	7.167	7.26869	6.83692	6.79267	-0.699599	0.00924997	0.0285779
NM_014331	chr4	138164097	138242349	-	9631	1	SLC7A11|CCBR1|xCT|-|4q28.3|protein-coding	11.3172	11.0075	11.7923	12.082	0.833157	0.000230816	0.00109128
NR_046507	chr1	20642657	20652193	-	4440	1	PINK1-AS|NAPINK1|PINK1-AS1|PINK1AS|-|1p36.12|ncRNA	10.4879	10.501	10.9456	10.8911	0.467237	1.87006e-06	1.34589e-05
NM_006811	chr20	44497441	44522070	-	4384	1	SERINC3|AIGP1|DIFF33|SBBI99|TDE|TDE1|TMS-1|-|20q13.12|protein-coding	12.2397	12.2942	12.6978	12.8583	0.545449	1.71381e-10	2.05999e-09
NM_181643	chr1	111346622	111353013	+	2285	1	PIFO|C1orf88|pitchfork|-|1p13.2|protein-coding	4.38094	4.4588	3.98875	3.99495	-2.88289	0.000153862	0.000755208
NM_021242	chrX	38801432	38806530	+	3778	1	MID1IP1|G12-like|MIG12|S14R|STRAIT11499|THRSPL|-|Xp11.4|protein-coding	10.3213	10.1321	9.75252	9.82364	-0.501544	3.79627e-05	0.000211671
NM_018584	chr1	20482391	20486210	-	2322	1	CAMK2N1|PRO1489|-|1p36.12|protein-coding	10.1532	10.3525	9.55	9.53037	-0.815788	5.10374e-11	6.50349e-10
NM_014547	chr15	51829653	51915724	+	8219	1	TMOD3|UTMOD|-|15q21.2|protein-coding	10.2637	10.2677	9.57501	9.6167	-0.7622	2.83006e-11	3.71637e-10
NM_003937	chr2	142877664	143055833	+	15135	1	KYNU|KYNUU|VCRL2|-|2q22.2|protein-coding	6.53309	6.76884	8.80889	8.84276	3.09911	1.14957e-46	1.44166e-44
NM_001204859	chr8	73945136	73972191	-	2130	1	ELOC|SIII|TCEB1|-|8q21.11|protein-coding	9.24224	9.1335	9.59683	9.81574	0.612198	1.45523e-05	8.88065e-05
NM_001038618	chr17	82458198	82490537	+	4022	1	NARF|IOP2|-|17q25.3|protein-coding	7.75212	7.75498	8.09942	8.08118	0.477133	0.0172081	0.048459
NM_000212	chr17	47253842	47312711	+	4877	1	ITGB3|BDPLT16|BDPLT2|CD61|GP3A|GPIIIa|GT|-|17q21.32|protein-coding	8.89648	8.98734	9.83178	9.73134	0.992349	2.00811e-13	3.33187e-12
NM_001123355	chr9	125146573	125189939	-	4340	1	PPP6C|PP6|PP6C|-|9q33.3|protein-coding	9.62792	9.78323	10.0769	10.2065	0.49674	5.96052e-05	0.000319444
NM_003012	chr8	41261962	41309473	-	4459	1	SFRP1|FRP|FRP-1|FRP1|FrzA|SARP2|-|8p11.21|protein-coding	14.1732	14.3005	12.0296	11.9537	-2.37312	1.40538e-194	3.52494e-191
NM_001198696	chr10	70112267	70132934	-	3239	1	AIFM2|AMID|PRG3|-|10q22.1|protein-coding	9.0857	8.96133	8.06117	7.87974	-1.34943	8.5317e-15	1.61299e-13
NM_001289789	chr19	34364740	34402413	+	2700	2	GPI|AMF|GNPI|NLK|PGI|PHI|SA-36|SA36|-|19q13.11|protein-coding	11.2537	11.2944	11.4231	11.5391	0.225106	0.0137364	0.0399977
NM_001128610	chr15	50424405	50514421	+	18983	1	USP8|HumORF8|PITA4|SPG59|UBPY|-|15q21.2|protein-coding	9.92446	9.86878	10.213	10.2955	0.404315	0.000360354	0.00162267
NM_001321358	chr2	27428631	27442257	+	2182	1	NRBP1|BCON3|MADM|MUDPNP|NRBP|-|2p23.3|protein-coding	10.6722	10.6739	11.1896	11.1475	0.542174	7.54665e-09	7.53786e-08
NM_020365	chr1	44850522	44986595	-	1886	1	EIF2B3|EIF-2B|EIF2Bgamma|-|1p34.1|protein-coding	8.4856	8.65959	8.85412	8.96351	0.421054	0.0104245	0.0318276
NM_020532	chr2	54972191	55050451	-	4684	1	RTN4|ASY|NI220/250|NOGO|NSP|NSP-CL|Nbla00271|Nbla10545|RTN-X|RTN4-A|RTN4-B1|RTN4-B2|RTN4-C|-|2p16.1|protein-coding	15.0273	14.9891	14.4654	14.4743	-0.566007	8.12834e-17	1.845e-15
NM_014089	chr13	25301625	25342421	+	4218	1	NUP58|NUP45|NUPL1|PRO2463|-|13q12.13|protein-coding	9.05958	9.06988	9.45415	9.61006	0.558331	6.19049e-05	0.000330709
NM_001813	chr4	103105811	103198343	-	8490	1	CENPE|CENP-E|KIF10|MCPH13|PPP1R61|-|4q24|protein-coding	8.01213	8.00975	6.54983	6.65046	-2.21912	2.71257e-20	8.16431e-19
NM_001042454	chr16	31472152	31477958	+	1792	1	TGFB1I1|ARA55|HIC-5|HIC5|TSC-5|-|16p11.2|protein-coding	10.893	10.8428	10.1392	9.79752	-0.987193	5.5855e-15	1.06806e-13
NM_032522	chr1	173868380	173903547	+	31246	1	ZBTB37|D430004I08Rik|ZNF908|-|1q25.1|protein-coding	7.73189	7.56057	8.2878	8.40085	0.967707	1.69291e-06	1.23016e-05
NM_001255	chr1	43358981	43363202	+	1635	1	CDC20|CDC20A|bA276H19.3|p55CDC|-|1p34.2|protein-coding	8.16077	8.05851	6.19472	6.16108	-3.14685	3.40686e-34	2.40704e-32
NM_030771	chr11	27338512	27363215	-	1444	1	CCDC34|L15|NY-REN-41|RAMA3|-|11p14.1|protein-coding	6.51519	6.63006	5.7408	5.82929	-1.78281	5.78658e-07	4.49341e-06
NM_002786	chr11	14504876	14520445	-	1242	1	PSMA1|HC2|HEL-S-275|NU|PROS30|-|11p15.2|protein-coding	10.1297	10.1828	10.3358	10.5645	0.334106	0.00480342	0.0162515
NM_022489	chr14	104689618	104722535	+	7599	1	INF2|C14orf151|C14orf173|CMTDIE|FSGS5|pp9484|-|14q32.33|protein-coding	11.7347	11.7021	11.2973	11.1242	-0.544933	7.8125e-09	7.77582e-08
NM_016095	chr16	85676198	85688954	-	2621	1	GINS2|HSPC037|PSF2|Pfs2|-|16q24.1|protein-coding	5.83699	5.92718	5.18621	5.09538	-2.26312	7.60834e-07	5.79736e-06
NM_001079559	chr11	62712630	62727457	-	5198	1	HNRNPUL2|HNRPUL2|SAF-A2|-|11q12.3|protein-coding	11.3518	11.3769	11.6501	11.6437	0.304785	0.000345347	0.00156493
NM_014705	chr7	111726110	112206399	-	8272	1	DOCK4|-|-|7q31.1|protein-coding	8.26279	8.46425	8.76631	8.76626	0.512936	0.00283661	0.0102247
NM_018434	chr5	179955067	180071759	-	1893	1	RNF130|G1RZFP|GOLIATH|GP|-|5q35.3|protein-coding	8.91168	9.12968	9.43555	9.50283	0.531896	0.000266324	0.00124046
NM_020650	chr19	49528003	49543633	+	1460	1	RCN3|RLP49|-|19q13.33|protein-coding	11.4212	11.3539	12.2507	12.0149	0.804786	4.68185e-16	9.90959e-15
NM_001398	chr19	38815422	38831794	-	1188	2	ECH1|HPXEL|-|19q13.2|protein-coding	8.56651	8.57064	9.88237	9.85828	1.54878	2.52911e-30	1.44169e-28
NM_001258460	chr7	56080283	56092996	-	2091	1	PHKG1|PHKG|-|7p11.2|protein-coding	8.18548	8.12785	9.02657	8.93344	1.05257	2.28029e-10	2.69569e-09
NM_001136501	chr19	12064731	12081565	+	6582	1	ZNF844|-|-|19p13.2|protein-coding	7.48489	7.40446	7.09217	7.0537	-0.606679	0.0143772	0.0415601
NR_038064	chr9	19115761	19127606	-	2091	1	PLIN2|ADFP|ADRP|-|9p22.1|protein-coding	9.72034	9.84523	11.6584	11.5435	1.99495	4.66533e-84	2.06496e-81
NR_015389	chr18	5238100	5246506	+	3974	1	LINC00667|-|-|18p11.31|ncRNA	8.18509	8.1268	9.08551	8.95596	1.10325	3.43234e-11	4.46441e-10
NM_001080396	chr13	107163511	107867496	-	9258	1	FAM155A|-|-|13q33.3|protein-coding	6.22583	6.13695	5.64656	5.81867	-1.10595	0.00456115	0.015505
NM_033296	chr4	6640091	6642743	+	2178	1	MRFAP1|PAM14|PGR1|-|4p16.1|protein-coding	11.8535	11.9559	12.2295	12.3687	0.422293	1.8136e-06	1.3109e-05
NM_002999	chr20	45325289	45348424	-	2605	1	SDC4|SYND4|-|20q13.12|protein-coding	11.7056	11.7785	10.8891	11.1058	-0.80085	1.51303e-15	3.06454e-14
NM_001289984	chr5	134525670	134583227	+	6615	1	JADE2|JADE-2|PHF15|-|5q31.1|protein-coding	9.38665	9.48129	8.89602	8.8614	-0.66822	2.2168e-06	1.57584e-05
NR_034053	chr7	128954180	129055173	-	4549	1	TNPO3|IPO12|LGMD1F|LGMDD2|MTR10A|TRN-SR|TRN-SR2|TRNSR|-|7q32.1|protein-coding	10.0783	10.0712	9.4172	9.53524	-0.68622	1.64558e-08	1.59256e-07
NM_014824	chr11	72836745	73142318	-	4688	1	FCHSD2|NWK|NWK1|SH3MD3|-|11q13.4|protein-coding	9.33892	9.3905	8.53066	8.50468	-1.03715	1.98671e-12	2.96607e-11
NR_033942	chr7	144363633	144377191	-	4032.2	4	ARHGEF34P|-|-|7q35|pseudo	6.72217	6.64549	6.15622	6.19606	-1.05521	0.00114097	0.0045739
NM_032531	chr11	126423358	127000770	-	3801	1	KIRREL3|KIRRE|MRD4|NEPH2|PRO4502|-|11q24.2|protein-coding	6.8935	6.92882	6.30976	6.25221	-1.23263	5.66033e-05	0.000305203
NM_005766	chr13	98143094	98455172	+	10386	1	FARP1|CDEP|FARP1-IT1|PLEKHC2|PPP1R75|-|13q32.2|protein-coding	11.4999	11.5222	10.8086	10.8057	-0.764617	1.28194e-17	3.10159e-16
NM_005124	chr6	17615037	17706925	-	6002	1	NUP153|HNUP153|N153|-|6p22.3|protein-coding	9.65106	9.74109	10.1001	10.0792	0.449038	0.000133545	0.000664809
NM_014286	chr9	130172404	130237303	+	5154	1	NCS1|FLUP|FREQ|-|9q34.11|protein-coding	10.8475	10.907	10.2022	10.0867	-0.81048	1.03069e-14	1.93644e-13
NM_080875	chr1	1615500	1630605	+	3226	1	MIB2|ZZANK1|ZZZ5|-|1p36.33|protein-coding	9.09812	9.0179	9.66704	9.31854	0.530912	0.000815206	0.00338896
NM_000636	chr6	159669069	159693241	-	14160	1	SOD2|IPO-B|IPOB|MNSOD|MVCD6|Mn-SOD|-|6q25.3|protein-coding	11.4156	11.5383	13.3747	13.2909	1.972	7.54885e-125	7.64522e-122
NM_001351743	chr4	182890091	182917253	-	2687	1	DCTD|-|-|4q35.1|protein-coding	10.1642	10.2792	10.3904	10.5588	0.284111	0.0130894	0.0384282
NR_037633	chr1	38862490	38881626	-	5265	1	GJA9-MYCBP|Cx58|Cx59|GJA10|GJA9|-|1p34.3|ncRNA	6.64279	6.7762	7.15891	7.37984	0.982037	0.000474974	0.0020888
NM_001134658	chr10	93893978	93903824	+	3483	1	SLC35G1|C10orf60|POST|TMEM20|-|10q23.33|protein-coding	5.17828	5.33419	5.76796	5.66001	1.40191	0.00244463	0.00900152
NM_002205	chr12	54395261	54419266	-	4218	1	ITGA5|CD49e|FNRA|VLA-5|VLA5A|-|12q13.13|protein-coding	13.2642	13.4016	13.0612	13.0032	-0.319245	6.82089e-05	0.000361308
NM_153366	chr9	110365249	110579741	-	12154	1	SVEP1|C9orf13|CCP22|POLYDOM|SEL-OB|SELOB|-|9q31.3|protein-coding	10.0078	9.96719	10.4038	10.2673	0.393621	0.000541153	0.00234963
NM_018202	chr1	25430897	25500207	+	3925	1	MACO1|MACOILIN|TMEM57|-|1p36.11|1p36.11|protein-coding	8.8586	8.97356	9.18241	9.25225	0.365508	0.0126438	0.0372798
NM_014041	chr3	52706106	52711148	+	3780	1	SPCS1|HSPC033|SPC1|SPC12|YJR010C-A|-|3p21.1|protein-coding	9.92117	9.93918	10.3756	10.3248	0.473744	1.64853e-05	9.94736e-05
NM_032876	chr14	22971177	22982551	-	4158	1	AJUBA|JUB|-|14q11.2|protein-coding	9.71248	9.64956	9.19412	9.30539	-0.505729	0.00012398	0.000620682
NM_001003722	chr9	128504692	128542301	+	3324	1	GLE1|CAAHC|CAAHD|GLE1L|LCCS|LCCS1|hGLE1|-|9q34.11|protein-coding	8.86445	8.89419	9.26684	9.26277	0.468005	0.00105988	0.0042882
NM_003377	chr11	64234584	64239264	+	1796	1	VEGFB|VEGFL|VRF|-|11q13.1|protein-coding	11.4924	11.4656	10.9332	10.7668	-0.680411	2.54636e-12	3.77168e-11
NM_006943	chr20	325571	330228	+	4655	1	SOX12|SOX22|-|20p13|protein-coding	10.547	10.3783	9.42881	9.22346	-1.29079	1.00321e-23	3.77434e-22
NM_001044385	chr2	201620186	201643503	-	5385	1	TMEM237|ALS2CR4|JBTS14|-|2q33.1|protein-coding	8.16875	8.23643	8.79876	8.94945	0.865262	3.97489e-07	3.1583e-06
NM_015168	chr19	47064190	47113776	-	6123	1	ZC3H4|C19orf7|-|19q13.32|protein-coding	9.4451	9.58318	9.21687	9.08986	-0.427265	0.00229038	0.00849803
NM_001111	chr1	154582058	154608186	-	6592	1	ADAR|ADAR1|AGS6|DRADA|DSH|DSRAD|G1P1|IFI-4|IFI4|K88DSRBP|P136|-|1q21.3|protein-coding	12.088	12.1035	11.5511	11.6235	-0.544622	5.23252e-11	6.65631e-10
NM_024940	chr8	25184689	25415710	+	10191	1	DOCK5|-|-|8p21.2|protein-coding	10.1117	10.0348	9.81475	9.83223	-0.285269	0.0136542	0.0397944
NR_110296	chr19	48115445	48170344	-	4097	1	LIG1|-|-|19q13.33|protein-coding	8.25047	8.17977	7.8081	7.68838	-0.65153	0.00108126	0.00436127
NM_002448	chr4	4859665	4863933	+	1933	1	MSX1|ECTD3|HOX7|HYD1|STHAG1|-|4p16.2|protein-coding	10.7812	10.8022	10.0368	9.82938	-0.951513	4.49966e-17	1.04661e-15
NR_135689	chr5	65148738	65481920	-	7434	1	ADAMTS6|ADAM-TS 6|ADAM-TS6|ADAMTS-6|-|5q12.3|protein-coding	8.41718	8.45302	7.7673	7.89551	-0.819922	1.53705e-05	9.33083e-05
NM_032341	chr1	15617458	15669044	+	10655	1	DDI2|-|-|1p36.21|protein-coding	8.44504	8.62202	10.2008	10.3425	2.0306	7.39217e-50	1.03967e-47
NR_003225	chr14	55136983	55145430	+	1952	1	LGALS3|CBP35|GAL3|GALBP|GALIG|L31|LGALS2|MAC2|-|14q22.3|protein-coding	12.0107	11.9791	10.6802	10.5472	-1.49105	2.36666e-59	4.81295e-57
NR_037616	chr6	7881250	8064414	-	3339	1	BLOC1S5-TXNDC5|MUTED-TXNDC5|-|6p24.3|ncRNA	12.0516	12.0659	12.7507	12.6973	0.708342	6.37217e-20	1.85483e-18
NM_002250	chr19	43766533	43780973	-	1945	1	KCNN4|DHS2|IK|IK1|IKCA1|KCA4|KCa3.1|SK4|hIKCa1|hKCa4|hSK4|-|19q13.31|protein-coding	4.8621	4.94467	5.45523	5.52441	2.1237	3.55604e-05	0.000200131
NR_162102	chr15	44717844	44717893	+	49	2	MIR10393|-|-|15q21.1|ncRNA	10.3883	10.5106	10.6773	10.8507	0.349428	0.00153745	0.00594784
NM_003954	chr17	45263119	45317020	-	4424	1	MAP3K14|FTDCR1B|HS|HSNIK|NIK|-|17q21.31|protein-coding	6.81076	6.64271	7.4043	7.32931	1.0917	5.43691e-05	0.000294847
NM_001649	chrX	9786429	9949443	+	7462	1	SHROOM2|APXL|HSAPXL|-|Xp22.2|protein-coding	8.19223	8.37472	7.0078	7.10615	-1.79321	3.3312e-16	7.11081e-15
NM_001363729	chr20	36889775	36951708	-	4981	1	SAMHD1|CHBL2|DCIP|HDDC1|MOP-5|SBBI88|hSAMHD1|-|20q11.23|protein-coding	9.8239	9.85379	9.50038	9.60939	-0.327011	0.00840311	0.026362
NM_001494	chr10	5765223	5813434	-	2284	1	GDI2|HEL-S-46e|RABGDIB|-|10p15.1|protein-coding	11.8043	11.9765	12.18	12.3237	0.385639	4.18457e-05	0.000231947
NM_000918	chr17	81843166	81860535	-	2424	1	P4HB|CLCRP1|DSI|ERBA2L|GIT|P4Hbeta|PDI|PDIA1|PHDB|PO4DB|PO4HB|PROHB|-|17q25.3|protein-coding	14.2844	14.2397	15.0548	14.9999	0.804665	8.02819e-31	4.6828e-29
NM_001321175	chr17	54900691	54961967	+	2330	1	TOM1L1|SRCASM|-|17q22|protein-coding	7.99298	8.04007	7.4739	7.53032	-0.748771	0.000379871	0.0017031
NM_003969	chr19	58555712	58558611	-	1151	1	UBE2M|UBC-RS2|UBC12|hUbc12|-|19q13.43|protein-coding	9.70578	9.77631	10.1724	10.0192	0.407017	0.000811013	0.00337246
NM_022039	chr10	101610666	101695170	-	2383	1	FBXW4|DAC|FBW4|FBWD4|SHFM3|SHSF3|-|10q24.32|protein-coding	8.95431	8.84384	9.32531	9.10387	0.387547	0.0125171	0.0369945
NM_001039847	chr19	1103994	1106779	+	864	1	GPX4|GPx-4|GSHPx-4|MCSP|PHGPx|SMDS|snGPx|snPHGPx|-|19p13.3|protein-coding	11.4388	11.4556	11.7074	11.6212	0.234732	0.00694235	0.0223908
NM_001284209	chr14	70583221	70600690	-	2397	1	MED6|ARC33|NY-REN-28|-|14q24.2|protein-coding	7.87236	8.07031	8.31444	8.42342	0.536848	0.005694	0.0188426
NM_020888	chr1	32741830	32774970	+	5484	1	KIAA1522|-|-|1p35.1|protein-coding	9.43662	9.66956	9.34424	9.09991	-0.388903	0.0106756	0.0324692
NM_178841	chr16	88696501	88706408	-	1856	1	RNF166|-|-|16q24.2-q24.3|protein-coding	7.9793	7.85467	7.50232	7.23383	-0.807278	0.000516328	0.00225289
NM_002534	chr12	112906777	112918026	+	1620	1	OAS1|E18/E16|IFI-4|OIAS|OIASI|-|12q24.13|protein-coding	5.54793	5.68828	4.61828	4.58757	-4.45664	1.93269e-11	2.60386e-10
NM_001136557	chr9	130053906	130140164	+	6851	1	GPR107|GCDRP|LUSTR1|bA138E2.2|-|9q34.11|protein-coding	11.2248	11.1475	11.6256	11.6773	0.502031	1.53237e-08	1.48586e-07
NM_030777	chr20	46709649	46736346	+	4219	1	SLC2A10|ATORS|ATS|GLUT10|-|20q13.12|protein-coding	9.86944	9.80724	9.36714	9.10142	-0.696821	6.544e-07	5.02966e-06
NM_006503	chr19	39971165	39981764	+	1741	2	PSMC4|MIP224|RPT3|S6|TBP-7|TBP7|-|19q13.2|protein-coding	9.96449	10.1577	10.6403	10.4862	0.560798	2.40306e-06	1.69385e-05
NM_177924	chr8	18055992	18084107	-	2763	1	ASAH1|AC|ACDase|ASAH|PHP|PHP32|SMAPME|-|8p22|protein-coding	11.792	11.8858	10.2553	10.2863	-1.70437	3.48805e-75	1.16648e-72
NM_004385	chr5	83471744	83582302	+	12328	1	VCAN|CSPG2|ERVR|GHAP|PG-M|WGN|WGN1|-|5q14.2-q14.3|protein-coding	10.5445	10.4725	11.5459	11.6444	1.18277	1.60659e-35	1.17939e-33
NM_002926	chr4	3314147	3432177	+	6221	1	RGS12|-|-|4p16.3|protein-coding	8.10881	7.96617	7.68579	7.5327	-0.616028	0.00391387	0.0135808
NM_005827	chr17	49700943	49707964	-	1604	1	SLC35B1|UGTREL1|-|17q21.33|protein-coding	8.95736	9.053	9.31189	9.50412	0.486259	0.000924301	0.00380361
NM_001099693	chr2	101002229	101006423	+	779	1	RPL31|L31|-|2q11.2|protein-coding	11.9344	11.9165	11.7216	11.7472	-0.204981	0.0120622	0.0358956
NM_001200	chr20	6767686	6780246	+	3540	1	BMP2|BDA2|BMP2A|SSFSC|-|20p12.3|protein-coding	6.86762	6.8765	9.07758	8.99319	2.96906	1.93666e-51	3.10051e-49
NM_001177676	chr14	91232532	91244704	-	3052	1	GPR68|AI2A6|GPR12A|OGR1|-|14q32.11|protein-coding	7.71473	7.90712	7.30938	7.51137	-0.599912	0.0102543	0.0313716
NM_001270623	chr12	59596029	59789840	+	11927	1	SLC16A7|MCT2|-|12q14.1|protein-coding	7.89943	8.20089	6.94661	7.03602	-1.60916	1.91323e-11	2.57995e-10
NM_001113378	chr15	89243963	89317131	+	4709	1	FANCI|KIAA1794|-|15q26.1|protein-coding	8.69622	8.73705	7.72821	7.7144	-1.32927	1.86973e-13	3.12293e-12
NM_001193489	chr15	48988639	49046446	-	7038	1	SECISBP2L|SBP2L|SLAN|-|15q21.1|protein-coding	10.1939	10.4006	10.8813	11.0634	0.744441	1.28914e-10	1.57613e-09
NM_014240	chr3	45594751	45686340	+	11431	1	LIMD1|-|-|3p21.31|protein-coding	9.49429	9.5298	8.51951	8.52236	-1.20304	5.22976e-17	1.20525e-15
NM_005973	chr1	156767535	156800814	+	2058	1	PRCC|RCCP1|TPRC|-|1q23.1|protein-coding	9.41316	9.48195	8.17958	8.16268	-1.5763	2.926e-25	1.19982e-23
NM_002729	chr10	92689955	92695647	+	1718	1	HHEX|HEX|HMPH|HOX11L-PEN|PRH|PRHX|-|10q23.33|protein-coding	6.95176	6.8251	6.51094	6.45029	-0.782237	0.00932992	0.0287861
NM_004807	chr2	128265480	128318868	-	4219	1	HS6ST1|HH15|HS6ST|-|2q14.3|protein-coding	8.95364	8.91792	9.53243	9.33102	0.600033	4.37194e-05	0.00024171
NM_006218	chr3	179148357	179240093	+	9236	1	PIK3CA|CLAPO|CLOVE|CWS5|MCAP|MCM|MCMTC|PI3K|PI3K-alpha|p110-alpha|-|3q26.32|protein-coding	9.75611	9.73573	10.3517	10.5997	0.828696	2.21579e-11	2.96667e-10
NR_147989	chr7	97852117	97972358	-	3512	1	CZ1P-ASNS|-|-|7q21.3|ncRNA	10.5354	10.2718	8.62171	8.76253	-1.98379	1.09295e-45	1.27502e-43
NM_001620	chr11	62515902	62546806	-	18755	1	AHNAK|AHNAKRS|PM227|-|11q12.3|protein-coding	15.5029	15.4301	15.1741	15.3008	-0.239505	0.00147656	0.00574775
NM_012248	chr16	30443631	30445874	-	2241	1	SEPHS2|SPS2|-|16p11.2|protein-coding	10.5197	10.3797	10.0607	10.1074	-0.411972	0.000222385	0.0010544
NM_005639	chr12	78864774	79452008	+	4692	1	SYT1|BAGOS|P65|SVP65|SYT|-|12q21.2|protein-coding	6.72642	6.68062	5.55661	5.85984	-2.19429	5.52398e-09	5.60934e-08
NM_018407	chr8	97775788	97853013	+	2433	1	LAPTM4B|LAPTM4beta|LC27|-|8q22.1|protein-coding	9.96164	9.99381	10.2412	10.2523	0.303748	0.00588688	0.019377
NM_001305141	chr16_KI270855v1_alt	164017	176948	-	1228	2	NMRAL1|HSCARG|SDR48A1|-|16p13.3|protein-coding	3.67524	3.7243	4.20267	3.77617	2.36438	0.00985991	0.0302758
NM_005012	chr1	63774017	64181496	+	5845	1	ROR1|NTRKR1|dJ537F10.1|-|1p31.3|protein-coding	8.22177	8.24891	7.50908	7.50994	-1.03114	3.22583e-07	2.60019e-06
NM_001320704	chr21	37073254	37203107	+	7847	1	TTC3|DCRR1|RNF105|TPRDIII|-|21q22.13|protein-coding	12.0623	12.1262	11.7736	11.8099	-0.323999	7.93272e-05	0.000414512
NM_001098515	chr11	69004394	69013382	-	2278	1	MRGPRF|GPR140|GPR168|MRGF|RTA|-|11q13.3|protein-coding	10.0152	10.1535	9.09532	8.87594	-1.27316	2.09682e-20	6.38765e-19
NM_024050	chr19	17309563	17323297	+	4035	1	DDA1|C19orf58|PCIA1|-|19p13.11|protein-coding	9.67358	9.88311	10.1106	10.2048	0.428328	0.000605949	0.00259651
NM_001204425	chr13	102807146	102876001	+	5118	1	BIVM-ERCC5|ERCC5-202|-|13q33.1|protein-coding	9.74475	9.73631	10.1502	10.2198	0.505788	1.08476e-05	6.83598e-05
NM_152652	chr16	30395420	30400108	+	3229	1	ZNF48|ZNF553|-|16p11.2|protein-coding	7.30515	7.42076	7.02785	6.80875	-0.736564	0.00586723	0.0193349
NM_021994	chr7	112206695	112343934	+	2566	1	ZNF277|NRIF4|ZNF277P|-|7q31.1|protein-coding	8.2483	8.18023	7.70495	7.85126	-0.606926	0.00236913	0.00876425
NM_004036	chr2	24819170	24920237	-	4925	1	ADCY3|AC-III|AC3|BMIQ19|-|2p23.3|protein-coding	9.62191	9.6581	9.38547	9.3355	-0.326982	0.0107897	0.0327764
NM_019058	chr10	72273924	72276036	+	1739	1	DDIT4|Dig2|REDD-1|REDD1|-|10q22.1|protein-coding	10.431	10.2473	9.63504	9.38265	-0.941068	1.76664e-12	2.6693e-11
NM_001278594	chr14	74056847	74084453	-	5611	1	ALDH6A1|MMSADHA|MMSDH|-|14q24.3|protein-coding	9.3389	9.25027	9.76421	9.75937	0.544494	2.12579e-05	0.000125356
NM_138467	chr1	74733152	74766676	+	3428	1	TYW3|C1orf171|-|1p31.1|protein-coding	8.59671	8.67543	7.97589	8.00468	-0.855468	1.52665e-06	1.11581e-05
NM_001308054	chr14	24094311	24104125	+	2578	2	PCK2|PEPCK|PEPCK-M|PEPCK2|-|14q11.2-q12|protein-coding	9.96546	9.46833	8.80743	8.57886	-1.24178	8.82783e-12	1.23009e-10
NM_001303269	chr4	56978640	57031162	+	4195	1	POLR2B|POL2RB|RPB2|hRPB140|-|4q12|protein-coding	10.9447	11.1189	11.5414	11.7304	0.654587	3.61555e-10	4.163e-09
NM_005953	chr16	56608584	56609497	+	396	1	MT2A|MT-2|MT-II|MT2|-|16q13|protein-coding	13.7479	13.6533	14.1032	13.9811	0.360466	4.44965e-06	3.01381e-05
NM_001363672	chr12	100573684	100628288	+	5679	1	GAS2L3|G2L3|-|12q23.1|protein-coding	7.58712	7.69891	6.88495	6.76918	-1.32296	1.38468e-07	1.17332e-06
NM_001039140	chr20	3753508	3767753	-	1319	1	C20orf27|-|-|20p13|protein-coding	8.95617	8.83447	8.14901	8.06996	-1.01346	2.69302e-09	2.82027e-08
NM_000305	chr7	95404862	95435028	-	1599	1	PON2|-|-|7q21.3|protein-coding	9.65213	9.89083	9.29448	9.33151	-0.540268	8.96803e-05	0.000462825
NM_006389	chr11	119044188	119057205	-	4570	2	HYOU1|GRP-170|Grp170|HSP12A|IMD59|ORP-150|ORP150|-|11q23.3|protein-coding	12.6948	12.3704	11.873	11.7743	-0.765781	9.27345e-13	1.44021e-11
NM_000642	chr1	99850361	99924020	+	7055	1	AGL|GDE|-|1p21.2|protein-coding	8.44908	8.52619	8.11313	7.96811	-0.594492	0.00128626	0.00509394
NM_001106	chr3	38453890	38493142	+	11769	1	ACVR2B|ACTRIIB|ActR-IIB|HTX4|-|3p22.2|protein-coding	6.2051	6.22812	6.70426	6.75315	1.05149	0.00102397	0.00416141
NM_152592	chr14	95407266	95475835	-	13483	1	SYNE3|C14orf139|C14orf49|KASH3|LINC00341|NCRNA00341|NET53|Nesp3|-|14q32.13|protein-coding	11.1256	11.0366	9.36896	9.25423	-1.97486	5.31269e-72	1.53751e-69
NM_003890	chr19	39863323	39934626	-	14481.5	2	FCGBP|FC(GAMMA)BP|-|19q13.2|protein-coding	5.06182	4.87941	5.43653	5.37898	1.5366	0.00325648	0.0115855
NM_002077	chr9	124878275	124941083	-	4852	1	GOLGA1|golgin-97|-|9q33.3|protein-coding	8.71031	8.8719	9.21084	9.11443	0.454238	0.00302231	0.0108266
NM_001079823	chr6	128883138	129516565	+	9617	1	LAMA2|LAMM|MDC1A|-|6q22.33|protein-coding	8.42849	8.4324	9.25038	9.23094	1.00435	3.60328e-11	4.67061e-10
NM_022130	chr5	32124716	32174319	-	2672	1	GOLPH3|GOPP1|GPP34|MIDAS|Vps74|-|5p13.3|protein-coding	10.5753	10.6234	9.73047	9.82265	-0.92301	4.7764e-17	1.10585e-15
NM_001199014	chr1	24356999	24413772	-	2848	1	STPG1|C1orf201|MAPO2|-|1p36.11|protein-coding	7.35748	7.4885	6.72246	6.61205	-1.28933	1.49457e-06	1.09396e-05
NM_020710	chr1	3778559	3796498	-	4294	1	LRRC47|-|-|1p36.32|protein-coding	9.42254	9.26892	9.81402	9.75946	0.510847	9.29719e-05	0.000478337
NM_001305040	chr10	42589109	42638570	-	6131	1	ZNF33B|KOX2|KOX31|ZNF11B|-|10q11.21|protein-coding	7.88239	7.80143	8.32563	8.55431	0.818736	3.27278e-05	0.000185647
NM_001366783	chr1	86346837	86396323	-	7509	1	ODF2L|-|-|1p22.3|protein-coding	8.6421	8.65233	7.72571	8.03973	-1.00445	2.50041e-07	2.04392e-06
NM_001697	chr21	33903453	33915804	-	747	1	ATP5PO|ATP5O|ATPO|HMC08D05|OSCP|-|21q22.11|protein-coding	10.0334	10.0223	9.80654	9.74532	-0.287092	0.0136	0.0396641
NR_138023	chr2	27051423	27070622	+	3229	1	AGBL5|CCP5|RP75|-|2p23.3|protein-coding	10.0163	9.97191	10.222	10.2996	0.300923	0.0070318	0.0226453
NM_001368999	chr9	32972616	33025120	-	2258	1	APTX|AOA|AOA1|AXA1|EAOH|EOAHA|FHA-HIT|-|9p21.1|protein-coding	8.35264	8.45507	8.67428	8.86794	0.473601	0.00607085	0.0199302
NR_148977	chr10	31316528	31319095	-	2567	1	ZEB1-AS1|-|-|10p11.22|ncRNA	5.72591	5.85855	6.29356	6.24638	1.15198	0.00223408	0.0083014
NM_001003679	chr1	65420652	65635428	+	5113	1	LEPR|CD295|LEP-R|LEPRD|OB-R|OBR|-|1p31.3|protein-coding	8.53568	8.60435	7.20988	7.29153	-1.83949	1.96123e-20	5.98672e-19
NM_001016	chr6	132814569	132817564	+	495	1	RPS12|S12|-|6q23.2|protein-coding	12.1298	12.037	12.4326	12.5351	0.426697	3.68141e-07	2.93596e-06
NM_004104	chr17	82078338	82098236	-	8419	1	FASN|FAS|OA-519|SDR27X1|-|17q25.3|protein-coding	13.9515	13.8178	14.495	14.2978	0.540712	6.60897e-10	7.42781e-09
NM_139312	chr10	27110111	27154384	-	4340	1	YME1L1|FTSH|MEG4|OPA11|PAMP|YME1L|-|10p12.1|protein-coding	11.0592	11.1147	11.9396	12.039	0.972777	4.17342e-28	2.08657e-26
NM_021260	chr14	72969451	73027106	-	4366	1	ZFYVE1|DFCP1|PPP1R172|SR3|TAFF1|ZNFN2A1|-|14q24.2|protein-coding	9.13127	9.12275	9.5575	9.47792	0.46468	0.000569535	0.00245867
NM_001320608	chr19	10333776	10339624	-	2044	1	ICAM3|CD50|CDW50|ICAM-R|-|19p13.2|protein-coding	6.59223	6.58303	6.99778	6.95579	0.724051	0.0121811	0.0361901
NM_153335	chr17	63702832	63741986	-	2777	1	STRADA|LYK5|NY-BR-96|PMSE|STRAD|STRAD alpha|Stlk|-|17q23.3|protein-coding	8.19998	8.26497	7.80102	7.82156	-0.585559	0.00260844	0.00951853
NM_152495	chr1	224616317	224740554	+	2531	1	CNIH3|CNIH-3|-|1q42.12|protein-coding	9.8451	9.92169	9.12699	9.10056	-0.899614	2.22432e-12	3.30768e-11
NM_002796	chr1	151399573	151401937	+	909	1	PSMB4|HN3|HsN3|PRAAS3|PROS-26|PROS26|-|1q21.3|protein-coding	10.9042	10.8419	11.2025	11.1408	0.32552	0.000535214	0.00232586
NM_001287248	chr15	90717346	90816166	+	5382	1	BLM|BS|MGRISCE1|RECQ2|RECQL2|RECQL3|-|15q26.1|protein-coding	5.2574	5.33671	4.75977	4.70903	-2.22966	4.13083e-05	0.000229137
NM_006912	chr1	155897808	155911349	-	3382	1	RIT1|NS8|RIBB|RIT|ROC1|-|1q22|protein-coding	9.1908	9.24881	9.92884	10.0629	0.902208	1.9592e-12	2.93373e-11
NM_001270928	chr10	89392623	89406487	+	4411	1	IFIT1|C56|G10P1|IFI-56|IFI-56K|IFI56|IFIT-1|IFNAI1|ISG56|P56|RNM561|-|10q23.31|protein-coding	8.97773	9.08056	6.99194	7.0385	-2.72424	2.94812e-46	3.63658e-44
[truncated: 4,896 more rows]

## Sheet: suppressed by si
Transcript/RepeatID (cmd=analyzeRepeats.pl rna hg38 -strand both -count exons -d KY453e_TagDir/ KY453f_TagDir KY453c_TagDir/ KY453d_TagDir -noadj -condenseGenes) (cmd=getDiffExpression.pl condenseGenes_raw-Genes_20220204_si4_MXRA5.txt control control si4 si4)	chr	start	end	strand	Length	Copies	Annotation/Divergence	KY453e_TagDir/ (15137230.5 total)	KY453f_TagDir (13552252.5 total)	KY453c_TagDir/ (15679980.5 total)	KY453d_TagDir (15093839.0 total)	control vs. si4 Log2 Fold Change	control vs. si4 p-value	control vs. si4 adj. p-value
[truncated: 1,057 more rows]

[truncated: 1 more sheets: induced by si]
