# Supplementary material for: Public RNA-seq data-based identification and functional analyses reveal that MXRA5 retains proliferative and migratory abilities of dental pulp stem cells
Source: Sci Rep. 2023 Sep 20;13:15574. doi: 10.1038/s41598-023-42684-z (PMC10511426; doi:10.1038/s41598-023-42684-z)
Supplement: Supplementary file 12 — Supplementary Information 12. [file 41598_2023_42684_MOESM12_ESM.xlsx]

## Sheet: biological_process
Term	logP
cell cycle	-146.753
cell cycle process	-123.237
mitotic cell cycle	-117.944
mitotic cell cycle process	-111.545
cell division	-99.8492
organelle fission	-86.4731
nuclear division	-84.7776
chromosome segregation	-80.6318
nuclear chromosome segregation	-72.5967
mitotic nuclear division	-68.7168
chromosome organization	-66.9452
regulation of cell cycle	-65.5209
sister chromatid segregation	-60.0968
regulation of cell cycle process	-58.823
mitotic sister chromatid segregation	-58.3235
regulation of mitotic cell cycle	-57.1455
regulation of chromosome segregation	-53.0302
microtubule cytoskeleton organization involved in mitosis	-49.7937
regulation of mitotic nuclear division	-49.3879
organelle organization	-46.4579
microtubule cytoskeleton organization	-46.3337
regulation of mitotic cell cycle phase transition	-45.8366
regulation of nuclear division	-45.712
DNA conformation change	-45.4184
regulation of cell cycle phase transition	-45.2045
mitotic cell cycle phase transition	-43.7404
DNA replication	-43.0393
cell cycle phase transition	-42.8957
regulation of mitotic sister chromatid separation	-42.4845
DNA metabolic process	-42.411
microtubule-based process	-41.698
regulation of chromosome separation	-40.8742
spindle organization	-40.6427
regulation of sister chromatid segregation	-39.3192
regulation of mitotic sister chromatid segregation	-39.1378
cellular response to DNA damage stimulus	-39.0002
positive regulation of cell cycle	-37.4287
regulation of mitotic metaphase/anaphase transition	-37.3781
mitotic spindle organization	-37.33
regulation of metaphase/anaphase transition of cell cycle	-36.7278
positive regulation of cell cycle process	-36.2217
cell cycle checkpoint	-32.8635
meiotic cell cycle	-32.0911
negative regulation of cell cycle process	-32.0265
DNA packaging	-31.3763
DNA repair	-31.3533
positive regulation of mitotic cell cycle	-31.1885
negative regulation of cell cycle	-30.3379
meiotic nuclear division	-30.2713
mitotic cell cycle checkpoint	-30.1481
cellular response to stress	-30.0982
meiotic cell cycle process	-28.629
cytoskeleton organization	-28.2222
negative regulation of mitotic cell cycle	-27.6533
cellular response to type I interferon	-26.6844
type I interferon signaling pathway	-26.6844
DNA-dependent DNA replication	-26.6096
cell cycle G1/S phase transition	-26.3474
negative regulation of mitotic cell cycle phase transition	-26.3213
metaphase plate congression	-26.211
regulation of cell cycle G2/M phase transition	-26.1099
response to type I interferon	-25.7134
cellular component organization	-25.708
establishment of chromosome localization	-25.5287
regulation of G2/M transition of mitotic cell cycle	-25.4225
chromosome localization	-25.3468
negative regulation of cell cycle phase transition	-24.8403
regulation of chromosome organization	-24.649
kinetochore organization	-24.3775
G1/S transition of mitotic cell cycle	-23.9525
centromere complex assembly	-23.7689
response to stress	-23.5076
cellular component organization or biogenesis	-23.2901
meiosis I	-22.8091
negative regulation of sister chromatid segregation	-22.4489
meiosis I cell cycle process	-22.4387
negative regulation of chromosome segregation	-22.1416
mitotic metaphase plate congression	-22.01
spindle assembly	-21.8115
DNA recombination	-21.6441
DNA integrity checkpoint	-21.4316
mitotic spindle assembly	-21.0152
protein-DNA complex assembly	-20.6975
negative regulation of mitotic sister chromatid separation	-20.5507
meiotic chromosome segregation	-20.436
G2/M transition of mitotic cell cycle	-20.4349
DNA replication-independent nucleosome assembly	-20.3299
cell cycle G2/M phase transition	-20.2325
negative regulation of chromosome separation	-20.2254
DNA replication-independent nucleosome organization	-20.1405
negative regulation of mitotic sister chromatid segregation	-19.6146
chromosome condensation	-19.5709
attachment of spindle microtubules to kinetochore	-19.4535
DNA geometric change	-19.452
defense response to virus	-19.373
CENP-A containing nucleosome assembly	-19.3532
CENP-A containing chromatin organization	-19.3532
recombinational repair	-19.0562
regulation of organelle organization	-18.9086
centrosome cycle	-18.7943
spindle checkpoint	-18.6869
spindle assembly checkpoint	-18.6869
mitotic spindle assembly checkpoint	-18.6869
mitotic spindle checkpoint	-18.6869
chromatin remodeling at centromere	-18.5368
positive regulation of cell cycle phase transition	-18.2679
protein-DNA complex subunit organization	-18.1502
regulation of DNA replication	-18.0538
negative regulation of mitotic metaphase/anaphase transition	-18.0011
mitotic cytokinesis	-17.9899
negative regulation of metaphase/anaphase transition of cell cycle	-17.6836
organelle localization	-17.5593
positive regulation of mitotic cell cycle phase transition	-17.5453
microtubule organizing center organization	-17.5453
response to virus	-17.4212
double-strand break repair	-17.3
negative regulation of mitotic nuclear division	-17.1497
cytoskeleton-dependent cytokinesis	-16.9792
protein localization to chromosome, centromeric region	-16.8848
nucleosome assembly	-16.8425
cytokinesis	-16.7623
double-strand break repair via homologous recombination	-16.7623
histone exchange	-16.4943
regulation of cyclin-dependent protein serine/threonine kinase activity	-16.3437
mitotic DNA integrity checkpoint	-16.242
protein localization to chromosome	-16.2002
nuclear DNA replication	-16.1745
DNA replication initiation	-16.0499
cell cycle DNA replication	-15.9945
regulation of cyclin-dependent protein kinase activity	-15.9438
attachment of mitotic spindle microtubules to kinetochore	-15.7419
DNA duplex unwinding	-15.6553
negative regulation of nuclear division	-15.6477
spindle localization	-15.6477
establishment of mitotic spindle localization	-15.5865
chromatin assembly	-15.5342
regulation of cytokinesis	-15.364
establishment of organelle localization	-15.3597
regulation of attachment of spindle microtubules to kinetochore	-15.2134
cellular macromolecule metabolic process	-15.1819
regulation of cell cycle G1/S phase transition	-14.8173
kinetochore assembly	-14.7384
protein localization to kinetochore	-14.7384
regulation of DNA-dependent DNA replication	-14.6998
regulation of mitotic cell cycle spindle assembly checkpoint	-14.3071
regulation of spindle checkpoint	-14.3071
regulation of mitotic spindle checkpoint	-14.3071
negative regulation of G1/S transition of mitotic cell cycle	-14.2601
chromatin assembly or disassembly	-14.1294
cellular macromolecule biosynthetic process	-14.0884
DNA damage response, signal transduction by p53 class mediator	-14.0727
regulation of G1/S transition of mitotic cell cycle	-14.0674
nucleosome organization	-14.0674
signal transduction in response to DNA damage	-13.9864
anaphase-promoting complex-dependent catabolic process	-13.8578
negative regulation of cell cycle G1/S phase transition	-13.7906
DNA damage checkpoint	-13.7906
establishment of spindle localization	-13.6752
negative regulation of chromosome organization	-13.5654
histone phosphorylation	-13.3664
reproductive process	-13.2784
macromolecule biosynthetic process	-13.2338
reproduction	-13.2257
DNA strand elongation involved in DNA replication	-13.2102
regulation of cell division	-13.198
ATP-dependent chromatin remodeling	-13.1519
negative regulation of IRE1-mediated unfolded protein response	-13.0761
regulation of cellular process	-12.999
female meiotic nuclear division	-12.9496
organelle assembly	-12.6622
signal transduction involved in DNA damage checkpoint	-12.5627
signal transduction involved in DNA integrity checkpoint	-12.5627
signal transduction involved in cell cycle checkpoint	-12.456
positive regulation of mitotic nuclear division	-12.2192
regulation of microtubule cytoskeleton organization	-12.14
female gamete generation	-11.8645
DNA damage response, signal transduction by p53 class mediator resulting in cell cycle arrest	-11.8435
DNA strand elongation	-11.8145
homologous chromosome segregation	-11.7233
signal transduction involved in mitotic DNA integrity checkpoint	-11.7233
signal transduction involved in mitotic cell cycle checkpoint	-11.7233
intracellular signal transduction involved in G1 DNA damage checkpoint	-11.7233
signal transduction involved in mitotic DNA damage checkpoint	-11.7233
signal transduction involved in mitotic G1 DNA damage checkpoint	-11.7233
mitotic DNA replication	-11.715
double-strand break repair via break-induced replication	-11.715
regulation of transferase activity	-11.5809
proteasomal protein catabolic process	-11.5187
negative regulation of viral genome replication	-11.4902
mitotic nuclear envelope disassembly	-11.3197
regulation of IRE1-mediated unfolded protein response	-11.3197
cellular component assembly	-11.2569
cellular response to stimulus	-11.2404
mitotic G1/S transition checkpoint	-11.0503
mitotic G1 DNA damage checkpoint	-11.0503
proteasome-mediated ubiquitin-dependent protein catabolic process	-11.0063
inner cell mass cell proliferation	-10.9621
G1 DNA damage checkpoint	-10.9454
chromosome organization involved in meiotic cell cycle	-10.8423
positive regulation of G2/M transition of mitotic cell cycle	-10.7467
positive regulation of nuclear division	-10.7411
cellular process	-10.7384
positive regulation of chromosome segregation	-10.5604
regulation of microtubule-based process	-10.5416
signal transduction by p53 class mediator	-10.5344
mitotic DNA damage checkpoint	-10.4684
cell population proliferation	-10.449
gamete generation	-10.4297
regulation of viral genome replication	-10.3914
establishment of mitotic spindle orientation	-10.3817
positive regulation of cell cycle G2/M phase transition	-10.2098
sister chromatid cohesion	-10.1987
regulation of meiotic cell cycle	-10.1987
female meiosis chromosome segregation	-10.109
nuclear envelope disassembly	-10.0582
membrane disassembly	-10.0582
DNA replication checkpoint	-10.0582
reciprocal meiotic recombination	-9.96713
regulation of cell cycle checkpoint	-9.88496
homologous recombination	-9.85523
regulation of cellular component organization	-9.84602
mitotic chromosome condensation	-9.80001
interstrand cross-link repair	-9.74579
response to stimulus	-9.72175
DNA biosynthetic process	-9.67116
protein localization to microtubule cytoskeleton	-9.58252
positive regulation of spindle checkpoint	-9.55896
mitotic spindle midzone assembly	-9.55896
double-strand break repair via synthesis-dependent strand annealing	-9.55896
positive regulation of mitotic cell cycle spindle assembly checkpoint	-9.55896
L-serine biosynthetic process	-9.55896
negative regulation of cell division	-9.5588
blastocyst growth	-9.5588
regulation of cell cycle arrest	-9.47099
establishment of spindle orientation	-9.43883
chromatin remodeling	-9.39735
positive regulation of cell cycle arrest	-9.3296
regulation of centrosome cycle	-9.23222
in utero embryonic development	-9.21669
negative regulation of viral life cycle	-9.10112
regulation of meiotic cell cycle phase transition	-9.0985
centrosome separation	-9.0985
mitotic spindle elongation	-9.0985
response to endoplasmic reticulum stress	-9.03137
response to ionizing radiation	-9.01588
response to interferon-alpha	-8.91826
regulation of viral life cycle	-8.91298
positive regulation of organelle organization	-8.90972
positive regulation of protein ubiquitination	-8.90861
protein localization to cytoskeleton	-8.90765
regulation of protein serine/threonine kinase activity	-8.88162
cellular component biogenesis	-8.85544
regulation of biological process	-8.79666
positive regulation of cytokinesis	-8.78456
chromatin organization	-8.74229
regulation of nuclease activity	-8.72769
regulation of ubiquitin protein ligase activity	-8.72769
multicellular organismal reproductive process	-8.72734
mitotic DNA replication maintenance of fidelity	-8.71326
mitotic recombination-dependent replication fork processing	-8.71326
cell cycle DNA replication maintenance of fidelity	-8.71326
response to radiation	-8.71152
nucleic acid metabolic process	-8.70821
regulation of ribonuclease activity	-8.70256
positive regulation of cell cycle checkpoint	-8.70256
positive regulation of mitotic metaphase/anaphase transition	-8.70256
spindle elongation	-8.70256
positive regulation of mitotic sister chromatid separation	-8.70256
regulation of catalytic activity	-8.69467
sexual reproduction	-8.67295
multicellular organism reproduction	-8.4763
regulation of molecular function	-8.42699
spindle midzone assembly	-8.35542
mitotic DNA replication checkpoint	-8.35542
positive regulation of metaphase/anaphase transition of cell cycle	-8.35542
protein kinase activity	-8.3356
regulation of protein modification process	-8.29675
blastocyst development	-8.27474
regulation of protein kinase activity	-8.25991
regulation of endoplasmic reticulum unfolded protein response	-8.21021
positive regulation of transferase activity	-8.16066
regulation of protein ubiquitination	-8.05339
positive regulation of chromosome separation	-8.04649
negative regulation of endoplasmic reticulum unfolded protein response	-8.04649
histone-serine phosphorylation	-8.04649
negative regulation of viral process	-8.02622
cellular biosynthetic process	-7.99146
positive regulation of protein modification by small protein conjugation or removal	-7.92788
negative regulation of cell cycle G2/M phase transition	-7.9064
L-serine metabolic process	-7.76832
positive regulation of ubiquitin protein ligase activity	-7.76832
PERK-mediated unfolded protein response	-7.76832
telomere maintenance via recombination	-7.76832
positive regulation of DNA-dependent DNA replication	-7.76832
mitotic G2/M transition checkpoint	-7.75888
organic substance biosynthetic process	-7.69045
modification-dependent protein catabolic process	-7.68553
DNA synthesis involved in DNA repair	-7.6267
negative regulation of DNA duplex unwinding	-7.62318
positive regulation of G2/MI transition of meiotic cell cycle	-7.62318
cyclin-dependent protein kinase activity	-7.62318
regulation of G2/MI transition of meiotic cell cycle	-7.62318
regulation of transcription involved in G1/S transition of mitotic cell cycle	-7.62053
biosynthetic process	-7.59624
response to UV	-7.58947
proteolysis involved in cellular protein catabolic process	-7.54312
regulation of ubiquitin-protein transferase activity	-7.53602
nuclear envelope organization	-7.53602
meiotic spindle organization	-7.51547
response to organic substance	-7.46394
telomere maintenance	-7.454
modification-dependent macromolecule catabolic process	-7.45174
cellular process involved in reproduction in multicellular organism	-7.42776
multi-organism process	-7.38866
apoptotic process	-7.36682
chromosome separation	-7.35939
innate immune response	-7.33593
cellular localization	-7.32673
response to topologically incorrect protein	-7.27577
cyclin-dependent protein serine/threonine kinase regulator activity	-7.23591
microtubule-based movement	-7.22925
retrograde vesicle-mediated transport, Golgi to endoplasmic reticulum	-7.20257
positive regulation of ubiquitin-protein transferase activity	-7.11675
regulation of protein modification by small protein conjugation or removal	-7.08378
positive regulation of cellular process	-7.07589
programmed cell death	-7.07032
mitotic sister chromatid cohesion	-7.07016
defense response to other organism	-7.06289
regulation of kinase activity	-6.97246
cellular protein catabolic process	-6.94438
histone kinase activity	-6.93856
positive regulation of protein localization to kinetochore	-6.93856
regulation of protein localization to kinetochore	-6.93856
strand invasion	-6.93856
sequestering of TGFbeta in extracellular matrix	-6.93856
mitotic chromosome movement towards spindle pole	-6.93856
heterocycle metabolic process	-6.82953
telomere organization	-6.7985
ubiquitin-dependent protein catabolic process	-6.78681
positive regulation of DNA replication	-6.78256
cytokinetic process	-6.78256
negative regulation of G2/M transition of mitotic cell cycle	-6.78233
regulation of binding	-6.76747
chordate embryonic development	-6.76161
negative regulation of organelle organization	-6.69561
response to unfolded protein	-6.68919
positive regulation of mitotic sister chromatid segregation	-6.68735
serine family amino acid biosynthetic process	-6.68735
mitotic recombination	-6.68735
protein phosphorylation	-6.68496
nucleobase-containing compound metabolic process	-6.64919
cell death	-6.5811
ciliary basal body-plasma membrane docking	-6.55943
regulation of viral process	-6.49081
embryo development ending in birth or egg hatching	-6.46177
macromolecule metabolic process	-6.44154
nucleus organization	-6.43644
positive regulation of exit from mitosis	-6.43624
positive regulation of mitochondrial ATP synthesis coupled electron transport	-6.43624
apoptotic chromosome condensation	-6.43624
dynamin family protein polymerization involved in membrane fission	-6.43624
regulation of DNA duplex unwinding	-6.43624
negative regulation of helicase activity	-6.43624
dynamin family protein polymerization involved in mitochondrial fission	-6.43624
histone serine kinase activity	-6.43624
positive regulation of meiotic cell cycle phase transition	-6.43624
antigen processing and presentation of exogenous peptide antigen via MHC class II	-6.39966
DNA-dependent DNA replication maintenance of fidelity	-6.38345
antigen processing and presentation of peptide antigen via MHC class II	-6.34774
antigen processing and presentation of peptide or polysaccharide antigen via MHC class II	-6.34774
spermatogenesis	-6.32328
biological regulation	-6.29549
positive regulation of chromosome organization	-6.27543
multi-organism reproductive process	-6.21841
oocyte maturation	-6.19908
regulation of spindle organization	-6.1131
regulation of cellular protein metabolic process	-6.07494
regulation of DNA-dependent DNA replication initiation	-6.03928
mitotic centrosome separation	-6.03928
spindle assembly involved in meiosis	-6.03928
cellular nitrogen compound metabolic process	-6.03573
cellular aromatic compound metabolic process	-6.03571
male gamete generation	-5.99684
regulation of G0 to G1 transition	-5.9447
meiotic chromosome separation	-5.91725
protein catabolic process	-5.90061
intrinsic apoptotic signaling pathway	-5.86561
synapsis	-5.86372
cytokine-mediated signaling pathway	-5.85342
response to biotic stimulus	-5.81032
regulation of cell maturation	-5.78694
cellular protein-containing complex assembly	-5.77829
multi-organism intracellular transport	-5.71131
chromosome movement towards spindle pole	-5.71131
negative regulation of cytokinesis	-5.71131
pre-replicative complex assembly involved in cell cycle DNA replication	-5.71131
pre-replicative complex assembly involved in nuclear cell cycle DNA replication	-5.71131
multi-organism cellular localization	-5.71131
regulation of DNA-directed DNA polymerase activity	-5.71131
positive regulation of DNA-directed DNA polymerase activity	-5.71131
meiotic cell cycle checkpoint	-5.71131
pre-replicative complex assembly	-5.71131
maintenance of protein location in extracellular region	-5.71131
nitrogen compound metabolic process	-5.68796
regulation of symbiosis, encompassing mutualism through parasitism	-5.66839
male meiosis I	-5.66285
response to abiotic stimulus	-5.56493
positive regulation of biological process	-5.55729
cerebellar Purkinje cell layer development	-5.54446
apoptotic nuclear changes	-5.54446
regulation of cytoskeleton organization	-5.52044
negative regulation of cellular process	-5.50577
positive regulation of fibroblast proliferation	-5.48744
response to other organism	-5.43818
positive regulation of centrosome duplication	-5.43211
regulation of protein localization to cell cortex	-5.43211
female meiosis I	-5.43211
regulation of mitochondrial ATP synthesis coupled electron transport	-5.43211
cell differentiation involved in embryonic placenta development	-5.43129
regulation of protein phosphorylation	-5.4295
response to external biotic stimulus	-5.41703
organic cyclic compound metabolic process	-5.40936
regulation of response to endoplasmic reticulum stress	-5.39267
cellular component disassembly involved in execution phase of apoptosis	-5.32293
positive regulation of protein modification process	-5.30295
regulation of reproductive process	-5.29463
immune system process	-5.25575
positive regulation of cell division	-5.24386
regulation of DNA binding	-5.22921
positive regulation of cellular respiration	-5.18927
sequestering of extracellular ligand from receptor	-5.18927
dolichyl-phosphate-mannose-protein mannosyltransferase activity	-5.18927
DNA topological change	-5.18927
regulation of mitotic centrosome separation	-5.18927
cellular macromolecule catabolic process	-5.17981
regulation of phosphate metabolic process	-5.15655
response to gamma radiation	-5.15213
regulation of phosphorus metabolic process	-5.13936
G2 DNA damage checkpoint	-5.11924
centrosome localization	-5.11924
ERAD pathway	-5.10125
regulation of DNA metabolic process	-5.09359
negative regulation of binding	-5.03653
cellular response to organic substance	-5.03049
microtubule organizing center localization	-5.02329
peptidyl-serine phosphorylation	-5.00543
positive regulation of oxidative phosphorylation	-4.9746
L-amino acid transport	-4.96753
cellular response to radiation	-4.94394
regulation of meiotic nuclear division	-4.93091
negative regulation of apoptotic process	-4.92435
regulation of protein metabolic process	-4.84443
positive regulation of centrosome cycle	-4.78239
extracellular regulation of signal transduction	-4.78239
negative regulation of meiotic nuclear division	-4.78239
extracellular negative regulation of signal transduction	-4.78239
cellular response to interferon-alpha	-4.78239
ventricular cardiac muscle cell development	-4.78239
immune effector process	-4.75599
negative regulation of cyclin-dependent protein serine/threonine kinase activity	-4.75594
alpha-amino acid biosynthetic process	-4.73812
regulation of signal transduction by p53 class mediator	-4.73616
negative regulation of programmed cell death	-4.69152
negative regulation of cyclin-dependent protein kinase activity	-4.67295
positive regulation of cellular protein localization	-4.67014
cellular response to chemical stimulus	-4.64679
regulation of primary metabolic process	-4.6126
regulation of helicase activity	-4.60852
cyclin-dependent protein serine/threonine kinase inhibitor activity	-4.60852
membrane fission	-4.60852
t-circle formation	-4.60852
trophoblast giant cell differentiation	-4.60852
telomere maintenance via telomere trimming	-4.60852
formation of extrachromosomal circular DNA	-4.60852
negative regulation of multi-organism process	-4.5372
positive regulation of DNA biosynthetic process	-4.52562
ER-nucleus signaling pathway	-4.51508
neutral amino acid transport	-4.51508
cellular response to estradiol stimulus	-4.51508
negative regulation of protein binding	-4.50654
endoplasmic reticulum unfolded protein response	-4.50654
cellular response to cytokine stimulus	-4.49392
positive regulation of cell population proliferation	-4.49033
positive regulation of cellular component organization	-4.46299
DNA ligation	-4.44991
cellular response to topologically incorrect protein	-4.43029
cellular response to ionizing radiation	-4.42506
regulation of cellular metabolic process	-4.38857
embryo development	-4.37114
protein localization to organelle	-4.36764
oocyte development	-4.36701
negative regulation of protein localization to kinetochore	-4.35457
protein localization to meiotic spindle midzone	-4.35457
tricellular tight junction assembly	-4.35457
regulation of plasmacytoid dendritic cell cytokine production	-4.35457
cell cycle comprising mitosis without cytokinesis	-4.35457
regulation of synaptic transmission, glycinergic	-4.35457
L-threonine transmembrane transporter activity	-4.35457
pronuclear fusion	-4.35457
glycine secretion	-4.35457
L-asparagine metabolic process	-4.35457
leucine import across plasma membrane	-4.35457
meiotic spindle assembly checkpoint	-4.35457
regulation of cytoplasmic translational fidelity	-4.35457
DNA strand elongation involved in nuclear cell cycle DNA replication	-4.35457
karyogamy	-4.35457
negative regulation of translation in response to endoplasmic reticulum stress	-4.35457
negative regulation of centriole-centriole cohesion	-4.35457
protein adenylylhydrolase activity	-4.35457
lateral attachment of mitotic spindle microtubules to kinetochore	-4.35457
DNA strand elongation involved in cell cycle DNA replication	-4.35457
L-asparagine biosynthetic process	-4.35457
DNA strand elongation involved in mitotic DNA replication	-4.35457
negative regulation of asymmetric cell division	-4.35457
L-hydroxyproline transmembrane transporter activity	-4.35457
transforming growth factor beta1 production	-4.35457
threonine transport	-4.35457
meiotic spindle checkpoint	-4.35457
deactivation of mitotic spindle assembly checkpoint	-4.35457
histone H3-T3 phosphorylation involved in chromosome passenger complex localization to kinetochore	-4.35457
negative regulation of plasmacytoid dendritic cell cytokine production	-4.35457
protein deadenylylation	-4.35457
hydroxyproline transport	-4.35457
glycine secretion, neurotransmission	-4.35457
cerebellar granular layer structural organization	-4.35457
L-leucine import across plasma membrane	-4.35457
transforming growth factor beta1 activation	-4.35457
negative regulation of protein localization to cell cortex	-4.35457
regulation of protein folding in endoplasmic reticulum	-4.35457
protein localization to mitotic spindle	-4.35457
response to DDT	-4.35457
histone H3-S10 phosphorylation involved in chromosome condensation	-4.35457
microtubule plus-end directed mitotic chromosome migration	-4.35457
DNA topoisomerase (ATP-hydrolyzing) activator activity	-4.35457
protein denucleotidylation	-4.35457
symmetric cell division	-4.35457
positive regulation of long-chain fatty acid import into cell	-4.35457
interleukin-21 receptor activity	-4.35457
nuclear fragmentation involved in apoptotic nuclear change	-4.35457
protein localization to meiotic spindle	-4.35457
negative regulation of spindle checkpoint	-4.35457
peptidyl-serine modification	-4.35234
regulation of apoptotic process	-4.34462
DNA unwinding involved in DNA replication	-4.30419
regulation of mitotic spindle organization	-4.29632
nucleotide-excision repair	-4.28204
ubiquitin-dependent ERAD pathway	-4.28071
macromolecule catabolic process	-4.27557
organic substance metabolic process	-4.26318
serine family amino acid metabolic process	-4.2277
base-excision repair	-4.2277
negative regulation of DNA replication	-4.2277
positive regulation of protein localization to nucleus	-4.18853
neural precursor cell proliferation	-4.18853
reactive oxygen species metabolic process	-4.17565
anatomical structure homeostasis	-4.17283
amino acid import across plasma membrane	-4.16951
translesion synthesis	-4.16106
negative regulation of G0 to G1 transition	-4.16106
amino acid transmembrane transport	-4.14358
regulation of programmed cell death	-4.12643
response to light stimulus	-4.12636
organonitrogen compound catabolic process	-4.12525
regulation of phosphorylation	-4.11063
cellular response to glucose starvation	-4.09629
cellular metabolic process	-4.0941
negative regulation of hydrolase activity	-4.07749
negative regulation of meiotic cell cycle	-4.0444
ventricular cardiac muscle cell differentiation	-4.0444
regulation of nitrogen compound metabolic process	-4.04383
establishment of cell polarity	-4.0394
oocyte differentiation	-4.03329
regulation of centrosome duplication	-4.03329
proteolysis	-4.02678
immune system development	-4.01678
negative regulation of biological process	-4.00631
negative regulation of response to endoplasmic reticulum stress	-3.972
oogenesis	-3.97097
cellular response to lipid	-3.94414
cellular amino acid biosynthetic process	-3.92952
positive regulation of telomere capping	-3.92764
anatomical structure arrangement	-3.92764
blood coagulation, intrinsic pathway	-3.92764
regulation of nuclear cell cycle DNA replication	-3.92764
midbody abscission	-3.92764
regulation of mammary gland epithelial cell proliferation	-3.92764
protein folding in endoplasmic reticulum	-3.92764
regulation of double-strand break repair via homologous recombination	-3.91232
organelle localization by membrane tethering	-3.86115
negative regulation of blood pressure	-3.85419
regulation of cellular protein localization	-3.84873
mitochondrial fission	-3.81825
regulation of RIG-I signaling pathway	-3.81825
positive regulation of fatty acid transport	-3.81825
somatic hypermutation of immunoglobulin genes	-3.81825
mitotic G2 DNA damage checkpoint	-3.81825
microtubule depolymerization	-3.81825
carboxylic acid transmembrane transport	-3.81514
organic acid transmembrane transport	-3.81514
primary metabolic process	-3.81239
phosphorylation	-3.80959
regulation of fibroblast proliferation	-3.80896
cellular response to UV	-3.80896
cerebellar cortex development	-3.79753
regulation of protein binding	-3.77824
negative regulation of cysteine-type endopeptidase activity involved in apoptotic process	-3.76999
cellular response to unfolded protein	-3.75415
male meiotic nuclear division	-3.74229
regulation of erythrocyte differentiation	-3.74229
negative regulation of cell death	-3.73992
negative regulation of ATPase activity	-3.71541
protein O-linked mannosylation	-3.71541
amino acid import	-3.71541
somatic diversification of immune receptors via somatic mutation	-3.71541
regulation of exit from mitosis	-3.71541
intracellular signal transduction	-3.7089
regulation of cell death	-3.68889
somatic diversification of immune receptors	-3.6884
transforming growth factor beta activation	-3.66784
resolution of recombination intermediates	-3.66784
negative regulation of dendritic cell cytokine production	-3.66784
smooth muscle hyperplasia	-3.66784
positive regulation of DNA endoreduplication	-3.66784
cerebellar Purkinje cell layer structural organization	-3.66784
regulation of mitotic cytokinetic process	-3.66784
calcium ion regulated lysosome exocytosis	-3.66784
female meiosis chromosome separation	-3.66784
positive regulation of oocyte maturation	-3.66784
cerebellar cortex structural organization	-3.66784
positive regulation of mediator complex assembly	-3.66784
negative regulation of muscle hyperplasia	-3.66784
cap-independent translational initiation of linear mRNA	-3.66784
negative regulation of integrin activation	-3.66784
cellular response to iron(III) ion	-3.66784
muscle hyperplasia	-3.66784
DNA replication proofreading	-3.66784
protein adenylylation	-3.66784
regulation of retrograde trans-synaptic signaling by endocanabinoid	-3.66784
cerebellum structural organization	-3.66784
spindle assembly involved in female meiosis I	-3.66784
asparagine biosynthetic process	-3.66784
interleukin-10 secretion	-3.66784
resolution of mitotic recombination intermediates	-3.66784
intracellular transport of viral protein in host cell	-3.66784
positive regulation of mitotic cytokinesis	-3.66784
transforming growth factor beta production	-3.66784
regulation of DNA replication origin binding	-3.66784
positive regulation of single stranded viral RNA replication via double stranded DNA intermediate	-3.66784
pyridoxine metabolic process	-3.66784
intracellular protein transport in other organism involved in symbiotic interaction	-3.66784
recombinase activity	-3.66784
pyridoxine biosynthetic process	-3.66784
positive regulation of mitotic cytokinetic process	-3.66784
positive regulation of lymphangiogenesis	-3.66784
negative regulation of DNA helicase activity	-3.66784
protein nucleotidylation	-3.66784
spermatogonial cell division	-3.66784
short-term synaptic potentiation	-3.66784
positive regulation of toll-like receptor 7 signaling pathway	-3.66784
positive regulation of rhodopsin gene expression	-3.66784
hindbrain structural organization	-3.66784
chromosome passenger complex localization to kinetochore	-3.66784
regulation of mediator complex assembly	-3.66784
protein adenylyltransferase activity	-3.66784
cap-independent translational initiation	-3.66784
entry of viral genome into host nucleus through nuclear pore complex via importin	-3.66784
histone H3-T3 phosphorylation	-3.66784
synaptonemal complex disassembly	-3.66784
histone kinase activity (H3-T3 specific)	-3.66784
vesicle-mediated cholesterol transport	-3.66784
response to methamphetamine hydrochloride	-3.66784
meiotic DNA double-strand break processing involved in reciprocal meiotic recombination	-3.66784
IRES-dependent translational initiation of linear mRNA	-3.66784
symbiont intracellular protein transport in host	-3.66784
negative regulation of metaphase/anaphase transition of meiotic cell cycle	-3.66784
negative regulation of meiotic chromosome separation	-3.66784
negative regulation of intracellular transport of viral material	-3.66784
antigen processing and presentation of exogenous peptide antigen	-3.65936
positive regulation of catalytic activity	-3.65436
membrane docking	-3.63506
reactive nitrogen species metabolic process	-3.61843
response to cytokine	-3.61197
negative regulation of fat cell differentiation	-3.58446
response to nitrogen compound	-3.58366
apoptotic signaling pathway	-3.56956
postreplication repair	-3.53431
neuromuscular process controlling balance	-3.53431
regulation of viral-induced cytoplasmic pattern recognition receptor signaling pathway	-3.52672
mitotic cytokinetic process	-3.52672
protein localization to microtubule organizing center	-3.52672
protein localization to centrosome	-3.52672
microtubule bundle formation	-3.51278
antigen processing and presentation of exogenous antigen	-3.49328
execution phase of apoptosis	-3.4853
protein K48-linked ubiquitination	-3.4853
negative regulation of cysteine-type endopeptidase activity	-3.47811
protein-containing complex subunit organization	-3.4695
defense response	-3.45077
regulation of cell population proliferation	-3.44044
regulation of sister chromatid cohesion	-3.43977
metabolic process	-3.38301
antigen processing and presentation of peptide antigen	-3.3581
negative regulation of transposition	-3.35715
synaptonemal complex organization	-3.35715
protein folding chaperone	-3.35715
cellular response to angiotensin	-3.35715
regulation of transposition	-3.35715
neuronal stem cell population maintenance	-3.35715
glutamine metabolic process	-3.35715
regulation of fatty acid metabolic process	-3.34416
multicellular organism development	-3.34331
regulation of signal transduction	-3.33383
protein autophosphorylation	-3.29285
glucose homeostasis	-3.29285
nucleotide-excision repair, DNA gap filling	-3.27848
positive regulation of meiotic cell cycle	-3.27848
protein localization to chromatin	-3.27848
cellular response to oxygen-containing compound	-3.27178
carbohydrate homeostasis	-3.27143
establishment or maintenance of cell polarity	-3.27143
negative regulation of natural killer cell chemotaxis	-3.26878
response to vasopressin	-3.26878
regulation of rhodopsin gene expression	-3.26878
regulation of meiotic chromosome separation	-3.26878
regulation of metaphase/anaphase transition of meiotic cell cycle	-3.26878
cellular response to luteinizing hormone stimulus	-3.26878
insulin processing	-3.26878
photoreceptor cell morphogenesis	-3.26878
alanyl-tRNA aminoacylation	-3.26878
regulation of intracellular transport of viral material	-3.26878
double-strand break repair involved in meiotic recombination	-3.26878
H3 histone acetyltransferase activity	-3.26878
regulation of toll-like receptor 7 signaling pathway	-3.26878
vitamin B6 biosynthetic process	-3.26878
meiotic recombination checkpoint	-3.26878
plasma kallikrein-kinin cascade	-3.26878
regulation of centriole-centriole cohesion	-3.26878
interleukin-1 receptor antagonist activity	-3.26878
kinin cascade	-3.26878
cellular response to vasopressin	-3.26878
regulation of Schwann cell differentiation	-3.26878
histone H3-S28 phosphorylation	-3.26878
post-translational protein acetylation	-3.26878
cellular response to cocaine	-3.26878
double-strand break repair via alternative nonhomologous end joining	-3.26878
L-arginine import across plasma membrane	-3.26878
DNA replication preinitiation complex assembly	-3.26878
T-helper 1 cell activation	-3.26878
leucine transport	-3.26878
negative regulation of meiotic cell cycle phase transition	-3.26878
regulation of cytokinetic process	-3.26878
negative regulation of transcription involved in G1/S transition of mitotic cell cycle	-3.26878
positive regulation of toll-like receptor 9 signaling pathway	-3.26878
spindle assembly involved in female meiosis	-3.26878
leading strand elongation	-3.26878
helper T cell extravasation	-3.26878
cell cycle arrest	-3.23352
positive regulation of cellular protein metabolic process	-3.22453
positive regulation of endothelial cell apoptotic process	-3.20343
cysteine-type endopeptidase inhibitor activity involved in apoptotic process	-3.20343
telomere maintenance via semi-conservative replication	-3.20343
negative regulation of DNA-dependent DNA replication	-3.20343
cellular response to hypoxia	-3.18739
regulation of DNA recombination	-3.18664
response to chemical	-3.16706
positive regulation of protein kinase activity	-3.15283
protein-containing complex assembly	-3.13737
negative regulation of cellular component organization	-3.13688
phosphate-containing compound metabolic process	-3.13612
blood coagulation, fibrin clot formation	-3.13171
hatching	-3.13171
protein activation cascade	-3.13171
organism emergence from protective structure	-3.13171
blastocyst hatching	-3.13171
protein mannosylation	-3.13171
cellular response to vitamin	-3.13171
regulation of telomere capping	-3.13171
positive regulation of viral life cycle	-3.12979
cellular response to organic cyclic compound	-3.11736
germ cell development	-3.10857
positive regulation of proteasomal protein catabolic process	-3.09698
negative regulation of molecular function	-3.09111
regulation of endothelial cell apoptotic process	-3.0894
triglyceride catabolic process	-3.06306
natural killer cell mediated cytotoxicity	-3.06306
regulation of fatty acid transport	-3.06306
apoptotic mitochondrial changes	-3.01099
alpha-amino acid metabolic process	-3.00733
response to angiotensin	-2.99726
response to interferon-beta	-2.99726
regulation of mRNA 3'-end processing	-2.99726
response to gonadotropin	-2.99726
cellular response to decreased oxygen levels	-2.98805
lens fiber cell apoptotic process	-2.98749
cell cycle DNA replication initiation	-2.98749
tryptophan transport	-2.98749
arginine transmembrane transporter activity	-2.98749
negative regulation of MDA-5 signaling pathway	-2.98749
positive regulation of oocyte development	-2.98749
cellular response to camptothecin	-2.98749
regulation of lactation	-2.98749
L-lysine transmembrane transporter activity	-2.98749
regulation of Rap protein signal transduction	-2.98749
nuclear cell cycle DNA replication initiation	-2.98749
palmitic acid biosynthetic process	-2.98749
response to luteinizing hormone	-2.98749
aminophospholipid translocation	-2.98749
positive regulation of oogenesis	-2.98749
T-helper 1 cell cytokine production	-2.98749
negative regulation of mammary gland epithelial cell proliferation	-2.98749
negative regulation of lymphocyte chemotaxis	-2.98749
positive regulation of G0 to G1 transition	-2.98749
L-cystine transmembrane transporter activity	-2.98749
smooth muscle adaptation	-2.98749
aminophospholipid flippase activity	-2.98749
positive regulation of histone H3-K14 acetylation	-2.98749
positive regulation of MDA-5 signaling pathway	-2.98749
growth plate cartilage chondrocyte development	-2.98749
traversing start control point of mitotic cell cycle	-2.98749
positive regulation of histone H2B ubiquitination	-2.98749
cholesterol biosynthetic process via desmosterol	-2.98749
regulation of DNA helicase activity	-2.98749
DNA replication, removal of RNA primer	-2.98749
metaphase/anaphase transition of cell cycle	-2.98749
multi-organism nuclear import	-2.98749
cholesterol biosynthetic process via lathosterol	-2.98749
molecular function regulator	-2.98749
viral penetration into host nucleus	-2.98749
negative regulation of protein homodimerization activity	-2.98749
nitrate metabolic process	-2.98749
regulation of ATF6-mediated unfolded protein response	-2.98749
regulation of muscle hyperplasia	-2.98749
asparagine metabolic process	-2.98749
mitotic DNA replication initiation	-2.98749
L-cystine transport	-2.98749
metaphase/anaphase transition of mitotic cell cycle	-2.98749
replication fork arrest	-2.98749
establishment or maintenance of microtubule cytoskeleton polarity	-2.98749
microglia development	-2.98749
mitotic cytokinesis checkpoint	-2.98749
regulation of asymmetric cell division	-2.98749
microglia differentiation	-2.98749
meiotic DNA double-strand break processing	-2.98749
palmitic acid metabolic process	-2.98749
phosphorus metabolic process	-2.9808
response to organic cyclic compound	-2.96903
regulation of protein processing	-2.93558
cellular response to interleukin-4	-2.9341
natural killer cell mediated immunity	-2.9341
cytoplasmic translational initiation	-2.9341
response to X-ray	-2.9341
regulation of spindle assembly	-2.9341
gonad development	-2.93108
regulation of cell communication	-2.92569
sex differentiation	-2.92115
positive regulation of cell development	-2.91392
regulation of DNA biosynthetic process	-2.87394
protein K11-linked ubiquitination	-2.87339
positive regulation of natural killer cell mediated cytotoxicity	-2.87339
positive regulation of release of cytochrome c from mitochondria	-2.87339
homeostasis of number of cells within a tissue	-2.87339
centrosome duplication	-2.87339
regulation of protein maturation	-2.86299
cellular response to light stimulus	-2.84758
establishment of localization in cell	-2.84129
response to oxygen-containing compound	-2.83961
antigen processing and presentation	-2.83886
activation of protein kinase activity	-2.83794
glutamine family amino acid metabolic process	-2.8277
intrinsic apoptotic signaling pathway in response to DNA damage	-2.8277
regulation of metabolic process	-2.82687
development of primary sexual characteristics	-2.82082
neuroblast proliferation	-2.81498
positive regulation of cyclin-dependent protein serine/threonine kinase activity	-2.81498
regulation of oxidative phosphorylation	-2.81498
regulation of cellular respiration	-2.81498
response to interleukin-4	-2.81498
replication fork processing	-2.81498
positive regulation of phosphate metabolic process	-2.79331
positive regulation of phosphorus metabolic process	-2.79331
negative regulation of catalytic activity	-2.78861
DNA repair complex assembly	-2.77072
response to methotrexate	-2.77072
regulation of histone H2B ubiquitination	-2.77072
DNA recombinase assembly	-2.77072
L-lysine transport	-2.77072
meiotic sister chromatid cohesion, centromeric	-2.77072
positive regulation of histone ubiquitination	-2.77072
pyruvate transport	-2.77072
assembly of actomyosin apparatus involved in cytokinesis	-2.77072
de novo centriole assembly	-2.77072
actomyosin contractile ring assembly	-2.77072
L-ornithine transmembrane transporter activity	-2.77072
L-glutamine transmembrane transporter activity	-2.77072
L-serine transmembrane transporter activity	-2.77072
mesenchyme migration	-2.77072
response to sorbitol	-2.77072
posttranslational protein targeting to membrane, translocation	-2.77072
gamma-aminobutyric acid metabolic process	-2.77072
response to iron(III) ion	-2.77072
vitamin B6 metabolic process	-2.77072
free ubiquitin chain polymerization	-2.77072
negative regulation of fat cell proliferation	-2.77072
positive regulation of DNA ligation	-2.77072
regulation of phosphatidylcholine biosynthetic process	-2.77072
glutamine transport	-2.77072
positive regulation of transcription from RNA polymerase II promoter in response to oxidative stress	-2.77072
regulation of cohesin loading	-2.77072
positive regulation of attachment of spindle microtubules to kinetochore	-2.77072
pyruvate transmembrane transport	-2.77072
pyruvate transmembrane transporter activity	-2.77072
pyrimidine deoxyribonucleoside metabolic process	-2.77072
positive regulation of cardiac vascular smooth muscle cell differentiation	-2.77072
protein localization to juxtaparanode region of axon	-2.77072
chorionic trophoblast cell differentiation	-2.77072
L-lysine transmembrane transport	-2.77072
histone H3-S10 phosphorylation	-2.77072
piRNA biosynthetic process	-2.77072
detoxification of nitrogen compound	-2.77072
negative regulation of sister chromatid cohesion	-2.77072
positive regulation of spindle assembly	-2.77072
regulation of lymphangiogenesis	-2.77072
thymidine metabolic process	-2.77072
astrocyte cell migration	-2.77072
regulation of thyroid hormone mediated signaling pathway	-2.77072
de novo centriole assembly involved in multi-ciliated epithelial cell differentiation	-2.77072
interleukin-10 production	-2.77072
response to camptothecin	-2.77072
protein K27-linked ubiquitination	-2.77072
positive regulation of lipophagy	-2.77072
regulation of chromosome condensation	-2.77072
L-serine transport	-2.77072
L-arginine transmembrane transport	-2.77072
protein localization to paranode region of axon	-2.77072
regulation of lipophagy	-2.77072
regulation of protein localization to nucleus	-2.77037
chaperone cofactor-dependent protein refolding	-2.75871
DNA replication-dependent nucleosome assembly	-2.75871
response to vitamin D	-2.75871
positive regulation of erythrocyte differentiation	-2.75871
DNA replication-dependent nucleosome organization	-2.75871
cell projection assembly	-2.75266
cellular response to biotic stimulus	-2.74991
regulation of signaling	-2.74736
response to organonitrogen compound	-2.7371
developmental growth	-2.7262
interferon-gamma-mediated signaling pathway	-2.7256
amino acid transport	-2.7204
response to peptide hormone	-2.7136
positive regulation of natural killer cell mediated immunity	-2.70445
negative regulation of protein processing	-2.70445
positive regulation of transcription from RNA polymerase II promoter in response to stress	-2.70445
intrinsic apoptotic signaling pathway in response to endoplasmic reticulum stress	-2.70445
negative regulation of protein maturation	-2.70445
positive regulation of kinase activity	-2.70226
animal organ regeneration	-2.69277
regulation of defense response to virus	-2.69277
regulation of hydrolase activity	-2.68777
cellular response to oxygen levels	-2.68101
growth	-2.67614
anatomical structure development	-2.67089
cellular component disassembly	-2.66377
cilium assembly	-2.65728
positive regulation of telomere maintenance via telomerase	-2.65207
mismatch repair	-2.65207
positive regulation of signaling receptor activity	-2.65207
lipopolysaccharide-mediated signaling pathway	-2.65207
positive regulation of organic acid transport	-2.65207
positive regulation of proteolysis involved in cellular protein catabolic process	-2.64762
positive regulation of viral genome replication	-2.60147
phosphoprotein phosphatase activity	-2.60147
acylglycerol catabolic process	-2.60147
positive regulation of cyclin-dependent protein kinase activity	-2.60147
cellular response to alkaloid	-2.60147
neutral lipid catabolic process	-2.60147
regulation of proteasomal ubiquitin-dependent protein catabolic process	-2.60048
regulation of DNA ligation	-2.59476
regulation of the force of heart contraction by chemical signal	-2.59476
branched-chain amino acid transport	-2.59476
ISG15-protein conjugation	-2.59476
lactate transmembrane transporter activity	-2.59476
L-ornithine transmembrane transport	-2.59476
actomyosin contractile ring organization	-2.59476
negative regulation of cell cycle checkpoint	-2.59476
meiotic chromosome condensation	-2.59476
Mo-molybdopterin cofactor biosynthetic process	-2.59476
abscission	-2.59476
positive regulation of DNA topoisomerase (ATP-hydrolyzing) activity	-2.59476
positive regulation of inositol trisphosphate biosynthetic process	-2.59476
negative regulation of translation in response to stress	-2.59476
protein K29-linked ubiquitination	-2.59476
positive regulation of vascular endothelial growth factor signaling pathway	-2.59476
chiasma assembly	-2.59476
aminophospholipid transport	-2.59476
regulation of protein localization to chromatin	-2.59476
Golgi disassembly	-2.59476
base-excision repair, gap-filling	-2.59476
negative regulation of mitochondrial depolarization	-2.59476
regulation of systemic arterial blood pressure by endothelin	-2.59476
protein insertion into mitochondrial membrane involved in apoptotic signaling pathway	-2.59476
regulation of cardiac vascular smooth muscle cell differentiation	-2.59476
positive regulation of NMDA glutamate receptor activity	-2.59476
regulation of mitotic cytokinesis	-2.59476
regulation of histone H3-K14 acetylation	-2.59476
positive regulation of centriole replication	-2.59476
nuclear membrane organization	-2.59476
regulation of DNA topoisomerase (ATP-hydrolyzing) activity	-2.59476
insulin metabolic process	-2.59476
regulation of translation in response to endoplasmic reticulum stress	-2.59476
arginine transmembrane transport	-2.59476
L-arginine transport	-2.59476
maintenance of centrosome location	-2.59476
positive regulation of natural killer cell mediated cytotoxicity directed against tumor cell target	-2.59476
regulation of CD40 signaling pathway	-2.59476
Mo-molybdopterin cofactor metabolic process	-2.59476
cellular response to mineralocorticoid stimulus	-2.59476
ornithine transport	-2.59476
regulation of long-chain fatty acid import into cell	-2.59476
positive regulation of protein metabolic process	-2.58911
regulation of double-strand break repair	-2.56701
liver development	-2.5544
pyrimidine nucleoside metabolic process	-2.55254
cellular response to virus	-2.55254
positive regulation of telomerase activity	-2.55254
amino acid transmembrane transporter activity	-2.55254
intracellular lipid transport	-2.55254
somatic diversification of immune receptors via germline recombination within a single locus	-2.55254
protein depolymerization	-2.55254
somatic cell DNA recombination	-2.55254
somatic diversification of immunoglobulins	-2.55254
positive regulation of reproductive process	-2.53689
regulation of macromolecule metabolic process	-2.53037
system development	-2.51795
detoxification	-2.50935
'de novo' posttranslational protein folding	-2.5052
protein refolding	-2.5052
cerebellum morphogenesis	-2.5052
positive regulation of telomere maintenance via telomere lengthening	-2.5052
regulation of multi-organism process	-2.49945
developmental process involved in reproduction	-2.49733
response to interferon-gamma	-2.48918
cellular response to xenobiotic stimulus	-2.48918
hepaticobiliary system development	-2.4872
peptidyl-threonine phosphorylation	-2.47813
response to lipid	-2.4753
mannosylation	-2.45934
protein kinase B signaling	-2.45934
positive regulation of epithelial cell apoptotic process	-2.45934
positive regulation of cardiac muscle cell proliferation	-2.45934
protein K63-linked ubiquitination	-2.45934
hematopoietic or lymphoid organ development	-2.4577
positive regulation of neurogenesis	-2.45093
kinase activity	-2.44947
regulation of ATPase activity	-2.44947
negative regulation of transforming growth factor beta receptor signaling pathway	-2.44947
serine transport	-2.44696
negative regulation of membrane depolarization	-2.44696
luteolysis	-2.44696
positive regulation of uterine smooth muscle contraction	-2.44696
synaptic transmission, glycinergic	-2.44696
cerebral cortex GABAergic interneuron development	-2.44696
cleavage furrow formation	-2.44696
regulation of metaphase plate congression	-2.44696
inhibition of cysteine-type endopeptidase activity involved in apoptotic process	-2.44696
L-alanine transport	-2.44696
positive regulation of megakaryocyte differentiation	-2.44696
proline transmembrane transport	-2.44696
T cell extravasation	-2.44696
prosthetic group metabolic process	-2.44696
regulation of inositol trisphosphate biosynthetic process	-2.44696
annealing helicase activity	-2.44696
histone-threonine phosphorylation	-2.44696
molybdopterin cofactor biosynthetic process	-2.44696
L-alanine transmembrane transporter activity	-2.44696
positive regulation of nuclear cell cycle DNA replication	-2.44696
paranodal junction assembly	-2.44696
molybdopterin cofactor metabolic process	-2.44696
CD4-positive, alpha-beta T cell cytokine production	-2.44696
chorion development	-2.44696
positive regulation of T-helper 2 cell cytokine production	-2.44696
lactate transmembrane transport	-2.44696
embryonic cleavage	-2.44696
sulfur amino acid transport	-2.44696
threonine metabolic process	-2.44696
glycine transmembrane transporter activity	-2.44696
alkanesulfonate metabolic process	-2.44696
positive regulation of natural killer cell mediated immune response to tumor cell	-2.44696
establishment of protein localization to telomere	-2.44696
regulation of MDA-5 signaling pathway	-2.44696
taurine metabolic process	-2.44696
establishment of blood-brain barrier	-2.44696
regulation of oocyte maturation	-2.44696
autophagic cell death	-2.44696
regulation by virus of viral protein levels in host cell	-2.44696
L-proline transmembrane transporter activity	-2.44696
lactate transport	-2.44696
regulation of proteasomal protein catabolic process	-2.43541
positive regulation of proteasomal ubiquitin-dependent protein catabolic process	-2.42127
regulation of proteolysis	-2.41979
response to peptide	-2.41944
superoxide metabolic process	-2.4149
negative regulation of extrinsic apoptotic signaling pathway via death domain receptors	-2.4149
CD4-positive, alpha-beta T cell activation	-2.4149
positive regulation of bone mineralization	-2.4149
cellular response to oxidative stress	-2.40875
reproductive structure development	-2.40543
cilium organization	-2.40196
positive regulation of nervous system development	-2.40153
negative regulation of cellular response to transforming growth factor beta stimulus	-2.39352
histone modification	-2.38987
negative regulation of proteolysis	-2.38987
reproductive system development	-2.37216
cellular amino acid metabolic process	-2.36155
hematopoietic progenitor cell differentiation	-2.33933
hemopoiesis	-2.33443
protein localization	-2.33289
cellular response to lipopolysaccharide	-2.33183
hindbrain morphogenesis	-2.32997
'de novo' protein folding	-2.32997
cellular catabolic process	-2.32629
glucose import	-2.31977
positive regulation of mammary gland epithelial cell proliferation	-2.31977
multi-ciliated epithelial cell differentiation	-2.31977
interleukin-21-mediated signaling pathway	-2.31977
negative regulation of glial cell apoptotic process	-2.31977
positive regulation of dendritic cell chemotaxis	-2.31977
protein K6-linked ubiquitination	-2.31977
ubiquitin recycling	-2.31977
positive regulation of histone phosphorylation	-2.31977
cellular response to interleukin-21	-2.31977
positive regulation of nuclease activity	-2.31977
negative regulation of RIG-I signaling pathway	-2.31977
meiotic sister chromatid cohesion	-2.31977
phagosome-lysosome fusion	-2.31977
progesterone receptor signaling pathway	-2.31977
positive regulation of NK T cell activation	-2.31977
arginine transport	-2.31977
centromeric sister chromatid cohesion	-2.31977
regulation of natural killer cell mediated cytotoxicity directed against tumor cell target	-2.31977
positive regulation of apoptotic cell clearance	-2.31977
negative regulation of mRNA polyadenylation	-2.31977
meiotic sister chromatid segregation	-2.31977
basement membrane assembly	-2.31977
deoxyribonucleoside metabolic process	-2.31977
positive regulation of RIG-I signaling pathway	-2.31977
bone trabecula formation	-2.31977
DNA strand renaturation	-2.31977
response to interleukin-21	-2.31977
heterocycle biosynthetic process	-2.31299
embryonic placenta development	-2.31286
protein polymerization	-2.31286
response to fatty acid	-2.31286
positive regulation of DNA metabolic process	-2.29843
leukocyte mediated cytotoxicity	-2.28936
female gonad development	-2.28681
positive regulation of molecular function	-2.27941
negative regulation of protein phosphorylation	-2.26445
negative regulation of endopeptidase activity	-2.26279
response to vitamin	-2.26115
peptidyl-threonine modification	-2.26115
covalent chromatin modification	-2.26077
cellular response to abiotic stimulus	-2.25878
cellular response to environmental stimulus	-2.25878
T cell mediated immunity	-2.24989
ovulation cycle process	-2.24989
sulfur compound transport	-2.24989
positive regulation of protein phosphorylation	-2.24799
angiogenesis	-2.23382
plasma membrane bounded cell projection assembly	-2.23307
viral process	-2.2235
positive regulation of cellular protein catabolic process	-2.2202
cellular response to molecule of bacterial origin	-2.21728
regulation of cell development	-2.21306
regulation of natural killer cell mediated cytotoxicity	-2.21153
positive regulation of histone modification	-2.211
regulation of neurogenesis	-2.21096
retinal rod cell development	-2.20831
regulation of toll-like receptor 9 signaling pathway	-2.20831
positive regulation of peroxisome proliferator activated receptor signaling pathway	-2.20831
neuronal action potential propagation	-2.20831
regulation of isomerase activity	-2.20831
negative regulation of mRNA 3'-end processing	-2.20831
positive regulation of cell maturation	-2.20831
negative regulation of ubiquitin protein ligase activity	-2.20831
regulation of nucleotide-binding oligomerization domain containing signaling pathway	-2.20831
regulation of natural killer cell chemotaxis	-2.20831
regulation of natural killer cell mediated immune response to tumor cell	-2.20831
positive regulation of isomerase activity	-2.20831
negative regulation of erythrocyte differentiation	-2.20831
action potential propagation	-2.20831
cerebellar granular layer morphogenesis	-2.20831
water-soluble vitamin biosynthetic process	-2.20831
cellular response to insulin-like growth factor stimulus	-2.20831
postsynaptic signal transduction	-2.20831
positive regulation of synapse maturation	-2.20831
mitochondrial DNA metabolic process	-2.20831
protein maturation by protein folding	-2.20831
cyclin-dependent protein serine/threonine kinase activator activity	-2.20831
extraembryonic membrane development	-2.20831
protein localization to nuclear envelope	-2.20831
replication fork protection	-2.20831
G1 to G0 transition	-2.20831
ATF6-mediated unfolded protein response	-2.20831
establishment of centrosome localization	-2.20831
forebrain neuroblast division	-2.20831
DNA ligation involved in DNA repair	-2.20831
ovulation from ovarian follicle	-2.20831
regulation of glucagon secretion	-2.20831
protein localization to axon	-2.20831
interferon-gamma secretion	-2.20831
postsynapse to nucleus signaling pathway	-2.20831
basic amino acid transmembrane transport	-2.20831
regulation of dendritic cell chemotaxis	-2.20831
venous blood vessel morphogenesis	-2.20831
proline transport	-2.20831
membrane organization	-2.20358
positive regulation of macromolecule metabolic process	-2.20112
cellular oxidant detoxification	-2.18649
regulation of lipid biosynthetic process	-2.18573
response to external stimulus	-2.17842
regulation of epithelial cell apoptotic process	-2.16234
positive regulation of myeloid cell differentiation	-2.16234
development of primary female sexual characteristics	-2.16234
positive regulation of multi-organism process	-2.16205
regulation of systemic arterial blood pressure	-2.13854
response to exogenous dsRNA	-2.1379
response to amino acid starvation	-2.1379
L-alpha-amino acid transmembrane transport	-2.1379
photoreceptor cell development	-2.1379
regulation of natural killer cell mediated immunity	-2.1379
negative regulation of type I interferon production	-2.1379
regulation of biomineral tissue development	-2.1151
regulation of uterine smooth muscle contraction	-2.10926
regulation of oogenesis	-2.10926
formation of translation preinitiation complex	-2.10926
histone H2B ubiquitination	-2.10926
dendritic spine maintenance	-2.10926
regulation of PERK-mediated unfolded protein response	-2.10926
tetrahydrofolate interconversion	-2.10926
Golgi inheritance	-2.10926
regulation of apoptotic cell clearance	-2.10926
regulation of histone ubiquitination	-2.10926
neutral amino acid transmembrane transporter activity	-2.10926
regulation of neuron maturation	-2.10926
regulation of glial cell apoptotic process	-2.10926
organelle inheritance	-2.10926
H4 histone acetyltransferase activity	-2.10926
deoxyribonucleoside monophosphate biosynthetic process	-2.10926
positive regulation of guanylate cyclase activity	-2.10926
meiosis II	-2.10926
regulation of oocyte development	-2.10926
regulation of NK T cell activation	-2.10926
meiosis II cell cycle process	-2.10926
regulation of fat cell proliferation	-2.10926
T cell cytokine production	-2.10926
alanine transport	-2.10926
aromatic amino acid transport	-2.10926
positive regulation of monocyte differentiation	-2.10926
glutathione catabolic process	-2.10926
photoreceptor cell outer segment organization	-2.10926
cellular response to leucine starvation	-2.10926
cellular response to iron ion	-2.10926
arginine catabolic process	-2.10926
regulation of protein folding	-2.10926
cellular response to leucine	-2.10926
glycine transport	-2.10926
bleb assembly	-2.10926
regulation of DNA endoreduplication	-2.10926
negative regulation of neuron apoptotic process	-2.10881
positive regulation of biomineral tissue development	-2.10254
positive regulation of ATP metabolic process	-2.10254
negative regulation of peptidase activity	-2.10004
organic substance catabolic process	-2.09638
regulation of leukocyte mediated immunity	-2.09406
regulation of cellular localization	-2.07573
response to antineoplastic agent	-2.06922
positive regulation of cardiac muscle tissue growth	-2.0681
regulation of release of cytochrome c from mitochondria	-2.0681
positive regulation of T cell mediated immunity	-2.0681
immune response	-2.06544
cellular protein metabolic process	-2.06536
negative regulation of cellular protein metabolic process	-2.0565
spermatid development	-2.05563
positive regulation of ubiquitin-dependent protein catabolic process	-2.04677
regulation of ubiquitin-dependent protein catabolic process	-2.03826
cellular response to nerve growth factor stimulus	-2.03453
developmental process	-2.03204
cellular response to peptide hormone stimulus	-2.02336
cellular nitrogen compound biosynthetic process	-2.02248
activation of MAPK activity	-2.02106
regulation of glomerular filtration	-2.02024
positive regulation of transcription from RNA polymerase II promoter in response to endoplasmic reticulum stress	-2.02024
regulation of T-helper 2 cell cytokine production	-2.02024
cerebral cortex GABAergic interneuron differentiation	-2.02024
negative regulation of viral-induced cytoplasmic pattern recognition receptor signaling pathway	-2.02024
telomeric loop disassembly	-2.02024
long-chain fatty acid transporter activity	-2.02024
positive regulation of intracellular estrogen receptor signaling pathway	-2.02024
negative regulation of activated T cell proliferation	-2.02024
pyrimidine nucleoside salvage	-2.02024
positive regulation of mRNA 3'-end processing	-2.02024
regulation of dendritic cell cytokine production	-2.02024
regulation of cytoplasmic translational elongation	-2.02024
interleukin-35-mediated signaling pathway	-2.02024
bone trabecula morphogenesis	-2.02024
phospholipid homeostasis	-2.02024
susceptibility to natural killer cell mediated cytotoxicity	-2.02024
pyrimidine-containing compound salvage	-2.02024
protein localization to microtubule	-2.02024
anoikis	-2.02024
posttranslational protein targeting to endoplasmic reticulum membrane	-2.02024
regulation of transcription from RNA polymerase II promoter in response to oxidative stress	-2.02024
positive regulation of response to tumor cell	-2.02024
positive regulation of synaptic plasticity	-2.02024
positive regulation of collateral sprouting	-2.02024
positive regulation of immune response to tumor cell	-2.02024
negative regulation of phosphate metabolic process	-2.01582
negative regulation of phosphorus metabolic process	-2.00757
regulation of neuron apoptotic process	-2.00663
intrinsic apoptotic signaling pathway by p53 class mediator	-2.00181
microtubule polymerization or depolymerization	-2.00181
mesenchyme morphogenesis	-2.00181
positive regulation of anion transport	-2.00181
regulation of extrinsic apoptotic signaling pathway	-1.97048
positive regulation of telomere maintenance	-1.96989
aspartate family amino acid metabolic process	-1.96989
cochlea development	-1.96989
regulation of telomerase activity	-1.96989
cellular response to peptide	-1.96612
structural constituent of cytoskeleton	-1.96009
cellular detoxification	-1.96009
regulation of interferon-gamma production	-1.96009
regulation of nervous system development	-1.95754
regeneration	-1.95396
spermatid differentiation	-1.95396
gliogenesis	-1.95059
positive regulation of protein serine/threonine kinase activity	-1.94443
neurogenesis	-1.9438
translation repressor activity	-1.93951
cytidine deamination	-1.93951
aminoacyl-tRNA editing activity	-1.93951
seminiferous tubule development	-1.93951
cytidine to uridine editing	-1.93951
protein localization to endosome	-1.93951
regulation of prostaglandin biosynthetic process	-1.93951
inhibition of cysteine-type endopeptidase activity	-1.93951
maintenance of protein localization in endoplasmic reticulum	-1.93951
positive regulation of keratinocyte migration	-1.93951
signal transduction involved in G2 DNA damage checkpoint	-1.93951
zymogen inhibition	-1.93951
cytidine metabolic process	-1.93951
regulation of guanylate cyclase activity	-1.93951
cellular response to manganese ion	-1.93951
positive regulation of phospholipid biosynthetic process	-1.93951
plasma membrane repair	-1.93951
positive regulation of protein polyubiquitination	-1.93951
ER overload response	-1.93951
calcineurin-NFAT signaling cascade	-1.93951
cytidine catabolic process	-1.93951
cytidine deaminase activity	-1.93951
engulfment of apoptotic cell	-1.93951
inositol metabolic process	-1.93951
negative regulation of B cell apoptotic process	-1.93951
ER-associated misfolded protein catabolic process	-1.93951
lymphangiogenesis	-1.93951
maintenance of organelle location	-1.93951
cerebellum development	-1.93917
response to nerve growth factor	-1.93875
positive regulation of neural precursor cell proliferation	-1.93875
positive regulation of heart growth	-1.93875
regulation of proteolysis involved in cellular protein catabolic process	-1.93684
regulation of cysteine-type endopeptidase activity involved in apoptotic process	-1.93684
positive regulation of phosphorylation	-1.92685
positive regulation of cytoskeleton organization	-1.92321
positive regulation of chromatin organization	-1.91853
cellular component assembly involved in morphogenesis	-1.91853
protein deubiquitination	-1.91378
response to dsRNA	-1.90835
stem cell proliferation	-1.90835
glycerolipid catabolic process	-1.90835
positive regulation of developmental process	-1.90623
negative regulation of extrinsic apoptotic signaling pathway	-1.89818
nucleobase-containing compound biosynthetic process	-1.89754
negative regulation of phosphorylation	-1.88751
positive regulation of immune effector process	-1.88292
regulation of telomere maintenance via telomerase	-1.87867
negative regulation of DNA binding	-1.87867
positive regulation of lymphocyte mediated immunity	-1.8781
regulation of potassium ion transport	-1.8781
maintenance of protein location	-1.8781
regulation of apoptotic signaling pathway	-1.87497
cellular response to interferon-gamma	-1.8737
negative regulation of muscle adaptation	-1.86574
deoxyribonucleoside monophosphate metabolic process	-1.86574
nitric oxide biosynthetic process	-1.86574
hepatocyte differentiation	-1.86574
pentose-phosphate shunt	-1.86574
positive regulation of chromatin binding	-1.86574
regulation of integrin activation	-1.86574
respiratory system process	-1.86574
phagolysosome assembly	-1.86574
positive regulation of intracellular steroid hormone receptor signaling pathway	-1.86574
aminoacyl-tRNA metabolism involved in translational fidelity	-1.86574
removal of superoxide radicals	-1.86574
response to leucine	-1.86574
pyrimidine ribonucleoside catabolic process	-1.86574
basic amino acid transport	-1.86574
exit from mitosis	-1.86574
cerebellar granular layer development	-1.86574
regulation of histone phosphorylation	-1.86574
organic cyclic compound biosynthetic process	-1.86296
female sex differentiation	-1.85829
production of molecular mediator of immune response	-1.85812
cellular response to nitrogen compound	-1.85647
IRE1-mediated unfolded protein response	-1.84968
transmission of nerve impulse	-1.84968
response to cocaine	-1.84968
regulation of fatty acid biosynthetic process	-1.84968
aromatic compound biosynthetic process	-1.84846
cellular response to organonitrogen compound	-1.8477
maintenance of location	-1.84268
positive regulation of viral process	-1.83875
neuromuscular process	-1.83875
positive regulation of cellular metabolic process	-1.82512
positive regulation of leukocyte mediated cytotoxicity	-1.82136
positive regulation of nitrogen compound metabolic process	-1.81967
glial cell development	-1.81947
organic acid transport	-1.81034
carboxylic acid transport	-1.81034
negative regulation of calcineurin-mediated signaling	-1.79789
mitochondrial outer membrane permeabilization	-1.79789
regulation of synapse maturation	-1.79789
negative regulation of calcineurin-NFAT signaling cascade	-1.79789
synaptic transmission, GABAergic	-1.79789
macrophage chemotaxis	-1.79789
regulation of peroxisome proliferator activated receptor signaling pathway	-1.79789
regulation of immune response to tumor cell	-1.79789
pyrimidine ribonucleoside metabolic process	-1.79789
monocarboxylic acid transmembrane transporter activity	-1.79789
negative regulation of centrosome cycle	-1.79789
positive regulation of inositol phosphate biosynthetic process	-1.79789
GABAergic neuron differentiation	-1.79789
regulation of response to tumor cell	-1.79789
regulation of keratinocyte migration	-1.79789
cellular response to estrogen stimulus	-1.79789
DNA damage response, signal transduction by p53 class mediator resulting in transcription of p21 class mediator	-1.79789
cerebellar Purkinje cell layer morphogenesis	-1.79789
regulation of unsaturated fatty acid biosynthetic process	-1.79789
regulation of cardiac muscle cell proliferation	-1.79367
cellular response to fatty acid	-1.79367
sprouting angiogenesis	-1.79367
negative regulation of lipid biosynthetic process	-1.79367
chaperone-mediated protein folding	-1.79367
photoreceptor cell differentiation	-1.79367
DNA helicase activity	-1.7666
regulation of extrinsic apoptotic signaling pathway via death domain receptors	-1.7666
metencephalon development	-1.76313
response to heat	-1.76313
positive regulation of metabolic process	-1.75158
response to alkaloid	-1.74484
response to xenobiotic stimulus	-1.74459
negative regulation of protein modification process	-1.74453
negative regulation of apoptotic signaling pathway	-1.74284
negative regulation of reproductive process	-1.74012
natural killer cell activation	-1.74012
cellular response to corticosteroid stimulus	-1.74012
regulation of organic acid transport	-1.74012
positive regulation of blood vessel diameter	-1.74012
glial cell differentiation	-1.73865
neuronal stem cell division	-1.73514
cellular response to superoxide	-1.73514
venous blood vessel development	-1.73514
neuroblast division	-1.73514
angiogenesis involved in wound healing	-1.73514
NADPH regeneration	-1.73514
negative regulation of lymphocyte migration	-1.73514
protein localization to chromosome, telomeric region	-1.73514
positive regulation of nitric-oxide synthase biosynthetic process	-1.73514
positive regulation of vascular smooth muscle cell differentiation	-1.73514
cellular response to oxygen radical	-1.73514
4-hydroxyproline metabolic process	-1.73514
deoxyribonucleotide biosynthetic process	-1.73514
establishment of protein localization to chromosome	-1.73514
calcineurin-mediated signaling	-1.73514
glutathione biosynthetic process	-1.73514
lymph vessel morphogenesis	-1.73514
DNA damage response, signal transduction resulting in transcription	-1.73514
protein modification by small protein removal	-1.73387
cellular response to nutrient levels	-1.73067
glucose metabolic process	-1.72679
positive regulation of cell cycle G1/S phase transition	-1.71422
protein monoubiquitination	-1.71422
actomyosin structure organization	-1.70896
response to hormone	-1.70708
negative regulation of cell population proliferation	-1.69586
regulation of protein localization to cell periphery	-1.69137
positive regulation of mitochondrion organization	-1.69137
alpha-beta T cell activation	-1.68888
positive regulation of lipid transport	-1.68888
response to follicle-stimulating hormone	-1.67683
cellular response to nitric oxide	-1.67683
pyrimidine nucleoside biosynthetic process	-1.67683
regulation of inositol phosphate biosynthetic process	-1.67683
intrinsic apoptotic signaling pathway in response to oxidative stress	-1.67683
positive regulation of protein exit from endoplasmic reticulum	-1.67683
regulation of translation in response to stress	-1.67683
negative regulation of ubiquitin-protein transferase activity	-1.67683
hyaluronan catabolic process	-1.67683
intracellular cholesterol transport	-1.67683
positive regulation of glutamate receptor signaling pathway	-1.67683
vitamin biosynthetic process	-1.67683
positive regulation of type 2 immune response	-1.67683
renal system process involved in regulation of blood volume	-1.67683
establishment or maintenance of cytoskeleton polarity	-1.67683
nucleoside salvage	-1.67683
positive regulation of neuron migration	-1.67683
apoptotic DNA fragmentation	-1.67683
response to UV-C	-1.67683
cerebral cortex development	-1.67399
negative regulation of protein metabolic process	-1.67325
localization	-1.66736
negative regulation of protein kinase B signaling	-1.66407
regulation of telomere maintenance via telomere lengthening	-1.66407
positive regulation of cardiac muscle tissue development	-1.66407
cofactor catabolic process	-1.66407
positive regulation of organ growth	-1.63978
regulation of cysteine-type endopeptidase activity	-1.63651
response to temperature stimulus	-1.62784
symbiont process	-1.62671
V(D)J recombination	-1.62241
arginine metabolic process	-1.62241
stress response to metal ion	-1.62241
determination of adult lifespan	-1.62241
regulation of single stranded viral RNA replication via double stranded DNA intermediate	-1.62241
cellular response to exogenous dsRNA	-1.62241
cilium movement involved in cell motility	-1.62241
response to superoxide	-1.62241
cellular response to vitamin D	-1.62241
nonribosomal peptide biosynthetic process	-1.62241
response to insecticide	-1.62241
nitric oxide metabolic process	-1.62241
glycine metabolic process	-1.62241
sulfate transport	-1.62241
preassembly of GPI anchor in ER membrane	-1.62241
acrosome assembly	-1.62241
pulmonary valve morphogenesis	-1.62241
response to antimetabolite	-1.62241
response to UV-B	-1.62241
neuromuscular process controlling posture	-1.62241
intracellular sterol transport	-1.62241
regulation of small molecule metabolic process	-1.61789
response to toxic substance	-1.60794
DNA-binding transcription repressor activity, RNA polymerase II-specific	-1.60262
protein autoubiquitination	-1.5927
cell aging	-1.5927
Ras protein signal transduction	-1.59148
regulation of transforming growth factor beta receptor signaling pathway	-1.59035
regulation of cellular ketone metabolic process	-1.58835
mitochondrion organization	-1.58518
macromolecule localization	-1.58487
G protein-coupled receptor signaling pathway, coupled to cyclic nucleotide second messenger	-1.58043
ubiquitin-protein transferase activity	-1.58043
regulation of blood pressure	-1.57543
positive regulation of calcium ion transport	-1.57424
regulation of DNA repair	-1.57424
regulation of B cell apoptotic process	-1.57146
regulation of cAMP-dependent protein kinase activity	-1.57146
piRNA metabolic process	-1.57146
negative regulation of programmed necrotic cell death	-1.57146
translation regulator activity	-1.57146
NLS-bearing protein import into nucleus	-1.57146
negative regulation of necroptotic process	-1.57146
T cell mediated cytotoxicity	-1.57146
cellular response to gonadotropin stimulus	-1.57146
cellular response to leptin stimulus	-1.57146
negative regulation of TORC1 signaling	-1.57146
response to oxygen radical	-1.57146
myeloid dendritic cell differentiation	-1.57146
ovulation	-1.57146
modulation by virus of host cellular process	-1.57146
resolution of meiotic recombination intermediates	-1.57146
positive regulation of transcription of Notch receptor target	-1.57146
negative regulation of interleukin-10 production	-1.57146
forebrain generation of neurons	-1.56987
cardiac muscle cell development	-1.56987
positive regulation of cell differentiation	-1.56619
regulation of cellular response to transforming growth factor beta stimulus	-1.55833
regulation of cellular protein catabolic process	-1.54775
ovulation cycle	-1.5475
negative regulation of smooth muscle cell proliferation	-1.5475
Notch signaling pathway	-1.54261
positive regulation of cell killing	-1.52557
cellular response to nutrient	-1.52557
negative regulation of cell growth	-1.52488
T-helper 1 type immune response	-1.52358
regulation of mRNA polyadenylation	-1.52358
response to manganese ion	-1.52358
isotype switching	-1.52358
interferon-gamma production	-1.52358
somatic diversification of immunoglobulins involved in immune response	-1.52358
negative regulation of double-strand break repair via homologous recombination	-1.52358
response to nitric oxide	-1.52358
response to salt	-1.52358
negative regulation of interleukin-17 production	-1.52358
positive regulation of glial cell proliferation	-1.52358
cellular response to reactive nitrogen species	-1.52358
regulation of translational elongation	-1.52358
tetrahydrofolate metabolic process	-1.52358
positive regulation of actin cytoskeleton reorganization	-1.52358
DNA demethylation	-1.52358
positive regulation of T cell cytokine production	-1.52358
negative regulation of systemic arterial blood pressure	-1.52358
negative regulation of leukocyte chemotaxis	-1.52358
calcium ion-regulated exocytosis of neurotransmitter	-1.52358
negative regulation of translational initiation	-1.52358
myelin assembly	-1.52358
negative regulation of platelet activation	-1.52358
somatic recombination of immunoglobulin genes involved in immune response	-1.52358
macrophage migration	-1.52358
regulation of phospholipid biosynthetic process	-1.52358
centriole replication	-1.52358
positive regulation of calcium ion-dependent exocytosis	-1.52358
mitochondrial genome maintenance	-1.52358
regulation of multicellular organismal development	-1.52157
regulation of protein catabolic process	-1.51436
negative regulation of transmembrane receptor protein serine/threonine kinase signaling pathway	-1.51174
regulation of type I interferon production	-1.51174
lymphocyte activation	-1.50595
drug transmembrane transport	-1.50407
intracellular steroid hormone receptor signaling pathway	-1.50407
regulation of chromatin organization	-1.50029
positive regulation of hemopoiesis	-1.50029
regulation of intracellular signal transduction	-1.49616
multicellular organismal process	-1.4953
multi-organism transport	-1.48299
regulation of T cell mediated immunity	-1.48299
regulation of stem cell proliferation	-1.48299
multi-organism localization	-1.48299
eosinophil chemotaxis	-1.47846
cell death in response to oxidative stress	-1.47846
regulation of monocyte differentiation	-1.47846
positive regulation of mitochondrial membrane permeability involved in apoptotic process	-1.47846
mannosyltransferase activity	-1.47846
zinc ion transmembrane transporter activity	-1.47846
synaptonemal complex assembly	-1.47846
nuclear import signal receptor activity	-1.47846
positive regulation of calcium ion import	-1.47846
error-prone translesion synthesis	-1.47846
nitric oxide mediated signal transduction	-1.47846
positive regulation of natural killer cell activation	-1.47846
regulation of nitric-oxide synthase biosynthetic process	-1.47846
error-free translesion synthesis	-1.47846
regulation of collateral sprouting	-1.47846
positive regulation of cell adhesion mediated by integrin	-1.47846
positive regulation of smooth muscle cell apoptotic process	-1.47846
protein modification process	-1.47586
cellular protein modification process	-1.47586
catabolic process	-1.47545
homeostatic process	-1.47388
response to oxidative stress	-1.47274
membrane fusion	-1.46681
response to starvation	-1.4642
regulation of toll-like receptor signaling pathway	-1.46231
cytoplasmic translation	-1.46231
oligodendrocyte differentiation	-1.46231
response to endogenous stimulus	-1.45001
cellular response to heat	-1.44202
cardiac cell development	-1.44202
eosinophil migration	-1.43583
positive regulation of neurotransmitter secretion	-1.43583
pulmonary valve development	-1.43583
regulation of fibroblast apoptotic process	-1.43583
protein insertion into mitochondrial membrane	-1.43583
negative regulation of glucose transmembrane transport	-1.43583
cellular response to platelet-derived growth factor stimulus	-1.43583
regulation of translational fidelity	-1.43583
regulation of establishment of cell polarity	-1.43583
regulation of mitochondrial depolarization	-1.43583
folic acid metabolic process	-1.43583
base conversion or substitution editing	-1.43583
positive regulation of dendritic spine morphogenesis	-1.43583
positive regulation of protein export from nucleus	-1.43583
ribonuclease activity	-1.43583
regulation of response to stimulus	-1.42856
regulation of fat cell differentiation	-1.42346
triglyceride metabolic process	-1.42211
DNA-binding transcription factor activity	-1.41357
positive regulation of leukocyte mediated immunity	-1.40935
regulation of immune effector process	-1.40886
response to estrogen	-1.40258
regulation of protein localization	-1.39898
response to drug	-1.39651
regulation of protein homodimerization activity	-1.39545
mitochondrial outer membrane permeabilization involved in programmed cell death	-1.39545
positive regulation of cyclase activity	-1.39545
myeloid dendritic cell activation	-1.39545
trabecula formation	-1.39545
response to platelet-derived growth factor	-1.39545
axon ensheathment in central nervous system	-1.39545
regulation of centriole replication	-1.39545
lymph vessel development	-1.39545
central nervous system myelination	-1.39545
negative regulation of fatty acid biosynthetic process	-1.39545
zinc ion transmembrane transport	-1.39545
basement membrane organization	-1.39545
cellular response to dsRNA	-1.39545
release of cytochrome c from mitochondria	-1.39545
response to leptin	-1.39545
positive regulation of transcription from RNA polymerase II promoter involved in cellular response to chemical stimulus	-1.39545
spermatid nucleus differentiation	-1.39545
positive regulation of neuroblast proliferation	-1.39545
regulation of mitotic spindle assembly	-1.39545
cytokine production involved in immune response	-1.39545
negative regulation of necrotic cell death	-1.39545
cellular response to reactive oxygen species	-1.3954
response to estradiol	-1.3954
male gonad development	-1.3954
multicellular organismal signaling	-1.3954
anatomical structure maturation	-1.3954
cellular response to extracellular stimulus	-1.39459
development of primary male sexual characteristics	-1.38162
interspecies interaction between organisms	-1.37919
transcription by RNA polymerase II	-1.37305
homeostasis of number of cells	-1.37254
regulation of mitochondrial membrane permeability	-1.36458
positive regulation of organelle assembly	-1.36458
regulation of bone mineralization	-1.36458
cell redox homeostasis	-1.36458
cellular protein-containing complex localization	-1.35713
pyrimidine nucleoside catabolic process	-1.35713
glycoprotein catabolic process	-1.35713
glucose 6-phosphate metabolic process	-1.35713
somatic stem cell division	-1.35713
positive regulation of protein processing	-1.35713
regulation of delayed rectifier potassium channel activity	-1.35713
positive regulation of smooth muscle cell differentiation	-1.35713
negative regulation of cell cycle arrest	-1.35713
ribonucleoside catabolic process	-1.35713
positive regulation of nucleotide biosynthetic process	-1.35713
positive regulation of purine nucleotide biosynthetic process	-1.35713
positive regulation of lyase activity	-1.35713
DNA double-strand break processing	-1.35713
regulation of vascular endothelial growth factor signaling pathway	-1.35713
aspartate family amino acid biosynthetic process	-1.35713
regulation of chromatin binding	-1.35713
positive regulation of toll-like receptor signaling pathway	-1.35713
RNA phosphodiester bond hydrolysis, endonucleolytic	-1.3461
positive regulation of type I interferon production	-1.3461
negative regulation of protein ubiquitination	-1.3461
central nervous system development	-1.33279
anion transmembrane transport	-1.32855
positive regulation of leukocyte proliferation	-1.32805
immunoglobulin production	-1.32805
regulation of leukocyte mediated cytotoxicity	-1.32795
regulation of glucose transmembrane transport	-1.32795
regulation of cardiac muscle tissue growth	-1.32795
response to anesthetic	-1.32795
blood vessel morphogenesis	-1.32435
cell communication	-1.32393
chondrocyte development involved in endochondral bone morphogenesis	-1.32069
somatic recombination of immunoglobulin gene segments	-1.32069
regulation of establishment or maintenance of cell polarity	-1.32069
inflammatory response to antigenic stimulus	-1.32069
macrophage differentiation	-1.32069
cerebral cortex neuron differentiation	-1.32069
cellular response to misfolded protein	-1.32069
negative regulation of protein localization to cell periphery	-1.32069
regulation of cellular response to vascular endothelial growth factor stimulus	-1.32069
renal system process involved in regulation of systemic arterial blood pressure	-1.32069
inositol phosphate-mediated signaling	-1.32069
growth plate cartilage chondrocyte differentiation	-1.32069
negative regulation of defense response to virus	-1.32069
DNA catabolic process, endonucleolytic	-1.32069
defense response to protozoan	-1.32069
centriole assembly	-1.32069
regulation of protein polyubiquitination	-1.32069
striated muscle cell development	-1.31504
negative regulation of mRNA metabolic process	-1.31012
regulation of microtubule polymerization or depolymerization	-1.31012
positive regulation of intracellular transport	-1.30788
positive regulation of innate immune response	-1.30612
macromolecule modification	-1.30309
regulation of lipid metabolic process	-1.28774
DNA dealkylation	-1.28598
positive regulation of protein maturation	-1.28598
response to protozoan	-1.28598
reactive oxygen species biosynthetic process	-1.28598
positive regulation of mitochondrial membrane permeability	-1.28598
modified amino acid transport	-1.28598
negative regulation of cytokine production involved in immune response	-1.28598
cellular protein localization	-1.284
positive regulation of ion transport	-1.28334
negative regulation of neuron death	-1.27679
signal transduction	-1.27643
regulation of alcohol biosynthetic process	-1.2754
regulation of telomere maintenance	-1.2754
transcription coregulator activity	-1.2754
negative regulation of response to DNA damage stimulus	-1.2754
response to acid chemical	-1.27429
protein metabolic process	-1.26746
regulation of dephosphorylation	-1.2666
endomembrane system organization	-1.26623
positive regulation of lipid localization	-1.2585
cellular macromolecule localization	-1.25815
ventricular system development	-1.25285
regulation of necroptotic process	-1.25285
peripheral nervous system axon ensheathment	-1.25285
positive regulation of T cell mediated cytotoxicity	-1.25285
glutamine family amino acid catabolic process	-1.25285
negative regulation of stress fiber assembly	-1.25285
response to misfolded protein	-1.25285
positive regulation of protein insertion into mitochondrial membrane involved in apoptotic signaling pathway	-1.25285
immunoglobulin production involved in immunoglobulin mediated immune response	-1.25285
regulation of programmed necrotic cell death	-1.25285
modulation by symbiont of host cellular process	-1.25285
myelination in peripheral nervous system	-1.25285
regulation of protein insertion into mitochondrial membrane involved in apoptotic signaling pathway	-1.25285
negative regulation of protein serine/threonine kinase activity	-1.25216
cellular response to calcium ion	-1.24188
regulation of histone modification	-1.24
animal organ development	-1.23682
regulation of intracellular transport	-1.23556
peptidyl-tyrosine phosphorylation	-1.22798
drug transport	-1.22798
regulation of cytokine production involved in immune response	-1.22555
regulation of heart growth	-1.22555
positive regulation of neuron projection development	-1.22265
zinc ion transport	-1.22119
epithelial cell apoptotic process	-1.22119
one-carbon metabolic process	-1.22119
focal adhesion assembly	-1.22119
inositol phosphate biosynthetic process	-1.22119
protein kinase activator activity	-1.22119
negative regulation of vascular endothelial cell proliferation	-1.22119
cell-substrate adherens junction assembly	-1.22119
regulation of lymphocyte chemotaxis	-1.22119
positive regulation of membrane permeability	-1.22119
viral genome replication	-1.22119
regulation of the force of heart contraction	-1.22119
response to hypoxia	-1.22039
positive regulation of multicellular organismal process	-1.21945
regulation of response to DNA damage stimulus	-1.21694
cytokine production	-1.21609
positive regulation of protein catabolic process	-1.20725
response to nutrient levels	-1.20628
regulation of lymphocyte mediated immunity	-1.20434
cellular response to starvation	-1.20434
hindbrain development	-1.20434
cellular response to inorganic substance	-1.19765
cellular response to toxic substance	-1.19765
regulation of membrane permeability	-1.19371
regulation of epidermal growth factor receptor signaling pathway	-1.19371
placenta development	-1.19271
peptidyl-tyrosine modification	-1.19271
T cell migration	-1.19088
hydrogen peroxide catabolic process	-1.19088
positive regulation of alcohol biosynthetic process	-1.19088
protein quality control for misfolded or incompletely synthesized proteins	-1.19088
negative regulation of mRNA processing	-1.19088
NADP metabolic process	-1.19088
cell proliferation in forebrain	-1.19088
aortic valve morphogenesis	-1.19088
regulation of vascular smooth muscle cell differentiation	-1.19088
regulation of protein exit from endoplasmic reticulum	-1.19088
regulation of mitochondrial membrane permeability involved in apoptotic process	-1.19088
TOR signaling	-1.19088
ERK1 and ERK2 cascade	-1.19088
protein kinase inhibitor activity	-1.19088
regulation of endopeptidase activity	-1.18356
nervous system development	-1.18342
positive regulation of striated muscle tissue development	-1.17818
positive regulation of muscle organ development	-1.17818
protein tyrosine kinase activity	-1.17818
negative regulation of transferase activity	-1.17295
regulation of striated muscle tissue development	-1.16983
negative regulation of protein modification by small protein conjugation or removal	-1.16292
regulation of neural precursor cell proliferation	-1.16292
water-soluble vitamin metabolic process	-1.16292
positive regulation of muscle tissue development	-1.16292
synaptic transmission, glutamatergic	-1.16184
neuronal action potential	-1.16184
positive regulation of microtubule polymerization	-1.16184
positive regulation of peptidyl-threonine phosphorylation	-1.16184
nucleobase-containing small molecule interconversion	-1.16184
positive regulation of vascular endothelial growth factor production	-1.16184
TRIF-dependent toll-like receptor signaling pathway	-1.16184
neurotransmitter uptake	-1.16184
folic acid-containing compound metabolic process	-1.16184
regulation of cytoplasmic translation	-1.16184
Schwann cell development	-1.16184
DNA catabolic process	-1.16184
histone monoubiquitination	-1.16184
intrinsic apoptotic signaling pathway in response to DNA damage by p53 class mediator	-1.16184
negative regulation of lymphocyte apoptotic process	-1.16184
protein serine/threonine kinase activator activity	-1.16184
negative regulation of actin filament bundle assembly	-1.16184
positive regulation of intracellular protein transport	-1.15858
muscle cell development	-1.15858
positive regulation of proteolysis	-1.15435
generation of neurons	-1.15089
neurotransmitter metabolic process	-1.14791
hexose metabolic process	-1.14745
B cell activation	-1.14745
positive regulation of cell morphogenesis involved in differentiation	-1.14745
positive regulation of response to biotic stimulus	-1.14722
Golgi vesicle transport	-1.14014
response to decreased oxygen levels	-1.14014
regulation of muscle tissue development	-1.13644
positive regulation of histone acetylation	-1.13398
cellular response to gamma radiation	-1.13398
liver regeneration	-1.13398
negative regulation of biomineral tissue development	-1.13398
dopaminergic neuron differentiation	-1.13398
cellular modified amino acid catabolic process	-1.13398
positive regulation of interferon-beta production	-1.13398
long-chain fatty acid biosynthetic process	-1.13398
cerebellar cortex morphogenesis	-1.13398
regulation of type 2 immune response	-1.13398
chondrocyte differentiation involved in endochondral bone morphogenesis	-1.13398
regulation of fatty acid oxidation	-1.13398
cellular response to dexamethasone stimulus	-1.13398
peptide catabolic process	-1.13398
regulation of potassium ion transmembrane transport	-1.13314
positive regulation of ossification	-1.13314
nucleic acid phosphodiester bond hydrolysis	-1.13307
cofactor metabolic process	-1.13129
regulation of muscle organ development	-1.12555
interaction with host	-1.12555
male sex differentiation	-1.12555
cell maturation	-1.12555
cell killing	-1.11861
protein polyubiquitination	-1.11751
regulation of multicellular organismal process	-1.11591
protein folding	-1.11478
plasma membrane bounded cell projection organization	-1.10879
regulation of platelet activation	-1.10721
positive regulation of mRNA processing	-1.10721
dendritic spine organization	-1.10721
GPI anchor biosynthetic process	-1.10721
telomere maintenance via telomere lengthening	-1.10721
hyaluronan metabolic process	-1.10721
forebrain neuron development	-1.10721
signal transduction in absence of ligand	-1.10721
positive regulation of epidermal growth factor receptor signaling pathway	-1.10721
extrinsic apoptotic signaling pathway in absence of ligand	-1.10721
regulation of T cell cytokine production	-1.10721
positive regulation of cytosolic calcium ion concentration involved in phospholipase C-activating G protein-coupled signaling pathway	-1.10721
negative regulation of intrinsic apoptotic signaling pathway in response to DNA damage	-1.10721
regulation of trans-synaptic signaling	-1.10598
negative regulation of lipid metabolic process	-1.10432
brain development	-1.10003
organonitrogen compound metabolic process	-1.09584
carboxylic acid biosynthetic process	-1.09456
regulation of ERBB signaling pathway	-1.09025
tissue migration	-1.09025
cardiac muscle cell differentiation	-1.09025
response to insulin	-1.08851
anatomical structure formation involved in morphogenesis	-1.08811
organic acid biosynthetic process	-1.08701
negative regulation of cytokine production	-1.08701
positive regulation of cell death	-1.08561
GPI anchor metabolic process	-1.08148
negative regulation of calcium-mediated signaling	-1.08148
dendritic cell differentiation	-1.08148
positive regulation of smooth muscle contraction	-1.08148
muscle adaptation	-1.08148
glucose transmembrane transport	-1.08148
response to mineralocorticoid	-1.08148
blood vessel remodeling	-1.08148
negative regulation of double-strand break repair	-1.08148
positive regulation of G protein-coupled receptor signaling pathway	-1.08148
aortic valve development	-1.08148
positive regulation of synaptic transmission, glutamatergic	-1.08148
vasodilation	-1.08148
regulation of natural killer cell activation	-1.08148
MyD88-independent toll-like receptor signaling pathway	-1.08148
regulation of regulatory T cell differentiation	-1.08148
negative regulation of fatty acid metabolic process	-1.08148
olfactory bulb development	-1.08148
modulation by virus of host morphology or physiology	-1.08148
action potential	-1.07641
SCF-dependent proteasomal ubiquitin-dependent protein catabolic process	-1.07641
positive regulation of vasculature development	-1.07136
maintenance of location in cell	-1.06279
regulation of anion transport	-1.06279
organelle fusion	-1.06279
positive regulation of T cell proliferation	-1.06279
protein localization to extracellular region	-1.0626
signaling	-1.05771
positive regulation of peptidyl-lysine acetylation	-1.0567
regulation of neuroblast proliferation	-1.0567
peptide hormone processing	-1.0567
stem cell division	-1.0567
brain morphogenesis	-1.0567
positive regulation of microtubule polymerization or depolymerization	-1.0567
response to iron ion	-1.0567
positive regulation of ERBB signaling pathway	-1.0567
regulation of T cell mediated cytotoxicity	-1.0567
olfactory lobe development	-1.0567
[truncated: 14,578 more rows]
